# Supplementary material for: Mast cells link immune sensing to antigen-avoidance behaviour
Source: Nature. 2023 Jul 12;620(7974):634–42. doi: 10.1038/s41586-023-06188-0 (PMC10432277; doi:10.1038/s41586-023-06188-0)
Supplement: Supplementary file 4 — GO terms. This table contains the manual annotation of immune-related significantly enriched GO terms in the RNA-seq data by comparision and tissue. Annotations were grouped into four sheets entitled ‘adaptive immunity’, ‘innate immunity’, ‘mucosal immunity’ and ‘chemotaxis’. Statistical comparisons were done using the ClusterProfiler package (Methods). P values were adjusted for multiple comparisons using the Benjamini–Hochberg algorithm. [file 41586_2023_6188_MOESM4_ESM.xlsx]

## Sheet: adaptive immunity
ID	Description	setSize	enrichmentScore	NES	pvalue	p.adjust	qvalues	rank	leading_edge	core_enrichment	reference_sample	tested_sample	immune_cat	tissue
GO:0019724	B cell mediated immunity	98	0.761626	1.94149	1.28903e-06	0.000506086	0.000417569	1698	tags=35%, list=10%, signal=31%	Fcer1a/Tnf/Bcl3/Nod2/Fcer1g/Btk/Inpp5d/Bcl6/Fgl2/C1qc/Fcgr2b/Batf/Pirb/C1qb/Fcgr3/H2-Ab1/C1qa/H2-T23/Ptprc/C4b/Gcnt3/Bcl10/Nectin2/Cd74/Hmces/Ung/H2-M3/Tfrc/Cd55/Il4ra/H2-DMa/Exosc3/C1rb/C1s2	immunized_water_drinking	immunized_day7_Cpa3+/+_oral_gavage	adaptive immunity	stomach
GO:0046632	alpha-beta T cell differentiation	92	0.757081	1.92674	8.17658e-06	0.00155846	0.00128587	1535	tags=30%, list=9%, signal=28%	Gadd45g/Itk/Nfkbid/Cd83/Ptger4/Socs1/Zbtb16/Bcl3/Spn/Runx3/Nlrp3/Il2rg/Il6ra/Bcl6/Batf/Sash3/Ikzf1/Sh3rf1/Nfkbiz/Pnp/Shb/Irf1/Stat3/Rc3h1/Shh/Tmem98/Zc3h12a/Il4ra	immunized_water_drinking	immunized_day7_Cpa3+/+_oral_gavage	adaptive immunity	stomach
GO:0002286	T cell activation involved in immune response	72	0.779963	1.95929	8.51012e-06	0.00155964	0.00128685	1535	tags=35%, list=9%, signal=32%	Gadd45g/Nfkbid/Havcr2/Ptger4/Bcl3/Spn/Fcer1g/Nlrp3/Il6ra/Bcl6/Fgl2/Batf/Lgals3/F2rl1/Nfkbiz/Cd74/Shb/Rab27a/Irf1/Stat3/H2-M3/Rc3h1/Tmem98/Zc3h12a/Il4ra	immunized_water_drinking	immunized_day7_Cpa3+/+_oral_gavage	adaptive immunity	stomach
GO:0045582	positive regulation of T cell differentiation	86	0.752049	1.90396	2.75078e-05	0.0031459	0.00259567	1542	tags=30%, list=9%, signal=28%	Nfkbid/Cd83/Il1b/Rhoh/Socs1/Zbtb16/Runx3/Nlrp3/Dusp10/Il2rg/Bcl6/Adam8/Ptprc/Sash3/Ikzf1/H2-Aa/Nfkbiz/Pnp/Cd74/Shb/Irf1/H2-M3/Shh/Sox4/Il4ra/H2-DMa	immunized_water_drinking	immunized_day7_Cpa3+/+_oral_gavage	adaptive immunity	stomach
GO:0035710	CD4-positive, alpha-beta T cell activation	82	0.751454	1.91112	2.81759e-05	0.0031459	0.00259567	1557	tags=32%, list=9%, signal=29%	Gadd45g/Nfkbid/Cd83/Ptger4/Socs1/Bcl3/Spn/Runx3/Nlrp3/Il2rg/Il6ra/Bcl6/Batf/Sash3/Sh3rf1/Nfkbiz/Shb/Arg2/Irf1/Stat3/Rc3h1/Cd274/Tmem98/Zc3h12a/Il4ra/Cebpb	immunized_water_drinking	immunized_day7_Cpa3+/+_oral_gavage	adaptive immunity	stomach
GO:0043367	CD4-positive, alpha-beta T cell differentiation	65	0.78749	1.93893	4.60345e-05	0.00397185	0.00327716	1535	tags=35%, list=9%, signal=32%	Gadd45g/Nfkbid/Cd83/Ptger4/Socs1/Bcl3/Spn/Runx3/Nlrp3/Il2rg/Il6ra/Bcl6/Batf/Sash3/Sh3rf1/Nfkbiz/Shb/Irf1/Stat3/Rc3h1/Tmem98/Zc3h12a/Il4ra	immunized_water_drinking	immunized_day7_Cpa3+/+_oral_gavage	adaptive immunity	stomach
GO:0046635	positive regulation of alpha-beta T cell activation	57	0.788839	1.9185	4.64233e-05	0.00397185	0.00327716	1296	tags=33%, list=7%, signal=31%	Ptpn22/Nfkbid/Cd244a/Cd83/Socs1/Zbtb16/Runx3/Nlrp3/Il2rg/H2-Ab1/H2-T23/Ptprc/Sash3/Ikzf1/Nfkbiz/Pnp/Shb/Irf1/Shh	immunized_water_drinking	immunized_day7_Cpa3+/+_oral_gavage	adaptive immunity	stomach
GO:0002712	regulation of B cell mediated immunity	48	0.806317	1.90012	5.11073e-05	0.00412756	0.00340563	1587	tags=31%, list=9%, signal=28%	Fcer1a/Tnf/Nod2/Fcer1g/Btk/Bcl6/Fcgr2b/Fcgr3/H2-T23/Ptprc/Nectin2/Hmces/Tfrc/Cd55/Exosc3	immunized_water_drinking	immunized_day7_Cpa3+/+_oral_gavage	adaptive immunity	stomach
GO:0002820	negative regulation of adaptive immune response	36	0.852114	1.95808	5.36319e-05	0.00415578	0.00342891	564	tags=28%, list=3%, signal=27%	Il1rl1/Alox15/Samsn1/Havcr2/Spn/Nod2/Il33/Bcl6/Fcgr2b/Ptprc	immunized_water_drinking	immunized_day7_Cpa3+/+_oral_gavage	adaptive immunity	stomach
GO:0042088	T-helper 1 type immune response	36	0.841817	1.93441	0.000130407	0.00722547	0.0059617	754	tags=31%, list=4%, signal=29%	Il1rl1/Gadd45g/Havcr2/Arid5a/Il1b/Bcl3/Spn/Il33/Vegfa/H2-Ab1/Nras	immunized_water_drinking	immunized_day7_Cpa3+/+_oral_gavage	adaptive immunity	stomach
GO:0046634	regulation of alpha-beta T cell activation	84	0.733414	1.8565	0.000139565	0.00747219	0.00616527	1535	tags=31%, list=9%, signal=28%	Ptpn22/Nfkbid/Cd244a/Cd83/Socs1/Zbtb16/Runx3/Nlrp3/Il2rg/Bcl6/H2-Ab1/H2-T23/Ptprc/Sash3/Ikzf1/Sh3rf1/Nfkbiz/Pnp/Shb/Arg2/Irf1/Rc3h1/Shh/Cd274/Zc3h12a/Il4ra	immunized_water_drinking	immunized_day7_Cpa3+/+_oral_gavage	adaptive immunity	stomach
GO:0002292	T cell differentiation involved in immune response	53	0.77416	1.8581	0.000172317	0.00864308	0.00713136	1535	tags=36%, list=9%, signal=33%	Gadd45g/Nfkbid/Ptger4/Bcl3/Spn/Fcer1g/Nlrp3/Il6ra/Bcl6/Fgl2/Batf/Nfkbiz/Shb/Irf1/Stat3/Rc3h1/Tmem98/Zc3h12a/Il4ra	immunized_water_drinking	immunized_day7_Cpa3+/+_oral_gavage	adaptive immunity	stomach
GO:0002823	negative regulation of adaptive immune response based on somatic recombination of immune receptors built from immunoglobulin superfamily domains	32	0.823777	1.86006	0.000356368	0.0144404	0.0119147	1535	tags=38%, list=9%, signal=34%	Il1rl1/Havcr2/Spn/Nod2/Il33/Bcl6/Fcgr2b/Ptprc/H2-M3/Rc3h1/Zc3h12a/Il4ra	immunized_water_drinking	immunized_day7_Cpa3+/+_oral_gavage	adaptive immunity	stomach
GO:0046637	regulation of alpha-beta T cell differentiation	54	0.769748	1.84675	0.000357599	0.0144404	0.0119147	1535	tags=35%, list=9%, signal=32%	Nfkbid/Cd83/Socs1/Zbtb16/Runx3/Nlrp3/Il2rg/Bcl6/Sash3/Ikzf1/Sh3rf1/Nfkbiz/Pnp/Shb/Irf1/Rc3h1/Shh/Zc3h12a/Il4ra	immunized_water_drinking	immunized_day7_Cpa3+/+_oral_gavage	adaptive immunity	stomach
GO:0050869	negative regulation of B cell activation	28	0.842639	1.91381	0.000388942	0.0146052	0.0120507	828	tags=32%, list=5%, signal=31%	Samsn1/Tnfaip3/Btk/Inpp5d/Bcl6/Fcgr2b/Tyrobp/Id2/Tnfrsf21	immunized_water_drinking	immunized_day7_Cpa3+/+_oral_gavage	adaptive immunity	stomach
GO:0002293	alpha-beta T cell differentiation involved in immune response	48	0.773796	1.82348	0.000391732	0.0146052	0.0120507	1535	tags=35%, list=9%, signal=32%	Gadd45g/Nfkbid/Ptger4/Bcl3/Spn/Nlrp3/Il6ra/Bcl6/Batf/Nfkbiz/Shb/Irf1/Stat3/Rc3h1/Tmem98/Zc3h12a/Il4ra	immunized_water_drinking	immunized_day7_Cpa3+/+_oral_gavage	adaptive immunity	stomach
GO:0002294	CD4-positive, alpha-beta T cell differentiation involved in immune response	48	0.773796	1.82348	0.000391732	0.0146052	0.0120507	1535	tags=35%, list=9%, signal=32%	Gadd45g/Nfkbid/Ptger4/Bcl3/Spn/Nlrp3/Il6ra/Bcl6/Batf/Nfkbiz/Shb/Irf1/Stat3/Rc3h1/Tmem98/Zc3h12a/Il4ra	immunized_water_drinking	immunized_day7_Cpa3+/+_oral_gavage	adaptive immunity	stomach
GO:0042093	T-helper cell differentiation	48	0.773796	1.82348	0.000391732	0.0146052	0.0120507	1535	tags=35%, list=9%, signal=32%	Gadd45g/Nfkbid/Ptger4/Bcl3/Spn/Nlrp3/Il6ra/Bcl6/Batf/Nfkbiz/Shb/Irf1/Stat3/Rc3h1/Tmem98/Zc3h12a/Il4ra	immunized_water_drinking	immunized_day7_Cpa3+/+_oral_gavage	adaptive immunity	stomach
GO:0043370	regulation of CD4-positive, alpha-beta T cell differentiation	37	0.799023	1.83948	0.000499764	0.0173823	0.0143421	1535	tags=41%, list=9%, signal=37%	Nfkbid/Cd83/Socs1/Runx3/Nlrp3/Il2rg/Bcl6/Sash3/Sh3rf1/Nfkbiz/Shb/Irf1/Rc3h1/Zc3h12a/Il4ra	immunized_water_drinking	immunized_day7_Cpa3+/+_oral_gavage	adaptive immunity	stomach
GO:0002287	alpha-beta T cell activation involved in immune response	49	0.775834	1.84342	0.000606203	0.0195173	0.0161036	1535	tags=37%, list=9%, signal=34%	Gadd45g/Nfkbid/Ptger4/Bcl3/Spn/Nlrp3/Il6ra/Bcl6/Batf/Nfkbiz/Shb/Irf1/Stat3/H2-M3/Rc3h1/Tmem98/Zc3h12a/Il4ra	immunized_water_drinking	immunized_day7_Cpa3+/+_oral_gavage	adaptive immunity	stomach
GO:0046638	positive regulation of alpha-beta T cell differentiation	42	0.785032	1.8364	0.000621065	0.0198616	0.0163877	1296	tags=33%, list=7%, signal=31%	Nfkbid/Cd83/Socs1/Zbtb16/Runx3/Nlrp3/Il2rg/Sash3/Ikzf1/Nfkbiz/Pnp/Shb/Irf1/Shh	immunized_water_drinking	immunized_day7_Cpa3+/+_oral_gavage	adaptive immunity	stomach
GO:0002714	positive regulation of B cell mediated immunity	36	0.820247	1.88485	0.000691585	0.0207258	0.0171008	1001	tags=28%, list=6%, signal=26%	Fcer1a/Tnf/Nod2/Fcer1g/Btk/Fcgr3/H2-T23/Ptprc/Nectin2/Hmces	immunized_water_drinking	immunized_day7_Cpa3+/+_oral_gavage	adaptive immunity	stomach
GO:0002709	regulation of T cell mediated immunity	66	0.724222	1.78781	0.00105198	0.0275421	0.0227249	1228	tags=26%, list=7%, signal=24%	Arid5a/Il1b/Spn/Nod2/Nlrp3/Tnfrsf1b/H2-Q10/H2-T23/Ptprc/Sash3/H2-K1/H2-D1/Pnp/Nectin2/Was/Cyrib/H2-M3	immunized_water_drinking	immunized_day7_Cpa3+/+_oral_gavage	adaptive immunity	stomach
GO:0002825	regulation of T-helper 1 type immune response	24	0.841743	1.84123	0.00135762	0.0315565	0.0260371	551	tags=25%, list=3%, signal=24%	Il1rl1/Havcr2/Arid5a/Il1b/Il33/H2-Ab1	immunized_water_drinking	immunized_day7_Cpa3+/+_oral_gavage	adaptive immunity	stomach
GO:0072538	T-helper 17 type immune response	24	0.834247	1.82483	0.00185848	0.0400709	0.0330623	1463	tags=38%, list=8%, signal=34%	Nfkbid/Arid5a/Nlrp3/Il6ra/Batf/Nfkbiz/Stat3/Rc3h1/Zc3h12a	immunized_water_drinking	immunized_day7_Cpa3+/+_oral_gavage	adaptive immunity	stomach
GO:2000514	regulation of CD4-positive, alpha-beta T cell activation	50	0.744183	1.77496	0.00191848	0.0406291	0.0335229	1535	tags=34%, list=9%, signal=31%	Nfkbid/Cd83/Socs1/Runx3/Nlrp3/Il2rg/Bcl6/Sash3/Sh3rf1/Nfkbiz/Shb/Arg2/Irf1/Rc3h1/Cd274/Zc3h12a/Il4ra	immunized_water_drinking	immunized_day7_Cpa3+/+_oral_gavage	adaptive immunity	stomach
GO:0050852	T cell receptor signaling pathway	97	0.656505	1.67401	0.00257476	0.049671	0.0409833	1511	tags=23%, list=9%, signal=21%	Itk/Ptpn22/Nfkbid/Spn/Lcp2/Vtcn1/Ptpn2/Lgals3/Ptprc/Nras/Bcl10/Tnfrsf21/Nfkbiz/Nectin2/Fyb/Shb/Kcnn4/Rc3h1/Themis2/Zc3h12a/Pde4b/Rela	immunized_water_drinking	immunized_day7_Cpa3+/+_oral_gavage	adaptive immunity	stomach
GO:0042088	T-helper 1 type immune response	33	0.757762	2.01203	1.14755e-05	0.00414354	0.00358203	1742	tags=42%, list=11%, signal=38%	Il1rl1/Gadd45g/Bcl3/Spn/Havcr2/Arid5a/H2-Ab1/Il33/Relb/Il1b/Il4ra/Hras/Irf1/Vegfa	immunized_water_drinking	immunized_day11_Cpa3+/+_oral_gavage	adaptive immunity	stomach
GO:0045589	regulation of regulatory T cell differentiation	21	0.79854	1.94181	2.94786e-05	0.00611714	0.00528818	1482	tags=38%, list=9%, signal=35%	Socs1/Lag3/Il2rg/Ctla2a/Dusp10/Tgfb1/Bcl6/Irf1	immunized_water_drinking	immunized_day11_Cpa3+/+_oral_gavage	adaptive immunity	stomach
GO:0002478	antigen processing and presentation of exogenous peptide antigen	26	0.759149	1.91281	0.000159308	0.0152611	0.013193	1731	tags=50%, list=11%, signal=45%	Fcer1g/H2-Eb1/H2-Ab1/H2-DMb1/H2-K1/Cd74/H2-Aa/H2-T23/H2-DMa/Ifi30/Tapbp/Tap2/Tap1	immunized_water_drinking	immunized_day11_Cpa3+/+_oral_gavage	adaptive immunity	stomach
GO:0043367	CD4-positive, alpha-beta T cell differentiation	62	0.607019	1.76816	0.000306682	0.0222655	0.0192482	1482	tags=26%, list=9%, signal=23%	Gadd45g/Socs1/Batf/Bcl3/Spn/Il2rg/Runx3/Ptger4/Relb/Nfkbid/Il4ra/Cd83/Sash3/Tgfb1/Bcl6/Irf1	immunized_water_drinking	immunized_day11_Cpa3+/+_oral_gavage	adaptive immunity	stomach
GO:0043372	positive regulation of CD4-positive, alpha-beta T cell differentiation	21	0.756137	1.8387	0.000454132	0.026761	0.0231345	1750	tags=38%, list=11%, signal=34%	Socs1/Il2rg/Nfkbid/Il4ra/Cd83/Sash3/Irf1/Rara	immunized_water_drinking	immunized_day11_Cpa3+/+_oral_gavage	adaptive immunity	stomach
GO:0002825	regulation of T-helper 1 type immune response	21	0.755121	1.83622	0.000494498	0.0273436	0.0236382	757	tags=33%, list=5%, signal=32%	Il1rl1/Havcr2/Arid5a/H2-Ab1/Il33/Il1b/Il4ra	immunized_water_drinking	immunized_day11_Cpa3+/+_oral_gavage	adaptive immunity	stomach
GO:0045591	positive regulation of regulatory T cell differentiation	10	0.868544	1.81333	0.000511396	0.0273436	0.0236382	1314	tags=50%, list=8%, signal=46%	Socs1/Il2rg/Dusp10/Tgfb1/Bcl6	immunized_water_drinking	immunized_day11_Cpa3+/+_oral_gavage	adaptive immunity	stomach
GO:0035710	CD4-positive, alpha-beta T cell activation	78	0.569068	1.72743	0.000546576	0.0288273	0.0249208	1482	tags=23%, list=9%, signal=21%	Gadd45g/Socs1/Batf/Bcl3/Spn/Il2rg/Runx3/Ptger4/Cebpb/Relb/Nfkbid/Il4ra/Arg2/Cd83/Sash3/Tgfb1/Bcl6/Irf1	immunized_water_drinking	immunized_day11_Cpa3+/+_oral_gavage	adaptive immunity	stomach
GO:0046635	positive regulation of alpha-beta T cell activation	48	0.630731	1.77939	0.000746525	0.0323765	0.027989	2490	tags=33%, list=16%, signal=28%	Socs1/Il2rg/Runx3/H2-Ab1/Pnp/Nfkbid/Il4ra/Cd83/H2-T23/Sash3/Irf1/Ptprc/Rara/Prkcq/Ceacam1/Shb	immunized_water_drinking	immunized_day11_Cpa3+/+_oral_gavage	adaptive immunity	stomach
GO:0045066	regulatory T cell differentiation	24	0.734653	1.82277	0.00092219	0.0340041	0.0293961	1482	tags=33%, list=9%, signal=30%	Socs1/Lag3/Il2rg/Ctla2a/Dusp10/Tgfb1/Bcl6/Irf1	immunized_water_drinking	immunized_day11_Cpa3+/+_oral_gavage	adaptive immunity	stomach
GO:0043370	regulation of CD4-positive, alpha-beta T cell differentiation	35	0.678344	1.83098	0.000934606	0.0340041	0.0293961	1750	tags=31%, list=11%, signal=28%	Socs1/Il2rg/Runx3/Nfkbid/Il4ra/Cd83/Sash3/Tgfb1/Bcl6/Irf1/Rara	immunized_water_drinking	immunized_day11_Cpa3+/+_oral_gavage	adaptive immunity	stomach
GO:0045582	positive regulation of T cell differentiation	79	0.553294	1.68681	0.00104208	0.0367783	0.0317943	1750	tags=27%, list=11%, signal=24%	Socs1/Rhoh/Il2rg/Runx3/Tnfsf9/Cd74/Pnp/Dusp10/Nfkbid/Il1b/Il4ra/Cd83/H2-Aa/H2-DMa/Sash3/Tgfb1/Bcl6/Irf1/Ptprc/Bad/Rara	immunized_water_drinking	immunized_day11_Cpa3+/+_oral_gavage	adaptive immunity	stomach
GO:0046632	alpha-beta T cell differentiation	86	0.547688	1.67876	0.00115025	0.037919	0.0327804	2011	tags=24%, list=13%, signal=21%	Gadd45g/Socs1/Batf/Bcl3/Spn/Il2rg/Runx3/Ptger4/Relb/Pnp/Nfkbid/Il4ra/Cd83/Sash3/Tgfb1/Bcl6/Itk/Irf1/Rara/Rpl22/Stat3	immunized_water_drinking	immunized_day11_Cpa3+/+_oral_gavage	adaptive immunity	stomach
GO:0002286	T cell activation involved in immune response	69	0.570355	1.69496	0.00115332	0.037919	0.0327804	2652	tags=32%, list=17%, signal=27%	Gadd45g/Batf/Bcl3/Spn/Havcr2/Ptger4/Fcer1g/Lgals3/Relb/Cd74/Nfkbid/Il4ra/Tgfb1/Bcl6/Irf1/Rara/Stat3/Rps6/Il6ra/Shb/F2rl1/Zc3h12a	immunized_water_drinking	immunized_day11_Cpa3+/+_oral_gavage	adaptive immunity	stomach
GO:0019886	antigen processing and presentation of exogenous peptide antigen via MHC class II	15	0.813525	1.85452	0.00118366	0.037919	0.0327804	1315	tags=53%, list=8%, signal=49%	Fcer1g/H2-Eb1/H2-Ab1/H2-DMb1/Cd74/H2-Aa/H2-DMa/Ifi30	immunized_water_drinking	immunized_day11_Cpa3+/+_oral_gavage	adaptive immunity	stomach
GO:0002820	negative regulation of adaptive immune response	33	0.67479	1.79172	0.00136446	0.0392478	0.0339292	1554	tags=27%, list=10%, signal=25%	Il1rl1/Samsn1/Spn/Havcr2/Alox15/Il33/Il4ra/Bcl6/Ptprc	immunized_water_drinking	immunized_day11_Cpa3+/+_oral_gavage	adaptive immunity	stomach
GO:0019884	antigen processing and presentation of exogenous antigen	33	0.668889	1.77605	0.00154639	0.0429665	0.0371439	2224	tags=45%, list=14%, signal=39%	Fcer1g/H2-Eb1/H2-Ab1/H2-DMb1/H2-K1/Cd74/H2-Aa/H2-T23/H2-DMa/Ifi30/Tapbp/Tap2/Tap1/Psme2/Psme1	immunized_water_drinking	immunized_day11_Cpa3+/+_oral_gavage	adaptive immunity	stomach
GO:0019724	B cell mediated immunity	94	0.634597	2.1093	5.27973e-08	0.000125314	0.000109068	2848	tags=43%, list=17%, signal=36%	Fcer1a/Batf/Bcl3/Btk/Hpx/Fcer1g/Inpp5d/H2-Ab1/Pirb/Bcl6/C1qc/Il27ra/C4b/Cd74/Hmces/H2-DMa/Il4ra/Fcgr2b/Crlf2/H2-T23/Ptprc/C1qa/Bcl10/Nectin2/Kmt5c/Ung/Pou2f2/Cd40/Exosc3/Rnf8/Fcgr3/C1rb/Gcnt3/H2-M3/Tgfb1/Fgl2/Fcer2a/C1s2/C1qbp/C1qb	immunized_water_drinking	immunized_day16_Cpa3+/+_oral_gavage	adaptive immunity	stomach
GO:0050868	negative regulation of T cell activation	100	0.582984	1.95256	2.09226e-06	0.000902906	0.000785849	1078	tags=25%, list=6%, signal=24%	Sftpd/Socs1/Lag3/Runx3/Spn/Fgl1/Cebpb/Havcr2/Adora2a/Ptpn2/Nfkbid/Cd86/H2-Ab1/Vtcn1/Lgals3/Bcl6/H2-Aa/Tnfaip8l2/Cd300a/Sdc4/Mdk/Cd274/Cd74/Il4ra/Irf1	immunized_water_drinking	immunized_day16_Cpa3+/+_oral_gavage	adaptive immunity	stomach
GO:0035710	CD4-positive, alpha-beta T cell activation	79	0.614162	1.98689	2.62999e-06	0.000941716	0.000819628	1642	tags=27%, list=10%, signal=24%	Socs1/Batf/Irf4/Gadd45g/Bcl3/Ptger4/Runx3/Spn/Il2rg/Sash3/Cebpb/Nfkbid/Cd83/Il6ra/Bcl6/Cd274/Il4ra/Irf1/Relb/Stat3/Nkx2-3	immunized_water_drinking	immunized_day16_Cpa3+/+_oral_gavage	adaptive immunity	stomach
GO:0042088	T-helper 1 type immune response	34	0.754693	2.11026	2.77734e-06	0.000941716	0.000819628	1234	tags=41%, list=7%, signal=38%	Il1rl1/Gadd45g/Bcl3/Arid5a/Il1b/Spn/Il33/Havcr2/H2-Ab1/Vegfa/Il27ra/Il4ra/Irf1/Relb	immunized_water_drinking	immunized_day16_Cpa3+/+_oral_gavage	adaptive immunity	stomach
GO:0043367	CD4-positive, alpha-beta T cell differentiation	63	0.650461	2.03629	3.42943e-06	0.00099162	0.000863062	1642	tags=30%, list=10%, signal=27%	Socs1/Batf/Irf4/Gadd45g/Bcl3/Ptger4/Runx3/Spn/Il2rg/Sash3/Nfkbid/Cd83/Il6ra/Bcl6/Il4ra/Irf1/Relb/Stat3/Nkx2-3	immunized_water_drinking	immunized_day16_Cpa3+/+_oral_gavage	adaptive immunity	stomach
GO:0002286	T cell activation involved in immune response	70	0.629817	2.00583	4.326e-06	0.00099162	0.000863062	3145	tags=43%, list=19%, signal=35%	Batf/Irf4/Gadd45g/Bcl3/Ptger4/Spn/Fcer1g/Havcr2/Nfkbid/Il6ra/Lgals3/Bcl6/Mdk/Cd74/Il4ra/Irf1/Relb/Stat3/F2rl1/Gpr183/Zc3h12a/H2-M3/Tgfb1/Fgl2/Icam1/Clec4d/Itgal/Nfkbiz/Rab27a/Jak3	immunized_water_drinking	immunized_day16_Cpa3+/+_oral_gavage	adaptive immunity	stomach
GO:0002824	positive regulation of adaptive immune response based on somatic recombination of immune receptors built from immunoglobulin superfamily domains	96	0.571217	1.90458	1.0834e-05	0.00153363	0.0013348	1524	tags=26%, list=9%, signal=24%	Fcer1a/H2-Q10/Arid5a/Btk/Il1b/Hpx/Sash3/Fcer1g/Nfkbid/H2-Ab1/H2-Q7/H2-Q9/Tnfsf13b/Il27ra/H2-D1/Cd274/Hmces/H2-DMa/H2-K1/Irf1/H2-T23/Pnp/Ptprc/Nectin2/Kmt5c	immunized_water_drinking	immunized_day16_Cpa3+/+_oral_gavage	adaptive immunity	stomach
GO:0042092	type 2 immune response	31	0.715585	1.95871	3.21419e-05	0.0037214	0.00323894	1125	tags=29%, list=7%, signal=27%	Batf/Bcl3/Il33/Bcl6/Il27ra/Cd74/Il4ra/Irf1/Crlf2	immunized_water_drinking	immunized_day16_Cpa3+/+_oral_gavage	adaptive immunity	stomach
GO:0046632	alpha-beta T cell differentiation	90	0.570579	1.87348	4.30289e-05	0.00486329	0.00423279	1642	tags=24%, list=10%, signal=22%	Socs1/Batf/Irf4/Gadd45g/Bcl3/Itk/Ptger4/Runx3/Spn/Il2rg/Sash3/Ikzf1/Nfkbid/Cd83/Il6ra/Bcl6/Il4ra/Irf1/Relb/Pnp/Stat3/Nkx2-3	immunized_water_drinking	immunized_day16_Cpa3+/+_oral_gavage	adaptive immunity	stomach
GO:0002825	regulation of T-helper 1 type immune response	22	0.764513	1.99227	5.08033e-05	0.00513113	0.00446591	1078	tags=41%, list=6%, signal=38%	Il1rl1/Arid5a/Il1b/Il33/Havcr2/H2-Ab1/Il27ra/Il4ra/Irf1	immunized_water_drinking	immunized_day16_Cpa3+/+_oral_gavage	adaptive immunity	stomach
GO:0019886	antigen processing and presentation of exogenous peptide antigen via MHC class II	15	0.80655	1.93794	0.000121048	0.009268	0.00806646	1115	tags=60%, list=7%, signal=56%	H2-DMb1/Fcer1g/H2-Ab1/H2-Eb1/H2-DMb2/H2-Aa/Cd74/H2-DMa/Fcgr2b	immunized_water_drinking	immunized_day16_Cpa3+/+_oral_gavage	adaptive immunity	stomach
GO:0002292	T cell differentiation involved in immune response	51	0.620126	1.88229	0.000179175	0.0118127	0.0102812	3145	tags=41%, list=19%, signal=34%	Batf/Irf4/Gadd45g/Bcl3/Ptger4/Spn/Fcer1g/Nfkbid/Il6ra/Bcl6/Il4ra/Irf1/Relb/Stat3/Gpr183/Zc3h12a/Tgfb1/Fgl2/Clec4d/Nfkbiz/Jak3	immunized_water_drinking	immunized_day16_Cpa3+/+_oral_gavage	adaptive immunity	stomach
GO:0050869	negative regulation of B cell activation	28	0.698238	1.86844	0.000196535	0.0118127	0.0102812	1115	tags=32%, list=7%, signal=30%	Samsn1/Tbc1d10c/Btk/Inpp5d/Tyrobp/Tnfaip3/Bcl6/Cd300a/Fcgr2b	immunized_water_drinking	immunized_day16_Cpa3+/+_oral_gavage	adaptive immunity	stomach
GO:0002293	alpha-beta T cell differentiation involved in immune response	46	0.635989	1.87781	0.000196588	0.0118127	0.0102812	1584	tags=28%, list=9%, signal=26%	Batf/Irf4/Gadd45g/Bcl3/Ptger4/Spn/Nfkbid/Il6ra/Bcl6/Il4ra/Irf1/Relb/Stat3	immunized_water_drinking	immunized_day16_Cpa3+/+_oral_gavage	adaptive immunity	stomach
GO:0002294	CD4-positive, alpha-beta T cell differentiation involved in immune response	46	0.635989	1.87781	0.000196588	0.0118127	0.0102812	1584	tags=28%, list=9%, signal=26%	Batf/Irf4/Gadd45g/Bcl3/Ptger4/Spn/Nfkbid/Il6ra/Bcl6/Il4ra/Irf1/Relb/Stat3	immunized_water_drinking	immunized_day16_Cpa3+/+_oral_gavage	adaptive immunity	stomach
GO:0042093	T-helper cell differentiation	46	0.635989	1.87781	0.000196588	0.0118127	0.0102812	1584	tags=28%, list=9%, signal=26%	Batf/Irf4/Gadd45g/Bcl3/Ptger4/Spn/Nfkbid/Il6ra/Bcl6/Il4ra/Irf1/Relb/Stat3	immunized_water_drinking	immunized_day16_Cpa3+/+_oral_gavage	adaptive immunity	stomach
GO:0042102	positive regulation of T cell proliferation	70	0.570322	1.81635	0.000258573	0.0144406	0.0125684	1766	tags=30%, list=11%, signal=27%	Tnfsf9/Cd244a/Il1b/Spn/Coro1a/Sash3/Havcr2/Cd86/Vtcn1/Tnfsf13b/Aif1/Ccdc88b/Il27ra/Cd274/H2-T23/Pnp/Ptprc/Vcam1/Dhps/Hes1/Selenok	immunized_water_drinking	immunized_day16_Cpa3+/+_oral_gavage	adaptive immunity	stomach
GO:0045582	positive regulation of T cell differentiation	84	0.534092	1.74058	0.000276599	0.0150921	0.0131355	1356	tags=25%, list=8%, signal=23%	Socs1/Tnfsf9/Rhoh/Il1b/Runx3/Il2rg/Sash3/Tespa1/Ikzf1/Nfkbid/Cd83/Bcl6/H2-Aa/Mdk/Cd74/Dusp10/H2-DMa/Il4ra/Irf1/Pnp/Ptprc	immunized_water_drinking	immunized_day16_Cpa3+/+_oral_gavage	adaptive immunity	stomach
GO:0002287	alpha-beta T cell activation involved in immune response	47	0.63124	1.87371	0.000446647	0.0192749	0.016776	2607	tags=36%, list=16%, signal=31%	Batf/Irf4/Gadd45g/Bcl3/Ptger4/Spn/Nfkbid/Il6ra/Bcl6/Il4ra/Irf1/Relb/Stat3/Gpr183/Zc3h12a/H2-M3/Tgfb1	immunized_water_drinking	immunized_day16_Cpa3+/+_oral_gavage	adaptive immunity	stomach
GO:0002712	regulation of B cell mediated immunity	45	0.616007	1.8207	0.00046695	0.0192749	0.016776	2696	tags=38%, list=16%, signal=32%	Fcer1a/Btk/Hpx/Fcer1g/Bcl6/Il27ra/Hmces/Fcgr2b/H2-T23/Ptprc/Nectin2/Kmt5c/Cd40/Exosc3/Fcgr3/Tgfb1/Fcer2a	immunized_water_drinking	immunized_day16_Cpa3+/+_oral_gavage	adaptive immunity	stomach
GO:0002820	negative regulation of adaptive immune response	34	0.671963	1.87893	0.000487311	0.0194392	0.016919	1356	tags=32%, list=8%, signal=30%	Il1rl1/Samsn1/Alox15/Spn/Il33/Havcr2/Bcl6/Il27ra/Il4ra/Fcgr2b/Ptprc	immunized_water_drinking	immunized_day16_Cpa3+/+_oral_gavage	adaptive immunity	stomach
GO:0046634	regulation of alpha-beta T cell activation	81	0.54608	1.77692	0.000530738	0.0206509	0.0179737	3645	tags=42%, list=22%, signal=33%	Socs1/Cd244a/Runx3/Il2rg/Sash3/Ikzf1/Adora2a/Nfkbid/H2-Ab1/Cd83/Bcl6/Cd300a/Cd274/Il4ra/Irf1/H2-T23/Pnp/Ptprc/Zc3h12a/Rasal3/Tgfb1/Ceacam1/Cd3e/Nfkbiz/Jak3/Runx1/Sh3rf1/Zbtb16/Btla/Zap70/Shb/Prkcq/Syk/Rara	immunized_water_drinking	immunized_day16_Cpa3+/+_oral_gavage	adaptive immunity	stomach
GO:0002714	positive regulation of B cell mediated immunity	34	0.663763	1.856	0.00067295	0.0238395	0.0207489	2696	tags=41%, list=16%, signal=35%	Fcer1a/Btk/Hpx/Fcer1g/Hmces/H2-T23/Ptprc/Nectin2/Kmt5c/Cd40/Exosc3/Fcgr3/Tgfb1/Fcer2a	immunized_water_drinking	immunized_day16_Cpa3+/+_oral_gavage	adaptive immunity	stomach
GO:0043368	positive T cell selection	30	0.655136	1.78739	0.00071202	0.0244663	0.0212944	2813	tags=43%, list=17%, signal=36%	Batf/Irf4/Spn/Ptpn2/Il6ra/Cd3g/Cd74/H2-DMa/Ptprc/Stat3/Dock2/Tgfb1/Cd3e	immunized_water_drinking	immunized_day16_Cpa3+/+_oral_gavage	adaptive immunity	stomach
GO:0002504	antigen processing and presentation of peptide or polysaccharide antigen via MHC class II	20	0.7416	1.86485	0.000721569	0.0244663	0.0212944	1361	tags=50%, list=8%, signal=46%	H2-DMb1/Fcer1g/H2-Ab1/H2-Eb1/H2-DMb2/H2-Aa/Cd74/H2-DMa/Fcgr2b/Thbs1	immunized_water_drinking	immunized_day16_Cpa3+/+_oral_gavage	adaptive immunity	stomach
GO:0002495	antigen processing and presentation of peptide antigen via MHC class II	19	0.74567	1.85315	0.000819615	0.0268325	0.0233538	1115	tags=47%, list=7%, signal=44%	H2-DMb1/Fcer1g/H2-Ab1/H2-Eb1/H2-DMb2/H2-Aa/Cd74/H2-DMa/Fcgr2b	immunized_water_drinking	immunized_day16_Cpa3+/+_oral_gavage	adaptive immunity	stomach
GO:0046635	positive regulation of alpha-beta T cell activation	53	0.579177	1.77116	0.000888613	0.028829	0.0250915	1356	tags=26%, list=8%, signal=24%	Socs1/Cd244a/Runx3/Il2rg/Sash3/Ikzf1/Nfkbid/H2-Ab1/Cd83/Il4ra/Irf1/H2-T23/Pnp/Ptprc	immunized_water_drinking	immunized_day16_Cpa3+/+_oral_gavage	adaptive immunity	stomach
GO:0019882	antigen processing and presentation	86	0.51359	1.68335	0.000907669	0.0291129	0.0253386	3463	tags=40%, list=21%, signal=32%	H2-Q10/H2-DMb1/Fcer1g/H2-Ab1/H2-Q7/H2-Q9/H2-Eb1/H2-DMb2/H2-Aa/H2-D1/Cd74/H2-DMa/H2-K1/Fcgr2b/H2-T23/Relb/Thbs1/Psmb9/Psme2/Psmb8/Fcgr3/Tapbp/H2-M3/Ifi30/Fgl2/Icam1/Calr/Tap2/Rab4a/Rab27a/Was/Clec4a2/Rab3b/Psme1	immunized_water_drinking	immunized_day16_Cpa3+/+_oral_gavage	adaptive immunity	stomach
GO:0002478	antigen processing and presentation of exogenous peptide antigen	26	0.694971	1.84905	0.00106427	0.0315237	0.0274369	3750	tags=73%, list=22%, signal=57%	H2-DMb1/Fcer1g/H2-Ab1/H2-Eb1/H2-DMb2/H2-Aa/Cd74/H2-DMa/H2-K1/Fcgr2b/H2-T23/Fcgr3/Tapbp/H2-M3/Ifi30/Tap2/Clec4a2/Tap1/Unc93b1	immunized_water_drinking	immunized_day16_Cpa3+/+_oral_gavage	adaptive immunity	stomach
GO:0045064	T-helper 2 cell differentiation	13	0.788148	1.83316	0.00107207	0.0315237	0.0274369	1078	tags=38%, list=6%, signal=36%	Batf/Bcl3/Bcl6/Il4ra/Irf1	immunized_water_drinking	immunized_day16_Cpa3+/+_oral_gavage	adaptive immunity	stomach
GO:0048002	antigen processing and presentation of peptide antigen	52	0.575298	1.75589	0.0011137	0.0318477	0.0277189	2849	tags=40%, list=17%, signal=34%	H2-Q10/H2-DMb1/Fcer1g/H2-Ab1/H2-Q7/H2-Q9/H2-Eb1/H2-DMb2/H2-Aa/H2-D1/Cd74/H2-DMa/H2-K1/Fcgr2b/H2-T23/Fcgr3/Tapbp/H2-M3/Ifi30/Calr/Tap2	immunized_water_drinking	immunized_day16_Cpa3+/+_oral_gavage	adaptive immunity	stomach
GO:0045589	regulation of regulatory T cell differentiation	22	0.704158	1.83499	0.00116342	0.0330704	0.028783	1078	tags=36%, list=6%, signal=34%	Socs1/Lag3/Il2rg/Ctla2a/Bcl6/Mdk/Dusp10/Irf1	immunized_water_drinking	immunized_day16_Cpa3+/+_oral_gavage	adaptive immunity	stomach
GO:0002711	positive regulation of T cell mediated immunity	45	0.595875	1.7612	0.00128327	0.0347518	0.0302464	1420	tags=27%, list=8%, signal=24%	H2-Q10/Arid5a/Il1b/Sash3/H2-Q7/H2-Q9/H2-D1/H2-K1/H2-T23/Pnp/Ptprc/Nectin2	immunized_water_drinking	immunized_day16_Cpa3+/+_oral_gavage	adaptive immunity	stomach
GO:0043370	regulation of CD4-positive, alpha-beta T cell differentiation	35	0.633271	1.78524	0.00128987	0.0347518	0.0302464	3645	tags=49%, list=22%, signal=38%	Socs1/Runx3/Il2rg/Sash3/Nfkbid/Cd83/Bcl6/Il4ra/Irf1/Zc3h12a/Tgfb1/Nfkbiz/Jak3/Runx1/Sh3rf1/Shb/Rara	immunized_water_drinking	immunized_day16_Cpa3+/+_oral_gavage	adaptive immunity	stomach
GO:0002363	alpha-beta T cell lineage commitment	14	0.779736	1.83764	0.00136716	0.0354396	0.030845	1584	tags=36%, list=9%, signal=32%	Batf/Irf4/Spn/Il6ra/Stat3	immunized_water_drinking	immunized_day16_Cpa3+/+_oral_gavage	adaptive immunity	stomach
GO:0002295	T-helper cell lineage commitment	10	0.827562	1.78477	0.00141941	0.0363337	0.0316232	1584	tags=50%, list=9%, signal=45%	Batf/Irf4/Spn/Il6ra/Stat3	immunized_water_drinking	immunized_day16_Cpa3+/+_oral_gavage	adaptive immunity	stomach
GO:0043373	CD4-positive, alpha-beta T cell lineage commitment	12	0.797956	1.81683	0.00142365	0.0363337	0.0316232	1584	tags=42%, list=9%, signal=38%	Batf/Irf4/Spn/Il6ra/Stat3	immunized_water_drinking	immunized_day16_Cpa3+/+_oral_gavage	adaptive immunity	stomach
GO:0043369	CD4-positive or CD8-positive, alpha-beta T cell lineage commitment	16	0.733669	1.78179	0.00161914	0.0394058	0.034297	1584	tags=31%, list=9%, signal=28%	Batf/Irf4/Spn/Il6ra/Stat3	immunized_water_drinking	immunized_day16_Cpa3+/+_oral_gavage	adaptive immunity	stomach
GO:2001185	regulation of CD8-positive, alpha-beta T cell activation	15	0.747683	1.7965	0.00171579	0.040321	0.0350936	1228	tags=40%, list=7%, signal=37%	Socs1/Cd244a/Runx3/Cd274/Irf1/H2-T23	immunized_water_drinking	immunized_day16_Cpa3+/+_oral_gavage	adaptive immunity	stomach
GO:0019884	antigen processing and presentation of exogenous antigen	33	0.622855	1.73037	0.00176712	0.0411359	0.0358028	3750	tags=64%, list=22%, signal=50%	H2-DMb1/Fcer1g/H2-Ab1/H2-Eb1/H2-DMb2/H2-Aa/Cd74/H2-DMa/H2-K1/Fcgr2b/H2-T23/Psme2/Fcgr3/Tapbp/H2-M3/Ifi30/Tap2/Clec4a2/Psme1/Tap1/Unc93b1	immunized_water_drinking	immunized_day16_Cpa3+/+_oral_gavage	adaptive immunity	stomach
GO:0045581	negative regulation of T cell differentiation	37	0.617759	1.75631	0.00208728	0.0450379	0.039199	1078	tags=27%, list=6%, signal=25%	Socs1/Lag3/Runx3/Ptpn2/Nfkbid/Bcl6/Mdk/Cd74/Il4ra/Irf1	immunized_water_drinking	immunized_day16_Cpa3+/+_oral_gavage	adaptive immunity	stomach
GO:0043372	positive regulation of CD4-positive, alpha-beta T cell differentiation	21	0.712713	1.82354	0.0021821	0.0461703	0.0401845	1078	tags=33%, list=6%, signal=31%	Socs1/Il2rg/Sash3/Nfkbid/Cd83/Il4ra/Irf1	immunized_water_drinking	immunized_day16_Cpa3+/+_oral_gavage	adaptive immunity	stomach
GO:0035710	CD4-positive, alpha-beta T cell activation	91	0.715017	1.93066	4.58345e-06	0.000808555	0.000703154	1676	tags=33%, list=9%, signal=30%	Socs1/Tnfsf18/Il4/Gadd45g/Gpr183/Batf/Cd83/Lilrb4a/Bcl6/Zc3h12a/Nfkbid/Il4ra/Rsad2/Smad7/Cd274/Shb/Runx1/Ctsl/Relb/Il2rg/Cebpb/Bcl3/Runx3/Anxa1/Stat3/Cd44/Malt1/Ptger4/Spn/Nlrp3	immunized_water_drinking	immunized_day7_Cpa3+/+_oral_gavage	adaptive immunity	small_intestine
GO:0043367	CD4-positive, alpha-beta T cell differentiation	73	0.740628	1.94178	5.66163e-06	0.000929874	0.000808658	1676	tags=36%, list=9%, signal=32%	Socs1/Tnfsf18/Il4/Gadd45g/Gpr183/Batf/Cd83/Bcl6/Zc3h12a/Nfkbid/Il4ra/Rsad2/Smad7/Shb/Runx1/Ctsl/Relb/Il2rg/Bcl3/Runx3/Anxa1/Stat3/Malt1/Ptger4/Spn/Nlrp3	immunized_water_drinking	immunized_day7_Cpa3+/+_oral_gavage	adaptive immunity	small_intestine
GO:0046639	negative regulation of alpha-beta T cell differentiation	25	0.871815	1.9618	7.52798e-06	0.00119519	0.00103939	1047	tags=40%, list=6%, signal=38%	Socs1/Tnfsf18/Il4/Bcl6/Zc3h12a/Il4ra/Smad7/Runx1/Runx3/Anxa1	immunized_water_drinking	immunized_day7_Cpa3+/+_oral_gavage	adaptive immunity	small_intestine
GO:0045581	negative regulation of T cell differentiation	42	0.803593	1.97627	1.12889e-05	0.00161237	0.00140219	1047	tags=36%, list=6%, signal=34%	Socs1/Ctla4/Tnfsf18/Il4/Bcl6/Zc3h12a/Nfkbid/Il4ra/Smad7/Lag3/Runx1/Ptpn2/Fgl2/Runx3/Anxa1	immunized_water_drinking	immunized_day7_Cpa3+/+_oral_gavage	adaptive immunity	small_intestine
GO:0046634	regulation of alpha-beta T cell activation	92	0.689982	1.86596	1.77973e-05	0.00206753	0.00179801	1047	tags=25%, list=6%, signal=24%	Socs1/Tnfsf18/Il4/Zbtb16/Cd83/Bcl6/Zc3h12a/Cd3e/Ptpn22/Nfkbid/Il4ra/Prdm1/Smad7/Cd80/Cd274/Shb/Runx1/Zap70/H2-T23/Il2rg/Cd24a/Runx3/Anxa1	immunized_water_drinking	immunized_day7_Cpa3+/+_oral_gavage	adaptive immunity	small_intestine
GO:0002286	T cell activation involved in immune response	81	0.711419	1.88763	1.92262e-05	0.00218034	0.00189612	1788	tags=35%, list=10%, signal=31%	Tnfsf18/Il4/Gadd45g/Lgals3/Gpr183/Batf/Bcl6/Zc3h12a/Nfkbid/Il4ra/Icam1/Smad7/Havcr2/Shb/Relb/Bcl3/Fgl2/Anxa1/Stx11/Fcer1g/Stat3/Malt1/Ptger4/Spn/Nlrp3/Rab27a/Mdk/Clec4d	immunized_water_drinking	immunized_day7_Cpa3+/+_oral_gavage	adaptive immunity	small_intestine
GO:0002820	negative regulation of adaptive immune response	40	0.809111	1.96975	2.10933e-05	0.00228335	0.0019857	654	tags=30%, list=4%, signal=29%	Tnfsf18/Il4/Il33/Samsn1/Il1rl1/Bcl6/Zc3h12a/Il4ra/Smad7/Arg1/Havcr2/Fcgr2b	immunized_water_drinking	immunized_day7_Cpa3+/+_oral_gavage	adaptive immunity	small_intestine
GO:0043370	regulation of CD4-positive, alpha-beta T cell differentiation	42	0.788931	1.94021	3.4669e-05	0.00330257	0.00287205	1047	tags=33%, list=6%, signal=31%	Socs1/Tnfsf18/Il4/Cd83/Bcl6/Zc3h12a/Nfkbid/Il4ra/Smad7/Shb/Runx1/Il2rg/Runx3/Anxa1	immunized_water_drinking	immunized_day7_Cpa3+/+_oral_gavage	adaptive immunity	small_intestine
GO:0046637	regulation of alpha-beta T cell differentiation	59	0.746262	1.8929	4.13636e-05	0.00371726	0.00323268	1047	tags=29%, list=6%, signal=27%	Socs1/Tnfsf18/Il4/Zbtb16/Cd83/Bcl6/Zc3h12a/Nfkbid/Il4ra/Prdm1/Smad7/Shb/Runx1/Zap70/Il2rg/Runx3/Anxa1	immunized_water_drinking	immunized_day7_Cpa3+/+_oral_gavage	adaptive immunity	small_intestine
GO:0043371	negative regulation of CD4-positive, alpha-beta T cell differentiation	21	0.876609	1.93225	4.99125e-05	0.00413464	0.00359566	1047	tags=43%, list=6%, signal=40%	Tnfsf18/Il4/Bcl6/Zc3h12a/Il4ra/Smad7/Runx1/Runx3/Anxa1	immunized_water_drinking	immunized_day7_Cpa3+/+_oral_gavage	adaptive immunity	small_intestine
GO:2000514	regulation of CD4-positive, alpha-beta T cell activation	56	0.745773	1.89199	5.11724e-05	0.00413464	0.00359566	2246	tags=41%, list=13%, signal=36%	Socs1/Tnfsf18/Il4/Cd83/Bcl6/Zc3h12a/Nfkbid/Il4ra/Smad7/Cd274/Shb/Runx1/Il2rg/Runx3/Anxa1/Cd44/Malt1/Nlrp3/Il18/Ripk2/Arg2/Tgfb1/Lgals9	immunized_water_drinking	immunized_day7_Cpa3+/+_oral_gavage	adaptive immunity	small_intestine
GO:0002293	alpha-beta T cell differentiation involved in immune response	55	0.745759	1.88278	5.22207e-05	0.00413464	0.00359566	1676	tags=35%, list=9%, signal=31%	Tnfsf18/Il4/Gadd45g/Gpr183/Batf/Bcl6/Zc3h12a/Nfkbid/Il4ra/Smad7/Shb/Relb/Bcl3/Anxa1/Stat3/Malt1/Ptger4/Spn/Nlrp3	immunized_water_drinking	immunized_day7_Cpa3+/+_oral_gavage	adaptive immunity	small_intestine
GO:0002294	CD4-positive, alpha-beta T cell differentiation involved in immune response	55	0.745759	1.88278	5.22207e-05	0.00413464	0.00359566	1676	tags=35%, list=9%, signal=31%	Tnfsf18/Il4/Gadd45g/Gpr183/Batf/Bcl6/Zc3h12a/Nfkbid/Il4ra/Smad7/Shb/Relb/Bcl3/Anxa1/Stat3/Malt1/Ptger4/Spn/Nlrp3	immunized_water_drinking	immunized_day7_Cpa3+/+_oral_gavage	adaptive immunity	small_intestine
GO:0042093	T-helper cell differentiation	55	0.745759	1.88278	5.22207e-05	0.00413464	0.00359566	1676	tags=35%, list=9%, signal=31%	Tnfsf18/Il4/Gadd45g/Gpr183/Batf/Bcl6/Zc3h12a/Nfkbid/Il4ra/Smad7/Shb/Relb/Bcl3/Anxa1/Stat3/Malt1/Ptger4/Spn/Nlrp3	immunized_water_drinking	immunized_day7_Cpa3+/+_oral_gavage	adaptive immunity	small_intestine
GO:0002823	negative regulation of adaptive immune response based on somatic recombination of immune receptors built from immunoglobulin superfamily domains	35	0.810633	1.93835	5.29526e-05	0.00413464	0.00359566	654	tags=31%, list=4%, signal=30%	Tnfsf18/Il4/Il33/Il1rl1/Bcl6/Zc3h12a/Il4ra/Smad7/Arg1/Havcr2/Fcgr2b	immunized_water_drinking	immunized_day7_Cpa3+/+_oral_gavage	adaptive immunity	small_intestine
GO:0072538	T-helper 17 type immune response	28	0.827332	1.89268	6.00513e-05	0.0046133	0.00401192	1676	tags=36%, list=9%, signal=32%	Tnfsf18/Il4/Batf/Arid5a/Zc3h12a/Nfkbid/Smad7/Stat3/Malt1/Nlrp3	immunized_water_drinking	immunized_day7_Cpa3+/+_oral_gavage	adaptive immunity	small_intestine
GO:0042092	type 2 immune response	36	0.790034	1.89275	8.30074e-05	0.00589904	0.00513006	2225	tags=50%, list=13%, signal=44%	Il4/Ido1/Il33/Batf/Lilrb4a/Bcl6/Il4ra/Rsad2/Arg1/Crlf2/Bcl6b/Bcl3/Anxa1/Ndfip1/Nlrp3/Il18/Nod2/Arg2	immunized_water_drinking	immunized_day7_Cpa3+/+_oral_gavage	adaptive immunity	small_intestine
GO:0002287	alpha-beta T cell activation involved in immune response	56	0.735496	1.86592	8.55889e-05	0.00589904	0.00513006	1676	tags=34%, list=9%, signal=31%	Tnfsf18/Il4/Gadd45g/Gpr183/Batf/Bcl6/Zc3h12a/Nfkbid/Il4ra/Smad7/Shb/Relb/Bcl3/Anxa1/Stat3/Malt1/Ptger4/Spn/Nlrp3	immunized_water_drinking	immunized_day7_Cpa3+/+_oral_gavage	adaptive immunity	small_intestine
GO:0002292	T cell differentiation involved in immune response	62	0.722621	1.84402	8.6696e-05	0.00589904	0.00513006	2236	tags=40%, list=13%, signal=35%	Tnfsf18/Il4/Gadd45g/Gpr183/Batf/Bcl6/Zc3h12a/Nfkbid/Il4ra/Smad7/Shb/Relb/Bcl3/Fgl2/Anxa1/Fcer1g/Stat3/Malt1/Ptger4/Spn/Nlrp3/Clec4d/Il18/Ripk2/Tgfb1	immunized_water_drinking	immunized_day7_Cpa3+/+_oral_gavage	adaptive immunity	small_intestine
GO:2000317	negative regulation of T-helper 17 type immune response	11	0.932556	1.83654	8.85913e-05	0.00594311	0.00516838	526	tags=36%, list=3%, signal=35%	Tnfsf18/Il4/Zc3h12a/Smad7	immunized_water_drinking	immunized_day7_Cpa3+/+_oral_gavage	adaptive immunity	small_intestine
GO:0045623	negative regulation of T-helper cell differentiation	18	0.881283	1.89666	9.46584e-05	0.00626192	0.00544563	1047	tags=39%, list=6%, signal=37%	Tnfsf18/Il4/Bcl6/Zc3h12a/Il4ra/Smad7/Anxa1	immunized_water_drinking	immunized_day7_Cpa3+/+_oral_gavage	adaptive immunity	small_intestine
GO:2000316	regulation of T-helper 17 type immune response	18	0.879297	1.89238	0.000109736	0.00703758	0.00612018	526	tags=33%, list=3%, signal=32%	Tnfsf18/Il4/Arid5a/Zc3h12a/Nfkbid/Smad7	immunized_water_drinking	immunized_day7_Cpa3+/+_oral_gavage	adaptive immunity	small_intestine
GO:2000320	negative regulation of T-helper 17 cell differentiation	10	0.934155	1.84067	0.000178624	0.00966801	0.00840771	526	tags=40%, list=3%, signal=39%	Tnfsf18/Il4/Zc3h12a/Smad7	immunized_water_drinking	immunized_day7_Cpa3+/+_oral_gavage	adaptive immunity	small_intestine
GO:0046636	negative regulation of alpha-beta T cell activation	40	0.775179	1.88714	0.000218912	0.0113335	0.00985606	1336	tags=30%, list=8%, signal=28%	Socs1/Tnfsf18/Il4/Bcl6/Zc3h12a/Il4ra/Smad7/Cd274/Runx1/Runx3/Anxa1/Cd44	immunized_water_drinking	immunized_day7_Cpa3+/+_oral_gavage	adaptive immunity	small_intestine
GO:0072539	T-helper 17 cell differentiation	24	0.826483	1.86111	0.000392211	0.0164936	0.0143435	1676	tags=38%, list=9%, signal=34%	Tnfsf18/Il4/Batf/Zc3h12a/Nfkbid/Smad7/Stat3/Malt1/Nlrp3	immunized_water_drinking	immunized_day7_Cpa3+/+_oral_gavage	adaptive immunity	small_intestine
GO:0042088	T-helper 1 type immune response	40	0.763631	1.85903	0.000398084	0.0164936	0.0143435	1047	tags=30%, list=6%, signal=28%	Il4/Gadd45g/Il33/Il1b/Il1rl1/Arid5a/Vegfa/Il4ra/Havcr2/Relb/Bcl3/Anxa1	immunized_water_drinking	immunized_day7_Cpa3+/+_oral_gavage	adaptive immunity	small_intestine
GO:2000515	negative regulation of CD4-positive, alpha-beta T cell activation	29	0.800788	1.83214	0.000462713	0.0173044	0.0150486	1336	tags=38%, list=8%, signal=35%	Tnfsf18/Il4/Bcl6/Zc3h12a/Il4ra/Smad7/Cd274/Runx1/Runx3/Anxa1/Cd44	immunized_water_drinking	immunized_day7_Cpa3+/+_oral_gavage	adaptive immunity	small_intestine
GO:0050869	negative regulation of B cell activation	32	0.789339	1.84317	0.000488956	0.0175361	0.0152501	912	tags=34%, list=5%, signal=33%	Il10/Ctla4/Samsn1/Tnfrsf21/Tnfaip3/Bcl6/Prdm1/Inpp5d/Fcgr2b/Casp3/Cd24a	immunized_water_drinking	immunized_day7_Cpa3+/+_oral_gavage	adaptive immunity	small_intestine
GO:0030889	negative regulation of B cell proliferation	18	0.853492	1.83685	0.000659858	0.0215267	0.0187205	912	tags=44%, list=5%, signal=42%	Il10/Ctla4/Tnfrsf21/Prdm1/Inpp5d/Fcgr2b/Casp3/Cd24a	immunized_water_drinking	immunized_day7_Cpa3+/+_oral_gavage	adaptive immunity	small_intestine
GO:0045622	regulation of T-helper cell differentiation	31	0.774125	1.79129	0.000967449	0.0274283	0.0238528	2094	tags=42%, list=12%, signal=37%	Tnfsf18/Il4/Bcl6/Zc3h12a/Nfkbid/Il4ra/Smad7/Shb/Anxa1/Malt1/Nlrp3/Il18/Ripk2	immunized_water_drinking	immunized_day7_Cpa3+/+_oral_gavage	adaptive immunity	small_intestine
GO:0030888	regulation of B cell proliferation	60	0.678607	1.72239	0.001061	0.0290435	0.0252574	1104	tags=27%, list=6%, signal=25%	Il10/Ctla4/Il4/Irs2/Gpr183/Tnfrsf21/Bcl6/Cdkn1a/Bst1/Prdm1/Inpp5d/Tnfsf13b/Fcgr2b/Casp3/Cd24a/Cd40	immunized_water_drinking	immunized_day7_Cpa3+/+_oral_gavage	adaptive immunity	small_intestine
GO:0042100	B cell proliferation	77	0.639952	1.687	0.00111845	0.0300971	0.0261737	1104	tags=22%, list=6%, signal=21%	Il10/Ctla4/Il4/Irs2/Gpr183/Tnfrsf21/Bcl6/Cdkn1a/Bst1/Prdm1/Inpp5d/Tnfsf13b/Fcgr2b/Shb/Casp3/Cd24a/Cd40	immunized_water_drinking	immunized_day7_Cpa3+/+_oral_gavage	adaptive immunity	small_intestine
GO:0046006	regulation of activated T cell proliferation	30	0.773198	1.78122	0.00162355	0.0384859	0.0334689	1248	tags=33%, list=7%, signal=31%	Il4/Ido1/Cd86/Pdcd1lg2/Prnp/Cd274/Arg1/Casp3/Cd24a/Il2ra	immunized_water_drinking	immunized_day7_Cpa3+/+_oral_gavage	adaptive immunity	small_intestine
GO:0050798	activated T cell proliferation	38	0.71896	1.73722	0.00163443	0.0384859	0.0334689	1991	tags=34%, list=11%, signal=30%	Il4/Ido1/Cd86/Pdcd1lg2/Prnp/Cd274/Arg1/Casp3/Cd24a/Il2ra/Il18/Icosl/Itgam	immunized_water_drinking	immunized_day7_Cpa3+/+_oral_gavage	adaptive immunity	small_intestine
GO:2000319	regulation of T-helper 17 cell differentiation	14	0.880203	1.81059	0.00188519	0.0420555	0.0365732	526	tags=36%, list=3%, signal=35%	Tnfsf18/Il4/Zc3h12a/Nfkbid/Smad7	immunized_water_drinking	immunized_day7_Cpa3+/+_oral_gavage	adaptive immunity	small_intestine
GO:0046007	negative regulation of activated T cell proliferation	10	0.90488	1.78299	0.00188954	0.0420555	0.0365732	754	tags=60%, list=4%, signal=57%	Ido1/Pdcd1lg2/Prnp/Cd274/Arg1/Casp3	immunized_water_drinking	immunized_day7_Cpa3+/+_oral_gavage	adaptive immunity	small_intestine
GO:0046635	positive regulation of alpha-beta T cell activation	60	0.659948	1.67503	0.00208536	0.0453542	0.0394419	1047	tags=27%, list=6%, signal=25%	Socs1/Zbtb16/Cd83/Cd3e/Ptpn22/Nfkbid/Il4ra/Cd80/Shb/Runx1/Zap70/H2-T23/Il2rg/Cd24a/Runx3/Anxa1	immunized_water_drinking	immunized_day7_Cpa3+/+_oral_gavage	adaptive immunity	small_intestine
GO:0001865	NK T cell differentiation	12	-0.775693	-1.89302	0.0016877	0.0257235	0.0200182	2089	tags=58%, list=12%, signal=51%	Txk/Ap3d1/Ikzf1/Tgfbr2/Itk/Ap3b1/Zbtb16	immunized_water_drinking	immunized_day7_Cpa3Cre/+_2-bottle_test	adaptive immunity	small_intestine
GO:0033077	T cell differentiation in thymus	83	-0.421013	-1.57321	0.00306307	0.0362145	0.0281824	2817	tags=33%, list=16%, signal=27%	Zeb1/Bcl2/Dnaja3/Tmem131l/Mink1/Stat5a/Stat5b/Spn/Prkdc/Apc/Rasgrp1/Bmi1/Adam17/Zbtb1/Bcl11b/Sos1/Dock2/Itpkb/Zfp608/Cdk6/Fzd5/Il7r/Sos2/Mr1/Card11/Zfp36l2/Zfp609	immunized_water_drinking	immunized_day7_Cpa3Cre/+_2-bottle_test	adaptive immunity	small_intestine
GO:0019882	antigen processing and presentation	95	0.683286	1.62876	0.00208144	0.036679	0.0315933	2467	tags=35%, list=14%, signal=30%	Fcgr2b/H2-Q1/B2m/H2-Q2/H2-T23/H2-K1/Tapbp/Icam1/Tap2/H2-D1/Gm8909/H2-Q4/H2-T3/Relb/Fgl2/Psme2/Fcer1g/Rab27a/Abcb9/Rab6a/Gm11127/Ctss/Rab4a/Ctse/Psmb8/Psme1/Marchf8/Fcgr3/H2-T22/Mfsd6/Pikfyve/H2-Bl/Tapbpl	immunized_water_drinking	immunized_day7_Cpa3Cre/+_oral_gavage	adaptive immunity	small_intestine
GO:0048002	antigen processing and presentation of peptide antigen	59	0.733555	1.65648	0.00265198	0.0445026	0.0383321	2467	tags=41%, list=14%, signal=35%	Fcgr2b/H2-Q1/B2m/H2-Q2/H2-T23/H2-K1/Tapbp/Tap2/H2-D1/Gm8909/H2-Q4/H2-T3/Fcer1g/Abcb9/Gm11127/Ctss/Ctse/Marchf8/Fcgr3/H2-T22/Mfsd6/Pikfyve/H2-Bl/Tapbpl	immunized_water_drinking	immunized_day7_Cpa3Cre/+_oral_gavage	adaptive immunity	small_intestine
GO:0002483	antigen processing and presentation of endogenous peptide antigen	27	0.788348	1.92499	1.51606e-05	0.00199699	0.00167698	1736	tags=56%, list=10%, signal=50%	H2-Q2/H2-Q1/Gm8909/B2m/H2-T3/Gm11127/H2-K1/H2-T23/Gm7030/H2-D1/Tapbp/Tap2/Abcb9/H2-Q4/H2-Bl	immunized_water_drinking	immunized_day11_Cpa3+/+_2-bottle_test	adaptive immunity	small_intestine
GO:0019885	antigen processing and presentation of endogenous peptide antigen via MHC class I	27	0.788348	1.92499	1.51606e-05	0.00199699	0.00167698	1736	tags=56%, list=10%, signal=50%	H2-Q2/H2-Q1/Gm8909/B2m/H2-T3/Gm11127/H2-K1/H2-T23/Gm7030/H2-D1/Tapbp/Tap2/Abcb9/H2-Q4/H2-Bl	immunized_water_drinking	immunized_day11_Cpa3+/+_2-bottle_test	adaptive immunity	small_intestine
GO:0001916	positive regulation of T cell mediated cytotoxicity	33	0.72675	1.85232	8.22642e-05	0.00624599	0.00524508	1736	tags=48%, list=10%, signal=44%	Slc22a13/H2-Q2/H2-Q1/Gm8909/B2m/H2-T3/Gm11127/H2-K1/H2-T23/Gm7030/H2-D1/Tap2/H2-Q4/Pnp/Stx7/H2-Bl	immunized_water_drinking	immunized_day11_Cpa3+/+_2-bottle_test	adaptive immunity	small_intestine
GO:0002428	antigen processing and presentation of peptide antigen via MHC class Ib	21	0.80732	1.88315	8.56156e-05	0.00624599	0.00524508	1736	tags=62%, list=10%, signal=56%	H2-Q2/H2-Q1/Gm8909/B2m/H2-T3/Gm11127/H2-K1/H2-T23/Gm7030/H2-D1/Tap2/H2-Q4/H2-Bl	immunized_water_drinking	immunized_day11_Cpa3+/+_2-bottle_test	adaptive immunity	small_intestine
GO:0002711	positive regulation of T cell mediated immunity	51	0.671684	1.81452	0.000105437	0.00656412	0.00551224	1736	tags=37%, list=10%, signal=34%	Slc22a13/H2-Q2/Rsad2/H2-Q1/Gm8909/B2m/H2-T3/Gm11127/H2-K1/Prkcz/H2-T23/Gm7030/H2-D1/Tap2/H2-Q4/Il18/Pnp/Stx7/H2-Bl	immunized_water_drinking	immunized_day11_Cpa3+/+_2-bottle_test	adaptive immunity	small_intestine
GO:0002709	regulation of T cell mediated immunity	71	0.638083	1.78978	0.000118623	0.0070314	0.00590463	1736	tags=31%, list=10%, signal=28%	Slc22a13/H2-Q2/Rsad2/Dpp4/H2-Q1/Gm8909/B2m/H2-T3/Gm11127/H2-K1/Prkcz/H2-T23/Gm7030/H2-D1/Tap2/Trpm4/H2-Q4/Il18/Pnp/Smad7/Stx7/H2-Bl	immunized_water_drinking	immunized_day11_Cpa3+/+_2-bottle_test	adaptive immunity	small_intestine
GO:0002476	antigen processing and presentation of endogenous peptide antigen via MHC class Ib	20	0.799452	1.84943	0.000163445	0.00880748	0.0073961	1736	tags=60%, list=10%, signal=54%	H2-Q2/H2-Q1/Gm8909/H2-T3/Gm11127/H2-K1/H2-T23/Gm7030/H2-D1/Tap2/H2-Q4/H2-Bl	immunized_water_drinking	immunized_day11_Cpa3+/+_2-bottle_test	adaptive immunity	small_intestine
GO:0002484	antigen processing and presentation of endogenous peptide antigen via MHC class I via ER pathway	20	0.799452	1.84943	0.000163445	0.00880748	0.0073961	1736	tags=60%, list=10%, signal=54%	H2-Q2/H2-Q1/Gm8909/H2-T3/Gm11127/H2-K1/H2-T23/Gm7030/H2-D1/Tap2/H2-Q4/H2-Bl	immunized_water_drinking	immunized_day11_Cpa3+/+_2-bottle_test	adaptive immunity	small_intestine
GO:0019883	antigen processing and presentation of endogenous antigen	29	0.742842	1.84324	0.000167307	0.00891425	0.00748576	1736	tags=52%, list=10%, signal=47%	H2-Q2/H2-Q1/Gm8909/B2m/H2-T3/Gm11127/H2-K1/H2-T23/Gm7030/H2-D1/Tapbp/Tap2/Abcb9/H2-Q4/H2-Bl	immunized_water_drinking	immunized_day11_Cpa3+/+_2-bottle_test	adaptive immunity	small_intestine
GO:0002475	antigen processing and presentation via MHC class Ib	24	0.759374	1.81553	0.00021736	0.010782	0.00905417	1736	tags=54%, list=10%, signal=49%	H2-Q2/H2-Q1/Gm8909/B2m/H2-T3/Gm11127/H2-K1/H2-T23/Gm7030/H2-D1/Tap2/H2-Q4/H2-Bl	immunized_water_drinking	immunized_day11_Cpa3+/+_2-bottle_test	adaptive immunity	small_intestine
GO:0002486	antigen processing and presentation of endogenous peptide antigen via MHC class I via ER pathway, TAP-independent	19	0.794227	1.82634	0.000224443	0.0108603	0.00911995	1736	tags=58%, list=10%, signal=52%	H2-Q2/H2-Q1/Gm8909/H2-T3/Gm11127/H2-K1/H2-T23/Gm7030/H2-D1/H2-Q4/H2-Bl	immunized_water_drinking	immunized_day11_Cpa3+/+_2-bottle_test	adaptive immunity	small_intestine
GO:0001914	regulation of T cell mediated cytotoxicity	37	0.705797	1.82748	0.000385756	0.014872	0.0124888	1736	tags=43%, list=10%, signal=39%	Slc22a13/H2-Q2/H2-Q1/Gm8909/B2m/H2-T3/Gm11127/H2-K1/H2-T23/Gm7030/H2-D1/Tap2/H2-Q4/Pnp/Stx7/H2-Bl	immunized_water_drinking	immunized_day11_Cpa3+/+_2-bottle_test	adaptive immunity	small_intestine
GO:0002456	T cell mediated immunity	98	0.567836	1.65648	0.000505447	0.018001	0.0151164	1736	tags=26%, list=10%, signal=23%	Slc22a13/Cd8a/H2-Q2/Rsad2/Dpp4/H2-Q1/Gm8909/B2m/H2-T3/Gm11127/H2-K1/Prkcz/H2-T23/Gm7030/Dennd1b/H2-D1/Tap2/Trpm4/H2-Q4/Il18/Pnp/Smad7/Kdelr1/Stx7/H2-Bl	immunized_water_drinking	immunized_day11_Cpa3+/+_2-bottle_test	adaptive immunity	small_intestine
GO:0002474	antigen processing and presentation of peptide antigen via MHC class I	37	0.67673	1.75222	0.00153555	0.0337174	0.0283143	2553	tags=51%, list=15%, signal=44%	H2-Q2/H2-Q1/Gm8909/B2m/H2-T3/Gm11127/H2-K1/H2-T23/Gm7030/H2-D1/Tapbp/Tap2/Abcb9/H2-Q4/H2-Bl/Calr/Tapbpl/Mfsd6/Ifi30	immunized_water_drinking	immunized_day11_Cpa3+/+_2-bottle_test	adaptive immunity	small_intestine
GO:0001913	T cell mediated cytotoxicity	48	0.628209	1.68028	0.00154118	0.0337174	0.0283143	1736	tags=33%, list=10%, signal=30%	Slc22a13/H2-Q2/H2-Q1/Gm8909/B2m/H2-T3/Gm11127/H2-K1/H2-T23/Gm7030/H2-D1/Tap2/H2-Q4/Pnp/Stx7/H2-Bl	immunized_water_drinking	immunized_day11_Cpa3+/+_2-bottle_test	adaptive immunity	small_intestine
GO:0042092	type 2 immune response	35	0.642129	1.80302	0.0010227	0.0129359	0.0100986	3054	tags=40%, list=18%, signal=33%	Batf/Ido1/Bcl6/Il33/Bcl6b/Ndfip1/Crlf2/Xcl1/Bcl3/Il4ra/Rsad2/Il18/Irf1/Arg2	immunized_water_drinking	immunized_day11_Cpa3+/+_oral_gavage	adaptive immunity	small_intestine
GO:0001783	B cell apoptotic process	25	0.704657	1.85863	0.00104926	0.0132011	0.0103056	1917	tags=32%, list=11%, signal=28%	Il10/Irs2/Bcl2a1a/Tnfrsf21/Ormdl3/Mif/Bax/Bcl10	immunized_water_drinking	immunized_day11_Cpa3+/+_oral_gavage	adaptive immunity	small_intestine
GO:0002902	regulation of B cell apoptotic process	19	0.714387	1.74712	0.00229541	0.0232734	0.0181686	1917	tags=37%, list=11%, signal=33%	Il10/Irs2/Bcl2a1a/Ormdl3/Mif/Bax/Bcl10	immunized_water_drinking	immunized_day11_Cpa3+/+_oral_gavage	adaptive immunity	small_intestine
GO:0050869	negative regulation of B cell activation	30	0.622657	1.69429	0.00539844	0.0412802	0.0322258	3278	tags=53%, list=20%, signal=43%	Il10/Samsn1/Bcl6/Tnfrsf21/Tnfaip3/Tyrobp/Ndfip1/Inpp5d/Fcgr2b/Prdm1/Tbc1d10c/Casp3/Fas/Cd300a/Cd24a/Id2	immunized_water_drinking	immunized_day11_Cpa3+/+_oral_gavage	adaptive immunity	small_intestine
GO:0050853	B cell receptor signaling pathway	43	-0.618933	-1.86812	0.000593979	0.0117966	0.00891001	2139	tags=37%, list=12%, signal=33%	Nfatc2/Cd22/Cd300a/Cmtm3/Abl1/Rftn1/Bcl2/Syk/Klhl6/Ptprc/Prkch/Slc39a10/Vav3/Sh2b2/Mef2c/Nckap1l	immunized_water_drinking	immunized_day11_Cpa3Cre/+_2-bottle_test	adaptive immunity	small_intestine
GO:0002312	B cell activation involved in immune response	74	-0.509134	-1.69355	0.000715154	0.0129	0.00974338	3982	tags=43%, list=23%, signal=34%	Il27ra/Pou2af1/Gapt/Lig4/Tgfb1/Itm2a/Mfng/Rnf168/Tnfaip3/Supt6/Tfrc/Cd180/Msh2/Nsd2/Paxip1/Kmt5b/Lfng/Icosl/Tlr4/Abl1/Hspd1/Msh6/Trp53bp1/Dll1/Exo1/Atad5/Dock11/Swap70/Dock10/Ptprc/Notch2/Rif1	immunized_water_drinking	immunized_day11_Cpa3Cre/+_2-bottle_test	adaptive immunity	small_intestine
GO:0042100	B cell proliferation	74	-0.493509	-1.64158	0.00146327	0.0195789	0.014788	2738	tags=35%, list=16%, signal=30%	Bmi1/Tnfrsf21/Nfatc2/Cd22/Tfrc/Cd180/Cd300a/Rasgrp1/Tlr4/Abl1/Hspd1/Btla/Inpp5d/Atad5/Bcl2/Ctps/Il7r/Ahr/Tirap/Ptprc/Card11/Slc39a10/Vav3/Mef2c/Nckap1l/Atm	immunized_water_drinking	immunized_day11_Cpa3Cre/+_2-bottle_test	adaptive immunity	small_intestine
GO:0035710	CD4-positive, alpha-beta T cell activation	88	-0.465827	-1.59873	0.00179487	0.0212341	0.0160382	2896	tags=36%, list=17%, signal=30%	Runx3/Foxp1/Cd274/Spn/Gata3/Pla2g2d/Braf/Sh3rf1/Tox/Jak3/Myb/Ripk2/Twsg1/Ptger4/Socs5/Il6ra/Cd83/Il18r1/Vsir/Malt1/Ccr2/Runx1/Anxa1/Cbfb/Cd44/Loxl3/Rora/Atp7a/Tgfbr2/Nckap1l/Ly9/Lilrb4a	immunized_water_drinking	immunized_day11_Cpa3Cre/+_2-bottle_test	adaptive immunity	small_intestine
GO:0036037	CD8-positive, alpha-beta T cell activation	26	-0.638166	-1.7398	0.00254696	0.0267318	0.0201906	1138	tags=42%, list=7%, signal=40%	Runx3/Cd274/Sh3rf1/Tox/Vsir/Runx1/Bcl2/Cbfb/Nckap1l/Wdfy4/Lilrb4a	immunized_water_drinking	immunized_day11_Cpa3Cre/+_2-bottle_test	adaptive immunity	small_intestine
GO:0046632	alpha-beta T cell differentiation	100	-0.446167	-1.54305	0.00322201	0.0309551	0.0233805	2896	tags=39%, list=17%, signal=33%	Runx3/Foxp1/Spn/Gata3/Pla2g2d/Braf/Gli3/Sh3rf1/Tox/Jak3/Myb/Ap3b1/Bcl11b/Ripk2/Ptger4/Socs5/Il6ra/Cd83/Abl1/Zbtb16/Tcf7/Il18r1/Abl2/Malt1/Ikzf1/Ccr2/Runx1/Blm/Bcl2/Syk/Anxa1/Cbfb/Loxl3/Itpkb/Rora/Atp7a/Tgfbr2/Nckap1l/Ly9	immunized_water_drinking	immunized_day11_Cpa3Cre/+_2-bottle_test	adaptive immunity	small_intestine
GO:0002483	antigen processing and presentation of endogenous peptide antigen	27	0.659993	1.69717	0.00369732	0.0338612	0.0255755	993	tags=37%, list=6%, signal=35%	H2-Q1/H2-T3/B2m/Tap2/Gm8909/H2-K1/H2-D1/H2-Q2/H2-T23/Tapbp	immunized_water_drinking	immunized_day11_Cpa3Cre/+_2-bottle_test	adaptive immunity	small_intestine
GO:0019885	antigen processing and presentation of endogenous peptide antigen via MHC class I	27	0.659993	1.69717	0.00369732	0.0338612	0.0255755	993	tags=37%, list=6%, signal=35%	H2-Q1/H2-T3/B2m/Tap2/Gm8909/H2-K1/H2-D1/H2-Q2/H2-T23/Tapbp	immunized_water_drinking	immunized_day11_Cpa3Cre/+_2-bottle_test	adaptive immunity	small_intestine
GO:0030888	regulation of B cell proliferation	59	-0.50447	-1.60345	0.00392002	0.0350065	0.0264405	1364	tags=49%, list=8%, signal=45%	Chrnb2/Fcgr2b/Tnfrsf13c/Tlr9/Prdm1/Pawr/Btk/Tyrobp/Sash3/Bmi1/Tnfrsf21/Nfatc2/Cd22/Tfrc/Cd300a/Tlr4/Btla/Inpp5d/Atad5/Bcl2/Ahr/Tirap/Ptprc/Card11/Slc39a10/Vav3/Mef2c/Nckap1l/Atm	immunized_water_drinking	immunized_day11_Cpa3Cre/+_2-bottle_test	adaptive immunity	small_intestine
GO:0002475	antigen processing and presentation via MHC class Ib	24	0.674507	1.68721	0.00402151	0.0352905	0.0266551	956	tags=38%, list=5%, signal=35%	H2-Q1/H2-T3/B2m/Tap2/Gm8909/H2-K1/H2-D1/H2-Q2/H2-T23	immunized_water_drinking	immunized_day11_Cpa3Cre/+_2-bottle_test	adaptive immunity	small_intestine
GO:0002428	antigen processing and presentation of peptide antigen via MHC class Ib	21	0.708032	1.69833	0.00414718	0.0360622	0.0272379	956	tags=43%, list=5%, signal=41%	H2-Q1/H2-T3/B2m/Tap2/Gm8909/H2-K1/H2-D1/H2-Q2/H2-T23	immunized_water_drinking	immunized_day11_Cpa3Cre/+_2-bottle_test	adaptive immunity	small_intestine
GO:0019883	antigen processing and presentation of endogenous antigen	29	0.653215	1.71354	0.00458387	0.0383525	0.0289678	3295	tags=59%, list=19%, signal=48%	H2-Q1/H2-T3/B2m/Tap2/Gm8909/H2-K1/H2-D1/H2-Q2/H2-T23/Tapbp/Abcb9/H2-Q4/Atg5/H2-Q10/Tap1/H2-T22/Gm11127	immunized_water_drinking	immunized_day11_Cpa3Cre/+_2-bottle_test	adaptive immunity	small_intestine
GO:0002820	negative regulation of adaptive immune response	39	-0.559771	-1.62449	0.00538249	0.0421362	0.0318256	5077	tags=59%, list=29%, signal=42%	Smad7/Ppp3cb/Tbx21/Rc3h1/Hfe/Il33/Samsn1/Zc3h12a/Fcgr2b/Il27ra/Dusp22/Il4ra/Alox15/H2-M3/Spn/Jak3/Il1rl1/Vsir/Havcr2/Il7r/Loxl3/Ptprc/Arg1	immunized_water_drinking	immunized_day11_Cpa3Cre/+_2-bottle_test	adaptive immunity	small_intestine
GO:0050871	positive regulation of B cell activation	74	-0.457774	-1.52271	0.00612026	0.0455213	0.0343824	2043	tags=27%, list=12%, signal=24%	Nsd2/Paxip1/Kmt5b/Tlr4/Trp53bp1/Tnip2/Inpp5d/Atad5/Bcl2/Syk/Tirap/Ptprc/Card11/Sh3kbp1/Atp11c/Slc39a10/Vav3/Mef2c/Nckap1l/Rif1	immunized_water_drinking	immunized_day11_Cpa3Cre/+_2-bottle_test	adaptive immunity	small_intestine
GO:0002823	negative regulation of adaptive immune response based on somatic recombination of immune receptors built from immunoglobulin superfamily domains	34	-0.572177	-1.63007	0.00618854	0.045801	0.0345936	5077	tags=62%, list=29%, signal=44%	Smad7/Ppp3cb/Tbx21/Rc3h1/Hfe/Il33/Zc3h12a/Fcgr2b/Il27ra/Dusp22/Il4ra/H2-M3/Spn/Jak3/Il1rl1/Vsir/Havcr2/Il7r/Loxl3/Ptprc/Arg1	immunized_water_drinking	immunized_day11_Cpa3Cre/+_2-bottle_test	adaptive immunity	small_intestine
GO:0002483	antigen processing and presentation of endogenous peptide antigen	27	0.729122	2.00255	3.27203e-05	0.00128672	0.00100543	2085	tags=52%, list=12%, signal=46%	H2-Q1/H2-Q2/B2m/Gm8909/H2-T23/H2-K1/H2-D1/H2-T3/Tapbp/Tap2/Abcb9/H2-Q4/Gm11127/H2-Bl	immunized_water_drinking	immunized_day11_Cpa3Cre/+_oral_gavage	adaptive immunity	small_intestine
GO:0019885	antigen processing and presentation of endogenous peptide antigen via MHC class I	27	0.729122	2.00255	3.27203e-05	0.00128672	0.00100543	2085	tags=52%, list=12%, signal=46%	H2-Q1/H2-Q2/B2m/Gm8909/H2-T23/H2-K1/H2-D1/H2-T3/Tapbp/Tap2/Abcb9/H2-Q4/Gm11127/H2-Bl	immunized_water_drinking	immunized_day11_Cpa3Cre/+_oral_gavage	adaptive immunity	small_intestine
GO:0019883	antigen processing and presentation of endogenous antigen	29	0.70603	1.97918	4.38521e-05	0.00164236	0.00128332	2085	tags=48%, list=12%, signal=43%	H2-Q1/H2-Q2/B2m/Gm8909/H2-T23/H2-K1/H2-D1/H2-T3/Tapbp/Tap2/Abcb9/H2-Q4/Gm11127/H2-Bl	immunized_water_drinking	immunized_day11_Cpa3Cre/+_oral_gavage	adaptive immunity	small_intestine
GO:0002428	antigen processing and presentation of peptide antigen via MHC class Ib	21	0.755761	1.93837	4.84658e-05	0.00175931	0.0013747	2085	tags=57%, list=12%, signal=50%	H2-Q1/H2-Q2/B2m/Gm8909/H2-T23/H2-K1/H2-D1/H2-T3/Tap2/H2-Q4/Gm11127/H2-Bl	immunized_water_drinking	immunized_day11_Cpa3Cre/+_oral_gavage	adaptive immunity	small_intestine
GO:0002475	antigen processing and presentation via MHC class Ib	24	0.727557	1.93861	0.000112372	0.00313776	0.00245181	2085	tags=50%, list=12%, signal=44%	H2-Q1/H2-Q2/B2m/Gm8909/H2-T23/H2-K1/H2-D1/H2-T3/Tap2/H2-Q4/Gm11127/H2-Bl	immunized_water_drinking	immunized_day11_Cpa3Cre/+_oral_gavage	adaptive immunity	small_intestine
GO:0002476	antigen processing and presentation of endogenous peptide antigen via MHC class Ib	20	0.742539	1.86944	0.000420648	0.00803659	0.00627969	2085	tags=55%, list=12%, signal=48%	H2-Q1/H2-Q2/Gm8909/H2-T23/H2-K1/H2-D1/H2-T3/Tap2/H2-Q4/Gm11127/H2-Bl	immunized_water_drinking	immunized_day11_Cpa3Cre/+_oral_gavage	adaptive immunity	small_intestine
GO:0002484	antigen processing and presentation of endogenous peptide antigen via MHC class I via ER pathway	20	0.742539	1.86944	0.000420648	0.00803659	0.00627969	2085	tags=55%, list=12%, signal=48%	H2-Q1/H2-Q2/Gm8909/H2-T23/H2-K1/H2-D1/H2-T3/Tap2/H2-Q4/Gm11127/H2-Bl	immunized_water_drinking	immunized_day11_Cpa3Cre/+_oral_gavage	adaptive immunity	small_intestine
GO:0002830	positive regulation of type 2 immune response	14	0.791895	1.84665	0.000425486	0.00806373	0.0063009	830	tags=29%, list=5%, signal=27%	Ido1/Il33/Il18/Prkcz	immunized_water_drinking	immunized_day11_Cpa3Cre/+_oral_gavage	adaptive immunity	small_intestine
GO:0002486	antigen processing and presentation of endogenous peptide antigen via MHC class I via ER pathway, TAP-independent	19	0.731985	1.83517	0.000629038	0.0105638	0.00825442	2085	tags=53%, list=12%, signal=46%	H2-Q1/H2-Q2/Gm8909/H2-T23/H2-K1/H2-D1/H2-T3/H2-Q4/Gm11127/H2-Bl	immunized_water_drinking	immunized_day11_Cpa3Cre/+_oral_gavage	adaptive immunity	small_intestine
GO:0042092	type 2 immune response	36	0.616786	1.79996	0.000749728	0.0117092	0.0091494	1559	tags=31%, list=9%, signal=28%	Ido1/Il4/Bcl6/Arg2/Il33/Il18/Prkcz/Batf/Irf1/Ndfip1/Dennd1b	immunized_water_drinking	immunized_day11_Cpa3Cre/+_oral_gavage	adaptive immunity	small_intestine
GO:0002474	antigen processing and presentation of peptide antigen via MHC class I	37	0.604133	1.75311	0.00102758	0.014432	0.011277	2758	tags=46%, list=16%, signal=39%	H2-Q1/H2-Q2/B2m/Gm8909/H2-T23/H2-K1/H2-D1/H2-T3/Tapbp/Tap2/Abcb9/H2-Q4/Ifi30/Gm11127/H2-Bl/H2-T22/Tapbpl	immunized_water_drinking	immunized_day11_Cpa3Cre/+_oral_gavage	adaptive immunity	small_intestine
GO:0048002	antigen processing and presentation of peptide antigen	57	0.541397	1.70295	0.0012675	0.0169442	0.01324	3402	tags=40%, list=20%, signal=33%	H2-Q1/H2-Q2/B2m/Gm8909/H2-T23/H2-K1/H2-D1/H2-T3/Tapbp/Tap2/Abcb9/H2-Q4/Ifi30/Gm11127/H2-Bl/Ctss/Marchf8/Ctsl/H2-T22/Tapbpl/Fcgr2b/Calr/Fcer1g	immunized_water_drinking	immunized_day11_Cpa3Cre/+_oral_gavage	adaptive immunity	small_intestine
GO:0001916	positive regulation of T cell mediated cytotoxicity	33	0.619445	1.78866	0.00134286	0.0174004	0.0135965	2200	tags=45%, list=13%, signal=40%	H2-Q1/H2-Q2/B2m/Gm8909/Slc22a13/H2-T23/H2-K1/H2-D1/H2-T3/Pnp/Tap2/H2-Q4/Gm11127/H2-Bl/Stx7	immunized_water_drinking	immunized_day11_Cpa3Cre/+_oral_gavage	adaptive immunity	small_intestine
GO:0001913	T cell mediated cytotoxicity	48	0.552222	1.68141	0.00139761	0.0178042	0.0139119	4123	tags=54%, list=24%, signal=41%	Gzmb/H2-Q1/H2-Q2/B2m/Gm8909/Slc22a13/H2-T23/H2-K1/H2-D1/H2-T3/Pnp/Tap2/H2-Q4/Gm11127/H2-Bl/Stx7/H2-T22/Gfus/Nectin2/Rab27a/H2-Q10/Hprt/Fadd/Xcl1/Prf1/Cyrib	immunized_water_drinking	immunized_day11_Cpa3Cre/+_oral_gavage	adaptive immunity	small_intestine
GO:0001914	regulation of T cell mediated cytotoxicity	37	0.586279	1.7013	0.00218248	0.0244056	0.0190702	2200	tags=41%, list=13%, signal=35%	H2-Q1/H2-Q2/B2m/Gm8909/Slc22a13/H2-T23/H2-K1/H2-D1/H2-T3/Pnp/Tap2/H2-Q4/Gm11127/H2-Bl/Stx7	immunized_water_drinking	immunized_day11_Cpa3Cre/+_oral_gavage	adaptive immunity	small_intestine
GO:0002711	positive regulation of T cell mediated immunity	52	0.538146	1.66579	0.0033446	0.0338695	0.0264652	2200	tags=35%, list=13%, signal=30%	H2-Q1/H2-Q2/B2m/Gm8909/Slc22a13/H2-T23/H2-K1/H2-D1/H2-T3/Il18/Pnp/Prkcz/Tap2/H2-Q4/Il1b/Gm11127/H2-Bl/Stx7	immunized_water_drinking	immunized_day11_Cpa3Cre/+_oral_gavage	adaptive immunity	small_intestine
GO:0002828	regulation of type 2 immune response	28	0.61516	1.71456	0.00392104	0.0371554	0.0290328	1040	tags=29%, list=6%, signal=27%	Ido1/Bcl6/Arg2/Il33/Il18/Prkcz/Irf1/Ndfip1	immunized_water_drinking	immunized_day11_Cpa3Cre/+_oral_gavage	adaptive immunity	small_intestine
GO:0045064	T-helper 2 cell differentiation	15	0.711647	1.69755	0.00406334	0.0378384	0.0295665	911	tags=40%, list=5%, signal=38%	Il4/Bcl6/Il18/Prkcz/Batf/Irf1	immunized_water_drinking	immunized_day11_Cpa3Cre/+_oral_gavage	adaptive immunity	small_intestine
GO:0002428	antigen processing and presentation of peptide antigen via MHC class Ib	21	0.813893	1.95899	2.62632e-05	0.00298728	0.00236503	1707	tags=62%, list=10%, signal=56%	H2-Q1/H2-Q2/Gm8909/B2m/H2-K1/H2-T23/H2-T3/H2-D1/Gm11127/Tap2/H2-Q4/H2-Bl/H2-Q10	immunized_water_drinking	immunized_day16_Cpa3+/+_2-bottle_test	adaptive immunity	small_intestine
GO:0019883	antigen processing and presentation of endogenous antigen	29	0.757405	1.9709	3.0308e-05	0.00311175	0.00246358	1930	tags=55%, list=11%, signal=49%	H2-Q1/H2-Q2/Gm8909/B2m/H2-K1/H2-T23/H2-T3/H2-D1/Gm11127/Tapbp/Tap2/H2-Q4/H2-Bl/H2-Q10/Atg5/Abcb9	immunized_water_drinking	immunized_day16_Cpa3+/+_2-bottle_test	adaptive immunity	small_intestine
GO:0002483	antigen processing and presentation of endogenous peptide antigen	27	0.770648	1.96829	3.2203e-05	0.00311175	0.00246358	1930	tags=56%, list=11%, signal=49%	H2-Q1/H2-Q2/Gm8909/B2m/H2-K1/H2-T23/H2-T3/H2-D1/Gm11127/Tapbp/Tap2/H2-Q4/H2-Bl/H2-Q10/Abcb9	immunized_water_drinking	immunized_day16_Cpa3+/+_2-bottle_test	adaptive immunity	small_intestine
GO:0019885	antigen processing and presentation of endogenous peptide antigen via MHC class I	27	0.770648	1.96829	3.2203e-05	0.00311175	0.00246358	1930	tags=56%, list=11%, signal=49%	H2-Q1/H2-Q2/Gm8909/B2m/H2-K1/H2-T23/H2-T3/H2-D1/Gm11127/Tapbp/Tap2/H2-Q4/H2-Bl/H2-Q10/Abcb9	immunized_water_drinking	immunized_day16_Cpa3+/+_2-bottle_test	adaptive immunity	small_intestine
GO:0002475	antigen processing and presentation via MHC class Ib	24	0.790041	1.97392	3.97759e-05	0.00354531	0.00280683	1707	tags=54%, list=10%, signal=49%	H2-Q1/H2-Q2/Gm8909/B2m/H2-K1/H2-T23/H2-T3/H2-D1/Gm11127/Tap2/H2-Q4/H2-Bl/H2-Q10	immunized_water_drinking	immunized_day16_Cpa3+/+_2-bottle_test	adaptive immunity	small_intestine
GO:0002476	antigen processing and presentation of endogenous peptide antigen via MHC class Ib	20	0.806777	1.92057	6.4509e-05	0.00451206	0.00357221	1707	tags=60%, list=10%, signal=54%	H2-Q1/H2-Q2/Gm8909/H2-K1/H2-T23/H2-T3/H2-D1/Gm11127/Tap2/H2-Q4/H2-Bl/H2-Q10	immunized_water_drinking	immunized_day16_Cpa3+/+_2-bottle_test	adaptive immunity	small_intestine
GO:0002484	antigen processing and presentation of endogenous peptide antigen via MHC class I via ER pathway	20	0.806777	1.92057	6.4509e-05	0.00451206	0.00357221	1707	tags=60%, list=10%, signal=54%	H2-Q1/H2-Q2/Gm8909/H2-K1/H2-T23/H2-T3/H2-D1/Gm11127/Tap2/H2-Q4/H2-Bl/H2-Q10	immunized_water_drinking	immunized_day16_Cpa3+/+_2-bottle_test	adaptive immunity	small_intestine
GO:0001916	positive regulation of T cell mediated cytotoxicity	33	0.702266	1.87089	0.000163143	0.00705013	0.0055816	1707	tags=48%, list=10%, signal=44%	Slc22a13/H2-Q1/H2-Q2/Gm8909/B2m/H2-K1/H2-T23/H2-T3/H2-D1/Gm11127/Tap2/Pnp/H2-Q4/Stx7/H2-Bl/H2-Q10	immunized_water_drinking	immunized_day16_Cpa3+/+_2-bottle_test	adaptive immunity	small_intestine
GO:0002709	regulation of T cell mediated immunity	72	0.581873	1.76108	0.00016715	0.00705013	0.0055816	1707	tags=31%, list=10%, signal=28%	Slc22a13/Rsad2/H2-Q1/H2-Q2/Gm8909/Dpp4/B2m/H2-K1/H2-T23/H2-T3/H2-D1/Gm11127/Prkcz/Smad7/Tap2/Pnp/H2-Q4/Trpm4/Il18/Stx7/H2-Bl/H2-Q10	immunized_water_drinking	immunized_day16_Cpa3+/+_2-bottle_test	adaptive immunity	small_intestine
GO:0002486	antigen processing and presentation of endogenous peptide antigen via MHC class I via ER pathway, TAP-independent	19	0.801101	1.8934	0.000187276	0.00737242	0.00583676	1707	tags=58%, list=10%, signal=52%	H2-Q1/H2-Q2/Gm8909/H2-K1/H2-T23/H2-T3/H2-D1/Gm11127/H2-Q4/H2-Bl/H2-Q10	immunized_water_drinking	immunized_day16_Cpa3+/+_2-bottle_test	adaptive immunity	small_intestine
GO:0001914	regulation of T cell mediated cytotoxicity	37	0.683337	1.83292	0.000241331	0.00855202	0.00677065	1707	tags=43%, list=10%, signal=39%	Slc22a13/H2-Q1/H2-Q2/Gm8909/B2m/H2-K1/H2-T23/H2-T3/H2-D1/Gm11127/Tap2/Pnp/H2-Q4/Stx7/H2-Bl/H2-Q10	immunized_water_drinking	immunized_day16_Cpa3+/+_2-bottle_test	adaptive immunity	small_intestine
GO:0002711	positive regulation of T cell mediated immunity	52	0.629422	1.80204	0.000389957	0.0107102	0.00847929	1707	tags=37%, list=10%, signal=33%	Slc22a13/Rsad2/H2-Q1/H2-Q2/Gm8909/B2m/H2-K1/H2-T23/H2-T3/H2-D1/Gm11127/Prkcz/Tap2/Pnp/H2-Q4/Il18/Stx7/H2-Bl/H2-Q10	immunized_water_drinking	immunized_day16_Cpa3+/+_2-bottle_test	adaptive immunity	small_intestine
GO:0002474	antigen processing and presentation of peptide antigen via MHC class I	37	0.633259	1.6986	0.00234849	0.030732	0.0243306	2568	tags=46%, list=15%, signal=39%	H2-Q1/H2-Q2/Gm8909/B2m/H2-K1/H2-T23/H2-T3/H2-D1/Gm11127/Tapbp/Tap2/H2-Q4/H2-Bl/H2-Q10/Abcb9/Tapbpl/Ifi30	immunized_water_drinking	immunized_day16_Cpa3+/+_2-bottle_test	adaptive immunity	small_intestine
GO:0002456	T cell mediated immunity	99	0.48761	1.53322	0.00269746	0.0325903	0.0258018	1707	tags=25%, list=10%, signal=23%	Slc22a13/Rsad2/H2-Q1/H2-Q2/Cd8a/Gm8909/Dpp4/B2m/H2-K1/H2-T23/H2-T3/H2-D1/Gm11127/Dennd1b/Prkcz/Smad7/Tap2/Pnp/Kdelr1/H2-Q4/Trpm4/Il18/Stx7/H2-Bl/H2-Q10	immunized_water_drinking	immunized_day16_Cpa3+/+_2-bottle_test	adaptive immunity	small_intestine
GO:0001913	T cell mediated cytotoxicity	47	0.587625	1.64808	0.00282611	0.0337988	0.0267586	1707	tags=34%, list=10%, signal=31%	Slc22a13/H2-Q1/H2-Q2/Gm8909/B2m/H2-K1/H2-T23/H2-T3/H2-D1/Gm11127/Tap2/Pnp/H2-Q4/Stx7/H2-Bl/H2-Q10	immunized_water_drinking	immunized_day16_Cpa3+/+_2-bottle_test	adaptive immunity	small_intestine
GO:0042092	type 2 immune response	36	0.732723	1.94485	0.000120356	0.00486775	0.00381264	2139	tags=36%, list=12%, signal=32%	Il4/Batf/Il33/Ido1/Arg1/Bcl6b/Il4ra/Bcl6/Ndfip1/Anxa1/Hlx/Il18/Arg2	immunized_water_drinking	immunized_day16_Cpa3+/+_oral_gavage	adaptive immunity	small_intestine
GO:0042088	T-helper 1 type immune response	40	0.696816	1.88155	0.000493896	0.0118635	0.00929205	2930	tags=45%, list=17%, signal=37%	Il4/Il1rl1/Gadd45g/Il33/Il1b/Vegfa/Il4ra/Hras/Anxa1/Tmem98/Hlx/Il18/Slc11a1/Arid5a/Havcr2/Relb/Nras/Ripk2	immunized_water_drinking	immunized_day16_Cpa3+/+_oral_gavage	adaptive immunity	small_intestine
GO:0002712	regulation of B cell mediated immunity	51	0.642409	1.81919	0.000733369	0.0149582	0.0117159	1284	tags=25%, list=7%, signal=24%	Fcer1a/Il4/Cd55/Shld3/Fcgr2b/Tnfsf13/Fcer1g/Exosc3/Bcl6/Cd40/Mad2l2/Ndfip1/Fcgr3	immunized_water_drinking	immunized_day16_Cpa3+/+_oral_gavage	adaptive immunity	small_intestine
GO:0002820	negative regulation of adaptive immune response	39	0.691064	1.86579	0.000868976	0.0167837	0.0131457	1469	tags=26%, list=9%, signal=23%	Il4/Il1rl1/Samsn1/Il33/Arg1/Fcgr2b/Il4ra/Bcl6/Ndfip1/Smad7	immunized_water_drinking	immunized_day16_Cpa3+/+_oral_gavage	adaptive immunity	small_intestine
GO:0002823	negative regulation of adaptive immune response based on somatic recombination of immune receptors built from immunoglobulin superfamily domains	34	0.682116	1.80785	0.00134031	0.0222538	0.0174302	1469	tags=26%, list=9%, signal=24%	Il4/Il1rl1/Il33/Arg1/Fcgr2b/Il4ra/Bcl6/Ndfip1/Smad7	immunized_water_drinking	immunized_day16_Cpa3+/+_oral_gavage	adaptive immunity	small_intestine
GO:0043370	regulation of CD4-positive, alpha-beta T cell differentiation	41	0.661283	1.79357	0.001352	0.0223695	0.0175208	2113	tags=32%, list=12%, signal=28%	Il4/Socs1/Nfkbid/Il4ra/Bcl6/Anxa1/Shb/Smad7/Il2rg/Zc3h12a/Cd83/Hlx/Il18	immunized_water_drinking	immunized_day16_Cpa3+/+_oral_gavage	adaptive immunity	small_intestine
GO:0001783	B cell apoptotic process	25	0.722583	1.81301	0.00177664	0.0268101	0.0209989	1700	tags=32%, list=10%, signal=29%	Il10/Tnfrsf21/Ormdl3/Irs2/Bcl2a1a/Bcl10/Cd24a/Mif	immunized_water_drinking	immunized_day16_Cpa3+/+_oral_gavage	adaptive immunity	small_intestine
GO:0043373	CD4-positive, alpha-beta T cell lineage commitment	16	0.800312	1.84651	0.00181327	0.0270001	0.0211477	290	tags=19%, list=2%, signal=18%	Il4/Batf/Ctsl	immunized_water_drinking	immunized_day16_Cpa3+/+_oral_gavage	adaptive immunity	small_intestine
GO:0046006	regulation of activated T cell proliferation	29	0.704757	1.82331	0.00223593	0.0303164	0.0237452	371	tags=21%, list=2%, signal=20%	Il4/Pdcd1lg2/Ido1/Arg1/Cd86/Prnp	immunized_water_drinking	immunized_day16_Cpa3+/+_oral_gavage	adaptive immunity	small_intestine
GO:0046637	regulation of alpha-beta T cell differentiation	58	0.587489	1.68657	0.00230333	0.0306021	0.0239689	2113	tags=26%, list=12%, signal=23%	Il4/Socs1/Zbtb16/Nfkbid/Il4ra/Bcl6/Anxa1/Prdm1/Shb/Smad7/Il2rg/Zc3h12a/Cd83/Hlx/Il18	immunized_water_drinking	immunized_day16_Cpa3+/+_oral_gavage	adaptive immunity	small_intestine
GO:0002363	alpha-beta T cell lineage commitment	18	0.754468	1.78623	0.0033056	0.0392032	0.0307057	290	tags=17%, list=2%, signal=16%	Il4/Batf/Ctsl	immunized_water_drinking	immunized_day16_Cpa3+/+_oral_gavage	adaptive immunity	small_intestine
GO:0046639	negative regulation of alpha-beta T cell differentiation	24	0.707217	1.75916	0.00353173	0.040861	0.0320042	2057	tags=33%, list=12%, signal=29%	Il4/Socs1/Il4ra/Bcl6/Anxa1/Smad7/Zc3h12a/Hlx	immunized_water_drinking	immunized_day16_Cpa3+/+_oral_gavage	adaptive immunity	small_intestine
GO:2000514	regulation of CD4-positive, alpha-beta T cell activation	54	0.593846	1.6915	0.00372231	0.0421141	0.0329857	2139	tags=26%, list=12%, signal=23%	Il4/Socs1/Nfkbid/Il4ra/Bcl6/Anxa1/Shb/Smad7/Il2rg/Zc3h12a/Cd83/Hlx/Il18/Arg2	immunized_water_drinking	immunized_day16_Cpa3+/+_oral_gavage	adaptive immunity	small_intestine
GO:0045622	regulation of T-helper cell differentiation	30	0.6603	1.71558	0.00391037	0.0432333	0.0338623	2113	tags=33%, list=12%, signal=29%	Il4/Nfkbid/Il4ra/Bcl6/Anxa1/Shb/Smad7/Zc3h12a/Hlx/Il18	immunized_water_drinking	immunized_day16_Cpa3+/+_oral_gavage	adaptive immunity	small_intestine
GO:0002828	regulation of type 2 immune response	28	0.682328	1.75109	0.00473407	0.049671	0.0389046	2139	tags=36%, list=12%, signal=31%	Il33/Ido1/Arg1/Il4ra/Bcl6/Ndfip1/Anxa1/Hlx/Il18/Arg2	immunized_water_drinking	immunized_day16_Cpa3+/+_oral_gavage	adaptive immunity	small_intestine
GO:0045581	negative regulation of T cell differentiation	40	0.642032	1.73362	0.00479241	0.0498411	0.0390378	2057	tags=30%, list=12%, signal=26%	Il4/Socs1/Lag3/Nfkbid/Il4ra/Ptpn2/Bcl6/Prdx2/Anxa1/Smad7/Zc3h12a/Hlx	immunized_water_drinking	immunized_day16_Cpa3+/+_oral_gavage	adaptive immunity	small_intestine
GO:0001916	positive regulation of T cell mediated cytotoxicity	33	0.759964	1.7639	0.000318933	0.0195858	0.0169805	2373	tags=52%, list=14%, signal=44%	Slc22a13/Gm8909/H2-Q1/H2-T3/Gm11127/B2m/Tap2/Gm7030/H2-Q2/Stx7/H2-Bl/H2-Q4/H2-Q10/H2-D1/Pnp/H2-T23/H2-K1	immunized_water_drinking	immunized_day16_Cpa3Cre/+_2-bottle_test	adaptive immunity	small_intestine
GO:0002483	antigen processing and presentation of endogenous peptide antigen	27	0.765785	1.74068	0.000689942	0.0344163	0.0298382	2373	tags=67%, list=14%, signal=57%	Gm8909/H2-Q1/H2-T3/Gm11127/Abcb9/B2m/Tap2/Gm7030/Tapbp/H2-Q2/H2-Bl/H2-Q4/H2-Q10/H2-D1/Erap1/H2-T23/Ide/H2-K1	immunized_water_drinking	immunized_day16_Cpa3Cre/+_2-bottle_test	adaptive immunity	small_intestine
GO:0019885	antigen processing and presentation of endogenous peptide antigen via MHC class I	27	0.765785	1.74068	0.000689942	0.0344163	0.0298382	2373	tags=67%, list=14%, signal=57%	Gm8909/H2-Q1/H2-T3/Gm11127/Abcb9/B2m/Tap2/Gm7030/Tapbp/H2-Q2/H2-Bl/H2-Q4/H2-Q10/H2-D1/Erap1/H2-T23/Ide/H2-K1	immunized_water_drinking	immunized_day16_Cpa3Cre/+_2-bottle_test	adaptive immunity	small_intestine
GO:0002474	antigen processing and presentation of peptide antigen via MHC class I	37	0.72472	1.72857	0.000853955	0.0385019	0.0333803	2373	tags=57%, list=14%, signal=49%	Gm8909/H2-Q1/H2-T3/Gm11127/Abcb9/B2m/Tap2/Gm7030/Tapbp/Mfsd6/Tapbpl/H2-Q2/H2-Bl/H2-Q4/H2-Q10/H2-D1/Erap1/H2-T23/Ide/Bag6/H2-K1	immunized_water_drinking	immunized_day16_Cpa3Cre/+_2-bottle_test	adaptive immunity	small_intestine
GO:0001913	T cell mediated cytotoxicity	47	0.690372	1.71502	0.00110946	0.0428206	0.0371245	2373	tags=38%, list=14%, signal=33%	Slc22a13/Gm8909/H2-Q1/H2-T3/Gm11127/B2m/Tap2/Gm7030/Gzmb/H2-Q2/Stx7/H2-Bl/H2-Q4/H2-Q10/H2-D1/Pnp/H2-T23/H2-K1	immunized_water_drinking	immunized_day16_Cpa3Cre/+_2-bottle_test	adaptive immunity	small_intestine
GO:0019883	antigen processing and presentation of endogenous antigen	29	0.687787	1.73348	0.0012349	0.022356	0.0182633	2230	tags=41%, list=13%, signal=36%	H2-Q1/B2m/H2-K1/H2-D1/H2-T23/H2-Q2/Tapbp/Tap2/H2-T3/H2-Q4/Abcb9/H2-T22	immunized_water_drinking	immunized_day16_Cpa3Cre/+_oral_gavage	adaptive immunity	small_intestine
GO:0002483	antigen processing and presentation of endogenous peptide antigen	27	0.702128	1.74719	0.00174554	0.0275789	0.0225301	2230	tags=44%, list=13%, signal=39%	H2-Q1/B2m/H2-K1/H2-D1/H2-T23/H2-Q2/Tapbp/Tap2/H2-T3/H2-Q4/Abcb9/H2-T22	immunized_water_drinking	immunized_day16_Cpa3Cre/+_oral_gavage	adaptive immunity	small_intestine
GO:0019885	antigen processing and presentation of endogenous peptide antigen via MHC class I	27	0.702128	1.74719	0.00174554	0.0275789	0.0225301	2230	tags=44%, list=13%, signal=39%	H2-Q1/B2m/H2-K1/H2-D1/H2-T23/H2-Q2/Tapbp/Tap2/H2-T3/H2-Q4/Abcb9/H2-T22	immunized_water_drinking	immunized_day16_Cpa3Cre/+_oral_gavage	adaptive immunity	small_intestine
GO:0002428	antigen processing and presentation of peptide antigen via MHC class Ib	21	0.725119	1.7359	0.0018041	0.0283202	0.0231357	2230	tags=48%, list=13%, signal=42%	H2-Q1/B2m/H2-K1/H2-D1/H2-T23/H2-Q2/Tap2/H2-T3/H2-Q4/H2-T22	immunized_water_drinking	immunized_day16_Cpa3Cre/+_oral_gavage	adaptive immunity	small_intestine
GO:0002475	antigen processing and presentation via MHC class Ib	24	0.707639	1.73687	0.00189094	0.0292665	0.0239087	2230	tags=42%, list=13%, signal=36%	H2-Q1/B2m/H2-K1/H2-D1/H2-T23/H2-Q2/Tap2/H2-T3/H2-Q4/H2-T22	immunized_water_drinking	immunized_day16_Cpa3Cre/+_oral_gavage	adaptive immunity	small_intestine

## Sheet: innate immunity
ID	Description	setSize	enrichmentScore	NES	pvalue	p.adjust	qvalues	rank	leading_edge	core_enrichment	reference_sample	tested_sample	immune_cat	tissue
GO:0002719	negative regulation of cytokine production involved in immune response	16	0.999933	2.07325	3.4208e-07	0.000108804	0.000107641	2	tags=6%, list=0%, signal=6%	Apoa2	immunized_water_drinking	immunized_day7_Cpa3+/+_2-bottle_test	innate immunity	stomach
GO:1990266	neutrophil migration	96	0.811251	2.07222	5.8123e-09	1.28349e-05	1.059e-05	966	tags=31%, list=6%, signal=30%	Ccl8/Ccl7/Cxcl1/Edn2/Ccl2/S100a8/Umod/Ccl12/Ccl11/Ccl24/Ptger4/Il1b/Rhoh/Rac2/Ccl9/Nod2/Fcer1g/Pf4/Adam8/Ccl6/Lgals3/Fcgr3/Rhog/Vav1/Wdr1/Cxadr/Itgam/Cd74/C5ar1/Dapk2	immunized_water_drinking	immunized_day7_Cpa3+/+_oral_gavage	innate immunity	stomach
GO:0032609	interferon-gamma production	92	0.796532	2.02714	9.58033e-08	7.60838e-05	6.27764e-05	1555	tags=34%, list=9%, signal=31%	Il1rl1/Sh2d1b1/Gadd45g/Tnf/Itk/Ptpn22/Cd244a/Havcr2/Arid5a/Il1b/Bcl3/Spn/Nod2/Runx3/Slc7a5/Cd14/Vtcn1/Ddit3/Pglyrp1/Il33/Sash3/F2rl1/Nras/Rnf19b/Cyrib/Tlr4/H2-M3/Cd274/Zc3h12a/Pde4b/Cebpg	immunized_water_drinking	immunized_day7_Cpa3+/+_oral_gavage	innate immunity	stomach
GO:0050764	regulation of phagocytosis	95	0.769292	1.9626	8.49432e-07	0.000449727	0.000371068	893	tags=21%, list=5%, signal=20%	Sftpd/Alox15/Ccl2/Gata2/Tnf/Ptx3/Sphk1/Il1b/Nod2/Cd300lf/Fcer1g/Il2rg/Fcgr2b/Hck/Fcgr3/Ptprc/Dock2/F2rl1/Mfge8/Cyba	immunized_water_drinking	immunized_day7_Cpa3+/+_oral_gavage	innate immunity	stomach
GO:0002444	myeloid leukocyte mediated immunity	80	0.787381	1.99152	3.71719e-06	0.000885619	0.00073072	816	tags=25%, list=5%, signal=24%	Fcer1a/Cxcl1/Nr4a3/Gata2/Ms4a2/Lat/Lat2/Rac2/Ncf1/Fcer1g/Btk/Adora2b/Fcgr3/Ticam1/H2-T23/Tyrobp/Ywhaz/F2rl1/Wdr1/Itgam	immunized_water_drinking	immunized_day7_Cpa3+/+_oral_gavage	innate immunity	stomach
GO:0050766	positive regulation of phagocytosis	68	0.799931	1.98811	4.45253e-06	0.0010103	0.000833594	1059	tags=26%, list=6%, signal=25%	Sftpd/Ccl2/Gata2/Tnf/Ptx3/Il1b/Nod2/Cd300lf/Fcer1g/Il2rg/Fcgr2b/Fcgr3/Ptprc/Dock2/F2rl1/Mfge8/Cyba/Rab27a	immunized_water_drinking	immunized_day7_Cpa3+/+_oral_gavage	innate immunity	stomach
GO:0002888	positive regulation of myeloid leukocyte mediated immunity	37	0.850058	1.95697	8.04087e-06	0.00155846	0.00128587	816	tags=35%, list=5%, signal=34%	Fcer1a/Cxcl1/Gata2/Ms4a2/Fcer1g/Btk/Adora2b/Fcgr3/Ticam1/H2-T23/Tyrobp/F2rl1/Itgam	immunized_water_drinking	immunized_day7_Cpa3+/+_oral_gavage	innate immunity	stomach
GO:0070555	response to interleukin-1	79	0.769102	1.94104	9.43867e-06	0.00166575	0.0013744	1557	tags=28%, list=9%, signal=25%	Egr1/Ccl8/Ccl7/Serpine1/Ccl2/Ccl12/Ccl11/Ccl24/Il1b/Ccl9/Nr1d1/Ccl6/Il1r2/Cfl1/Mapk3/Irf1/Rc3h1/Irak2/Mapk13/Zc3h12a/Rela/Cebpb	immunized_water_drinking	immunized_day7_Cpa3+/+_oral_gavage	innate immunity	stomach
GO:0032633	interleukin-4 production	31	0.865117	1.9582	1.2411e-05	0.00197128	0.00162649	573	tags=35%, list=3%, signal=34%	Itk/Cd83/Havcr2/Fcer1g/Nlrp3/Slc7a5/Vtcn1/Ddit3/Il33/H2-T23/Sash3	immunized_water_drinking	immunized_day7_Cpa3+/+_oral_gavage	innate immunity	stomach
GO:0032649	regulation of interferon-gamma production	81	0.767036	1.94496	1.50894e-05	0.00224691	0.00185391	1555	tags=30%, list=9%, signal=27%	Il1rl1/Sh2d1b1/Tnf/Ptpn22/Cd244a/Havcr2/Arid5a/Il1b/Bcl3/Nod2/Slc7a5/Cd14/Ddit3/Pglyrp1/Il33/Sash3/Nras/Cyrib/Tlr4/H2-M3/Cd274/Zc3h12a/Pde4b/Cebpg	immunized_water_drinking	immunized_day7_Cpa3+/+_oral_gavage	innate immunity	stomach
GO:0071346	cellular response to interferon-gamma	96	0.736383	1.88098	1.62699e-05	0.00234928	0.00193838	1391	tags=27%, list=8%, signal=25%	Ccl8/Ccl7/Ccl2/Ccl12/Ccl11/Ccl24/Socs1/Ccl9/Actg1/Ptpn2/Ccl6/Capg/H2-Ab1/Rab20/Cdc42ep2/Was/Vim/Rpl13a/Irf1/Vamp3/Zyx/Tlr4/Vamp8/Nmi/Cdc42/Gsn	immunized_water_drinking	immunized_day7_Cpa3+/+_oral_gavage	innate immunity	stomach
GO:0032623	interleukin-2 production	54	0.802564	1.92548	2.88158e-05	0.0031459	0.00259567	573	tags=20%, list=3%, signal=20%	Sftpd/Zfp36/Tnfaip3/Cd83/Havcr2/Il1b/Nod2/Fcer1g/Vtcn1/Ptprc/Sash3	immunized_water_drinking	immunized_day7_Cpa3+/+_oral_gavage	innate immunity	stomach
GO:0071347	cellular response to interleukin-1	65	0.792109	1.9503	3.22663e-05	0.00334237	0.00275777	1557	tags=34%, list=9%, signal=31%	Egr1/Ccl8/Ccl7/Serpine1/Ccl2/Ccl12/Ccl11/Ccl24/Il1b/Ccl9/Nr1d1/Ccl6/Il1r2/Cfl1/Mapk3/Irf1/Rc3h1/Irak2/Mapk13/Zc3h12a/Rela/Cebpb	immunized_water_drinking	immunized_day7_Cpa3+/+_oral_gavage	innate immunity	stomach
GO:0002886	regulation of myeloid leukocyte mediated immunity	53	0.793478	1.90446	4.12698e-05	0.0038559	0.00318148	816	tags=26%, list=5%, signal=25%	Fcer1a/Cxcl1/Gata2/Ms4a2/Rac2/Fcer1g/Btk/Adora2b/Fcgr3/Ticam1/H2-T23/Tyrobp/F2rl1/Itgam	immunized_water_drinking	immunized_day7_Cpa3+/+_oral_gavage	innate immunity	stomach
GO:0032663	regulation of interleukin-2 production	48	0.803255	1.8929	6.32585e-05	0.00453053	0.00373812	573	tags=21%, list=3%, signal=20%	Sftpd/Zfp36/Tnfaip3/Cd83/Havcr2/Il1b/Nod2/Vtcn1/Ptprc/Sash3	immunized_water_drinking	immunized_day7_Cpa3+/+_oral_gavage	innate immunity	stomach
GO:0032677	regulation of interleukin-8 production	56	0.786617	1.90546	6.73228e-05	0.00453053	0.00373812	1195	tags=34%, list=7%, signal=32%	Serpine1/Tnf/Ptpn22/Cd244a/F3/Ptger4/Il1b/Bcl3/Nod2/Cd14/Ddit3/Ptprc/Klf4/F2r/F2rl1/Bcl10/Cd74/Tlr4/Stat3	immunized_water_drinking	immunized_day7_Cpa3+/+_oral_gavage	innate immunity	stomach
GO:0032637	interleukin-8 production	60	0.779541	1.90059	6.84571e-05	0.00453053	0.00373812	863	tags=30%, list=5%, signal=29%	Serpine1/Tnf/Ptpn22/Cd244a/F3/Ptger4/Il1b/Bcl3/Nod2/Chil1/Cd14/Ddit3/Ptprc/Klf4/F2r/F2rl1/Bcl10/Cd74	immunized_water_drinking	immunized_day7_Cpa3+/+_oral_gavage	innate immunity	stomach
GO:0032612	interleukin-1 production	92	0.726696	1.84941	7.52377e-05	0.00471721	0.00389215	1195	tags=28%, list=7%, signal=26%	Egr1/Tnf/Sphk1/Errfi1/Tnfaip3/Havcr2/Ptger4/Il1b/Nod2/Nlrp3/Casp4/Ffar4/S100a13/Tyrobp/Naip5/Gsdmd/F2r/F2rl1/Serpinb1a/Il1r2/Inava/Hdac3/Arg2/Panx1/Tlr4/Stat3	immunized_water_drinking	immunized_day7_Cpa3+/+_oral_gavage	innate immunity	stomach
GO:0032757	positive regulation of interleukin-8 production	43	0.802509	1.8857	0.000158172	0.0082456	0.0068034	1195	tags=35%, list=7%, signal=33%	Serpine1/Tnf/Cd244a/F3/Ptger4/Il1b/Nod2/Cd14/Ddit3/F2r/F2rl1/Bcl10/Cd74/Tlr4/Stat3	immunized_water_drinking	immunized_day7_Cpa3+/+_oral_gavage	innate immunity	stomach
GO:0032673	regulation of interleukin-4 production	23	0.866668	1.88388	0.000255653	0.0115732	0.00954898	573	tags=39%, list=3%, signal=38%	Cd83/Havcr2/Fcer1g/Nlrp3/Slc7a5/Ddit3/Il33/H2-T23/Sash3	immunized_water_drinking	immunized_day7_Cpa3+/+_oral_gavage	innate immunity	stomach
GO:0006911	phagocytosis, engulfment	51	0.770075	1.83889	0.000372078	0.0146052	0.0120507	885	tags=25%, list=5%, signal=24%	Alox15/Gata2/Rhoh/Thbs1/Rac2/Fcer1g/Fcgr2b/Xkr9/Fcgr3/Rhog/F2rl1/Itgam/Mfge8	immunized_water_drinking	immunized_day7_Cpa3+/+_oral_gavage	innate immunity	stomach
GO:0002718	regulation of cytokine production involved in immune response	70	0.725426	1.8093	0.000374291	0.0146052	0.0120507	1228	tags=27%, list=7%, signal=25%	Nr4a3/Tnf/Arid5a/Il1b/Nod2/Fcer1g/Nlrp3/Tnfrsf1b/Bcl6/Ticam1/H2-T23/Sash3/F2rl1/Gprc5b/Cd74/Mapk3/Trim6/Tlr4/H2-M3	immunized_water_drinking	immunized_day7_Cpa3+/+_oral_gavage	innate immunity	stomach
GO:0032729	positive regulation of interferon-gamma production	53	0.759391	1.82265	0.000385756	0.0146052	0.0120507	1555	tags=30%, list=9%, signal=28%	Tnf/Ptpn22/Cd244a/Havcr2/Arid5a/Il1b/Bcl3/Slc7a5/Cd14/Sash3/Nras/Cyrib/Tlr4/H2-M3/Pde4b/Cebpg	immunized_water_drinking	immunized_day7_Cpa3+/+_oral_gavage	innate immunity	stomach
GO:0032611	interleukin-1 beta production	76	0.719958	1.81462	0.000395153	0.0146052	0.0120507	1195	tags=28%, list=7%, signal=26%	Egr1/Tnf/Sphk1/Errfi1/Tnfaip3/Il1b/Nod2/Nlrp3/Casp4/Ffar4/Tyrobp/Naip5/Gsdmd/F2r/F2rl1/Serpinb1a/Inava/Arg2/Panx1/Tlr4/Stat3	immunized_water_drinking	immunized_day7_Cpa3+/+_oral_gavage	innate immunity	stomach
GO:0032652	regulation of interleukin-1 production	81	0.725175	1.83881	0.000395399	0.0146052	0.0120507	1195	tags=28%, list=7%, signal=27%	Egr1/Tnf/Sphk1/Errfi1/Tnfaip3/Havcr2/Ptger4/Nod2/Nlrp3/Casp4/Ffar4/Tyrobp/Naip5/Gsdmd/F2r/Serpinb1a/Il1r2/Inava/Hdac3/Arg2/Panx1/Tlr4/Stat3	immunized_water_drinking	immunized_day7_Cpa3+/+_oral_gavage	innate immunity	stomach
GO:0032703	negative regulation of interleukin-2 production	21	0.869371	1.86266	0.000408242	0.0148509	0.0122534	888	tags=33%, list=5%, signal=32%	Sftpd/Zfp36/Tnfaip3/Havcr2/Nod2/Ptprc/Cd34	immunized_water_drinking	immunized_day7_Cpa3+/+_oral_gavage	innate immunity	stomach
GO:0032653	regulation of interleukin-10 production	37	0.800029	1.84179	0.000463418	0.016479	0.0135968	1410	tags=43%, list=8%, signal=40%	Cd83/Ptger4/Bcl3/Nod2/Fcer1g/Fcgr2b/Dll1/Sash3/Tyrobp/Tnfrsf21/Inava/Cd34/Tlr4/Stat3/Cd274/Cd84	immunized_water_drinking	immunized_day7_Cpa3+/+_oral_gavage	innate immunity	stomach
GO:0032689	negative regulation of interferon-gamma production	26	0.845483	1.88702	0.000686965	0.0207258	0.0171008	373	tags=27%, list=2%, signal=26%	Il1rl1/Sh2d1b1/Havcr2/Nod2/Ddit3/Pglyrp1/Il33	immunized_water_drinking	immunized_day7_Cpa3+/+_oral_gavage	innate immunity	stomach
GO:0002367	cytokine production involved in immune response	85	0.694792	1.76281	0.000697569	0.0207745	0.0171409	1228	tags=24%, list=7%, signal=22%	Nr4a3/Tnf/Arid5a/Il1b/Nod2/Fcer1g/Nlrp3/Tnfrsf1b/Bcl6/Ticam1/H2-T23/Sash3/F2rl1/Gprc5b/Cd74/Inava/Mapk3/Trim6/Tlr4/H2-M3	immunized_water_drinking	immunized_day7_Cpa3+/+_oral_gavage	innate immunity	stomach
GO:0032651	regulation of interleukin-1 beta production	66	0.726478	1.79337	0.000953866	0.0258248	0.021308	1195	tags=29%, list=7%, signal=27%	Egr1/Tnf/Sphk1/Errfi1/Tnfaip3/Nod2/Nlrp3/Casp4/Ffar4/Tyrobp/Naip5/Gsdmd/F2r/Serpinb1a/Inava/Arg2/Panx1/Tlr4/Stat3	immunized_water_drinking	immunized_day7_Cpa3+/+_oral_gavage	innate immunity	stomach
GO:0032613	interleukin-10 production	41	0.78993	1.84215	0.00101801	0.0268664	0.0221673	1410	tags=41%, list=8%, signal=38%	Cd83/Ptger4/Bcl3/Nod2/Fcer1g/Fcgr2b/Dll1/Sash3/Tyrobp/F2rl1/Tnfrsf21/Inava/Cd34/Tlr4/Stat3/Cd274/Cd84	immunized_water_drinking	immunized_day7_Cpa3+/+_oral_gavage	innate immunity	stomach
GO:0050663	cytokine secretion	56	0.743089	1.80002	0.00102053	0.0268664	0.0221673	325	tags=21%, list=2%, signal=21%	Srgn/Tnf/Cd209d/Ms4a2/Ptger4/Socs1/Lcp2/Nod2/Nlrp3/Ffar4/S100a13/Cd14	immunized_water_drinking	immunized_day7_Cpa3+/+_oral_gavage	innate immunity	stomach
GO:0002720	positive regulation of cytokine production involved in immune response	48	0.752001	1.77212	0.00132457	0.0314008	0.0259087	1228	tags=33%, list=7%, signal=31%	Nr4a3/Arid5a/Il1b/Nod2/Fcer1g/Nlrp3/Ticam1/H2-T23/Sash3/F2rl1/Gprc5b/Cd74/Mapk3/Trim6/Tlr4/H2-M3	immunized_water_drinking	immunized_day7_Cpa3+/+_oral_gavage	innate immunity	stomach
GO:0006691	leukotriene metabolic process	19	0.873254	1.84668	0.00133845	0.0314716	0.0259671	1188	tags=42%, list=7%, signal=39%	Fcer1a/Cyp4f18/Alox5/Alox5ap/Ncf1/Mgst2/Mgst3/Tlr4	immunized_water_drinking	immunized_day7_Cpa3+/+_oral_gavage	innate immunity	stomach
GO:0019370	leukotriene biosynthetic process	12	0.906564	1.81233	0.00206557	0.0427932	0.0353084	867	tags=42%, list=5%, signal=40%	Fcer1a/Alox5/Alox5ap/Mgst2/Mgst3	immunized_water_drinking	immunized_day7_Cpa3+/+_oral_gavage	innate immunity	stomach
GO:0032754	positive regulation of interleukin-5 production	11	0.874033	1.72548	0.00249212	0.0490701	0.0404875	373	tags=27%, list=2%, signal=27%	Il1rl1/Nlrp3/Il33	immunized_water_drinking	immunized_day7_Cpa3+/+_oral_gavage	innate immunity	stomach
GO:0042107	cytokine metabolic process	14	0.892841	1.83673	0.00256005	0.049671	0.0409833	483	tags=36%, list=3%, signal=35%	Fcer1a/Umod/Inhbb/S100a7a/Map2k3	immunized_water_drinking	immunized_day7_Cpa3+/+_oral_gavage	innate immunity	stomach
GO:0032465	regulation of cytokinesis	67	-0.492981	-1.7455	0.00178761	0.0443389	0.0373063	3334	tags=49%, list=20%, signal=39%	Rab11fip3/Kif20b/Ect2/Pkn2/Cul3/Uvrag/Pik3r4/Cit/Prkce/Igf1r/Brca2/Map9/Ahctf1/Klhl13/Pik3c3/Cdc25b/E2f8/Kif3b/Kif13a/Prpf40a/Chmp4c/Plk2/Myo19/Prc1/Zfyve26/Plk1/Setd2/Racgap1/Kif23/Kif20a/Kif14/Cdc14a/Cdc14b	immunized_water_drinking	immunized_day7_Cpa3Cre/+_oral_gavage	innate immunity	stomach
GO:0033631	cell-cell adhesion mediated by integrin	16	-0.72664	-1.86311	0.00203598	0.0459447	0.0386574	1735	tags=50%, list=11%, signal=45%	L1cam/Adam9/Plpp3/Wnk1/Npnt/Swap70/Dpp4/Podxl	immunized_water_drinking	immunized_day7_Cpa3Cre/+_oral_gavage	innate immunity	stomach
GO:0032465	regulation of cytokinesis	67	-0.50762	-1.88276	9.17013e-05	0.0110371	0.00954139	2122	tags=34%, list=13%, signal=30%	Ahctf1/Kif20a/E2f8/Map9/Cul3/Kif13a/Bbs4/Aurkb/Cdc6/Setd2/Prpf40a/Pik3r4/Prkce/Kif23/Birc6/Pkn2/Zfyve26/Cspp1/Myo19/Ect2/Cdc14b/Klhl13/Kif20b	immunized_water_drinking	immunized_day11_Cpa3+/+_oral_gavage	innate immunity	stomach
GO:0032609	interferon-gamma production	79	0.581849	1.77386	0.000184665	0.016355	0.0141387	1203	tags=23%, list=8%, signal=21%	Il1rl1/Gadd45g/Pglyrp1/Bcl3/Spn/Havcr2/Arid5a/Runx3/Tnfsf9/Ddit3/Il33/Slc7a5/Irf8/Il1b/Isg15/Hras/Rnf19b/Sash3	immunized_water_drinking	immunized_day11_Cpa3+/+_oral_gavage	innate immunity	stomach
GO:0006691	leukotriene metabolic process	16	0.822471	1.89642	0.00046179	0.026761	0.0231345	1797	tags=56%, list=11%, signal=50%	Alox5/Alox5ap/Mgst2/Mgst3/Ncf1/Ggt1/Ltc4s/Dpep1/Ggt5	immunized_water_drinking	immunized_day11_Cpa3+/+_oral_gavage	innate immunity	stomach
GO:0032467	positive regulation of cytokinesis	25	-0.638007	-1.90281	0.000798626	0.0325978	0.0281803	1774	tags=40%, list=11%, signal=36%	Cul3/Aurkb/Cdc6/Prkce/Kif23/Pkn2/Cspp1/Ect2/Cdc14b/Kif20b	immunized_water_drinking	immunized_day11_Cpa3+/+_oral_gavage	innate immunity	stomach
GO:0002444	myeloid leukocyte mediated immunity	77	0.573482	1.73882	0.000870675	0.0340041	0.0293961	1772	tags=25%, list=11%, signal=22%	Gata2/Lat/Ms4a2/Rac2/Lat2/Btk/Nr4a3/Fcer1g/Cd177/Il4ra/Vamp8/H2-T23/Ncf1/Tyrobp/Ywhaz/Wdr1/Jagn1/Ticam1/Dnase1l3	immunized_water_drinking	immunized_day11_Cpa3+/+_oral_gavage	innate immunity	stomach
GO:0019370	leukotriene biosynthetic process	11	0.834973	1.76956	0.00125153	0.0383966	0.0331933	1797	tags=64%, list=11%, signal=56%	Alox5/Alox5ap/Mgst2/Mgst3/Ggt1/Ltc4s/Ggt5	immunized_water_drinking	immunized_day11_Cpa3+/+_oral_gavage	innate immunity	stomach
GO:0032673	regulation of interleukin-4 production	20	0.732705	1.76278	0.00188392	0.048682	0.0420849	1750	tags=50%, list=11%, signal=45%	Havcr2/Fcer1g/Ddit3/Il33/Cebpb/Slc7a5/Cd83/H2-T23/Sash3/Rara	immunized_water_drinking	immunized_day11_Cpa3+/+_oral_gavage	innate immunity	stomach
GO:0032465	regulation of cytokinesis	68	-0.497801	-1.80742	0.000688651	0.0484522	0.043537	3408	tags=47%, list=21%, signal=38%	Kif20a/Sh3glb1/Pkp4/Spast/Rab11fip4/Cspp1/Map9/Klhl13/Pik3c3/Ccp110/Brca2/Kif23/Prkce/Zfyve26/Chmp4c/E2f8/Cdc14b/Kif14/Kif3b/Cul3/Kif13a/Kif20b/Birc6/Plk2/Prpf40a/Pkn2/Myo19/Igf1r/Ect2/Ahctf1/Cdc14a/Setd2	immunized_water_drinking	immunized_day11_Cpa3Cre/+_2-bottle_test	innate immunity	stomach
GO:0001780	neutrophil homeostasis	21	-0.697879	-2.0833	8.8471e-05	0.00865726	0.00747929	2800	tags=57%, list=18%, signal=47%	Mertk/Anxa1/Axl/Cxcr2/Ccr2/Mecom/Hcar2/Pik3cb/Cfh/Pde4b/Cd44/Slc7a11	immunized_water_drinking	immunized_day11_Cpa3Cre/+_oral_gavage	innate immunity	stomach
GO:0032465	regulation of cytokinesis	67	-0.475337	-1.85989	0.000266145	0.0178583	0.0154284	4284	tags=52%, list=27%, signal=38%	Aurka/Spast/Pik3c3/Aurkb/Kif13a/Chmp4c/Bbs4/Uvrag/Kif3b/Sh3glb1/Zfyve26/Kif23/Myo19/Prkce/Igf1r/Plk2/Setd2/Birc6/Kif20a/Racgap1/Ahctf1/Plk4/Ccp110/Prpf40a/E2f8/Prc1/Cul3/Cdc14a/Map9/Kif14/Pkn2/Kif20b/Cdc14b/Klhl13/Ect2	immunized_water_drinking	immunized_day11_Cpa3Cre/+_oral_gavage	innate immunity	stomach
GO:0002444	myeloid leukocyte mediated immunity	80	0.634478	2.0598	5.74998e-07	0.00045825	0.00039884	2359	tags=36%, list=14%, signal=31%	Fcer1a/Lat/Gata2/Cxcl1/Lat2/Rac2/Btk/Ms4a2/Nr4a3/Fcer1g/Adora2b/Ncf1/Cxcl5/Tyrobp/Stap1/Milr1/Vamp8/Cd300a/Il4ra/H2-T23/Ywhaz/Ticam1/Cd177/F2rl1/Unc13d/Fgr/Anxa3/Fcgr3/Wdr1	immunized_water_drinking	immunized_day16_Cpa3+/+_oral_gavage	innate immunity	stomach
GO:0002888	positive regulation of myeloid leukocyte mediated immunity	37	0.733564	2.08554	3.30378e-06	0.00099162	0.000863062	2264	tags=46%, list=13%, signal=40%	Fcer1a/Gata2/Cxcl1/Btk/Ms4a2/Fcer1g/Adora2b/Tyrobp/Stap1/Vamp8/Il4ra/H2-T23/Ticam1/Cd177/F2rl1/Fgr/Fcgr3	immunized_water_drinking	immunized_day16_Cpa3+/+_oral_gavage	innate immunity	stomach
GO:0002886	regulation of myeloid leukocyte mediated immunity	54	0.664277	2.04348	6.19476e-06	0.00112323	0.000977607	2264	tags=39%, list=13%, signal=34%	Fcer1a/Gata2/Cxcl1/Rac2/Btk/Ms4a2/Fcer1g/Adora2b/Cxcl5/Tyrobp/Stap1/Vamp8/Cd300a/Il4ra/H2-T23/Ticam1/Cd177/F2rl1/Unc13d/Fgr/Fcgr3	immunized_water_drinking	immunized_day16_Cpa3+/+_oral_gavage	innate immunity	stomach
GO:1990266	neutrophil migration	93	0.587555	1.94908	6.44776e-06	0.00112323	0.000977607	3000	tags=43%, list=18%, signal=36%	Ccl8/Edn2/Ccl7/Ccl24/Rhoh/Cxcl1/Ccl2/Rac2/Ccl11/Ptger4/Il1b/Umod/Vav1/Fcer1g/S100a8/Mcoln2/Cxcl5/Ccl9/Sell/Lgals3/Mdk/Rhog/Cd74/Pf4/Dapk2/C5ar1/S100a9/Cd177/Cklf/Ccl22/Fcgr3/Wdr1/Prex1/Dpep1/Cxadr/Cx3cl1/C1qbp/Jagn1/Adam8/Ednra	immunized_water_drinking	immunized_day16_Cpa3+/+_oral_gavage	innate immunity	stomach
GO:0032609	interferon-gamma production	87	0.587537	1.92672	1.09845e-05	0.00153363	0.0013348	3511	tags=46%, list=21%, signal=37%	Il1rl1/Tnfsf9/Cd244a/Sh2d1b1/Gadd45g/Bcl3/Itk/Arid5a/Il1b/Pglyrp1/Runx3/Spn/Il33/Sash3/Havcr2/H2-Q9/Vtcn1/Ddit3/Il27ra/Cd274/Rnf19b/Isg15/F2rl1/Nras/Slc7a5/Cd14/Zc3h12a/Cebpg/H2-M3/Ripk3/Cd3e/Irf8/C1qbp/Cd47/Tlr4/Runx1/Hras/Abl2/Tlr3/Trim27	immunized_water_drinking	immunized_day16_Cpa3+/+_oral_gavage	innate immunity	stomach
GO:0071347	cellular response to interleukin-1	64	0.617119	1.94367	2.4803e-05	0.00301897	0.00262757	2070	tags=30%, list=12%, signal=26%	Ccl8/Ccl7/Egr1/Ccl24/Serpine1/Ccl2/Ccl11/Il1b/Cebpb/Zbp1/Ccl9/Saa3/Irf1/Nr1d1/Mapk3/Cfl1/Cd40/Map2k7/Ccl22	immunized_water_drinking	immunized_day16_Cpa3+/+_oral_gavage	innate immunity	stomach
GO:0070555	response to interleukin-1	77	0.569357	1.83856	0.000144896	0.0103516	0.00900959	2070	tags=25%, list=12%, signal=22%	Ccl8/Ccl7/Egr1/Ccl24/Serpine1/Ccl2/Ccl11/Il1b/Cebpb/Zbp1/Ccl9/Saa3/Irf1/Nr1d1/Mapk3/Cfl1/Cd40/Map2k7/Ccl22	immunized_water_drinking	immunized_day16_Cpa3+/+_oral_gavage	innate immunity	stomach
GO:0050764	regulation of phagocytosis	93	0.545152	1.80842	0.000150659	0.0105173	0.00915379	3294	tags=39%, list=20%, signal=31%	Sftpd/Alox15/Gata2/Apoa2/Ccl2/Ptx3/Sphk1/Il1b/Cd300lf/Il2rg/Fcer1g/Hck/Siglece/Stap1/Cyba/Cd300a/Fcgr2b/Ptprc/Mfge8/F2rl1/Tlr2/Rack1/Ahsg/Dock2/Fgr/Fcgr3/Tgfb1/Lyar/Calr/Cd47/Sod1/Rab27a/Bcr/Clec7a/Lman2/Lbp	immunized_water_drinking	immunized_day16_Cpa3+/+_oral_gavage	innate immunity	stomach
GO:0032729	positive regulation of interferon-gamma production	50	0.618471	1.86382	0.000174938	0.0116962	0.0101799	3442	tags=42%, list=20%, signal=33%	Tnfsf9/Cd244a/Bcl3/Arid5a/Il1b/Sash3/Havcr2/H2-Q9/Il27ra/Nras/Slc7a5/Cd14/Cebpg/H2-M3/Cd3e/Irf8/Tlr4/Runx1/Hras/Abl2/Tlr3	immunized_water_drinking	immunized_day16_Cpa3+/+_oral_gavage	innate immunity	stomach
GO:0019370	leukotriene biosynthetic process	12	0.84489	1.92369	0.000186362	0.0118127	0.0102812	938	tags=50%, list=6%, signal=47%	Fcer1a/Alox5/Alox5ap/Ltc4s/Mgst2/Mgst3	immunized_water_drinking	immunized_day16_Cpa3+/+_oral_gavage	innate immunity	stomach
GO:0006911	phagocytosis, engulfment	50	0.611324	1.84228	0.000264727	0.0146123	0.0127179	2334	tags=36%, list=14%, signal=31%	Alox15/Gata2/Rhoh/Rac2/Fcer1g/Siglece/Stap1/Aif1/Cd300a/Rhog/Fcgr2b/Thbs1/Mfge8/F2rl1/Xkr9/Sh3bp1/Fcgr3/Msr1	immunized_water_drinking	immunized_day16_Cpa3+/+_oral_gavage	innate immunity	stomach
GO:0006691	leukotriene metabolic process	17	0.778142	1.9058	0.00030367	0.0161969	0.014097	1983	tags=53%, list=12%, signal=47%	Fcer1a/Alox5/Alox5ap/Ncf1/Ltc4s/Mgst2/Mgst3/Ggt5/Tlr2	immunized_water_drinking	immunized_day16_Cpa3+/+_oral_gavage	innate immunity	stomach
GO:0032637	interleukin-8 production	57	0.574764	1.77664	0.000321107	0.0163844	0.0142603	4386	tags=56%, list=26%, signal=42%	Cd244a/Serpine1/Apoa2/Bcl3/F3/Ptger4/Il1b/Ddit3/Ffar2/Cd74/F2r/Ptprc/Bcl10/Stat3/F2rl1/Tlr2/Il17d/Cd14/Tlr1/Tlr4/Rela/Lbp/Tlr3/Zfp580/Syk/Ssc5d/Anxa4/Nod2/Park7/Tlr6/Otud7b/Hyal2	immunized_water_drinking	immunized_day16_Cpa3+/+_oral_gavage	innate immunity	stomach
GO:0032649	regulation of interferon-gamma production	76	0.548673	1.76917	0.000327895	0.0163844	0.0142603	3442	tags=42%, list=20%, signal=34%	Il1rl1/Tnfsf9/Cd244a/Sh2d1b1/Bcl3/Arid5a/Il1b/Pglyrp1/Il33/Sash3/Havcr2/H2-Q9/Ddit3/Il27ra/Cd274/Isg15/Nras/Slc7a5/Cd14/Zc3h12a/Cebpg/H2-M3/Ripk3/Cd3e/Irf8/C1qbp/Cd47/Tlr4/Runx1/Hras/Abl2/Tlr3	immunized_water_drinking	immunized_day16_Cpa3+/+_oral_gavage	innate immunity	stomach
GO:0032633	interleukin-4 production	30	0.67538	1.84262	0.000340765	0.0168501	0.0146656	1228	tags=37%, list=7%, signal=34%	Irf4/Itk/Il33/Sash3/Fcer1g/Cebpb/Havcr2/Vtcn1/Ddit3/Cd83/H2-T23	immunized_water_drinking	immunized_day16_Cpa3+/+_oral_gavage	innate immunity	stomach
GO:0032623	interleukin-2 production	54	0.5932	1.82483	0.000372059	0.0174731	0.0152078	648	tags=20%, list=4%, signal=20%	Sftpd/Irf4/Zfp36/Lag3/Il1b/Sash3/Fcer1g/Havcr2/Tnfaip3/Vtcn1/Cd83	immunized_water_drinking	immunized_day16_Cpa3+/+_oral_gavage	innate immunity	stomach
GO:0032677	regulation of interleukin-8 production	53	0.591055	1.80748	0.000417731	0.0187072	0.016282	4386	tags=60%, list=26%, signal=45%	Cd244a/Serpine1/Apoa2/Bcl3/F3/Ptger4/Il1b/Ddit3/Ffar2/Cd74/F2r/Ptprc/Bcl10/Stat3/F2rl1/Tlr2/Il17d/Cd14/Tlr1/Tlr4/Rela/Lbp/Tlr3/Zfp580/Syk/Ssc5d/Anxa4/Nod2/Park7/Tlr6/Otud7b/Hyal2	immunized_water_drinking	immunized_day16_Cpa3+/+_oral_gavage	innate immunity	stomach
GO:0050766	positive regulation of phagocytosis	66	0.557596	1.76478	0.000522916	0.0206509	0.0179737	3294	tags=41%, list=20%, signal=33%	Sftpd/Gata2/Apoa2/Ccl2/Ptx3/Il1b/Cd300lf/Il2rg/Fcer1g/Stap1/Cyba/Fcgr2b/Ptprc/Mfge8/F2rl1/Ahsg/Dock2/Fcgr3/Lyar/Calr/Cd47/Sod1/Rab27a/Bcr/Clec7a/Lman2/Lbp	immunized_water_drinking	immunized_day16_Cpa3+/+_oral_gavage	innate immunity	stomach
GO:0032757	positive regulation of interleukin-8 production	41	0.618068	1.80515	0.000529741	0.0206509	0.0179737	3635	tags=56%, list=22%, signal=44%	Cd244a/Serpine1/Apoa2/F3/Ptger4/Il1b/Ddit3/Ffar2/Cd74/F2r/Bcl10/Stat3/F2rl1/Tlr2/Il17d/Cd14/Tlr1/Tlr4/Rela/Lbp/Tlr3/Zfp580/Syk	immunized_water_drinking	immunized_day16_Cpa3+/+_oral_gavage	innate immunity	stomach
GO:0071346	cellular response to interferon-gamma	94	0.524594	1.74366	0.000538431	0.0207799	0.0180859	1131	tags=20%, list=7%, signal=19%	Ccl8/Socs1/Ccl7/Ccl24/Ccl2/Ccl11/Hpx/Ptpn2/H2-Ab1/H2-Q7/H2-Q9/Ccl9/Capg/Cdc42ep2/Vamp8/Zyx/Irf1/Flnb/Rpl13a	immunized_water_drinking	immunized_day16_Cpa3+/+_oral_gavage	innate immunity	stomach
GO:0032663	regulation of interleukin-2 production	48	0.617271	1.84039	0.000636706	0.0234298	0.0203923	648	tags=21%, list=4%, signal=20%	Sftpd/Irf4/Zfp36/Lag3/Il1b/Sash3/Havcr2/Tnfaip3/Vtcn1/Cd83	immunized_water_drinking	immunized_day16_Cpa3+/+_oral_gavage	innate immunity	stomach
GO:0032613	interleukin-10 production	40	0.624014	1.81825	0.000678414	0.0238445	0.0207532	3762	tags=57%, list=22%, signal=45%	Irf4/Bcl3/Ptger4/Sash3/Fcer1g/Tyrobp/Cd83/Dll1/Cd274/Fcgr2b/Stat3/Isg15/Cd34/F2rl1/Tlr2/Cd47/Cd84/Jak3/Tlr4/Tnfrsf21/Inava/Syk/Tusc2	immunized_water_drinking	immunized_day16_Cpa3+/+_oral_gavage	innate immunity	stomach
GO:1903555	regulation of tumor necrosis factor superfamily cytokine production	99	0.506152	1.68804	0.000780612	0.0259131	0.0225536	3689	tags=43%, list=22%, signal=34%	Ccl2/Zfp36/Ptger4/Sash3/Fcer1g/Havcr2/Clu/Abcc8/Tnfaip3/Cyba/Ltf/Mif/Tspo/Nlrc3/Cd274/Pf4/H2-T23/Ptprc/Ticam1/Cidea/Selenok/Cd34/Ddt/Tlr2/Nfkbil1/Hdac3/Cd14/Zc3h12a/Cd47/Adam8/Acp5/Tlr4/Clec4a2/Ptpn6/Lbp/Zbtb20/Tlr3/Cd300ld/Trim27/Ilrun/Selenos/Rara/Igf1	immunized_water_drinking	immunized_day16_Cpa3+/+_oral_gavage	innate immunity	stomach
GO:0032653	regulation of interleukin-10 production	36	0.619433	1.74898	0.00159591	0.0394058	0.034297	3762	tags=58%, list=22%, signal=45%	Irf4/Bcl3/Ptger4/Sash3/Fcer1g/Tyrobp/Cd83/Dll1/Cd274/Fcgr2b/Stat3/Cd34/Tlr2/Cd47/Cd84/Jak3/Tlr4/Tnfrsf21/Inava/Syk/Tusc2	immunized_water_drinking	immunized_day16_Cpa3+/+_oral_gavage	innate immunity	stomach
GO:0032673	regulation of interleukin-4 production	22	0.692558	1.80476	0.00166624	0.039747	0.0345941	1228	tags=41%, list=7%, signal=38%	Irf4/Il33/Sash3/Fcer1g/Cebpb/Havcr2/Ddit3/Cd83/H2-T23	immunized_water_drinking	immunized_day16_Cpa3+/+_oral_gavage	innate immunity	stomach
GO:0032673	regulation of interleukin-4 production	21	0.774746	1.90852	0.000496615	0.0468606	0.0419143	1686	tags=38%, list=10%, signal=34%	Ddit3/Cebpb/Rara/Il33/Cd83/Zfpm1/Prkcz/H2-T23	immunized_water_drinking	immunized_day16_Cpa3Cre/+_oral_gavage	innate immunity	stomach
GO:0032715	negative regulation of interleukin-6 production	43	-0.692311	-1.92011	0.000155854	0.0205944	0.0179141	1419	tags=28%, list=8%, signal=26%	Bank1/Flt3/Cd200/Tlr9/Cd84/Sirpa/Socs5/Trim30a/Havcr2/Nckap1l/Tlr4/Klf2	immunized_water_drinking	immunized_day7_Cpa3+/+_2-bottle_test	innate immunity	small_intestine
GO:1902624	positive regulation of neutrophil migration	33	-0.747618	-1.95846	0.000202465	0.0246956	0.0214816	1757	tags=39%, list=10%, signal=36%	C3ar1/Rtn4/Ednra/Dysf/Tirap/C5ar1/Adam8/Mospd2/Camk1d/Il1r1/Cd74/Nckap1l/Sell	immunized_water_drinking	immunized_day7_Cpa3+/+_2-bottle_test	innate immunity	small_intestine
GO:1903556	negative regulation of tumor necrosis factor superfamily cytokine production	45	-0.66383	-1.85417	0.000672311	0.0421588	0.036672	1555	tags=24%, list=9%, signal=22%	Igf1/Flt3/Akap8/Sirpa/Cd34/Vsir/Axl/Trim30a/Havcr2/Tlr4/Gpnmb	immunized_water_drinking	immunized_day7_Cpa3+/+_2-bottle_test	innate immunity	small_intestine
GO:0071347	cellular response to interleukin-1	72	0.787875	2.06252	4.77968e-08	1.80091e-05	1.56614e-05	1636	tags=32%, list=9%, signal=29%	Ccl4/Ccl7/Ccl3/Ccl12/Ccl8/Il1rn/Ccl2/Ccl11/Il1b/Ccl24/Il1r2/Zc3h12a/Ccl5/Cx3cl1/Nr1d1/Cebpb/Zbp1/Cd40/Tollip/Cd47/Rela/Mapk3/Cfl1	immunized_water_drinking	immunized_day7_Cpa3+/+_oral_gavage	innate immunity	small_intestine
GO:0070555	response to interleukin-1	85	0.764544	2.0401	6.57648e-08	2.08825e-05	1.81603e-05	1636	tags=31%, list=9%, signal=28%	Ccl4/Ccl7/Ccl3/Ccl12/Ccl8/Il1rn/Ccl2/Ccl11/Il1b/Ccl24/Il1r2/Zc3h12a/Ccl5/Cx3cl1/Nr1d1/Cebpb/Zbp1/Anxa1/Src/Cd40/Tollip/Cd47/Rela/Tle5/Mapk3/Cfl1	immunized_water_drinking	immunized_day7_Cpa3+/+_oral_gavage	innate immunity	small_intestine
GO:0002444	myeloid leukocyte mediated immunity	85	0.728661	1.94435	4.3352e-06	0.000808555	0.000703154	1221	tags=26%, list=7%, signal=24%	Fcer1a/Ms4a2/Il4/Cxcl1/Cxcl5/Clnk/Gata2/Adora2b/Bcr/Il4ra/Lat2/Hmox1/Rac2/Kit/Arg1/Ace/H2-T23/Cd300lb/Vamp8/Stx11/Adora3/Fcer1g	immunized_water_drinking	immunized_day7_Cpa3+/+_oral_gavage	innate immunity	small_intestine
GO:0002886	regulation of myeloid leukocyte mediated immunity	57	0.767499	1.94594	5.01242e-06	0.000852648	0.000741499	1221	tags=28%, list=7%, signal=26%	Fcer1a/Ms4a2/Il4/Cxcl1/Cxcl5/Gata2/Adora2b/Bcr/Il4ra/Hmox1/Rac2/Arg1/H2-T23/Vamp8/Adora3/Fcer1g	immunized_water_drinking	immunized_day7_Cpa3+/+_oral_gavage	innate immunity	small_intestine
GO:0032689	negative regulation of interferon-gamma production	28	0.841614	1.92536	2.06542e-05	0.00228335	0.0019857	637	tags=39%, list=4%, signal=38%	Il10/Il33/Ddit3/Il1rl1/Cd96/Pdcd1lg2/Zc3h12a/Prnp/Cd274/Nr1h4/Havcr2	immunized_water_drinking	immunized_day7_Cpa3+/+_oral_gavage	innate immunity	small_intestine
GO:0002888	positive regulation of myeloid leukocyte mediated immunity	39	0.795218	1.92925	8.24613e-05	0.00589904	0.00513006	1221	tags=31%, list=7%, signal=29%	Fcer1a/Ms4a2/Il4/Cxcl1/Gata2/Adora2b/Il4ra/Arg1/H2-T23/Vamp8/Adora3/Fcer1g	immunized_water_drinking	immunized_day7_Cpa3+/+_oral_gavage	innate immunity	small_intestine
GO:0007229	integrin-mediated signaling pathway	89	0.653755	1.75776	0.000315424	0.0142183	0.0123648	1360	tags=20%, list=8%, signal=19%	Itga2b/Plek/Timp1/Ccn2/Isg15/Itga5/Itgae/Apoa1/Itgb7/Vav1/Zyx/Dab2/Sema7a/Cd63/Fyb2/Src/Fcer1g/Itga3	immunized_water_drinking	immunized_day7_Cpa3+/+_oral_gavage	innate immunity	small_intestine
GO:0032649	regulation of interferon-gamma production	94	0.633545	1.71753	0.000438604	0.0170637	0.0148393	848	tags=22%, list=5%, signal=21%	Il10/Cd14/Il33/Ddit3/Il1b/Il1rl1/Cd96/Arid5a/Pdcd1lg2/Isg15/Zc3h12a/Prnp/Cd3e/Slc7a5/Ptpn22/Pde4b/Cd274/Nr1h4/Havcr2/Runx1/Bcl3	immunized_water_drinking	immunized_day7_Cpa3+/+_oral_gavage	innate immunity	small_intestine
GO:0050766	positive regulation of phagocytosis	72	0.664978	1.74079	0.000827901	0.0249576	0.0217041	2624	tags=36%, list=15%, signal=31%	Ccl2/Trem2/Gata2/Ptx3/Il1b/Apoa1/Bcr/Cd300lf/Fcgr2b/Il2rg/Il2rb/Il15/Myo18a/Cyba/Fcer1g/Mertk/Cd47/Rab27a/C3/Sod1/Mbl2/Nod2/Apoa2/Tnf/Fcgr3/Ptprj	immunized_water_drinking	immunized_day7_Cpa3+/+_oral_gavage	innate immunity	small_intestine
GO:0006691	leukotriene metabolic process	21	0.832094	1.83413	0.00086834	0.0256889	0.0223401	1139	tags=38%, list=6%, signal=36%	Fcer1a/Alox5/Alox5ap/Dpep1/Ggt1/Ltc4s/Cyp4f14/Mgst3	immunized_water_drinking	immunized_day7_Cpa3+/+_oral_gavage	innate immunity	small_intestine
GO:0032612	interleukin-1 production	97	0.611502	1.6618	0.00144125	0.0353849	0.0307722	2818	tags=46%, list=16%, signal=39%	Ccl3/Trem2/Il1b/Tnfaip3/Sphk1/Il1r2/Zc3h12a/Apoa1/S1pr3/Cx3cl1/Jak2/Mefv/Nr1h4/Tnfaip8/Havcr2/Casp4/Ccr5/Tmem106a/Ifi204/Serpinb1a/Gsdmd/S100a13/Anxa1/1810058I24Rik/Stat3/Hspb1/Malt1/Ptger4/Panx1/Nlrp3/Arrb2/Abca1/Ripk2/Nod2/Arg2/Lgals9/Casp8/Gstp1/Hdac3/Tnf/Ceacam1/Ifnar1/Nlrc4/Tyrobp/Cptp	immunized_water_drinking	immunized_day7_Cpa3+/+_oral_gavage	innate immunity	small_intestine
GO:1903557	positive regulation of tumor necrosis factor superfamily cytokine production	57	0.679698	1.72333	0.00145287	0.0354874	0.0308613	2624	tags=37%, list=15%, signal=32%	Ccl4/Ccl3/Cd14/Pf4/Ccl2/Jak2/H2-T23/Ccr5/Tnfrsf1a/Cyba/Fcer1g/Ticam1/Il18/Ripk2/Nod2/Mif/Selenok/Lgals9/Ddt/Arhgef2/Ptprj	immunized_water_drinking	immunized_day7_Cpa3+/+_oral_gavage	innate immunity	small_intestine
GO:0050663	cytokine secretion	65	0.664029	1.71353	0.00148822	0.0359817	0.0312912	2423	tags=37%, list=14%, signal=32%	Ms4a2/Il10/Socs1/Cd14/Srgn/Cx3cl1/Lcp2/Gapdh/Tmem106a/S100a13/Cd34/Src/Optn/Ptger4/Panx1/Nlrp3/Ppp1r11/Clec4n/Nod2/Mif/Ccn4/Cidea/Clec4e/Tnf	immunized_water_drinking	immunized_day7_Cpa3+/+_oral_gavage	innate immunity	small_intestine
GO:0019370	leukotriene biosynthetic process	12	0.870772	1.75336	0.00160044	0.0383061	0.0333126	1139	tags=50%, list=6%, signal=47%	Fcer1a/Alox5/Alox5ap/Ggt1/Ltc4s/Mgst3	immunized_water_drinking	immunized_day7_Cpa3+/+_oral_gavage	innate immunity	small_intestine
GO:0050764	regulation of phagocytosis	98	0.615119	1.67576	0.00215969	0.0461019	0.0400921	2624	tags=32%, list=15%, signal=27%	Ccl2/Trem2/Gata2/Ptx3/Il1b/Sphk1/Hck/Apoa1/Bcr/Cd300lf/Fcgr2b/Il2rg/Il2rb/Il15/Myo18a/Cyba/Fcer1g/Mertk/Snx3/Cd47/Itgav/Rab27a/C3/Sod1/Mbl2/Nod2/Tgfb1/Apoa2/Tnf/Fcgr3/Ptprj	immunized_water_drinking	immunized_day7_Cpa3+/+_oral_gavage	innate immunity	small_intestine
GO:0032465	regulation of cytokinesis	71	-0.50792	-1.83756	0.000232213	0.00821584	0.00639361	2705	tags=44%, list=16%, signal=37%	Pkp4/Pik3c3/Cit/Plk2/Kif20a/Prkce/Igf1r/Birc6/Kif3b/E2f7/Cul3/Cdc14b/Ccp110/Brca2/Cspp1/Kif23/Myo19/Kif13a/Zfyve26/Prpf40a/Ect2/Prc1/Plk4/Uvrag/Map9/Pkn2/E2f8/Setd2/Ahctf1/Kif14/Kif20b	immunized_water_drinking	immunized_day7_Cpa3Cre/+_2-bottle_test	innate immunity	small_intestine
GO:0007229	integrin-mediated signaling pathway	89	-0.453978	-1.71848	0.00028152	0.0090566	0.0070479	3816	tags=36%, list=22%, signal=28%	Itgal/Lama3/Pxn/Itga1/Plpp3/Itgb4/Syk/Itgb1/Itgae/Fyb/Fn1/Txk/Phactr4/Itga2/Ptk2/Lims1/Cul3/Fut8/Plek/Itga4/Fermt2/Cdh17/Vav3/Abl1/Fermt1/Dab2/Itga8/Ptpn11/Gab2/Itga6/Arhgap35/Nrp1	immunized_water_drinking	immunized_day7_Cpa3Cre/+_2-bottle_test	innate immunity	small_intestine
GO:0035458	cellular response to interferon-beta	37	-0.583693	-1.85903	0.000695923	0.0157113	0.0122266	2757	tags=46%, list=16%, signal=39%	Ifi207/Mndal/Gbp2b/Gbp6/Pnpt1/Gm5431/Irgm2/Ifi204/Gbp2/Ifi203/Ifi209/Ifi202b/Iigp1/Tgtp1/Tgtp2/Gm4951/Ifi205	immunized_water_drinking	immunized_day7_Cpa3Cre/+_2-bottle_test	innate immunity	small_intestine
GO:0019370	leukotriene biosynthetic process	12	0.773075	1.80808	0.0025848	0.0330384	0.0257107	1022	tags=42%, list=6%, signal=39%	Ltc4s/Mgst2/Alox5ap/Mgst3/Ggt1	immunized_water_drinking	immunized_day7_Cpa3Cre/+_2-bottle_test	innate immunity	small_intestine
GO:0006691	leukotriene metabolic process	21	0.653609	1.73952	0.0029189	0.0353926	0.0275427	1418	tags=38%, list=8%, signal=35%	Ltc4s/Mgst2/Alox5ap/Mgst3/Cyp4f13/Ggt1/Cyp4f18/Dpep1	immunized_water_drinking	immunized_day7_Cpa3Cre/+_2-bottle_test	innate immunity	small_intestine
GO:0032479	regulation of type I interferon production	78	-0.440298	-1.6211	0.00359246	0.0402223	0.0313013	3247	tags=33%, list=19%, signal=27%	Traf3/Zfp64/Syk/Polr3g/Ifnar1/Nlrc3/Ifih1/Tlr7/Rnf216/Havcr2/Polr3a/Cgas/Dhx33/Irak1/Polr3b/Polr3f/Dhx9/Ptpn11/Pola1/Setd2/Ddx3x/Gbp4/Tlr4/Tirap/Rel/Atg9a	immunized_water_drinking	immunized_day7_Cpa3Cre/+_2-bottle_test	innate immunity	small_intestine
GO:0032606	type I interferon production	82	-0.431082	-1.6062	0.00395202	0.042583	0.0331383	3247	tags=32%, list=19%, signal=26%	Traf3/Zfp64/Syk/Polr3g/Ifnar1/Nlrc3/Ifih1/Tlr7/Rnf216/Havcr2/Polr3a/Cgas/Dhx33/Irak1/Polr3b/Polr3f/Dhx9/Ptpn11/Pola1/Setd2/Ddx3x/Gbp4/Tlr4/Tirap/Rel/Atg9a	immunized_water_drinking	immunized_day7_Cpa3Cre/+_2-bottle_test	innate immunity	small_intestine
GO:0032648	regulation of interferon-beta production	51	-0.48445	-1.64476	0.00450376	0.0467228	0.03636	3247	tags=35%, list=19%, signal=29%	Traf3/Zfp64/Polr3g/Ifnar1/Nlrc3/Ifih1/Tlr7/Rnf216/Polr3a/Polr3b/Polr3f/Dhx9/Ptpn11/Ddx3x/Tlr4/Tirap/Rel/Atg9a	immunized_water_drinking	immunized_day7_Cpa3Cre/+_2-bottle_test	innate immunity	small_intestine
GO:0033627	cell adhesion mediated by integrin	65	-0.457467	-1.61296	0.00455684	0.0469349	0.036525	1945	tags=40%, list=11%, signal=36%	Plpp3/Ccn3/Itgb4/Syk/Itgb1/Crkl/Adam17/Itga2/Npnt/Ptk2/Itga4/Fbn1/Wnk1/Swap70/Crk/Podxl/L1cam/Fermt1/Plau/Nckap1l/Icam1/Cyp1b1/Adam9/Ptpn11/Itga6/Cxcl13	immunized_water_drinking	immunized_day7_Cpa3Cre/+_2-bottle_test	innate immunity	small_intestine
GO:0032465	regulation of cytokinesis	72	-0.707872	-2.22605	1.03503e-07	1.29351e-05	1.11416e-05	407	tags=26%, list=2%, signal=26%	Ahctf1/Nup62/Brca2/Cdc25b/Racgap1/Cdc6/Plk1/Incenp/Kif23/Kif20a/Aurkb/Aurka/Ect2/Plk4/E2f8/Kif14/Kif20b/E2f7/Prc1	immunized_water_drinking	immunized_day7_Cpa3Cre/+_oral_gavage	innate immunity	small_intestine
GO:0050764	regulation of phagocytosis	97	0.756592	1.81001	1.43519e-05	0.00090876	0.000782756	1531	tags=29%, list=9%, signal=27%	Mbl2/Apoa2/Cd300lf/Apoa1/Fcgr2b/Cd36/Il1b/Hck/Ano6/Il15/Fgr/Cd47/Sod1/Cyba/Appl2/Abca7/Myo18a/Bcr/Stap1/Fcer1g/Dnm2/Itgav/Mertk/Tlr2/Snx3/Il15ra/Rap1a/Rab27a	immunized_water_drinking	immunized_day7_Cpa3Cre/+_oral_gavage	innate immunity	small_intestine
GO:0032467	positive regulation of cytokinesis	27	-0.801926	-2.0798	3.08292e-05	0.00159139	0.00137073	690	tags=41%, list=4%, signal=39%	Cspp1/Cit/Nup62/Cdc25b/Racgap1/Cdc6/Kif23/Aurkb/Ect2/Kif14/Kif20b	immunized_water_drinking	immunized_day7_Cpa3Cre/+_oral_gavage	innate immunity	small_intestine
GO:0050766	positive regulation of phagocytosis	71	0.780433	1.79933	4.75021e-05	0.00221164	0.00190498	1531	tags=32%, list=9%, signal=30%	Mbl2/Apoa2/Cd300lf/Apoa1/Fcgr2b/Cd36/Il1b/Ano6/Il15/Cd47/Sod1/Cyba/Appl2/Abca7/Myo18a/Bcr/Stap1/Fcer1g/Dnm2/Mertk/Il15ra/Rap1a/Rab27a	immunized_water_drinking	immunized_day7_Cpa3Cre/+_oral_gavage	innate immunity	small_intestine
GO:0071347	cellular response to interleukin-1	71	0.775478	1.78791	6.39054e-05	0.00283632	0.00244305	1142	tags=20%, list=6%, signal=19%	Ccl4/Ccl12/Ccl3/Il1rn/Nr1d1/Il1b/Ccl24/Cx3cl1/Irf1/Cd47/Ccl6/Ccl11/Hyal2/Ccl25	immunized_water_drinking	immunized_day7_Cpa3Cre/+_oral_gavage	innate immunity	small_intestine
GO:0070555	response to interleukin-1	85	0.749238	1.77189	7.68118e-05	0.00325696	0.00280536	1142	tags=19%, list=6%, signal=18%	Ccl4/Ccl12/Ccl3/Il1rn/Nr1d1/Il1b/Ccl24/Cx3cl1/Irf1/Cd47/Ccl6/Src/Ccl11/Hyal2/Tle5/Ccl25	immunized_water_drinking	immunized_day7_Cpa3Cre/+_oral_gavage	innate immunity	small_intestine
GO:0002444	myeloid leukocyte mediated immunity	84	0.733829	1.73213	0.000306769	0.00997838	0.00859483	1557	tags=26%, list=9%, signal=24%	Cxcl5/Cd300lb/Dnase1/Adora2b/Ace/H2-T23/Stxbp2/Itgam/Fgr/Vamp8/Snap23/Ptafr/Bcr/Stap1/Il4ra/Rac2/Vamp2/Fcer1g/Ddx58/Cd84/Lat2/Hmox1	immunized_water_drinking	immunized_day7_Cpa3Cre/+_oral_gavage	innate immunity	small_intestine
GO:0061640	cytoskeleton-dependent cytokinesis	87	-0.558278	-1.78343	0.000556355	0.0152724	0.0131548	340	tags=20%, list=2%, signal=19%	Cenpa/Birc5/Nup62/Kif4/Nusap1/Ckap2/Racgap1/Plk1/Incenp/Kif23/Kif20a/Aurkb/Cep55/Ect2/Anln/Kif20b/Prc1	immunized_water_drinking	immunized_day7_Cpa3Cre/+_oral_gavage	innate immunity	small_intestine
GO:0032506	cytokinetic process	39	-0.675897	-1.82067	0.000859115	0.0205512	0.0177017	160	tags=23%, list=1%, signal=23%	Nup62/Racgap1/Kif23/Kif20a/Aurkb/Cep55/Ect2/Anln/Kif20b	immunized_water_drinking	immunized_day7_Cpa3Cre/+_oral_gavage	innate immunity	small_intestine
GO:2000106	regulation of leukocyte apoptotic process	84	0.712707	1.68227	0.00101331	0.0230248	0.0198323	1682	tags=26%, list=10%, signal=24%	Hcar2/Cxcr2/Ido1/Fcgr2b/Irs2/Cd3g/Lgals3/Ormdl3/Cd274/Arg2/Adam8/Hif1a/Myc/Prelid1/Fcer1g/Pnp/Efna1/Mertk/Fnip1/Ccr5/St6gal1/Slc7a11	immunized_water_drinking	immunized_day7_Cpa3Cre/+_oral_gavage	innate immunity	small_intestine
GO:0000281	mitotic cytokinesis	67	-0.572507	-1.76208	0.00123508	0.0260684	0.0224538	907	tags=24%, list=5%, signal=23%	Cenpa/Birc5/Nup62/Kif4/Nusap1/Ckap2/Racgap1/Plk1/Incenp/Kif23/Kif20a/Cep55/Ect2/Anln/Kif20b/Prc1	immunized_water_drinking	immunized_day7_Cpa3Cre/+_oral_gavage	innate immunity	small_intestine
GO:0042119	neutrophil activation	28	0.835255	1.70702	0.00183486	0.0339056	0.0292044	1280	tags=32%, list=7%, signal=30%	Cxcr2/Cxcl5/Dnase1/Il15/Itgam/Prkcd/Ptafr/Bcr/Fcer1g	immunized_water_drinking	immunized_day7_Cpa3Cre/+_oral_gavage	innate immunity	small_intestine
GO:1902622	regulation of neutrophil migration	45	0.764583	1.66956	0.00204608	0.036443	0.03139	1487	tags=24%, list=8%, signal=22%	Cxcr2/Bst1/Dpp4/Il1b/Mpp1/C5ar1/Rhog/Adam8/Rac2/Rac1/C3ar1	immunized_water_drinking	immunized_day7_Cpa3Cre/+_oral_gavage	innate immunity	small_intestine
GO:0033029	regulation of neutrophil apoptotic process	10	0.931868	1.64072	0.00229936	0.0397079	0.0342022	124	tags=30%, list=1%, signal=30%	Hcar2/Cxcr2/Fcgr2b	immunized_water_drinking	immunized_day7_Cpa3Cre/+_oral_gavage	innate immunity	small_intestine
GO:0002886	regulation of myeloid leukocyte mediated immunity	57	0.736015	1.65286	0.00291158	0.0475158	0.0409275	1557	tags=30%, list=9%, signal=27%	Cxcl5/Dnase1/Adora2b/H2-T23/Stxbp2/Itgam/Fgr/Vamp8/Ptafr/Bcr/Stap1/Il4ra/Rac2/Fcer1g/Ddx58/Cd84/Hmox1	immunized_water_drinking	immunized_day7_Cpa3Cre/+_oral_gavage	innate immunity	small_intestine
GO:0072672	neutrophil extravasation	14	-0.781794	-2.00789	0.000237631	0.0112685	0.00946273	2490	tags=50%, list=14%, signal=43%	Ptger3/Jaml/Cd99l2/Il1r1/Pecam1/Il1a/Adam8	immunized_water_drinking	immunized_day11_Cpa3+/+_2-bottle_test	innate immunity	small_intestine
GO:1902624	positive regulation of neutrophil migration	33	-0.58086	-1.89644	0.000975102	0.0266582	0.0223863	3392	tags=52%, list=19%, signal=42%	C3ar1/Tirap/Camk1d/Ptger3/Rtn4/Sell/C1qbp/C5ar1/Cd99l2/Dysf/Il1r1/Mospd2/Nckap1l/Cd74/Ednra/Il1a/Adam8	immunized_water_drinking	immunized_day11_Cpa3+/+_2-bottle_test	innate immunity	small_intestine
GO:2000389	regulation of neutrophil extravasation	10	-0.800131	-1.87951	0.00118967	0.0291832	0.0245067	925	tags=50%, list=5%, signal=47%	Ptger3/Cd99l2/Il1r1/Il1a/Adam8	immunized_water_drinking	immunized_day11_Cpa3+/+_2-bottle_test	innate immunity	small_intestine
GO:0035745	T-helper 2 cell cytokine production	11	0.835417	1.69945	0.00126952	0.0296555	0.0249033	675	tags=27%, list=4%, signal=26%	Rsad2/Prkcz/Dennd1b	immunized_water_drinking	immunized_day11_Cpa3+/+_2-bottle_test	innate immunity	small_intestine
GO:0002888	positive regulation of myeloid leukocyte mediated immunity	38	0.658913	1.70699	0.00176522	0.0365531	0.0306956	2126	tags=32%, list=12%, signal=28%	Fcer1a/Adora2b/Ms4a2/H2-T23/Vamp8/Mavs/Ddx58/Sphk2/Ticam1/Snx4/Gab2/Stxbp2	immunized_water_drinking	immunized_day11_Cpa3+/+_2-bottle_test	innate immunity	small_intestine
GO:0071347	cellular response to interleukin-1	68	0.638713	1.99997	5.403e-06	0.000386233	0.000301517	3154	tags=43%, list=19%, signal=35%	Ccl8/Ccl7/Ccl3/Ccl20/Il1rn/Ccl24/Il1b/Il1r2/Ccl11/Nr1d1/Cebpb/Zc3h12a/Cd40/Ccl5/Cx3cl1/Cfl1/Mapk3/Ccl2/Mapk13/Pycard/Xcl1/Serpine1/Hyal2/Ccl9/Cd47/Ccl17/Irf1/Ccl25/Tollip	immunized_water_drinking	immunized_day11_Cpa3+/+_oral_gavage	innate immunity	small_intestine
GO:0070555	response to interleukin-1	81	0.59679	1.91818	2.31952e-05	0.00101329	0.000791034	3154	tags=38%, list=19%, signal=31%	Ccl8/Ccl7/Ccl3/Ccl20/Il1rn/Ccl24/Il1b/Il1r2/Ccl11/Nr1d1/Cebpb/Zc3h12a/Cd40/Ccl5/Tle5/Cx3cl1/Cfl1/Mapk3/Ccl2/Mapk13/Pycard/Xcl1/Serpine1/Taf9/Hyal2/Ccl9/Cd47/Ccl17/Irf1/Ccl25/Tollip	immunized_water_drinking	immunized_day11_Cpa3+/+_oral_gavage	innate immunity	small_intestine
GO:1990266	neutrophil migration	97	0.568917	1.87295	2.31952e-05	0.00101329	0.000791034	2393	tags=29%, list=14%, signal=25%	Ccl8/Ccl7/Ccl3/Cxcl5/S100a9/Ccl20/Lgals3/Cxcl10/Pf4/Ccl24/Il1b/Ccl11/Dpep1/Bst1/Fcer1g/Ccl5/Edn3/Rac2/Rhog/Cx3cl1/Ccl2/Vav1/Rhoh/Jagn1/Xcl1/C5ar1/Slc37a4/Mpp1	immunized_water_drinking	immunized_day11_Cpa3+/+_oral_gavage	innate immunity	small_intestine
GO:0002444	myeloid leukocyte mediated immunity	81	0.567563	1.82424	0.00016097	0.00366886	0.00286414	2818	tags=35%, list=17%, signal=29%	Fcer1a/Ms4a2/Cxcl5/Gata2/Adora2b/Lat2/Vamp8/Stx11/Fcer1g/Dnase1/H2-T23/Clnk/Rac2/Bcr/Kit/Adora3/Tyrobp/Cd300lb/Jagn1/Stxbp2/Tusc2/Lat/Il4ra/Ywhaz/Ncf1/Stap1/Cd300a/Ace	immunized_water_drinking	immunized_day11_Cpa3+/+_oral_gavage	innate immunity	small_intestine
GO:0002886	regulation of myeloid leukocyte mediated immunity	55	0.613636	1.85462	0.000193046	0.00416269	0.00324965	1645	tags=24%, list=10%, signal=21%	Fcer1a/Ms4a2/Cxcl5/Gata2/Adora2b/Vamp8/Fcer1g/Dnase1/H2-T23/Rac2/Bcr/Adora3/Tyrobp	immunized_water_drinking	immunized_day11_Cpa3+/+_oral_gavage	innate immunity	small_intestine
GO:0019370	leukotriene biosynthetic process	12	0.848937	1.88077	0.000307291	0.00564125	0.0044039	936	tags=58%, list=6%, signal=55%	Fcer1a/Alox5ap/Alox5/Ltc4s/Mgst3/Ggt1/Mgst2	immunized_water_drinking	immunized_day11_Cpa3+/+_oral_gavage	innate immunity	small_intestine
GO:0006691	leukotriene metabolic process	21	0.736614	1.8466	0.000591448	0.00883236	0.00689508	936	tags=38%, list=6%, signal=36%	Fcer1a/Alox5ap/Alox5/Ltc4s/Dpep1/Mgst3/Ggt1/Mgst2	immunized_water_drinking	immunized_day11_Cpa3+/+_oral_gavage	innate immunity	small_intestine
GO:0032689	negative regulation of interferon-gamma production	26	0.696766	1.82886	0.000659719	0.00951851	0.00743073	2208	tags=50%, list=13%, signal=43%	Il10/Ddit3/Pdcd1lg2/Il33/Cd96/Il1rl1/Pglyrp1/Zc3h12a/Prnp/Sh2d1b1/Nr1h4/Xcl1/Havcr2	immunized_water_drinking	immunized_day11_Cpa3+/+_oral_gavage	innate immunity	small_intestine
GO:0032609	interferon-gamma production	100	0.502825	1.66171	0.00123143	0.0146486	0.0114356	2285	tags=27%, list=14%, signal=23%	Il10/Gadd45g/Ddit3/Pdcd1lg2/Il1b/Cd14/Il33/Itk/Cd96/Il1rl1/Isg15/Pglyrp1/Slc7a5/Zc3h12a/Rnf19b/Prnp/Hras/Ptpn22/Arid5a/Sh2d1b1/Pycard/Nr1h4/Zg16/Cyrib/Xcl1/Havcr2/Bcl3	immunized_water_drinking	immunized_day11_Cpa3+/+_oral_gavage	innate immunity	small_intestine
GO:0002888	positive regulation of myeloid leukocyte mediated immunity	37	0.623696	1.76633	0.00278273	0.0261498	0.0204141	1645	tags=24%, list=10%, signal=22%	Fcer1a/Ms4a2/Gata2/Adora2b/Vamp8/Fcer1g/H2-T23/Adora3/Tyrobp	immunized_water_drinking	immunized_day11_Cpa3+/+_oral_gavage	innate immunity	small_intestine
GO:0032673	regulation of interleukin-4 production	26	0.654934	1.71906	0.00413204	0.0344434	0.0268886	2208	tags=35%, list=13%, signal=30%	Ddit3/Cd83/Il33/Cebpb/Slc7a5/Fcer1g/H2-T23/Ndfip1/Havcr2	immunized_water_drinking	immunized_day11_Cpa3+/+_oral_gavage	innate immunity	small_intestine
GO:0032649	regulation of interferon-gamma production	89	0.478932	1.56137	0.00639689	0.047157	0.0368137	2285	tags=26%, list=14%, signal=22%	Il10/Ddit3/Pdcd1lg2/Il1b/Cd14/Il33/Cd96/Il1rl1/Isg15/Pglyrp1/Slc7a5/Zc3h12a/Prnp/Hras/Ptpn22/Arid5a/Sh2d1b1/Pycard/Nr1h4/Cyrib/Xcl1/Havcr2/Bcl3	immunized_water_drinking	immunized_day11_Cpa3+/+_oral_gavage	innate immunity	small_intestine
GO:0007229	integrin-mediated signaling pathway	89	-0.604269	-2.0783	4.03169e-07	9.56318e-05	7.2231e-05	2534	tags=38%, list=15%, signal=33%	Emp2/Thy1/Gab2/Ptpn11/Fermt1/Itga9/Rcc2/Vav1/Itgal/Madcam1/Itgb2/Abl1/Itgb3/Fyb/Itga2/Lims1/Lama5/Syk/Plpp3/Itgae/Col3a1/Fermt2/Loxl3/Itga6/Itgax/Arhgap35/Fn1/Dab2/Itga5/Itga8/Vav3/Plek/Itga4/Nrp1	immunized_water_drinking	immunized_day11_Cpa3Cre/+_2-bottle_test	innate immunity	small_intestine
GO:0033627	cell adhesion mediated by integrin	64	-0.593922	-1.91069	3.8122e-05	0.00198737	0.00150107	1708	tags=47%, list=10%, signal=42%	Tgfb2/Itgav/Crkl/Col16a1/Ptpn11/Fermt1/Serpine1/Acer2/Itgb2/Crk/Adam9/Itgb3/Itga2/Wnk1/L1cam/Cyp1b1/Swap70/Syk/Plpp3/Fbn1/Itga6/Piezo1/Icam1/Npnt/Itga5/Plau/Nckap1l/Itga4/Podxl/Cxcl13	immunized_water_drinking	immunized_day11_Cpa3Cre/+_2-bottle_test	innate immunity	small_intestine
GO:1902624	positive regulation of neutrophil migration	32	-0.690097	-1.92785	0.000151232	0.00498227	0.00376312	2084	tags=38%, list=12%, signal=33%	Il1b/Ptger4/Rtn4/Cd99l2/C3ar1/Dysf/Camk1d/Tirap/Il1r1/Mospd2/Nckap1l/Adam8	immunized_water_drinking	immunized_day11_Cpa3Cre/+_2-bottle_test	innate immunity	small_intestine
GO:0033623	regulation of integrin activation	16	-0.786575	-1.9142	0.000203101	0.00608707	0.00459758	296	tags=38%, list=2%, signal=37%	Ptger4/Rasip1/Piezo1/Plek/Kif14/Cxcl13	immunized_water_drinking	immunized_day11_Cpa3Cre/+_2-bottle_test	innate immunity	small_intestine
GO:0033631	cell-cell adhesion mediated by integrin	18	-0.779245	-1.91737	0.00021425	0.0062356	0.00470977	1396	tags=61%, list=8%, signal=56%	Adam9/Wnk1/L1cam/Swap70/Plpp3/Piezo1/Npnt/Itga5/Itga4/Podxl/Cxcl13	immunized_water_drinking	immunized_day11_Cpa3Cre/+_2-bottle_test	innate immunity	small_intestine
GO:0033622	integrin activation	25	-0.714458	-1.91954	0.000489887	0.010612	0.00801527	563	tags=44%, list=3%, signal=43%	Selp/Col16a1/Ptger4/Rasip1/Fermt2/Cxcl12/Fn1/Piezo1/Plek/Kif14/Cxcl13	immunized_water_drinking	immunized_day11_Cpa3Cre/+_2-bottle_test	innate immunity	small_intestine
GO:0035456	response to interferon-beta	48	-0.589565	-1.80704	0.000603792	0.0117966	0.00891001	2686	tags=42%, list=15%, signal=35%	Ifitm3/Gbp2b/Irgm1/Shfl/Sting1/Pnpt1/Aim2/Gbp2/Gbp3/Ifi209/Tgtp1/Ifi205/Iigp1/Ifi204/Tgtp2/Ifi207/Mndal/Ifi203/Gm4951/Ifi202b	immunized_water_drinking	immunized_day11_Cpa3Cre/+_2-bottle_test	innate immunity	small_intestine
GO:0035458	cellular response to interferon-beta	38	-0.619791	-1.78548	0.000987096	0.0156615	0.0118292	2164	tags=47%, list=12%, signal=42%	Gbp2b/Irgm1/Sting1/Pnpt1/Aim2/Gbp2/Gbp3/Ifi209/Tgtp1/Ifi205/Iigp1/Ifi204/Tgtp2/Ifi207/Mndal/Ifi203/Gm4951/Ifi202b	immunized_water_drinking	immunized_day11_Cpa3Cre/+_2-bottle_test	innate immunity	small_intestine
GO:0033625	positive regulation of integrin activation	10	-0.842329	-1.79668	0.00112163	0.016616	0.0125501	296	tags=40%, list=2%, signal=39%	Rasip1/Piezo1/Plek/Cxcl13	immunized_water_drinking	immunized_day11_Cpa3Cre/+_2-bottle_test	innate immunity	small_intestine
GO:0032623	interleukin-2 production	60	-0.532203	-1.69473	0.00188159	0.0219319	0.0165652	3433	tags=45%, list=20%, signal=36%	Cd276/Sash3/Gpam/Stat5b/Prnp/Tnfaip3/Gata3/Glmn/Ripk2/Il1b/Traf6/Sptbn1/Cd83/Abl1/Slc11a1/Il1rap/Abl2/Cd34/Malt1/Ccr2/Runx1/Havcr2/Anxa1/Hdac7/Ptprc/Card11/Pde4b	immunized_water_drinking	immunized_day11_Cpa3Cre/+_2-bottle_test	innate immunity	small_intestine
GO:0032465	regulation of cytokinesis	71	-0.503408	-1.65266	0.00227913	0.0249129	0.0188168	2743	tags=35%, list=16%, signal=30%	Pkn2/Cdc6/Racgap1/Ccp110/Aurkb/Kif13a/Cit/Incenp/Setd2/Cspp1/Brca2/E2f7/Kif20a/Prpf40a/Igf1r/Uvrag/Plk4/Ahctf1/Prc1/E2f8/Ect2/Kif23/Plk2/Kif20b/Kif14	immunized_water_drinking	immunized_day11_Cpa3Cre/+_2-bottle_test	innate immunity	small_intestine
GO:0032649	regulation of interferon-gamma production	90	-0.458682	-1.57729	0.00273481	0.0280821	0.0212105	4143	tags=49%, list=24%, signal=37%	Tnfrsf13c/Nras/Cd1d1/Tnf/Tlr9/Il27ra/Ticam2/Cd226/Cd276/H2-M3/Sash3/Txk/Tnfsf9/Prnp/Cd274/App/Flt3/Gata3/Tlr7/Il12rb2/Rasgrp1/Ripk2/Il1b/Klrk1/H2-Q9/Tlr4/Abl1/Hspd1/Slc7a5/Il1rl1/Slc11a1/Sirpa/Il18r1/Abl2/Vsir/Ccr2/Arid5a/Runx1/Fzd5/Havcr2/Axl/Il1r1/Ulbp1/Pde4b	immunized_water_drinking	immunized_day11_Cpa3Cre/+_2-bottle_test	innate immunity	small_intestine
GO:0032729	positive regulation of interferon-gamma production	62	-0.51038	-1.63878	0.00334801	0.0319277	0.0241151	4143	tags=60%, list=24%, signal=46%	Tnfrsf13c/Nras/Cd1d1/Tnf/Tlr9/Il27ra/Ticam2/Cd226/Cd276/H2-M3/Sash3/Txk/Tnfsf9/App/Flt3/Tlr7/Il12rb2/Rasgrp1/Ripk2/Il1b/Klrk1/H2-Q9/Tlr4/Abl1/Hspd1/Slc7a5/Slc11a1/Il18r1/Abl2/Ccr2/Arid5a/Runx1/Fzd5/Havcr2/Il1r1/Ulbp1/Pde4b	immunized_water_drinking	immunized_day11_Cpa3Cre/+_2-bottle_test	innate immunity	small_intestine
GO:0072672	neutrophil extravasation	13	-0.766966	-1.75097	0.00345243	0.0325613	0.0245937	2358	tags=46%, list=14%, signal=40%	Jaml/Ptger4/Cd99l2/Il1r1/Pecam1/Adam8	immunized_water_drinking	immunized_day11_Cpa3Cre/+_2-bottle_test	innate immunity	small_intestine
GO:0032663	regulation of interleukin-2 production	53	-0.5332	-1.65969	0.00378177	0.0344442	0.0260158	3433	tags=45%, list=20%, signal=36%	Cd276/Sash3/Stat5b/Prnp/Tnfaip3/Gata3/Glmn/Ripk2/Il1b/Traf6/Sptbn1/Cd83/Abl1/Abl2/Cd34/Malt1/Ccr2/Runx1/Havcr2/Anxa1/Hdac7/Ptprc/Card11/Pde4b	immunized_water_drinking	immunized_day11_Cpa3Cre/+_2-bottle_test	innate immunity	small_intestine
GO:1990266	neutrophil migration	99	-0.430594	-1.48807	0.00495482	0.0406672	0.0307161	2458	tags=30%, list=14%, signal=26%	Itga9/Slamf8/Jaml/Edn2/Pde4d/Il1b/Ccl22/Ptger4/Vav1/Rtn4/Cxcl10/Itgb2/Fcgr3/Csf3r/Cd99l2/C3ar1/Dysf/Cxcl9/Syk/Camk1d/Tirap/Il1r1/Prex1/Vav3/Pecam1/Mospd2/Nckap1l/Adam8/Pde4b/Cxcl13	immunized_water_drinking	immunized_day11_Cpa3Cre/+_2-bottle_test	innate immunity	small_intestine
GO:0032465	regulation of cytokinesis	71	-0.513549	-1.92442	4.69151e-05	0.00172963	0.00135151	2766	tags=41%, list=16%, signal=34%	Nup62/Prpf40a/Klhl13/Setd2/Plk2/Cdc6/Zfyve26/Ahctf1/Cspp1/Cdc25b/Igf1r/Ccp110/Incenp/Racgap1/Map9/Plk1/Aurka/Kif23/Plk4/Aurkb/E2f7/Brca2/Kif20a/Cit/Prc1/Ect2/E2f8/Kif14/Kif20b	immunized_water_drinking	immunized_day11_Cpa3Cre/+_oral_gavage	innate immunity	small_intestine
GO:0032467	positive regulation of cytokinesis	26	-0.639965	-1.9286	0.000401771	0.00789981	0.00617282	1456	tags=38%, list=8%, signal=35%	Cspp1/Cdc25b/Igf1r/Racgap1/Kif23/Aurkb/Cit/Ect2/Kif14/Kif20b	immunized_water_drinking	immunized_day11_Cpa3Cre/+_oral_gavage	innate immunity	small_intestine
GO:0032616	interleukin-13 production	19	0.716126	1.79541	0.0012798	0.0169963	0.0132807	2759	tags=58%, list=16%, signal=49%	Il4/Tnfrsf21/H2-T23/Arg2/Il33/Il18/Prkcz/Il17ra/Il17rb/Irf4/Sphk2	immunized_water_drinking	immunized_day11_Cpa3Cre/+_oral_gavage	innate immunity	small_intestine
GO:0032656	regulation of interleukin-13 production	17	0.713981	1.7415	0.00240142	0.0262322	0.0204975	2508	tags=53%, list=15%, signal=45%	Il4/Tnfrsf21/H2-T23/Arg2/Il33/Prkcz/Il17ra/Il17rb/Irf4	immunized_water_drinking	immunized_day11_Cpa3Cre/+_oral_gavage	innate immunity	small_intestine
GO:0006691	leukotriene metabolic process	21	0.664529	1.70437	0.00369113	0.0354754	0.0277201	1789	tags=43%, list=10%, signal=38%	Dpep1/Ggt1/Cyp4f13/Cyp4f14/Mgst2/Mgst3/Ltc4s/Lta4h/Alox5ap	immunized_water_drinking	immunized_day11_Cpa3Cre/+_oral_gavage	innate immunity	small_intestine
GO:0050766	positive regulation of phagocytosis	70	0.494678	1.6081	0.00419416	0.0385813	0.030147	3402	tags=34%, list=20%, signal=28%	Mbl2/Apoa2/Apoa1/Cd36/Il15/Sod1/Mertk/Myo18a/Cd47/Cd300lf/Il1b/Ano6/Bcr/Dnm2/Rap1a/Abca7/Pparg/Fcgr2b/Il15ra/Appl2/Calr/Ptx3/Rab27a/Fcer1g	immunized_water_drinking	immunized_day11_Cpa3Cre/+_oral_gavage	innate immunity	small_intestine
GO:0007229	integrin-mediated signaling pathway	88	-0.498803	-1.76551	0.000178871	0.00725701	0.00574539	1407	tags=30%, list=8%, signal=27%	Rcc2/Fermt3/Itga11/Syk/Itga1/Ptn/Itga4/Madcam1/Itgb3/Itgb2/Itgal/Col3a1/Plpp3/Lims2/Itgax/Itga9/Ccn2/Lama5/Dab2/Fn1/Emp2/Fermt2/Itga8/Flna/Nrp1/Itga5	immunized_water_drinking	immunized_day16_Cpa3+/+_2-bottle_test	innate immunity	small_intestine
GO:0032715	negative regulation of interleukin-6 production	41	-0.570583	-1.77039	0.000808632	0.0176036	0.0139368	3241	tags=49%, list=19%, signal=40%	Arrb2/Aqp4/Havcr2/Nlrp12/Gas6/Tnf/Klf2/Inpp5d/Tlr4/Cd200/Irak3/Bank1/Nckap1l/Flt3/Socs5/Sirpa/Tlr9/Trim30a/Syt11/Cd84	immunized_water_drinking	immunized_day16_Cpa3+/+_2-bottle_test	innate immunity	small_intestine
GO:0032729	positive regulation of interferon-gamma production	64	-0.486541	-1.65627	0.00149698	0.0245527	0.0194384	3361	tags=39%, list=20%, signal=32%	Il1b/Tnfsf9/Tlr7/H2-M3/Klrk1/Havcr2/Tnf/Hspd1/Cd1d1/Il12rb2/Sash3/Rasgrp1/Carmil2/Arid5a/Tlr4/Il1r1/Slc7a5/Wnt5a/Flt3/Ulbp1/Runx1/Tlr9/Il18r1/Pde4b/Slc11a1	immunized_water_drinking	immunized_day16_Cpa3+/+_2-bottle_test	innate immunity	small_intestine
GO:0033622	integrin activation	25	-0.637068	-1.78834	0.00319021	0.0365537	0.0289396	1250	tags=40%, list=7%, signal=37%	Rasip1/Kif14/Fermt3/Col16a1/Jam3/Selp/Cxcl12/Piezo1/Fn1/Fermt2	immunized_water_drinking	immunized_day16_Cpa3+/+_2-bottle_test	innate immunity	small_intestine
GO:0002886	regulation of myeloid leukocyte mediated immunity	57	0.75269	2.15302	2.57945e-07	8.78398e-05	6.88001e-05	1284	tags=30%, list=7%, signal=28%	Fcer1a/Ms4a2/Il4/Cxcl5/Gata2/Cxcl1/Adora3/Adora2b/Arg1/Hmox1/Bcr/Vamp8/Il4ra/Fcer1g/Tyrobp/Rac2/Fcgr3	immunized_water_drinking	immunized_day16_Cpa3+/+_oral_gavage	innate immunity	small_intestine
GO:0002888	positive regulation of myeloid leukocyte mediated immunity	39	0.785928	2.12191	1.92152e-06	0.000245747	0.00019248	681	tags=28%, list=4%, signal=27%	Fcer1a/Ms4a2/Il4/Gata2/Cxcl1/Adora3/Adora2b/Arg1/Vamp8/Il4ra/Fcer1g	immunized_water_drinking	immunized_day16_Cpa3+/+_oral_gavage	innate immunity	small_intestine
GO:0002444	myeloid leukocyte mediated immunity	84	0.667976	2.07732	2.5549e-06	0.000309995	0.000242802	1284	tags=25%, list=7%, signal=23%	Fcer1a/Ms4a2/Il4/Cxcl5/Gata2/Cd300lb/Cxcl1/Adora3/Clnk/Adora2b/Arg1/Lat2/Hmox1/Bcr/Vamp8/Il4ra/Fcer1g/Tyrobp/Rac2/Kit/Fcgr3	immunized_water_drinking	immunized_day16_Cpa3+/+_oral_gavage	innate immunity	small_intestine
GO:0071347	cellular response to interleukin-1	70	0.697303	2.10146	2.64483e-06	0.000311893	0.000244288	2178	tags=30%, list=13%, signal=26%	Ccl12/Ccl7/Ccl8/Ccl3/Il1rn/Ccl24/Il1r2/Il1b/Ccl11/Nr1d1/Ccl6/Cd40/Mapk13/Cfl1/Cebpb/Ccl9/Mapk3/Zc3h12a/Cd47/Tollip/Hyal2	immunized_water_drinking	immunized_day16_Cpa3+/+_oral_gavage	innate immunity	small_intestine
GO:0070555	response to interleukin-1	83	0.653668	2.02961	1.79843e-05	0.00134261	0.00105159	2178	tags=29%, list=13%, signal=25%	Ccl12/Ccl7/Ccl8/Ccl3/Il1rn/Ccl24/Il1r2/Il1b/Ccl11/Nr1d1/Ccl6/Cd40/Mapk13/Cfl1/Anxa1/Cebpb/Ccl9/Tle5/Mapk3/Zc3h12a/Cd47/Taf9/Tollip/Hyal2	immunized_water_drinking	immunized_day16_Cpa3+/+_oral_gavage	innate immunity	small_intestine
GO:0032689	negative regulation of interferon-gamma production	27	0.804046	2.04296	2.14612e-05	0.00152149	0.0011917	639	tags=33%, list=4%, signal=32%	Il10/Pdcd1lg2/Il1rl1/Il33/Ddit3/Prnp/Pglyrp1/Nr1h4/Cd96	immunized_water_drinking	immunized_day16_Cpa3+/+_oral_gavage	innate immunity	small_intestine
GO:0006691	leukotriene metabolic process	21	0.813419	1.96938	0.000143591	0.00535019	0.00419051	911	tags=33%, list=5%, signal=32%	Fcer1a/Alox5/Alox5ap/Dpep1/Mgst3/Ggt1/Mgst2	immunized_water_drinking	immunized_day16_Cpa3+/+_oral_gavage	innate immunity	small_intestine
GO:0019370	leukotriene biosynthetic process	12	0.843323	1.81312	0.00184267	0.0270793	0.0212097	911	tags=50%, list=5%, signal=47%	Fcer1a/Alox5/Alox5ap/Mgst3/Ggt1/Mgst2	immunized_water_drinking	immunized_day16_Cpa3+/+_oral_gavage	innate immunity	small_intestine
GO:0002719	negative regulation of cytokine production involved in immune response	21	0.735377	1.78043	0.00266197	0.0337517	0.0264359	1484	tags=38%, list=9%, signal=35%	Il10/Arg1/Hmox1/Apoa1/Cd96/Bcl6/Smad7/Angpt1	immunized_water_drinking	immunized_day16_Cpa3+/+_oral_gavage	innate immunity	small_intestine
GO:0032693	negative regulation of interleukin-10 production	15	0.803326	1.8195	0.00325272	0.0388683	0.0304434	1073	tags=40%, list=6%, signal=38%	Pdcd1lg2/Tnfrsf9/Tnfrsf21/Ido1/Fcgr2b/Tyrobp	immunized_water_drinking	immunized_day16_Cpa3+/+_oral_gavage	innate immunity	small_intestine
GO:0032621	interleukin-18 production	10	-0.780157	-1.6916	0.00335584	0.039502	0.0309398	1021	tags=20%, list=6%, signal=19%	Dhx9/Tlr9	immunized_water_drinking	immunized_day16_Cpa3+/+_oral_gavage	innate immunity	small_intestine
GO:0042089	cytokine biosynthetic process	13	0.817434	1.79051	0.00339437	0.0397829	0.0311598	1051	tags=31%, list=6%, signal=29%	Fcer1a/Inhbb/Map2k3/Rnf128	immunized_water_drinking	immunized_day16_Cpa3+/+_oral_gavage	innate immunity	small_intestine
GO:0042107	cytokine metabolic process	16	0.780828	1.80156	0.00423542	0.0454557	0.035603	1051	tags=25%, list=6%, signal=23%	Fcer1a/Inhbb/Map2k3/Rnf128	immunized_water_drinking	immunized_day16_Cpa3+/+_oral_gavage	innate immunity	small_intestine
GO:0071347	cellular response to interleukin-1	71	0.668039	1.93498	2.11144e-06	0.000155884	0.000127346	1651	tags=28%, list=9%, signal=26%	Ccl4/Ccl12/Ccl3/Ccl24/Nr1d1/Ccl5/Il1rn/Cd40/Il1b/Ccl11/Cx3cl1/Irf1/Ccl25/Ccl6/Mapk3/Hyal2/Zbp1/Cfl1/Cd47/Mapk13	immunized_water_drinking	immunized_day16_Cpa3Cre/+_oral_gavage	innate immunity	small_intestine
GO:0032465	regulation of cytokinesis	72	-0.572841	-2.04718	2.2151e-06	0.000161021	0.000131543	1944	tags=35%, list=11%, signal=31%	Setd2/Igf1r/Nup62/Cdc25b/Prpf40a/Plk1/Ccp110/Cdc6/Ahctf1/Aurkb/Map9/Aurka/Incenp/Racgap1/Cit/Plk4/Brca2/Kif23/E2f7/Kif20a/E2f8/Ect2/Prc1/Kif14/Kif20b	immunized_water_drinking	immunized_day16_Cpa3Cre/+_oral_gavage	innate immunity	small_intestine
GO:1990266	neutrophil migration	100	0.60947	1.85374	9.54303e-06	0.00053048	0.000433366	1360	tags=23%, list=8%, signal=21%	Ccl4/Ccl12/Cxcl5/Ccl3/Cxcl10/Dpep1/Ccl24/Cxcr2/Bst1/Lgals3/Ccl5/Dpp4/Mpp1/Il1b/Ccl11/Rhog/Cx3cl1/Edn3/Ccl25/Ccl6/C5ar1/Slc37a4/Fcer1g	immunized_water_drinking	immunized_day16_Cpa3Cre/+_oral_gavage	innate immunity	small_intestine
GO:0070555	response to interleukin-1	85	0.620281	1.8538	3.82909e-05	0.00170683	0.00139437	1651	tags=26%, list=9%, signal=24%	Ccl4/Ccl12/Ccl3/Ccl24/Nr1d1/Ccl5/Il1rn/Cd40/Il1b/Ccl11/Tle5/Cx3cl1/Irf1/Ccl25/Ccl6/Mapk3/Hyal2/Src/Zbp1/Cfl1/Cd47/Mapk13	immunized_water_drinking	immunized_day16_Cpa3Cre/+_oral_gavage	innate immunity	small_intestine
GO:0032467	positive regulation of cytokinesis	27	-0.671598	-1.92793	0.000242777	0.00686899	0.0056115	2355	tags=44%, list=13%, signal=39%	Cspp1/Igf1r/Nup62/Cdc25b/Cdc6/Aurkb/Racgap1/Cit/Kif23/Ect2/Kif14/Kif20b	immunized_water_drinking	immunized_day16_Cpa3Cre/+_oral_gavage	innate immunity	small_intestine
GO:0042119	neutrophil activation	28	0.703208	1.76287	0.00159163	0.0262416	0.0214376	1969	tags=36%, list=11%, signal=32%	Cxcl5/Dnase1/Cxcr2/Ccl5/Il15/Il18/Fcer1g/Ptafr/Bcr/Stx11	immunized_water_drinking	immunized_day16_Cpa3Cre/+_oral_gavage	innate immunity	small_intestine
GO:0006691	leukotriene metabolic process	21	0.712612	1.70595	0.00274057	0.0368923	0.0301385	2432	tags=52%, list=14%, signal=45%	Dpep1/Ggt1/Mgst2/Cyp4f13/Ltc4s/Mgst3/Cyp4f14/Alox5ap/Lta4h/Alox5/Cyp4f40	immunized_water_drinking	immunized_day16_Cpa3Cre/+_oral_gavage	innate immunity	small_intestine

## Sheet: mucosal immunity
ID	Description	setSize	enrichmentScore	NES	pvalue	p.adjust	qvalues	rank	leading_edge	core_enrichment	reference_sample	tested_sample	immune_cat	tissue
GO:0019730	antimicrobial humoral response	69	0.87192	2.17146	1e-10	4.765e-07	3.93158e-07	561	tags=30%, list=3%, signal=30%	Sftpd/Wfdc18/Reg3g/Cxcl1/Ccl2/Adm/Ccl11/Wfdc15b/Dmbt1/Bcl3/Wfdc2/Nod2/Ltf/Krt6a/Npy/Wfdc17/Pglyrp1/Pf4/Tac1/Lgals3/H2-T23	immunized_water_drinking	immunized_day7_Cpa3+/+_oral_gavage	mucosal immunity	stomach
GO:0019731	antibacterial humoral response	37	0.871356	2.006	9.45092e-07	0.000450336	0.00037157	561	tags=32%, list=3%, signal=31%	Sftpd/Wfdc18/Adm/Wfdc15b/Dmbt1/Wfdc2/Nod2/Ltf/Npy/Wfdc17/Tac1/H2-T23	immunized_water_drinking	immunized_day7_Cpa3+/+_oral_gavage	mucosal immunity	stomach
GO:0050830	defense response to Gram-positive bacterium	74	0.769751	1.93502	2.69407e-05	0.0031459	0.00259567	865	tags=26%, list=5%, signal=25%	Reg3g/Tnf/Adm/Havcr2/Ncf1/Dmbt1/Nod2/Ltf/Nlrp3/Krt6a/Epha2/Npy/Lyg1/Pglyrp1/Hck/Tac1/H2-T23/Gsdmd/C5ar1	immunized_water_drinking	immunized_day7_Cpa3+/+_oral_gavage	mucosal immunity	stomach
GO:0050829	defense response to Gram-negative bacterium	49	0.805422	1.91372	9.17294e-05	0.00557906	0.00460326	697	tags=22%, list=4%, signal=22%	Reg3g/Serpine1/Umod/Adm/Dmbt1/Ltf/Npy/Tac1/Naip5/Gsdmd/F2rl1	immunized_water_drinking	immunized_day7_Cpa3+/+_oral_gavage	mucosal immunity	stomach
GO:0019730	antimicrobial humoral response	63	0.56993	1.83623	0.000189425	0.0262632	0.0235989	2249	tags=29%, list=14%, signal=25%	Romo1/Pf4/Fau/Npy/H2bc4/Wfdc2/Bcl3/Rarres2/Slpi/Rps19/Gapdh/Lgals3/H2-T23/Pla2g6/Pla2g1b/Ang/Ccl11/Spon2	immunized_water_drinking	immunized_day11_Cpa3Cre/+_2-bottle_test	mucosal immunity	stomach
GO:0002385	mucosal immune response	24	-0.999864	-2.30777	8.81191e-07	0.000594809	0.000583524	3	tags=8%, list=0%, signal=8%	Rpl39/Bpifb1	immunized_water_drinking	immunized_day16_Cpa3+/+_2-bottle_test	mucosal immunity	stomach
GO:0002251	organ or tissue specific immune response	26	-0.999859	-2.33604	6.36816e-05	0.0180809	0.0177378	3	tags=8%, list=0%, signal=8%	Rpl39/Bpifb1	immunized_water_drinking	immunized_day16_Cpa3+/+_2-bottle_test	mucosal immunity	stomach
GO:0019730	antimicrobial humoral response	68	0.652429	2.06732	7.72277e-07	0.00045825	0.00039884	1228	tags=37%, list=7%, signal=34%	Sftpd/Reg3g/Wfdc18/Jchain/Wfdc2/Cxcl1/Ccl2/Bcl3/Ccl11/Adm/Pglyrp1/Wfdc15b/Dmbt1/Wfdc17/Cxcl5/Npy/Cxcl14/Fau/Tac1/Slpi/Ltf/Lgals3/Romo1/Pf4/H2-T23	immunized_water_drinking	immunized_day16_Cpa3+/+_oral_gavage	mucosal immunity	stomach
GO:0019731	antibacterial humoral response	37	0.66179	1.88149	0.000237434	0.0134178	0.0116783	752	tags=35%, list=4%, signal=34%	Sftpd/Wfdc18/Jchain/Wfdc2/Adm/Wfdc15b/Dmbt1/Wfdc17/Npy/Fau/Tac1/Slpi/Ltf	immunized_water_drinking	immunized_day16_Cpa3+/+_oral_gavage	mucosal immunity	stomach
GO:0002251	organ or tissue specific immune response	25	0.674604	1.79586	0.00185642	0.0427699	0.0372251	1350	tags=36%, list=8%, signal=33%	Rnase2a/Pigr/Bpifb1/Umod/Ear2/Fau/Ltf/Ffar2/Rnase2b	immunized_water_drinking	immunized_day16_Cpa3+/+_oral_gavage	mucosal immunity	stomach
GO:0050829	defense response to Gram-negative bacterium	49	0.577148	1.73477	0.00204322	0.0444916	0.0387235	2200	tags=31%, list=13%, signal=27%	Reg3g/Serpine1/Adm/Umod/Dmbt1/Cxcl5/Npy/Tac1/Ltf/Romo1/Gsdmd/F2rl1/Lyz1/Rps19/Rpl30	immunized_water_drinking	immunized_day16_Cpa3+/+_oral_gavage	mucosal immunity	stomach
GO:0050829	defense response to Gram-negative bacterium	65	-0.654388	-1.94701	3.75075e-05	0.00939069	0.00816852	1591	tags=34%, list=9%, signal=31%	Ssc5d/Prkd1/Dmbt1/Rarres2/Tlr9/Lyz2/Defa30/Mmp7/Mr1/Defa24/Slc11a1/Reg3b/Cd4/Defa29/Lyz1/Mpeg1/Defa38/Iigp1/Tlr4/Defa5/Defa39/Defa35	immunized_water_drinking	immunized_day7_Cpa3+/+_2-bottle_test	mucosal immunity	small_intestine
GO:0019730	antimicrobial humoral response	84	0.787031	2.09248	4.0543e-09	3.86212e-06	3.35866e-06	1115	tags=35%, list=6%, signal=33%	Cxcl2/Cxcl3/Cxcl1/S100a9/Ang3/Ang5/Cxcl5/Ang4/Adm/Pf4/Ccl2/Nts/Lgals3/Ccl11/Cxcl10/Defa40/Slpi/Defa31/Defa27/Trf/Defa30/H2-T23/Defa26/B2m/Bcl3/Gapdh/Fau/Pglyrp1/Defa3	immunized_water_drinking	immunized_day7_Cpa3+/+_oral_gavage	mucosal immunity	small_intestine
GO:0019731	antibacterial humoral response	45	0.726581	1.81154	0.000867247	0.0256889	0.0223401	1563	tags=38%, list=9%, signal=35%	Ang3/Ang5/Ang4/Adm/Defa40/Slpi/Defa31/Defa27/Trf/Defa30/H2-T23/Defa26/B2m/Fau/Defa3/Defa17/Defa24	immunized_water_drinking	immunized_day7_Cpa3+/+_oral_gavage	mucosal immunity	small_intestine
GO:0019730	antimicrobial humoral response	79	0.683859	2.32512	1e-10	6.62752e-08	5.15757e-08	2192	tags=47%, list=13%, signal=41%	Defa23/Ang3/Ang5/Defa27/Leap2/Ang4/Defa40/Fau/Defa31/Defa3/Defa34/Defa30/Defa17/H2bc4/Pglyrp1/Romo1/Defa24/Defa26/Pf4/Rpl39/H2-T23/B2m/Lgals3/Rps19/Defa29/Npy/Defa35/Defa5/Ccl25/Jchain/Slpi/Mmp7/Gapdh/Rpl30/Ang/Fam3a/Defa38	immunized_water_drinking	immunized_day7_Cpa3Cre/+_2-bottle_test	mucosal immunity	small_intestine
GO:0019731	antibacterial humoral response	43	0.773018	2.3694	1.11833e-10	6.62752e-08	5.15757e-08	2192	tags=63%, list=13%, signal=55%	Defa23/Ang3/Ang5/Defa27/Ang4/Defa40/Fau/Defa31/Defa3/Defa34/Defa30/Defa17/H2bc4/Defa24/Defa26/Rpl39/H2-T23/B2m/Defa29/Npy/Defa35/Defa5/Jchain/Slpi/Mmp7/Ang/Defa38	immunized_water_drinking	immunized_day7_Cpa3Cre/+_2-bottle_test	mucosal immunity	small_intestine
GO:0002385	mucosal immune response	38	0.731252	2.17994	1.52351e-07	4.24879e-05	3.30643e-05	1404	tags=45%, list=8%, signal=41%	Defa23/Defa27/Defa40/Fau/Defa31/Defa3/Defa34/Defa30/Defa17/H2bc4/Defa24/Defa26/Rpl39/Rab17/Defa29/Defa35/Defa5	immunized_water_drinking	immunized_day7_Cpa3Cre/+_2-bottle_test	mucosal immunity	small_intestine
GO:0002251	organ or tissue specific immune response	39	0.698642	2.09819	9.35085e-07	0.000180868	0.000140753	1404	tags=44%, list=8%, signal=40%	Defa23/Defa27/Defa40/Fau/Defa31/Defa3/Defa34/Defa30/Defa17/H2bc4/Defa24/Defa26/Rpl39/Rab17/Defa29/Defa35/Defa5	immunized_water_drinking	immunized_day7_Cpa3Cre/+_2-bottle_test	mucosal immunity	small_intestine
GO:0050830	defense response to Gram-positive bacterium	94	0.528486	1.85974	1.8436e-05	0.00158918	0.00123671	2192	tags=33%, list=13%, signal=29%	Defa23/Ang3/Ang5/Defa27/Ang4/Defa40/Fau/Defa31/Defa3/Defa34/Defa30/Defa17/H2bc4/Pglyrp1/Romo1/Zg16/Defa24/Defa26/Rpl39/H2-T23/B2m/Defa29/Npy/Defa35/Defa5/Tnfrsf14/Mmp7/Ang/Ppp1r11/Hck/Defa38	immunized_water_drinking	immunized_day7_Cpa3Cre/+_2-bottle_test	mucosal immunity	small_intestine
GO:0050829	defense response to Gram-negative bacterium	63	0.498464	1.62286	0.00325554	0.0379666	0.0295458	2192	tags=38%, list=13%, signal=33%	Defa23/Defa27/Defa40/Defa31/Defa3/Defa34/Defa30/Defa17/Romo1/Defa24/Defa26/B2m/Rps19/Defa29/Npy/Defa35/Tfeb/Defa5/Tusc2/Pycard/Tnfrsf14/Mmp7/Rpl30/Defa38	immunized_water_drinking	immunized_day7_Cpa3Cre/+_2-bottle_test	mucosal immunity	small_intestine
GO:0050830	defense response to Gram-positive bacterium	96	0.714775	1.70963	0.000482765	0.0137716	0.0118621	727	tags=15%, list=4%, signal=14%	Mbl2/Ang3/Ang5/Ang4/Cd36/Hck/H2bc4/Zg16/B2m/Gsdmd/H2-T23/C5ar1/Tbk1/Fgr	immunized_water_drinking	immunized_day7_Cpa3Cre/+_oral_gavage	mucosal immunity	small_intestine
GO:0019730	antimicrobial humoral response	78	0.709685	1.66687	0.00200997	0.0361567	0.0311434	1810	tags=28%, list=10%, signal=25%	Cxcl5/Cxcl10/Ang3/Ang5/Ang4/H2bc4/Lgals3/B2m/H2-T23/Ccl11/Ccl25/Defa30/Gapdh/Fau/Reg3a/Defa40/Defa24/Pla2g6/Jchain/Mmp7/Rarres2/Cxcl9	immunized_water_drinking	immunized_day7_Cpa3Cre/+_oral_gavage	mucosal immunity	small_intestine
GO:0019730	antimicrobial humoral response	77	0.763986	2.44546	1e-10	1.1795e-07	9.20789e-08	2407	tags=55%, list=14%, signal=47%	Ang3/Ang5/Cxcl5/S100a9/Ang4/Defa27/Ccl20/Defa26/Defa40/Lgals3/Defa31/Nts/Cxcl10/Pf4/Defa23/Defa3/Defa30/Fau/Defa34/Ccl11/Romo1/Defa24/Defa17/Reg3b/Rpl39/Reg3g/Pglyrp1/Defa35/Defa5/H2-T23/B2m/H2bc4/Leap2/Rps19/Ccl2/Ang/Adm/Xcl1/Reg3a/Bcl3/Mmp7/Jchain	immunized_water_drinking	immunized_day11_Cpa3+/+_oral_gavage	mucosal immunity	small_intestine
GO:0002385	mucosal immune response	36	0.819458	2.31237	1.41244e-09	9.33435e-07	7.28696e-07	974	tags=50%, list=6%, signal=47%	Defa27/Defa26/Defa40/Defa31/Ffar3/Defa23/Defa3/Gcnt3/Defa30/Fau/Defa34/Rab17/Defa24/Defa17/Rpl39/Defa35/Defa5/Apoa4	immunized_water_drinking	immunized_day11_Cpa3+/+_oral_gavage	mucosal immunity	small_intestine
GO:0019731	antibacterial humoral response	43	0.79049	2.28789	1.58276e-09	9.33435e-07	7.28696e-07	1445	tags=47%, list=9%, signal=43%	Ang3/Ang5/Ang4/Defa27/Defa26/Defa40/Defa31/Defa23/Defa3/Defa30/Fau/Defa34/Defa24/Defa17/Rpl39/Defa35/Defa5/H2-T23/B2m/H2bc4	immunized_water_drinking	immunized_day11_Cpa3+/+_oral_gavage	mucosal immunity	small_intestine
GO:0002251	organ or tissue specific immune response	37	0.786163	2.22644	1.12529e-07	2.41324e-05	1.88392e-05	974	tags=49%, list=6%, signal=46%	Defa27/Defa26/Defa40/Defa31/Ffar3/Defa23/Defa3/Gcnt3/Defa30/Fau/Defa34/Rab17/Defa24/Defa17/Rpl39/Defa35/Defa5/Apoa4	immunized_water_drinking	immunized_day11_Cpa3+/+_oral_gavage	mucosal immunity	small_intestine
GO:0050830	defense response to Gram-positive bacterium	93	0.565008	1.85355	2.74787e-05	0.00114729	0.000895648	2372	tags=38%, list=14%, signal=32%	Ang3/Ang5/Ang4/Defa27/Defa26/Defa40/Defa31/Defa23/Defa3/Defa30/Fau/Defa34/Romo1/Defa24/Defa17/Hck/Reg3b/Rpl39/Reg3g/Pglyrp1/Defa35/Mbl2/Defa5/H2-T23/B2m/H2bc4/Gsdmd/Zg16/Ang/Adm/Tnfaip8/Havcr2/Ppp1r11/C5ar1/Mmp7	immunized_water_drinking	immunized_day11_Cpa3+/+_oral_gavage	mucosal immunity	small_intestine
GO:0050829	defense response to Gram-negative bacterium	61	0.634568	1.95042	3.94943e-05	0.00141501	0.00110465	2372	tags=41%, list=14%, signal=35%	Cxcl5/Defa27/Defa26/Defa40/Defa31/Defa23/Defa3/Defa30/Defa34/Romo1/Defa24/Defa17/Reg3b/Reg3g/Defa35/Defa5/B2m/Gsdmd/Rps19/Tfeb/Pycard/Adm/Serpine1/Tusc2/Mmp7	immunized_water_drinking	immunized_day11_Cpa3+/+_oral_gavage	mucosal immunity	small_intestine
GO:0019730	antimicrobial humoral response	81	0.805242	2.49834	1e-10	2.29558e-07	1.798e-07	1058	tags=38%, list=6%, signal=36%	Ang3/Ang5/S100a9/Ang4/Nts/Cxcl5/Lgals3/Defa26/Defa34/Defa27/Pf4/Defa40/Defa31/Adm/Cxcl1/Defa30/Defa3/Defa5/Ccl11/Defa24/Defa35/Defa23/Mmp7/Fau/Pglyrp1/Rpl39/Defa17/Cxcl10/Trf/H2bc4/Rps19	immunized_water_drinking	immunized_day16_Cpa3+/+_oral_gavage	mucosal immunity	small_intestine
GO:0019731	antibacterial humoral response	44	0.852033	2.3395	1.45536e-10	2.29558e-07	1.798e-07	967	tags=48%, list=6%, signal=45%	Ang3/Ang5/Ang4/Defa26/Defa34/Defa27/Defa40/Defa31/Adm/Defa30/Defa3/Defa5/Defa24/Defa35/Defa23/Mmp7/Fau/Rpl39/Defa17/Trf/H2bc4	immunized_water_drinking	immunized_day16_Cpa3+/+_oral_gavage	mucosal immunity	small_intestine
GO:0002385	mucosal immune response	38	0.853014	2.28896	3.39712e-09	2.05777e-06	1.61174e-06	1220	tags=53%, list=7%, signal=49%	Il4/Defa26/Defa34/Defa27/Defa40/Gcnt3/Defa31/Defa30/Defa3/Defa5/Defa24/Defa35/Defa23/Tnfsf13/Fau/Rpl39/Defa17/Rab17/H2bc4/Ffar3	immunized_water_drinking	immunized_day16_Cpa3+/+_oral_gavage	mucosal immunity	small_intestine
GO:0002251	organ or tissue specific immune response	39	0.846687	2.28595	3.4789e-09	2.05777e-06	1.61174e-06	1220	tags=51%, list=7%, signal=48%	Il4/Defa26/Defa34/Defa27/Defa40/Gcnt3/Defa31/Defa30/Defa3/Defa5/Defa24/Defa35/Defa23/Tnfsf13/Fau/Rpl39/Defa17/Rab17/H2bc4/Ffar3	immunized_water_drinking	immunized_day16_Cpa3+/+_oral_gavage	mucosal immunity	small_intestine
GO:0050830	defense response to Gram-positive bacterium	94	0.616938	1.93522	3.23043e-05	0.00206573	0.00161797	967	tags=26%, list=6%, signal=24%	Ang3/Ang5/Ang4/Defa26/Defa34/Defa27/Defa40/Defa31/Adm/Defa30/Defa3/Defa5/Defa24/Defa35/Defa23/Mmp7/Fau/Pglyrp1/Rpl39/Hck/Mbl2/Defa17/C5ar1/H2bc4	immunized_water_drinking	immunized_day16_Cpa3+/+_oral_gavage	mucosal immunity	small_intestine
GO:0050829	defense response to Gram-negative bacterium	66	0.578081	1.71361	0.00182757	0.0270001	0.0211477	459	tags=21%, list=3%, signal=21%	Cxcl5/Defa26/Defa34/Defa27/Defa40/Defa31/Adm/Defa30/Defa3/Defa5/Defa24/Defa35/Defa23/Mmp7	immunized_water_drinking	immunized_day16_Cpa3+/+_oral_gavage	mucosal immunity	small_intestine
GO:0050829	defense response to Gram-negative bacterium	64	-0.791554	-2.43125	1e-10	1.17225e-07	1.01632e-07	381	tags=27%, list=2%, signal=26%	Defa31/Rps19/Hmgb2/Rpl30/Iigp1/Mmp7/Defa30/Defa5/Defa24/Defa40/Defa17/Defa35/Defa29/Lyz1/Defa26/Defa38/Defa39	immunized_water_drinking	immunized_day16_Cpa3Cre/+_2-bottle_test	mucosal immunity	small_intestine
GO:0002251	organ or tissue specific immune response	37	-0.865566	-2.37076	1.4155e-10	1.32746e-07	1.15088e-07	381	tags=30%, list=2%, signal=29%	Defa31/Defa30/Defa5/Defa24/Defa40/Defa17/Defa35/Defa29/Defa26/Defa38/Defa39	immunized_water_drinking	immunized_day16_Cpa3Cre/+_2-bottle_test	mucosal immunity	small_intestine
GO:0002385	mucosal immune response	36	-0.867693	-2.37366	5.66541e-10	2.95168e-07	2.55904e-07	381	tags=31%, list=2%, signal=30%	Defa31/Defa30/Defa5/Defa24/Defa40/Defa17/Defa35/Defa29/Defa26/Defa38/Defa39	immunized_water_drinking	immunized_day16_Cpa3Cre/+_2-bottle_test	mucosal immunity	small_intestine
GO:0019730	antimicrobial humoral response	77	-0.721016	-2.30491	6.94951e-09	2.71552e-06	2.3543e-06	583	tags=19%, list=3%, signal=19%	Pglyrp1/Defa31/Rps19/Rpl30/Mmp7/Defa30/Defa5/Defa24/Defa40/Defa17/Defa35/Defa29/Defa26/Defa38/Defa39	immunized_water_drinking	immunized_day16_Cpa3Cre/+_2-bottle_test	mucosal immunity	small_intestine
GO:0050830	defense response to Gram-positive bacterium	95	-0.674534	-2.22639	1.35024e-08	4.87021e-06	4.22237e-06	381	tags=17%, list=2%, signal=17%	Pglyrp1/Defa31/Hmgb2/Gbp4/Mmp7/Defa30/Defa5/Defa24/Defa40/Defa17/Defa35/Defa29/Lyz1/Defa26/Defa38/Defa39	immunized_water_drinking	immunized_day16_Cpa3Cre/+_2-bottle_test	mucosal immunity	small_intestine
GO:0019731	antibacterial humoral response	43	-0.819469	-2.31532	1.70397e-08	5.7071e-06	4.94793e-06	381	tags=28%, list=2%, signal=27%	Defa31/Mmp7/Defa30/Defa5/Defa24/Defa40/Defa17/Defa35/Defa29/Defa26/Defa38/Defa39	immunized_water_drinking	immunized_day16_Cpa3Cre/+_2-bottle_test	mucosal immunity	small_intestine
GO:0019730	antimicrobial humoral response	80	0.695693	2.05146	2.68764e-08	8.46605e-06	6.91618e-06	2239	tags=46%, list=13%, signal=41%	Nts/Cxcl5/Leap2/Ang3/Ang5/Ang4/Cxcl10/Lgals3/Defa34/H2bc4/Defa40/B2m/Fau/Defa24/Defa5/Defa30/H2-T23/Defa31/Defa35/Ccl11/Romo1/Gapdh/Ang/Ccl25/Mmp7/Fam3a/Defa26/Npy/H2bc6/Pla2g6/Reg3a/Cxcl9/Pglyrp1/Defa27/Defa3/Bcl3/Defa23	immunized_water_drinking	immunized_day16_Cpa3Cre/+_oral_gavage	mucosal immunity	small_intestine
GO:0019731	antibacterial humoral response	44	0.730554	1.98051	4.21808e-06	0.00026933	0.000220024	2937	tags=61%, list=17%, signal=51%	Ang3/Ang5/Ang4/Defa34/H2bc4/Defa40/B2m/Fau/Defa24/Defa5/Defa30/H2-T23/Defa31/Defa35/Ang/Mmp7/Defa26/Npy/H2bc6/Pla2g6/Defa27/Defa3/Defa23/Slpi/Rpl39/Jchain/Defa29	immunized_water_drinking	immunized_day16_Cpa3Cre/+_oral_gavage	mucosal immunity	small_intestine
GO:0050830	defense response to Gram-positive bacterium	97	0.605866	1.84351	1.67455e-05	0.000832867	0.000680395	2084	tags=32%, list=12%, signal=28%	Mbl2/Ang3/Ang5/Ang4/Defa34/Zg16/H2bc4/Defa40/B2m/Fau/Defa24/Cd36/Defa5/Defa30/H2-T23/Defa31/Gsdmd/Defa35/Romo1/Ppp1r11/Ang/Mmp7/C5ar1/Defa26/Npy/Hck/H2bc6/Pglyrp1/Defa27/Defa3/Acp5	immunized_water_drinking	immunized_day16_Cpa3Cre/+_oral_gavage	mucosal immunity	small_intestine
GO:0002385	mucosal immune response	39	0.710954	1.87775	5.33425e-05	0.00221091	0.00180616	2239	tags=46%, list=13%, signal=40%	Apoa4/Defa34/H2bc4/Defa40/Gcnt3/Fau/Defa24/Defa5/Rab17/Defa30/Defa31/Defa35/Defa26/H2bc6/Ifnlr1/Defa27/Defa3/Defa23	immunized_water_drinking	immunized_day16_Cpa3Cre/+_oral_gavage	mucosal immunity	small_intestine
GO:0002251	organ or tissue specific immune response	40	0.684775	1.82195	0.000256436	0.00716959	0.00585706	2239	tags=45%, list=13%, signal=39%	Apoa4/Defa34/H2bc4/Defa40/Gcnt3/Fau/Defa24/Defa5/Rab17/Defa30/Defa31/Defa35/Defa26/H2bc6/Ifnlr1/Defa27/Defa3/Defa23	immunized_water_drinking	immunized_day16_Cpa3Cre/+_oral_gavage	mucosal immunity	small_intestine
GO:0050829	defense response to Gram-negative bacterium	65	0.595221	1.70849	0.000720097	0.0149888	0.0122448	2239	tags=32%, list=13%, signal=28%	Cxcl5/Defa34/Defa40/B2m/Defa24/Defa5/Defa30/Defa31/Gsdmd/Defa35/Romo1/Naip5/Mmp7/Tfeb/Defa26/Npy/Optn/Tusc2/Defa27/Defa3/Defa23	immunized_water_drinking	immunized_day16_Cpa3Cre/+_oral_gavage	mucosal immunity	small_intestine

## Sheet: chemotaxis
ID	Description	setSize	enrichmentScore	NES	pvalue	p.adjust	qvalues	rank	leading_edge	core_enrichment	reference_sample	tested_sample	immune_cat	tissue
GO:0071621	granulocyte chemotaxis	96	0.795754	2.03264	5.87711e-08	7.00111e-05	5.77658e-05	1231	tags=31%, list=7%, signal=29%	Ccl8/Ccl7/Cxcl1/Edn2/Ccl2/S100a8/Ccl12/Ccl11/Ccl24/Il1b/Thbs1/Rac2/Ccl9/Nod2/Fcer1g/Pf4/Vegfa/Ccl6/Lgals3/Fcgr3/Vav1/Cxcl17/Cxadr/Itgam/Cd74/C5ar1/Dapk2/Mapk3/Jaml/Trpv4	immunized_water_drinking	immunized_day7_Cpa3+/+_oral_gavage	chemotaxis	stomach
GO:0030593	neutrophil chemotaxis	75	0.816117	2.05471	8.63543e-08	7.60838e-05	6.27764e-05	966	tags=32%, list=6%, signal=30%	Ccl8/Ccl7/Cxcl1/Edn2/Ccl2/S100a8/Ccl12/Ccl11/Ccl24/Il1b/Rac2/Ccl9/Nod2/Fcer1g/Pf4/Ccl6/Lgals3/Fcgr3/Vav1/Cxadr/Itgam/Cd74/C5ar1/Dapk2	immunized_water_drinking	immunized_day7_Cpa3+/+_oral_gavage	chemotaxis	stomach
GO:0061844	antimicrobial humoral immune response mediated by antimicrobial peptide	49	0.853442	2.02782	8.4262e-07	0.000449727	0.000371068	510	tags=29%, list=3%, signal=28%	Reg3g/Cxcl1/Ccl2/Adm/Ccl11/Dmbt1/Nod2/Ltf/Krt6a/Npy/Pglyrp1/Pf4/Tac1/Lgals3	immunized_water_drinking	immunized_day7_Cpa3+/+_oral_gavage	chemotaxis	stomach
GO:0048247	lymphocyte chemotaxis	39	0.867438	2.01495	2.03177e-06	0.000691529	0.000570577	501	tags=28%, list=3%, signal=27%	Ccl8/Ccl7/Ch25h/Ccl2/Ccl12/Ccl11/Ccl24/Ccl9/Cxcl16/Adam8/Ccl6	immunized_water_drinking	immunized_day7_Cpa3+/+_oral_gavage	chemotaxis	stomach
GO:1990868	response to chemokine	52	0.836003	2.00111	3.30636e-06	0.000852001	0.000702982	984	tags=35%, list=6%, signal=33%	Ccl8/Ccl7/Cxcl1/Ccl2/Dusp1/Ccl12/Ccl11/Ccl24/Ccl9/Pf4/Ccr1/Ccl6/Lox/Tff2/Cxcl17/Cib1/Ackr3/Ptk2b	immunized_water_drinking	immunized_day7_Cpa3+/+_oral_gavage	chemotaxis	stomach
GO:1990869	cellular response to chemokine	52	0.836003	2.00111	3.30636e-06	0.000852001	0.000702982	984	tags=35%, list=6%, signal=33%	Ccl8/Ccl7/Cxcl1/Ccl2/Dusp1/Ccl12/Ccl11/Ccl24/Ccl9/Pf4/Ccr1/Ccl6/Lox/Tff2/Cxcl17/Cib1/Ackr3/Ptk2b	immunized_water_drinking	immunized_day7_Cpa3+/+_oral_gavage	chemotaxis	stomach
GO:0070098	chemokine-mediated signaling pathway	42	0.85161	1.99215	6.56261e-06	0.0013596	0.0011218	984	tags=38%, list=6%, signal=36%	Ccl8/Ccl7/Cxcl1/Ccl2/Ccl12/Ccl11/Ccl24/Ccl9/Pf4/Ccr1/Ccl6/Tff2/Cxcl17/Cib1/Ackr3/Ptk2b	immunized_water_drinking	immunized_day7_Cpa3+/+_oral_gavage	chemotaxis	stomach
GO:0048245	eosinophil chemotaxis	11	0.939537	1.8548	2.26857e-05	0.0030885	0.0025483	510	tags=64%, list=3%, signal=62%	Ccl8/Ccl7/Ccl2/Ccl12/Ccl11/Ccl24/Lgals3	immunized_water_drinking	immunized_day7_Cpa3+/+_oral_gavage	chemotaxis	stomach
GO:0042116	macrophage activation	79	0.756754	1.90988	2.54561e-05	0.0031459	0.00259567	961	tags=25%, list=6%, signal=24%	Il1rl1/Edn2/Hamp/Tnf/Sphk1/Havcr2/Thbs1/Nr1d1/Jun/Clu/Il33/Ifngr2/Ticam1/C1qa/Tff2/Tyrobp/Itgam/Ldlr/C5ar1/Grn	immunized_water_drinking	immunized_day7_Cpa3+/+_oral_gavage	chemotaxis	stomach
GO:0071674	mononuclear cell migration	68	0.769756	1.91311	5.47229e-05	0.00415578	0.00342891	1231	tags=28%, list=7%, signal=26%	Ccl8/Ccl7/Serpine1/Ccl2/Dusp1/Ccl12/Ccl11/Ccl24/Thbs1/Ccl9/Ccr1/Ccl6/Lgals3/Cxcl17/C5ar1/Lgmn/Mapk3/Jaml/Trpv4	immunized_water_drinking	immunized_day7_Cpa3+/+_oral_gavage	chemotaxis	stomach
GO:0072677	eosinophil migration	14	0.938051	1.92974	6.83535e-05	0.00453053	0.00373812	510	tags=64%, list=3%, signal=62%	Ccl8/Ccl7/Ccl2/Ccl12/Ccl11/Ccl24/Ptger4/Adam8/Lgals3	immunized_water_drinking	immunized_day7_Cpa3+/+_oral_gavage	chemotaxis	stomach
GO:0002548	monocyte chemotaxis	41	0.829797	1.93512	9.89879e-05	0.00589597	0.00486473	636	tags=32%, list=4%, signal=31%	Ccl8/Ccl7/Serpine1/Ccl2/Dusp1/Ccl12/Ccl11/Ccl24/Ccl9/Ccr1/Ccl6/Lgals3/Cxcl17	immunized_water_drinking	immunized_day7_Cpa3+/+_oral_gavage	chemotaxis	stomach
GO:0048246	macrophage chemotaxis	40	0.810431	1.88604	0.000250687	0.0115732	0.00954898	1231	tags=28%, list=7%, signal=26%	Edn2/Ccl2/Ccl12/Thbs1/Lgals3/Cxcl17/C5ar1/Ptk2b/Mapk3/Rpl13a/Trpv4	immunized_water_drinking	immunized_day7_Cpa3+/+_oral_gavage	chemotaxis	stomach
GO:1905517	macrophage migration	53	0.754682	1.81134	0.000487121	0.0170672	0.014082	1450	tags=25%, list=8%, signal=23%	Edn2/Ccl2/Ccl12/Thbs1/Lgals3/Cxcl17/C5ar1/Ptk2b/Mapk3/Rpl13a/P2rx4/Trpv4/Mcoln2	immunized_water_drinking	immunized_day7_Cpa3+/+_oral_gavage	chemotaxis	stomach
GO:0002688	regulation of leukocyte chemotaxis	100	0.675061	1.72378	0.000597252	0.0193679	0.0159804	1068	tags=19%, list=6%, signal=18%	Edn2/Serpine1/Ccl2/Dusp1/Ccl12/Il1b/Thbs1/Rac2/Nod2/Ccr1/Vegfa/Cxcl17/F2rl1/Cd74/C5ar1/Dapk2/Ptk2b/Lgmn/Mapk3	immunized_water_drinking	immunized_day7_Cpa3+/+_oral_gavage	chemotaxis	stomach
GO:0043030	regulation of macrophage activation	47	0.752781	1.77228	0.00121508	0.0301555	0.0248812	1535	tags=30%, list=9%, signal=27%	Il1rl1/Hamp/Sphk1/Havcr2/Thbs1/Nr1d1/Il33/Tff2/Ldlr/Grn/Tlr4/Cd84/Pla2g10/Il4ra	immunized_water_drinking	immunized_day7_Cpa3+/+_oral_gavage	chemotaxis	stomach
GO:0002455	humoral immune response mediated by circulating immunoglobulin	32	0.798443	1.80286	0.00138952	0.032141	0.0265194	564	tags=28%, list=3%, signal=27%	Tnf/Bcl3/Nod2/C1qc/Fcgr2b/C1qb/H2-Ab1/C1qa/Ptprc	immunized_water_drinking	immunized_day7_Cpa3+/+_oral_gavage	chemotaxis	stomach
GO:0002690	positive regulation of leukocyte chemotaxis	79	0.688253	1.73699	0.00157118	0.0354818	0.0292759	1231	tags=22%, list=7%, signal=20%	Edn2/Serpine1/Ccl2/Il1b/Thbs1/Rac2/Ccr1/Vegfa/Cxcl17/F2rl1/Cd74/C5ar1/Dapk2/Ptk2b/Lgmn/Mapk3/Trpv4	immunized_water_drinking	immunized_day7_Cpa3+/+_oral_gavage	chemotaxis	stomach
GO:0050918	positive chemotaxis	40	-0.659541	-2.10131	8.40279e-05	0.00745787	0.00627497	685	tags=20%, list=4%, signal=19%	Sema5a/Ptprj/Smad3/Wnt5a/Met/Kdr/Nrp1/Itga2	immunized_water_drinking	immunized_day7_Cpa3Cre/+_oral_gavage	chemotaxis	stomach
GO:0050922	negative regulation of chemotaxis	45	-0.567096	-1.85914	0.00237535	0.0485811	0.0408756	3324	tags=49%, list=20%, signal=39%	Sema3g/Mmp28/Ccn3/Sema4d/Slit2/Coro1b/Sema3e/Sema3c/Notch1/Sema4a/Sema6d/Sema6a/Robo2/Sema5a/Sema3d/Wnt5a/Dpp4/Robo1/Grem1/Sema3a/Sema4g/Nrp1	immunized_water_drinking	immunized_day7_Cpa3Cre/+_oral_gavage	chemotaxis	stomach
GO:1990868	response to chemokine	51	0.678446	2.0593	4.48363e-06	0.00099162	0.000863062	2953	tags=47%, list=18%, signal=39%	Ccl8/Ccl7/Ccl24/Cxcl1/Ccl2/Ccl11/Dusp1/Padi2/Cxcl5/Tff2/Ccl9/Cib1/Cxcl17/Pf4/Cxcr4/Ackr1/Ccl22/Lox/Zc3h12a/Ccr1/Rbm15/Cx3cl1/Ptk2b/Grk2	immunized_water_drinking	immunized_day16_Cpa3+/+_oral_gavage	chemotaxis	stomach
GO:1990869	cellular response to chemokine	51	0.678446	2.0593	4.48363e-06	0.00099162	0.000863062	2953	tags=47%, list=18%, signal=39%	Ccl8/Ccl7/Ccl24/Cxcl1/Ccl2/Ccl11/Dusp1/Padi2/Cxcl5/Tff2/Ccl9/Cib1/Cxcl17/Pf4/Cxcr4/Ackr1/Ccl22/Lox/Zc3h12a/Ccr1/Rbm15/Cx3cl1/Ptk2b/Grk2	immunized_water_drinking	immunized_day16_Cpa3+/+_oral_gavage	chemotaxis	stomach
GO:0070098	chemokine-mediated signaling pathway	41	0.698247	2.03933	6.40007e-06	0.00112323	0.000977607	1307	tags=34%, list=8%, signal=32%	Ccl8/Ccl7/Ccl24/Cxcl1/Ccl2/Ccl11/Padi2/Cxcl5/Tff2/Ccl9/Cib1/Cxcl17/Pf4/Cxcr4	immunized_water_drinking	immunized_day16_Cpa3+/+_oral_gavage	chemotaxis	stomach
GO:0048247	lymphocyte chemotaxis	37	0.718985	2.04409	1.05363e-05	0.00153363	0.0013348	705	tags=27%, list=4%, signal=26%	Ccl8/Ccl7/Ch25h/Ccl24/Ccl2/Ccl11/Padi2/Cxcl14/Ccl9/Cxcl16	immunized_water_drinking	immunized_day16_Cpa3+/+_oral_gavage	chemotaxis	stomach
GO:0071621	granulocyte chemotaxis	94	0.567795	1.88726	2.41967e-05	0.00301897	0.00262757	2832	tags=38%, list=17%, signal=32%	Ccl8/Edn2/Ccl7/Ccl24/Cxcl1/Ccl2/Rac2/Ccl11/Il1b/Vav1/Fcer1g/S100a8/Cxcl5/Ccl9/Sell/Lgals3/Vegfa/Mdk/Cd74/Cxcl17/Pf4/Thbs1/Mapk3/Dapk2/C5ar1/S100a9/Cklf/Trpv4/Ccl22/Fcgr3/Prex1/Dpep1/Cxadr/Il17ra/Cx3cl1/C1qbp	immunized_water_drinking	immunized_day16_Cpa3+/+_oral_gavage	chemotaxis	stomach
GO:0002548	monocyte chemotaxis	39	0.668661	1.93462	6.73713e-05	0.00615022	0.00535288	2766	tags=49%, list=16%, signal=41%	Ccl8/Ccl7/Ccl24/Serpine1/Ccl2/Ccl11/Dusp1/Ccl9/Aif1/Lgals3/Cxcl17/Pdgfb/Lgmn/Rps19/Ccl22/Myo9b/Ccr1/Creb3/Cx3cl1	immunized_water_drinking	immunized_day16_Cpa3+/+_oral_gavage	chemotaxis	stomach
GO:0030593	neutrophil chemotaxis	73	0.579942	1.85932	0.00011465	0.00907071	0.00789474	2832	tags=41%, list=17%, signal=34%	Ccl8/Edn2/Ccl7/Ccl24/Cxcl1/Ccl2/Rac2/Ccl11/Il1b/Vav1/Fcer1g/S100a8/Cxcl5/Ccl9/Sell/Lgals3/Mdk/Cd74/Pf4/Dapk2/C5ar1/S100a9/Cklf/Ccl22/Fcgr3/Prex1/Dpep1/Cxadr/Cx3cl1/C1qbp	immunized_water_drinking	immunized_day16_Cpa3+/+_oral_gavage	chemotaxis	stomach
GO:0072677	eosinophil migration	14	0.828667	1.95296	0.000144976	0.0103516	0.00900959	949	tags=57%, list=6%, signal=54%	Ccl8/Ccl7/Ccl24/Ccl2/Ccl11/Ptger4/Lgals3/Cd300a	immunized_water_drinking	immunized_day16_Cpa3+/+_oral_gavage	chemotaxis	stomach
GO:0071674	mononuclear cell migration	65	0.594588	1.87335	0.000146105	0.0103516	0.00900959	2930	tags=40%, list=17%, signal=33%	Ccl8/Ccl7/Ccl24/Serpine1/Ccl2/Ccl11/Dusp1/Ccl9/Aif1/Lgals3/Mdk/Cxcl17/Thbs1/Mapk3/Pdgfb/C5ar1/Lgmn/Rps19/Trpv4/Ccl22/Myo9b/Ccr1/Tgfb1/Creb3/Cx3cl1/Cd47	immunized_water_drinking	immunized_day16_Cpa3+/+_oral_gavage	chemotaxis	stomach
GO:0042116	macrophage activation	77	0.550515	1.77771	0.000435389	0.0192749	0.016776	1983	tags=29%, list=12%, signal=25%	Il1rl1/Hamp/Edn2/Sphk1/Il33/Havcr2/Clu/Sbno2/Tff2/Ifngr2/Tyrobp/Stap1/Aif1/Il4ra/Thbs1/C1qa/Nr1d1/Jmjd6/Ticam1/C5ar1/Ldlr/Tlr2	immunized_water_drinking	immunized_day16_Cpa3+/+_oral_gavage	chemotaxis	stomach
GO:0048245	eosinophil chemotaxis	11	0.840171	1.85669	0.000487114	0.0194392	0.016919	771	tags=55%, list=5%, signal=52%	Ccl8/Ccl7/Ccl24/Ccl2/Ccl11/Lgals3	immunized_water_drinking	immunized_day16_Cpa3+/+_oral_gavage	chemotaxis	stomach
GO:0043032	positive regulation of macrophage activation	22	0.703727	1.83386	0.00121915	0.0338439	0.0294563	1361	tags=32%, list=8%, signal=29%	Il1rl1/Hamp/Il33/Havcr2/Stap1/Il4ra/Thbs1	immunized_water_drinking	immunized_day16_Cpa3+/+_oral_gavage	chemotaxis	stomach
GO:0002688	regulation of leukocyte chemotaxis	99	0.49378	1.64677	0.00134639	0.0351172	0.0305645	2861	tags=32%, list=17%, signal=27%	Edn2/Serpine1/Ccl2/Rac2/Il1b/Dusp1/Padi2/Cxcl14/Stap1/Aif1/Pgf/Sell/Vegfa/Mif/Mdk/Cd74/Cxcl17/Gpsm3/Thbs1/Mapk3/Dapk2/C5ar1/F2rl1/Lgmn/Ddt/Trpv4/Ccr1/Creb3/Cx3cl1/Calr/C1qbp/Ptk2b	immunized_water_drinking	immunized_day16_Cpa3+/+_oral_gavage	chemotaxis	stomach
GO:0002690	positive regulation of leukocyte chemotaxis	78	0.523673	1.69071	0.0019243	0.0437064	0.0380401	3000	tags=36%, list=18%, signal=30%	Edn2/Serpine1/Ccl2/Rac2/Il1b/Cxcl14/Aif1/Pgf/Sell/Vegfa/Mdk/Cd74/Cxcl17/Gpsm3/Thbs1/Mapk3/Dapk2/C5ar1/F2rl1/Lgmn/Trpv4/Ccr1/Creb3/Cx3cl1/Calr/C1qbp/Ptk2b/Ednra	immunized_water_drinking	immunized_day16_Cpa3+/+_oral_gavage	chemotaxis	stomach
GO:1905517	macrophage migration	51	0.573305	1.74017	0.00200181	0.0442101	0.0384785	2861	tags=37%, list=17%, signal=31%	Edn2/Ccl2/Mcoln2/Stap1/Lgals3/Mif/Mdk/Cxcl17/Rpl13a/Thbs1/Mapk3/C5ar1/Cklf/Ddt/Trpv4/P2rx4/Myo9b/Cx3cl1/Ptk2b	immunized_water_drinking	immunized_day16_Cpa3+/+_oral_gavage	chemotaxis	stomach
GO:0048246	macrophage chemotaxis	39	0.59553	1.72304	0.00215795	0.0459363	0.0399809	2861	tags=44%, list=17%, signal=36%	Edn2/Ccl2/Stap1/Lgals3/Mif/Mdk/Cxcl17/Rpl13a/Thbs1/Mapk3/C5ar1/Cklf/Ddt/Trpv4/Myo9b/Cx3cl1/Ptk2b	immunized_water_drinking	immunized_day16_Cpa3+/+_oral_gavage	chemotaxis	stomach
GO:0030593	neutrophil chemotaxis	86	0.825793	2.21207	1e-10	1.19075e-07	1.03553e-07	550	tags=29%, list=3%, signal=28%	Ccl4/Ccl7/Cxcl2/Ccl3/Cxcl3/Ccl12/Ccl8/Cxcl1/S100a9/Cxcl5/Pf4/Ccl2/Lgals3/Ccl11/Il1b/Ccl24/Dpep1/Cxcl10/Ccl5/Bst1/Cx3cl1/Vav1/Rac2/Edn3/Pde4b	immunized_water_drinking	immunized_day7_Cpa3+/+_oral_gavage	chemotaxis	small_intestine
GO:0070098	chemokine-mediated signaling pathway	49	0.89241	2.22607	1e-10	1.19075e-07	1.03553e-07	533	tags=39%, list=3%, signal=38%	Ccl4/Ccl7/Cxcl2/Ccl3/Cxcl3/Ccl12/Ccl8/Cxcl1/Cxcl5/Pf4/Ccl2/Trem2/Ccl11/Padi2/Ccl24/Cxcl10/Ccl5/Cx3cl1/Ccr1	immunized_water_drinking	immunized_day7_Cpa3+/+_oral_gavage	chemotaxis	small_intestine
GO:1990868	response to chemokine	59	0.876548	2.22337	1e-10	1.19075e-07	1.03553e-07	533	tags=36%, list=3%, signal=35%	Ccl4/Ccl7/Cxcl2/Ccl3/Cxcl3/Ccl12/Ccl8/Cxcl1/Cxcl5/Pf4/Ccl2/Trem2/Ccl11/Padi2/Ccl24/Zc3h12a/Dusp1/Cxcl10/Ccl5/Cx3cl1/Ccr1	immunized_water_drinking	immunized_day7_Cpa3+/+_oral_gavage	chemotaxis	small_intestine
GO:1990869	cellular response to chemokine	59	0.876548	2.22337	1e-10	1.19075e-07	1.03553e-07	533	tags=36%, list=3%, signal=35%	Ccl4/Ccl7/Cxcl2/Ccl3/Cxcl3/Ccl12/Ccl8/Cxcl1/Cxcl5/Pf4/Ccl2/Trem2/Ccl11/Padi2/Ccl24/Zc3h12a/Dusp1/Cxcl10/Ccl5/Cx3cl1/Ccr1	immunized_water_drinking	immunized_day7_Cpa3+/+_oral_gavage	chemotaxis	small_intestine
GO:0002548	monocyte chemotaxis	48	0.855722	2.12255	7.75788e-09	5.64014e-06	4.9049e-06	533	tags=31%, list=3%, signal=30%	Ccl4/Ccl7/Ccl3/Ccl12/Tnfsf18/Ccl8/Ccl2/Lgals3/Ccl11/Ccl24/Dusp1/Cxcl10/Ccl5/Cx3cl1/Ccr1	immunized_water_drinking	immunized_day7_Cpa3+/+_oral_gavage	chemotaxis	small_intestine
GO:0048247	lymphocyte chemotaxis	46	0.860977	2.14402	9.41361e-09	5.64014e-06	4.9049e-06	476	tags=35%, list=3%, signal=34%	Ccl4/Ccl7/Ccl3/Ccl12/Ccl8/Ch25h/Ccl2/Ccl11/Padi2/Gpr183/Ccl24/Tnfsf14/Cxcl10/Ccl5/Cxcl16/Cx3cl1	immunized_water_drinking	immunized_day7_Cpa3+/+_oral_gavage	chemotaxis	small_intestine
GO:0048245	eosinophil chemotaxis	16	0.957632	2.0163	1.22249e-08	6.46971e-06	5.62634e-06	476	tags=69%, list=3%, signal=67%	Ccl4/Ccl7/Ccl12/Ccl8/Il4/Ccl2/Lgals3/Ccl11/Ccl24/Ccl5/Cx3cl1	immunized_water_drinking	immunized_day7_Cpa3+/+_oral_gavage	chemotaxis	small_intestine
GO:0072677	eosinophil migration	19	0.939534	2.02132	1.77362e-08	8.44776e-06	7.34653e-06	476	tags=58%, list=3%, signal=56%	Ccl4/Ccl7/Ccl12/Ccl8/Il4/Ccl2/Lgals3/Ccl11/Ccl24/Ccl5/Cx3cl1	immunized_water_drinking	immunized_day7_Cpa3+/+_oral_gavage	chemotaxis	small_intestine
GO:0061844	antimicrobial humoral immune response mediated by antimicrobial peptide	72	0.792235	2.07393	2.40959e-08	1.04335e-05	9.07344e-06	1115	tags=35%, list=6%, signal=33%	Cxcl2/Cxcl3/Cxcl1/S100a9/Ang3/Ang5/Cxcl5/Ang4/Adm/Pf4/Ccl2/Nts/Lgals3/Ccl11/Cxcl10/Defa40/Defa31/Defa27/Defa30/Defa26/B2m/Gapdh/Fau/Pglyrp1/Defa3	immunized_water_drinking	immunized_day7_Cpa3+/+_oral_gavage	chemotaxis	small_intestine
GO:0071674	mononuclear cell migration	75	0.783482	2.05541	5.22282e-08	1.80091e-05	1.56614e-05	533	tags=21%, list=3%, signal=21%	Ccl4/Ccl7/Ccl3/Ccl12/Tnfsf18/Ccl8/Il4/Ccl2/Lgals3/Ccl11/Ccl24/Dusp1/Cxcl10/Ccl5/Cx3cl1/Ccr1	immunized_water_drinking	immunized_day7_Cpa3+/+_oral_gavage	chemotaxis	small_intestine
GO:0042116	macrophage activation	83	0.690018	1.82929	0.000118755	0.0074425	0.00647232	988	tags=22%, list=6%, signal=21%	Il10/Il4/Cst7/Trem2/Il33/Il1rl1/Sphk1/Jun/Il4ra/Cx3cl1/Sbno2/Ifngr2/Nr1d1/Jak2/Havcr2/C5ar1/Tmem106a/Myo18a	immunized_water_drinking	immunized_day7_Cpa3+/+_oral_gavage	chemotaxis	small_intestine
GO:0043030	regulation of macrophage activation	47	0.756031	1.88319	0.000142796	0.00839678	0.00730219	637	tags=23%, list=4%, signal=23%	Il10/Il4/Cst7/Trem2/Il33/Il1rl1/Sphk1/Il4ra/Cx3cl1/Nr1d1/Havcr2	immunized_water_drinking	immunized_day7_Cpa3+/+_oral_gavage	chemotaxis	small_intestine
GO:1905517	macrophage migration	53	0.731936	1.84226	0.000205924	0.0108979	0.0094773	823	tags=17%, list=5%, signal=16%	Ccl3/Ccl12/Tnfsf18/Ccl2/Lgals3/Trem2/Ccl5/Cx3cl1/C5ar1	immunized_water_drinking	immunized_day7_Cpa3+/+_oral_gavage	chemotaxis	small_intestine
GO:0002690	positive regulation of leukocyte chemotaxis	85	0.669047	1.78528	0.00025864	0.0124435	0.0108214	1764	tags=25%, list=10%, signal=22%	Ccl4/Tnfsf18/Il4/Ccl2/Il1b/Tnfsf14/Cxcl10/Vegfa/Ccl5/Cx3cl1/Rac2/Edn3/Ccr1/Pgf/C5ar1/Lgmn/Creb3/Mapk3/Tmem102/Rac1/Mdk	immunized_water_drinking	immunized_day7_Cpa3+/+_oral_gavage	chemotaxis	small_intestine
GO:0048246	macrophage chemotaxis	40	0.758252	1.84593	0.000529778	0.0184185	0.0160175	823	tags=20%, list=5%, signal=19%	Ccl3/Ccl12/Tnfsf18/Ccl2/Lgals3/Ccl5/Cx3cl1/C5ar1	immunized_water_drinking	immunized_day7_Cpa3+/+_oral_gavage	chemotaxis	small_intestine
GO:1901623	regulation of lymphocyte chemotaxis	20	0.838119	1.8343	0.000638607	0.0212705	0.0184977	430	tags=30%, list=2%, signal=29%	Ccl4/Ccl12/Padi2/Tnfsf14/Cxcl10/Ccl5	immunized_water_drinking	immunized_day7_Cpa3+/+_oral_gavage	chemotaxis	small_intestine
GO:0071677	positive regulation of mononuclear cell migration	22	0.811941	1.80869	0.00140816	0.0349462	0.0303907	533	tags=32%, list=3%, signal=31%	Tnfsf18/Il4/Ccl2/Lgals3/Cxcl10/Ccl5/Ccr1	immunized_water_drinking	immunized_day7_Cpa3+/+_oral_gavage	chemotaxis	small_intestine
GO:0032642	regulation of chemokine production	67	0.662328	1.71433	0.00158105	0.0380331	0.0330752	2423	tags=34%, list=14%, signal=30%	Cxcl5/Ffar3/Trem2/Adora2b/Il1b/P2ry2/Klf4/Ccl5/Mefv/Nr1h4/Havcr2/Cd24a/Slc37a4/Il18/Ripk2/Epha2/Nod2/Arg2/Mif/Selenok/Lgals9/Gstp1/Tnf	immunized_water_drinking	immunized_day7_Cpa3+/+_oral_gavage	chemotaxis	small_intestine
GO:0043031	negative regulation of macrophage activation	12	0.86688	1.74553	0.0018023	0.0407773	0.0354617	543	tags=33%, list=3%, signal=32%	Il4/Cst7/Cx3cl1/Nr1d1	immunized_water_drinking	immunized_day7_Cpa3+/+_oral_gavage	chemotaxis	small_intestine
GO:0061844	antimicrobial humoral immune response mediated by antimicrobial peptide	69	0.695129	2.31021	1.46992e-10	7.74323e-08	6.02583e-08	2192	tags=49%, list=13%, signal=43%	Defa23/Ang3/Ang5/Defa27/Leap2/Ang4/Defa40/Fau/Defa31/Defa3/Defa34/Defa30/Defa17/H2bc4/Pglyrp1/Romo1/Defa24/Defa26/Pf4/Rpl39/B2m/Lgals3/Rps19/Defa29/Npy/Defa35/Defa5/Ccl25/Mmp7/Gapdh/Rpl30/Ang/Fam3a/Defa38	immunized_water_drinking	immunized_day7_Cpa3Cre/+_2-bottle_test	chemotaxis	small_intestine
GO:0042116	macrophage activation	80	-0.435165	-1.6152	0.00257397	0.0330384	0.0257107	4626	tags=48%, list=27%, signal=35%	Cd84/Ctsc/Fpr2/Cebpa/Mfhas1/Il1rl1/Il4ra/Tlr3/Edn2/Il33/Stap1/Tlr6/Tlr1/Lbp/Gpr137b/Tnip2/Cx3cr1/Syk/Pparg/Prkce/Crtc3/Slc7a2/Pla2g4a/Pja2/Tlr7/Slc11a1/Havcr2/Nampt/Jak2/Rora/App/Ulbp1/Adgrf5/Tlr4/Thbs1/Ldlr/Lrrk2/Atm	immunized_water_drinking	immunized_day7_Cpa3Cre/+_2-bottle_test	chemotaxis	small_intestine
GO:0043032	positive regulation of macrophage activation	22	-0.649074	-1.81056	0.00352338	0.0397892	0.0309642	4582	tags=68%, list=26%, signal=50%	Ctsc/Cebpa/Il1rl1/Il4ra/Il33/Stap1/Tlr6/Lbp/Tnip2/Pla2g4a/Havcr2/Ulbp1/Tlr4/Thbs1/Lrrk2	immunized_water_drinking	immunized_day7_Cpa3Cre/+_2-bottle_test	chemotaxis	small_intestine
GO:0043030	regulation of macrophage activation	46	-0.508096	-1.68699	0.00433698	0.0455167	0.0354214	4626	tags=54%, list=27%, signal=40%	Cd84/Ctsc/Cebpa/Mfhas1/Il1rl1/Il4ra/Il33/Stap1/Tlr6/Lbp/Gpr137b/Tnip2/Pparg/Slc7a2/Pla2g4a/Pja2/Havcr2/Rora/Ulbp1/Adgrf5/Tlr4/Thbs1/Ldlr/Lrrk2/Atm	immunized_water_drinking	immunized_day7_Cpa3Cre/+_2-bottle_test	chemotaxis	small_intestine
GO:0030593	neutrophil chemotaxis	83	0.85471	2.01735	2.2366e-10	1.77027e-07	1.52481e-07	864	tags=25%, list=5%, signal=24%	Ccl4/Ccl12/Ccl3/Cxcr2/Cxcl5/Cxcl10/Bst1/Dpep1/Dpp4/Il1b/Ccl24/Lgals3/Mpp1/Edn3/Vav1/Cx3cl1/C5ar1/Itgam/Ccl6/Ccl11/Slc37a4	immunized_water_drinking	immunized_day7_Cpa3Cre/+_oral_gavage	chemotaxis	small_intestine
GO:0070098	chemokine-mediated signaling pathway	47	0.858583	1.88696	1.57023e-06	0.000138888	0.00011963	863	tags=21%, list=5%, signal=20%	Ccl4/Ccl12/Ccl3/Cxcl5/Cxcl10/Ccl24/Ccr1/Cx3cl1/Ccl6/Ccl11	immunized_water_drinking	immunized_day7_Cpa3Cre/+_oral_gavage	chemotaxis	small_intestine
GO:0002548	monocyte chemotaxis	47	0.84664	1.86071	6.69797e-06	0.00049701	0.000428097	1271	tags=30%, list=7%, signal=28%	Ccl4/Ccl12/Ccl3/Cxcl10/Ccl24/Lgals3/Ccr1/Ano6/Cx3cl1/Ccl6/Ccl11/Lgmn/Ccl25/Creb3	immunized_water_drinking	immunized_day7_Cpa3Cre/+_oral_gavage	chemotaxis	small_intestine
GO:1990868	response to chemokine	57	0.818513	1.83812	1.98661e-05	0.00116474	0.00100325	863	tags=18%, list=5%, signal=17%	Ccl4/Ccl12/Ccl3/Cxcl5/Cxcl10/Ccl24/Ccr1/Cx3cl1/Ccl6/Ccl11	immunized_water_drinking	immunized_day7_Cpa3Cre/+_oral_gavage	chemotaxis	small_intestine
GO:1990869	cellular response to chemokine	57	0.818513	1.83812	1.98661e-05	0.00116474	0.00100325	863	tags=18%, list=5%, signal=17%	Ccl4/Ccl12/Ccl3/Cxcl5/Cxcl10/Ccl24/Ccr1/Cx3cl1/Ccl6/Ccl11	immunized_water_drinking	immunized_day7_Cpa3Cre/+_oral_gavage	chemotaxis	small_intestine
GO:0048247	lymphocyte chemotaxis	46	0.828791	1.81294	2.18497e-05	0.00125782	0.00108342	1255	tags=26%, list=7%, signal=24%	Ccl4/Ccl12/Ccl3/Cxcl10/Ccl24/Cx3cl1/Ccl6/Cxcl16/Ccl11/Adam8/Ccl25/Tmem102	immunized_water_drinking	immunized_day7_Cpa3Cre/+_oral_gavage	chemotaxis	small_intestine
GO:0071674	mononuclear cell migration	75	0.780487	1.82008	4.64842e-05	0.00218568	0.00188262	1278	tags=23%, list=7%, signal=21%	Ccl4/Ccl12/Ccl3/Cxcl10/Ccl24/Lgals3/Ccr1/Ano6/Cx3cl1/C5ar1/Cd47/Ccl6/Ccl11/Lgmn/Ccl25/Creb3/Mapk3	immunized_water_drinking	immunized_day7_Cpa3Cre/+_oral_gavage	chemotaxis	small_intestine
GO:0072677	eosinophil migration	19	0.906011	1.75547	7.97121e-05	0.00329176	0.00283534	981	tags=42%, list=6%, signal=40%	Ccl4/Ccl12/Ccl24/Lgals3/Cx3cl1/Ccr3/Ccl11/Adam8	immunized_water_drinking	immunized_day7_Cpa3Cre/+_oral_gavage	chemotaxis	small_intestine
GO:0048245	eosinophil chemotaxis	16	0.916285	1.72161	0.000298716	0.00978347	0.00842694	863	tags=44%, list=5%, signal=42%	Ccl4/Ccl12/Ccl24/Lgals3/Cx3cl1/Ccr3/Ccl11	immunized_water_drinking	immunized_day7_Cpa3Cre/+_oral_gavage	chemotaxis	small_intestine
GO:1901623	regulation of lymphocyte chemotaxis	20	0.891758	1.74263	0.000363698	0.011192	0.00964018	37	tags=15%, list=0%, signal=15%	Ccl4/Ccl12/Cxcl10	immunized_water_drinking	immunized_day7_Cpa3Cre/+_oral_gavage	chemotaxis	small_intestine
GO:0002446	neutrophil mediated immunity	26	0.853122	1.71747	0.000424556	0.0125231	0.0107867	1057	tags=27%, list=6%, signal=25%	Cxcl5/Cd300lb/Dnase1/Ace/Itgam/Ptafr/Bcr	immunized_water_drinking	immunized_day7_Cpa3Cre/+_oral_gavage	chemotaxis	small_intestine
GO:0090022	regulation of neutrophil chemotaxis	32	0.810397	1.67571	0.00198421	0.0360177	0.0310237	1487	tags=28%, list=8%, signal=26%	Cxcr2/Bst1/Dpp4/Il1b/Mpp1/C5ar1/Rac2/Rac1/C3ar1	immunized_water_drinking	immunized_day7_Cpa3Cre/+_oral_gavage	chemotaxis	small_intestine
GO:0002690	positive regulation of leukocyte chemotaxis	84	0.701672	1.65622	0.00207972	0.036679	0.0315933	1487	tags=20%, list=8%, signal=19%	Ccl4/Cxcr2/Cxcl10/Il1b/Ccr1/Edn3/Ano6/Cx3cl1/C5ar1/Vegfa/Lgmn/Rac2/Tmem102/Creb3/Mapk3/Rac1/C3ar1	immunized_water_drinking	immunized_day7_Cpa3Cre/+_oral_gavage	chemotaxis	small_intestine
GO:0071622	regulation of granulocyte chemotaxis	52	0.731256	1.62437	0.00272525	0.0454112	0.0391147	1487	tags=21%, list=8%, signal=19%	Cxcr2/Bst1/Dpp4/Il1b/Mpp1/Cx3cl1/C5ar1/Rac2/Mapk3/Rac1/C3ar1	immunized_water_drinking	immunized_day7_Cpa3Cre/+_oral_gavage	chemotaxis	small_intestine
GO:0061844	antimicrobial humoral immune response mediated by antimicrobial peptide	68	0.712177	1.63937	0.00277089	0.0456859	0.0393513	1923	tags=28%, list=11%, signal=25%	Cxcl5/Cxcl10/Ang3/Ang5/Ang4/H2bc4/Lgals3/B2m/Ccl11/Ccl25/Defa30/Gapdh/Fau/Reg3a/Defa40/Defa24/Mmp7/Cxcl9/Fam3a	immunized_water_drinking	immunized_day7_Cpa3Cre/+_oral_gavage	chemotaxis	small_intestine
GO:1905517	macrophage migration	53	0.732818	1.63616	0.00298224	0.0481724	0.041493	643	tags=13%, list=4%, signal=13%	Ccl12/Ccl3/Lgals3/Cx3cl1/Mtus1/P2rx4/C5ar1	immunized_water_drinking	immunized_day7_Cpa3Cre/+_oral_gavage	chemotaxis	small_intestine
GO:0061844	antimicrobial humoral immune response mediated by antimicrobial peptide	67	0.780092	2.43698	1e-10	1.1795e-07	9.20789e-08	2191	tags=57%, list=13%, signal=50%	Ang3/Ang5/Cxcl5/S100a9/Ang4/Defa27/Ccl20/Defa26/Defa40/Lgals3/Defa31/Nts/Cxcl10/Pf4/Defa23/Defa3/Defa30/Fau/Defa34/Ccl11/Romo1/Defa24/Defa17/Reg3b/Rpl39/Reg3g/Pglyrp1/Defa35/Defa5/B2m/H2bc4/Leap2/Rps19/Ccl2/Ang/Adm/Xcl1/Reg3a	immunized_water_drinking	immunized_day11_Cpa3+/+_oral_gavage	chemotaxis	small_intestine
GO:0030593	neutrophil chemotaxis	77	0.613031	1.96227	1.31561e-05	0.000689673	0.0005384	1239	tags=23%, list=7%, signal=22%	Ccl8/Ccl7/Ccl3/Cxcl5/S100a9/Ccl20/Lgals3/Cxcl10/Pf4/Ccl24/Il1b/Ccl11/Dpep1/Bst1/Fcer1g/Ccl5/Edn3/Rac2	immunized_water_drinking	immunized_day11_Cpa3+/+_oral_gavage	chemotaxis	small_intestine
GO:1990868	response to chemokine	53	0.656223	1.96245	1.47223e-05	0.000731156	0.000570785	982	tags=26%, list=6%, signal=25%	Ccl8/Ccl7/Ccl3/Cxcl5/Ccl20/Padi2/Cxcl10/Pf4/Ccl24/Ccl11/Ccr1/Cib1/Zc3h12a/Ccl5	immunized_water_drinking	immunized_day11_Cpa3+/+_oral_gavage	chemotaxis	small_intestine
GO:1990869	cellular response to chemokine	53	0.656223	1.96245	1.47223e-05	0.000731156	0.000570785	982	tags=26%, list=6%, signal=25%	Ccl8/Ccl7/Ccl3/Cxcl5/Ccl20/Padi2/Cxcl10/Pf4/Ccl24/Ccl11/Ccr1/Cib1/Zc3h12a/Ccl5	immunized_water_drinking	immunized_day11_Cpa3+/+_oral_gavage	chemotaxis	small_intestine
GO:0070098	chemokine-mediated signaling pathway	43	0.676366	1.95759	2.82076e-05	0.00115466	0.000901394	982	tags=30%, list=6%, signal=29%	Ccl8/Ccl7/Ccl3/Cxcl5/Ccl20/Padi2/Cxcl10/Pf4/Ccl24/Ccl11/Ccr1/Cib1/Ccl5	immunized_water_drinking	immunized_day11_Cpa3+/+_oral_gavage	chemotaxis	small_intestine
GO:0071621	granulocyte chemotaxis	99	0.57445	1.89722	3.91736e-05	0.00141501	0.00110465	1806	tags=24%, list=11%, signal=22%	Ccl8/Ccl7/Ccl3/Cxcl5/S100a9/Ccl20/Lgals3/Cxcl10/Pf4/Ccl24/Il1b/Ccl11/Dpep1/Bst1/Fcer1g/Ccl5/Edn3/Rac2/Vegfa/Il17rc/Cx3cl1/Mapk3/Ccl2/Vav1	immunized_water_drinking	immunized_day11_Cpa3+/+_oral_gavage	chemotaxis	small_intestine
GO:0048247	lymphocyte chemotaxis	44	0.676131	1.95858	9.71077e-05	0.00257423	0.0020096	1783	tags=34%, list=11%, signal=31%	Ccl8/Ccl7/Ccl3/Ccl20/Padi2/Cxcl10/Ccl24/Ch25h/Ccl11/Gpr183/Ccl5/Cxcl16/Tmem102/Cx3cl1/Ccl2	immunized_water_drinking	immunized_day11_Cpa3+/+_oral_gavage	chemotaxis	small_intestine
GO:0072677	eosinophil migration	17	0.786646	1.87468	0.000240236	0.00480632	0.00375211	1783	tags=47%, list=11%, signal=42%	Ccl8/Ccl7/Lgals3/Ccl24/Ccl11/Ccl5/Cx3cl1/Ccl2	immunized_water_drinking	immunized_day11_Cpa3+/+_oral_gavage	chemotaxis	small_intestine
GO:0048245	eosinophil chemotaxis	13	0.821342	1.85691	0.00045536	0.00748567	0.00584377	1783	tags=62%, list=11%, signal=55%	Ccl8/Ccl7/Lgals3/Ccl24/Ccl11/Ccl5/Cx3cl1/Ccl2	immunized_water_drinking	immunized_day11_Cpa3+/+_oral_gavage	chemotaxis	small_intestine
GO:0002548	monocyte chemotaxis	45	0.604143	1.75872	0.00142069	0.0162296	0.0126698	2314	tags=36%, list=14%, signal=31%	Ccl8/Ccl7/Ccl3/Ccl20/Lgals3/Cxcl10/Ccl24/Ccl11/Ccr1/Ccl5/Rps19/Cx3cl1/Ccl2/Xcl1/Creb3/Serpine1	immunized_water_drinking	immunized_day11_Cpa3+/+_oral_gavage	chemotaxis	small_intestine
GO:0050919	negative chemotaxis	36	-0.575232	-1.77986	0.00199687	0.0211713	0.0165276	1208	tags=31%, list=7%, signal=28%	Plxna4/Sema3g/Sema3c/Robo2/Nrp2/Plxna3/Ntn1/Robo1/Slit2/Wnt5a/Slit3	immunized_water_drinking	immunized_day11_Cpa3+/+_oral_gavage	chemotaxis	small_intestine
GO:0035767	endothelial cell chemotaxis	27	-0.74258	-2.03247	4.44083e-05	0.00219451	0.00165752	1431	tags=37%, list=8%, signal=34%	Hspb1/Fgfr1/Smoc2/Fgf1/Sema5a/Kdr/Notch1/Cxcl13/Thbs1/Nrp1	immunized_water_drinking	immunized_day11_Cpa3Cre/+_2-bottle_test	chemotaxis	small_intestine
GO:2001026	regulation of endothelial cell chemotaxis	19	-0.777887	-1.95225	0.000171131	0.00540459	0.0040821	1431	tags=47%, list=8%, signal=44%	Hspb1/Fgfr1/Smoc2/Fgf1/Sema5a/Kdr/Notch1/Cxcl13/Thbs1	immunized_water_drinking	immunized_day11_Cpa3Cre/+_2-bottle_test	chemotaxis	small_intestine
GO:0043032	positive regulation of macrophage activation	22	-0.730489	-1.9023	0.000366322	0.00891195	0.00673123	1692	tags=41%, list=10%, signal=37%	Tlr4/Hspd1/Il1rl1/Tnip2/Havcr2/Pla2g4a/Ulbp1/Lrrk2/Thbs1	immunized_water_drinking	immunized_day11_Cpa3Cre/+_2-bottle_test	chemotaxis	small_intestine
GO:0002690	positive regulation of leukocyte chemotaxis	82	-0.500198	-1.68266	0.000431213	0.0098154	0.0074136	1189	tags=29%, list=7%, signal=27%	App/Ednra/F2rl1/Adam10/Serpine1/Edn2/Il1b/Cxcl10/C3ar1/Wnk1/Ccr2/Dysf/Il34/Swap70/Camk1d/Tirap/Csf1/Cxcl12/Ccr1/Cmklr1/Mospd2/Nckap1l/Cxcl13/Thbs1	immunized_water_drinking	immunized_day11_Cpa3Cre/+_2-bottle_test	chemotaxis	small_intestine
GO:0043030	regulation of macrophage activation	46	-0.589659	-1.79083	0.000541662	0.0112947	0.00853094	1702	tags=35%, list=10%, signal=31%	Cd200/Tlr4/Hspd1/Il1rl1/Cd84/Tnip2/Havcr2/Gpr137b/Rora/Pla2g4a/Ulbp1/Lrrk2/Ldlr/Adgrf5/Atm/Thbs1	immunized_water_drinking	immunized_day11_Cpa3Cre/+_2-bottle_test	chemotaxis	small_intestine
GO:0042116	macrophage activation	82	-0.494933	-1.66495	0.000586836	0.0117466	0.00887227	1702	tags=28%, list=10%, signal=25%	Cd200/Tlr4/Hspd1/Il1rl1/Jmjd6/Cd84/Tnip2/Slc11a1/Cx3cr1/Dysf/Tlr1/Havcr2/Gpr137b/Syk/Rora/Pla2g4a/Ulbp1/Lrrk2/Clu/Ldlr/Adgrf5/Atm/Thbs1	immunized_water_drinking	immunized_day11_Cpa3Cre/+_2-bottle_test	chemotaxis	small_intestine
GO:0071674	mononuclear cell migration	73	-0.500664	-1.66141	0.00102	0.0159654	0.0120587	2581	tags=30%, list=15%, signal=26%	Pdgfb/Slamf8/Serpine1/Jaml/Ccl22/Ptpro/Cxcl10/Sirpa/C3ar1/Ccr2/Il34/Anxa1/Plcb1/Csf1/Cxcl12/Ccr1/Pdgfd/Cmklr1/Pecam1/Mospd2/Flt1/Thbs1	immunized_water_drinking	immunized_day11_Cpa3Cre/+_2-bottle_test	chemotaxis	small_intestine
GO:0072678	T cell migration	55	-0.544884	-1.72387	0.00217073	0.0240625	0.0181745	1876	tags=49%, list=11%, signal=44%	Adam17/Stk39/Myo1g/Ccl2/Crkl/Cd200r1/App/Spn/Adam10/Itgal/Cxcl10/Cd200/Crk/Cd99l2/Ecm1/Itgb3/Wnk1/Ccr2/Lrch1/Slc12a2/Cxcl12/Icam1/S1pr1/Msn/Itga4/Adam8/Cxcl13	immunized_water_drinking	immunized_day11_Cpa3Cre/+_2-bottle_test	chemotaxis	small_intestine
GO:0050926	regulation of positive chemotaxis	24	-0.648439	-1.71622	0.0033195	0.0317494	0.0239804	1460	tags=33%, list=8%, signal=31%	Il16/F2rl1/Angpt2/Itga2/Cdh13/Cxcl12/Kdr/S1pr1	immunized_water_drinking	immunized_day11_Cpa3Cre/+_2-bottle_test	chemotaxis	small_intestine
GO:0071675	regulation of mononuclear cell migration	48	-0.537997	-1.64898	0.0045081	0.0379192	0.0286405	1189	tags=23%, list=7%, signal=21%	C3ar1/Ccr2/Il34/Plcb1/Csf1/Cxcl12/Ccr1/Pdgfd/Cmklr1/Mospd2/Thbs1	immunized_water_drinking	immunized_day11_Cpa3Cre/+_2-bottle_test	chemotaxis	small_intestine
GO:0071624	positive regulation of granulocyte chemotaxis	26	-0.623198	-1.69899	0.00476298	0.0395497	0.029872	1189	tags=35%, list=7%, signal=32%	Sell/Ednra/Il1b/C3ar1/Dysf/Camk1d/Tirap/Mospd2/Nckap1l	immunized_water_drinking	immunized_day11_Cpa3Cre/+_2-bottle_test	chemotaxis	small_intestine
GO:0090023	positive regulation of neutrophil chemotaxis	24	-0.633943	-1.67786	0.00512868	0.0413081	0.0312001	1189	tags=38%, list=7%, signal=35%	Sell/Ednra/Il1b/C3ar1/Dysf/Camk1d/Tirap/Mospd2/Nckap1l	immunized_water_drinking	immunized_day11_Cpa3Cre/+_2-bottle_test	chemotaxis	small_intestine
GO:0050922	negative regulation of chemotaxis	49	-0.509206	-1.56933	0.00579297	0.0438307	0.0331055	1460	tags=20%, list=8%, signal=19%	Angpt2/Sema4c/Robo2/Sema4d/Sema5a/Sema3g/Notch1/Cxcl13/Thbs1/Nrp1	immunized_water_drinking	immunized_day11_Cpa3Cre/+_2-bottle_test	chemotaxis	small_intestine
GO:0050927	positive regulation of positive chemotaxis	23	-0.638693	-1.67866	0.00594562	0.044489	0.0336027	1277	tags=30%, list=7%, signal=28%	Il16/F2rl1/Itga2/Cdh13/Cxcl12/Kdr/S1pr1	immunized_water_drinking	immunized_day11_Cpa3Cre/+_2-bottle_test	chemotaxis	small_intestine
GO:0048245	eosinophil chemotaxis	16	0.838378	2.02079	7.77436e-06	0.0004169	0.000325761	754	tags=38%, list=4%, signal=36%	Ccl12/Il4/Ccl5/Lgals3/Ccl24/Cx3cl1	immunized_water_drinking	immunized_day11_Cpa3Cre/+_oral_gavage	chemotaxis	small_intestine
GO:0072677	eosinophil migration	19	0.790856	1.98277	3.05072e-05	0.00122003	0.000953317	754	tags=32%, list=4%, signal=30%	Ccl12/Il4/Ccl5/Lgals3/Ccl24/Cx3cl1	immunized_water_drinking	immunized_day11_Cpa3Cre/+_oral_gavage	chemotaxis	small_intestine
GO:0035767	endothelial cell chemotaxis	27	-0.590117	-1.77992	0.00222138	0.0246652	0.0192731	1347	tags=37%, list=8%, signal=34%	Prkd1/Pdgfb/Fgfr1/Sema5a/Smoc2/Fgf1/Thbs1/Kdr/Notch1/Nrp1	immunized_water_drinking	immunized_day11_Cpa3Cre/+_oral_gavage	chemotaxis	small_intestine
GO:0030593	neutrophil chemotaxis	82	0.482208	1.61258	0.00342919	0.0345474	0.0269949	2667	tags=27%, list=15%, signal=23%	Ccl12/Ccl3/Bst1/Dpep1/Cxcl5/Ccl5/Lgals3/Ccl24/Mpp1/Edn3/Dpp4/Slc37a4/Cx3cl1/Ccl25/Cxcl10/Rac1/C5ar1/Il1b/Ccl11/Mcu/Rac2/Ccl6	immunized_water_drinking	immunized_day11_Cpa3Cre/+_oral_gavage	chemotaxis	small_intestine
GO:0032602	chemokine production	68	0.490109	1.58636	0.00572186	0.0475887	0.0371853	2119	tags=22%, list=12%, signal=19%	Adora2b/Cxcl5/Ccl5/Klf4/P2ry2/Arg2/Slc37a4/Il18/Selenok/Gstp1/Nr1h4/Tusc2/Il1b/Il17ra/Ffar3	immunized_water_drinking	immunized_day11_Cpa3Cre/+_oral_gavage	chemotaxis	small_intestine
GO:0071674	mononuclear cell migration	72	-0.460868	-1.59148	0.00161045	0.0253592	0.0200769	2373	tags=36%, list=14%, signal=31%	Dusp1/Serpine1/Ccl22/Trpv4/Anxa1/Pla2g7/Thbs1/Rarres2/Mospd2/Ccr1/C5ar1/Il34/Slamf8/C3ar1/Pdgfd/Ccl21a/Sirpa/Cmklr1/Tgfb1/Cxcl12/Csf1r/Flt1/Pecam1/Slit2/Csf1/Grem1	immunized_water_drinking	immunized_day16_Cpa3+/+_2-bottle_test	chemotaxis	small_intestine
GO:0002922	positive regulation of humoral immune response	10	-0.793131	-1.76261	0.00476406	0.0455379	0.0360524	3361	tags=80%, list=20%, signal=64%	Il1b/H2-DMa/Ccr7/Nod2/Tnf/C6/Ptprc/C3	immunized_water_drinking	immunized_day16_Cpa3+/+_2-bottle_test	chemotaxis	small_intestine
GO:0061844	antimicrobial humoral immune response mediated by antimicrobial peptide	70	0.829304	2.49927	1e-10	2.29558e-07	1.798e-07	1058	tags=43%, list=6%, signal=40%	Ang3/Ang5/S100a9/Ang4/Nts/Cxcl5/Lgals3/Defa26/Defa34/Defa27/Pf4/Defa40/Defa31/Adm/Cxcl1/Defa30/Defa3/Defa5/Ccl11/Defa24/Defa35/Defa23/Mmp7/Fau/Pglyrp1/Rpl39/Defa17/Cxcl10/H2bc4/Rps19	immunized_water_drinking	immunized_day16_Cpa3+/+_oral_gavage	chemotaxis	small_intestine
GO:0072677	eosinophil migration	18	0.928506	2.19828	1.62454e-08	7.68731e-06	6.02105e-06	241	tags=39%, list=1%, signal=38%	Ccl12/Ccl7/Ccl8/Il4/Lgals3/Ccl24/Ccl11	immunized_water_drinking	immunized_day16_Cpa3+/+_oral_gavage	chemotaxis	small_intestine
GO:0048245	eosinophil chemotaxis	15	0.938285	2.12517	1.68369e-07	6.63936e-05	5.20025e-05	241	tags=47%, list=1%, signal=46%	Ccl12/Ccl7/Ccl8/Il4/Lgals3/Ccl24/Ccl11	immunized_water_drinking	immunized_day16_Cpa3+/+_oral_gavage	chemotaxis	small_intestine
GO:0048247	lymphocyte chemotaxis	45	0.776103	2.14817	3.1557e-07	8.78398e-05	6.88001e-05	776	tags=27%, list=5%, signal=26%	Ccl12/Ccl7/Ccl8/Ccl3/Padi2/Ccl24/Ch25h/Ccl11/Gpr183/Cxcl16/Ccl6/Cxcl10	immunized_water_drinking	immunized_day16_Cpa3+/+_oral_gavage	chemotaxis	small_intestine
GO:0070098	chemokine-mediated signaling pathway	44	0.762216	2.09288	1.40332e-06	0.000198674	0.00015561	916	tags=32%, list=5%, signal=30%	Ccl12/Ccl7/Ccl8/Ccl3/Cxcl5/Padi2/Ccl24/Pf4/Cxcl1/Ccl11/Ccr1/Ccl6/Cxcl10/Cib1	immunized_water_drinking	immunized_day16_Cpa3+/+_oral_gavage	chemotaxis	small_intestine
GO:1990868	response to chemokine	54	0.730349	2.08032	3.86743e-06	0.000385694	0.000302093	916	tags=26%, list=5%, signal=25%	Ccl12/Ccl7/Ccl8/Ccl3/Cxcl5/Padi2/Ccl24/Pf4/Cxcl1/Ccl11/Ccr1/Ccl6/Cxcl10/Cib1	immunized_water_drinking	immunized_day16_Cpa3+/+_oral_gavage	chemotaxis	small_intestine
GO:1990869	cellular response to chemokine	54	0.730349	2.08032	3.86743e-06	0.000385694	0.000302093	916	tags=26%, list=5%, signal=25%	Ccl12/Ccl7/Ccl8/Ccl3/Cxcl5/Padi2/Ccl24/Pf4/Cxcl1/Ccl11/Ccr1/Ccl6/Cxcl10/Cib1	immunized_water_drinking	immunized_day16_Cpa3+/+_oral_gavage	chemotaxis	small_intestine
GO:0030593	neutrophil chemotaxis	82	0.652565	2.02158	1.39739e-05	0.00116008	0.000908627	1284	tags=26%, list=7%, signal=24%	Ccl12/Ccl7/Ccl8/Ccl3/S100a9/Cxcl5/Lgals3/Ccl24/Pf4/Cxcl1/Il1b/Ccl11/Dpep1/Edn3/Ccl6/Fcer1g/Cxcl10/C5ar1/Rac2/Rac1/Fcgr3	immunized_water_drinking	immunized_day16_Cpa3+/+_oral_gavage	chemotaxis	small_intestine
GO:0071674	mononuclear cell migration	72	0.651948	1.97686	5.26711e-05	0.00269889	0.00211389	1993	tags=31%, list=12%, signal=27%	Ccl12/Ccl7/Ccl8/Ccl3/Il4/Lgals3/Ccl24/Ccl11/Ccr1/Ccl6/Cxcl10/Ccn3/C5ar1/Rps19/Anxa1/Rarres2/Creb3/Lgmn/Ccl9/Il34/Mapk3/Cd47	immunized_water_drinking	immunized_day16_Cpa3+/+_oral_gavage	chemotaxis	small_intestine
GO:0002548	monocyte chemotaxis	45	0.695841	1.92601	0.000122571	0.004874	0.00381753	796	tags=24%, list=5%, signal=23%	Ccl12/Ccl7/Ccl8/Ccl3/Lgals3/Ccl24/Ccl11/Ccr1/Ccl6/Cxcl10/Ccn3	immunized_water_drinking	immunized_day16_Cpa3+/+_oral_gavage	chemotaxis	small_intestine
GO:0043030	regulation of macrophage activation	46	0.619564	1.72649	0.00395251	0.0433768	0.0339746	624	tags=17%, list=4%, signal=17%	Il4/Il10/Cst7/Il1rl1/Il33/Sphk1/Nr1d1/Il4ra	immunized_water_drinking	immunized_day16_Cpa3+/+_oral_gavage	chemotaxis	small_intestine
GO:0002455	humoral immune response mediated by circulating immunoglobulin	33	0.659772	1.7519	0.00399956	0.0435559	0.034115	730	tags=15%, list=4%, signal=15%	Mptx2/Mptx1/Cd55/Fcgr2b/Mbl2	immunized_water_drinking	immunized_day16_Cpa3+/+_oral_gavage	chemotaxis	small_intestine
GO:0061844	antimicrobial humoral immune response mediated by antimicrobial peptide	67	-0.764163	-2.38622	2.83251e-10	1.66021e-07	1.43936e-07	583	tags=22%, list=3%, signal=22%	Pglyrp1/Defa31/Rps19/Rpl30/Mmp7/Defa30/Defa5/Defa24/Defa40/Defa17/Defa35/Defa29/Defa26/Defa38/Defa39	immunized_water_drinking	immunized_day16_Cpa3Cre/+_2-bottle_test	chemotaxis	small_intestine
GO:0061844	antimicrobial humoral immune response mediated by antimicrobial peptide	70	0.714189	2.0707	3.51918e-08	9.78126e-06	7.99062e-06	2074	tags=47%, list=12%, signal=42%	Nts/Cxcl5/Leap2/Ang3/Ang5/Ang4/Cxcl10/Lgals3/Defa34/H2bc4/Defa40/B2m/Fau/Defa24/Defa5/Defa30/Defa31/Defa35/Ccl11/Romo1/Gapdh/Ang/Ccl25/Mmp7/Fam3a/Defa26/Npy/H2bc6/Reg3a/Cxcl9/Pglyrp1/Defa27/Defa3	immunized_water_drinking	immunized_day16_Cpa3Cre/+_oral_gavage	chemotaxis	small_intestine
GO:0072677	eosinophil migration	19	0.873169	2.05037	1.18336e-06	0.000105498	8.61845e-05	843	tags=37%, list=5%, signal=35%	Ccl4/Ccl12/Ccl24/Lgals3/Ccl5/Ccl11/Cx3cl1	immunized_water_drinking	immunized_day16_Cpa3Cre/+_oral_gavage	chemotaxis	small_intestine
GO:0030593	neutrophil chemotaxis	81	0.654324	1.92802	1.94417e-06	0.000155699	0.000127195	1360	tags=27%, list=8%, signal=25%	Ccl4/Ccl12/Cxcl5/Ccl3/Cxcl10/Dpep1/Ccl24/Cxcr2/Bst1/Lgals3/Ccl5/Dpp4/Mpp1/Il1b/Ccl11/Cx3cl1/Edn3/Ccl25/Ccl6/C5ar1/Slc37a4/Fcer1g	immunized_water_drinking	immunized_day16_Cpa3Cre/+_oral_gavage	chemotaxis	small_intestine
GO:0048245	eosinophil chemotaxis	16	0.887936	2.0023	2.90397e-06	0.000204795	0.000167303	843	tags=44%, list=5%, signal=42%	Ccl4/Ccl12/Ccl24/Lgals3/Ccl5/Ccl11/Cx3cl1	immunized_water_drinking	immunized_day16_Cpa3Cre/+_oral_gavage	chemotaxis	small_intestine
GO:0002548	monocyte chemotaxis	47	0.718637	1.96981	1.54224e-05	0.000792073	0.000647069	1075	tags=26%, list=6%, signal=24%	Ccl4/Ccl12/Ccl3/Cxcl10/Ccl24/Lgals3/Ccl5/Ccl11/Cx3cl1/Creb3/Ccl25/Ccl6	immunized_water_drinking	immunized_day16_Cpa3Cre/+_oral_gavage	chemotaxis	small_intestine
GO:0048247	lymphocyte chemotaxis	46	0.682375	1.8645	0.00014471	0.00470928	0.00384716	1075	tags=24%, list=6%, signal=23%	Ccl4/Ccl12/Ccl3/Cxcl10/Ccl24/Ccl5/Ccl11/Cxcl16/Cx3cl1/Ccl25/Ccl6	immunized_water_drinking	immunized_day16_Cpa3Cre/+_oral_gavage	chemotaxis	small_intestine
GO:0070098	chemokine-mediated signaling pathway	46	0.670366	1.83168	0.00033015	0.0085712	0.00700208	1075	tags=26%, list=6%, signal=25%	Ccl4/Ccl12/Cxcl5/Ccl3/Cxcl10/Ccl24/Ccl5/Ccl11/Cib1/Cx3cl1/Ccl25/Ccl6	immunized_water_drinking	immunized_day16_Cpa3Cre/+_oral_gavage	chemotaxis	small_intestine
GO:0071674	mononuclear cell migration	75	0.590541	1.72586	0.000477036	0.0112139	0.009161	1177	tags=19%, list=7%, signal=17%	Ccl4/Ccl12/Ccl3/Cxcl10/Ccl24/Lgals3/Ccl5/Ccl11/Cx3cl1/Creb3/Ccl25/Ccl6/Mapk3/C5ar1	immunized_water_drinking	immunized_day16_Cpa3Cre/+_oral_gavage	chemotaxis	small_intestine
GO:1990868	response to chemokine	56	0.613135	1.72398	0.000885887	0.0170155	0.0139005	1075	tags=21%, list=6%, signal=20%	Ccl4/Ccl12/Cxcl5/Ccl3/Cxcl10/Ccl24/Ccl5/Ccl11/Cib1/Cx3cl1/Ccl25/Ccl6	immunized_water_drinking	immunized_day16_Cpa3Cre/+_oral_gavage	chemotaxis	small_intestine
GO:1990869	cellular response to chemokine	56	0.613135	1.72398	0.000885887	0.0170155	0.0139005	1075	tags=21%, list=6%, signal=20%	Ccl4/Ccl12/Cxcl5/Ccl3/Cxcl10/Ccl24/Ccl5/Ccl11/Cib1/Cx3cl1/Ccl25/Ccl6	immunized_water_drinking	immunized_day16_Cpa3Cre/+_oral_gavage	chemotaxis	small_intestine
GO:0032642	regulation of chemokine production	66	0.590164	1.698	0.00161494	0.0264462	0.0216047	1235	tags=18%, list=7%, signal=17%	Cxcl5/Adora2b/Ccl5/P2ry2/Klf4/Mefv/Il1b/Selenok/Il18/Gstp1/Arg2/Slc37a4	immunized_water_drinking	immunized_day16_Cpa3Cre/+_oral_gavage	chemotaxis	small_intestine
GO:1901623	regulation of lymphocyte chemotaxis	20	0.74168	1.76067	0.00209519	0.0304609	0.0248845	192	tags=20%, list=1%, signal=20%	Ccl4/Ccl12/Cxcl10/Ccl5	immunized_water_drinking	immunized_day16_Cpa3Cre/+_oral_gavage	chemotaxis	small_intestine
GO:0035767	endothelial cell chemotaxis	26	-0.608896	-1.72087	0.00219236	0.031486	0.0257219	2140	tags=38%, list=12%, signal=34%	Pdgfb/Met/Fgfr1/Sema5a/Smoc2/Kdr/Fgf1/Notch1/Cxcl13/Nrp1	immunized_water_drinking	immunized_day16_Cpa3Cre/+_oral_gavage	chemotaxis	small_intestine
GO:0032602	chemokine production	68	0.570866	1.64612	0.00279645	0.0373255	0.0304924	1235	tags=18%, list=7%, signal=16%	Cxcl5/Adora2b/Ccl5/P2ry2/Klf4/Mefv/Il1b/Selenok/Il18/Gstp1/Arg2/Slc37a4	immunized_water_drinking	immunized_day16_Cpa3Cre/+_oral_gavage	chemotaxis	small_intestine
GO:0048246	macrophage chemotaxis	40	0.627328	1.66911	0.0034329	0.0423511	0.0345979	1177	tags=20%, list=7%, signal=19%	Ccl12/Ccl3/Lgals3/Ccl5/Ddt/Cx3cl1/Mapk3/C5ar1	immunized_water_drinking	immunized_day16_Cpa3Cre/+_oral_gavage	chemotaxis	small_intestine
GO:1905517	macrophage migration	52	0.588873	1.64253	0.00359729	0.0438072	0.0357875	1463	tags=17%, list=8%, signal=16%	Ccl12/Ccl3/Lgals3/Ccl5/Ddt/Cx3cl1/Mapk3/C5ar1/P2rx4	immunized_water_drinking	immunized_day16_Cpa3Cre/+_oral_gavage	chemotaxis	small_intestine
