# Supplementary material for: Mast cells link immune sensing to antigen-avoidance behaviour
Source: Nature. 2023 Jul 12;620(7974):634–42. doi: 10.1038/s41586-023-06188-0 (PMC10432277; doi:10.1038/s41586-023-06188-0)
Supplement: Supplementary file 5 — Core enrichment genes. This table contains log2 fold changes for core enrichment genes derived from immune-related significantly enriched GO terms. Genes are subgrouped in sheets by tissue and immune category: ‘adaptive immunity’, ‘innate immunity’, ‘mucosal immunity’ and ‘chemotaxis’. Reference versus test comparisons are indicated. [file 41586_2023_6188_MOESM5_ESM.xlsx]

## Sheet: stomach innate immunity
mgi_symbol	reference_sample	immunized_day7_Cpa3+/+_2-bottle_test	immunized_day7_Cpa3+/+_oral_gavage	immunized_day7_Cpa3Cre/+_2-bottle_test	immunized_day7_Cpa3Cre/+_oral_gavage	immunized_day11_Cpa3+/+_2-bottle_test	immunized_day11_Cpa3+/+_oral_gavage	immunized_day11_Cpa3Cre/+_2-bottle_test	immunized_day11_Cpa3Cre/+_oral_gavage	immunized_day16_Cpa3+/+_2-bottle_test	immunized_day16_Cpa3+/+_oral_gavage	immunized_day16_Cpa3Cre/+_2-bottle_test	immunized_day16_Cpa3Cre/+_oral_gavage
Cspp1	immunized_water_drinking	-3.90405e-06	-0.168397	-2.93439e-06	-0.0574306	-8.20474e-07	-0.775275	-0.249508	-0.249279	1.37527e-06	-0.609518	-0.0572638	-0.0961076
Xkr9	immunized_water_drinking	1.44874e-06	0.690076	-8.85834e-07	0.0172857	1.27352e-06	0.595467	-0.0831693	-0.366165	3.91515e-07	0.689725	-0.130158	-0.0567375
Arid5a	immunized_water_drinking	7.84255e-07	1.64972	1.54125e-06	0.166975	4.42462e-07	1.56799	0.263376	1.31037	6.98894e-06	2.54167	0.196162	0.906191
Il1r2	immunized_water_drinking	-3.04594e-06	0.383194	-8.64862e-07	-0.060521	-1.74314e-06	-0.196144	0.0186762	-0.534568	-6.60742e-07	-0.414431	-0.131157	-0.0968263
Il1rl1	immunized_water_drinking	1.67504	3.30654	-3.48982e-07	-0.0210897	1.40609	3.87008	0.107078	0.0061713	1.05199	4.7457	0.0262766	0.121696
Cxcr2	immunized_water_drinking	5.15355e-07	0.0231479	-1.09546e-06	-0.0264503	-6.80869e-07		0.0196902	-0.546016	5.16555e-07	-0.222672	-0.0562199	-0.0136893
Cul3	immunized_water_drinking	-3.02185e-06	-0.0641247	-2.24242e-06	-0.108755	-2.97667e-06	-0.369934	-0.489312	-0.984313	-2.97784e-06	-0.575042	-0.161817	-0.205343
Inhbb	immunized_water_drinking	3.34993e-06	1.15309	1.03103e-06	0.0460164	1.85889e-06	0.305702	0.251414	0.620323	1.22089e-07	1.45058	0.211294	0.353603
Chil1	immunized_water_drinking	7.31723e-07	1.22981	4.73042e-07	0.0531079	1.84174e-07	0.133145	0.0677957	-0.0594832	1.16093e-06	0.158127	-0.00460071	-0.0674362
Inava	immunized_water_drinking	2.23804e-06	0.33094	1.81918e-07	0.0544506	3.33708e-06	0.456664	0.240111	0.380259	3.96533e-06	0.41524	0.193399	0.222892
Kif14	immunized_water_drinking	2.04945e-06	-0.0517115	-2.34889e-06	-0.350803	-8.53435e-07	-0.13955	-0.3982	-1.30298	7.97766e-07	-1.16893	-0.235689	-0.192573
Ptprc	immunized_water_drinking	4.57013e-06	0.555529	5.55792e-07	-0.0147207	-1.77209e-06	0.519983	-0.0560609	-0.229529	2.58461e-07	0.931145	0.0216558	-0.0218101
Cfh	immunized_water_drinking	-4.01272e-08	0.173217	-1.876e-06	-0.0928425	-2.71335e-06	-0.268528	-0.254824	-1.07342	1.46087e-06	0.0019148	-0.12883	-0.105901
Abl2	immunized_water_drinking	1.9121e-06	0.164656	-1.6649e-07	-0.0587394	1.2118e-06	0.0170655	-0.358789	-0.53733	6.85276e-06	0.423189	-0.0753576	-0.0714862
Rc3h1	immunized_water_drinking	3.92831e-06	0.236447	-2.91548e-06	-0.00367747	1.50158e-06	0.0683114	-0.201524	-0.424649	3.7917e-06	0.188812	-0.129429	-0.0952363
Sell	immunized_water_drinking	8.32921e-07	0.180919			-1.18185e-06	0.0396352	-0.13909		-6.18678e-08	1.31492
Mgst3	immunized_water_drinking	-6.89089e-08	0.335407	2.12844e-06	0.301797	9.02061e-06	0.75579	0.78286	1.44001	1.58215e-06	1.15913	0.495524	0.749074
Sh2d1b1	immunized_water_drinking	2.60048e-06	2.28785			1.1385e-06				1.01562e-06	3.09791
Fcgr2b	immunized_water_drinking	3.04567e-06	0.776827	2.51679e-06	0.0743697	-1.16619e-07	0.129176	0.187994	0.0761736	1.10927e-06	1.04703	0.0297348	0.0846739
Fcgr3	immunized_water_drinking	3.43281e-06	0.581264	-3.01013e-06	0.0638062	6.23424e-07	0.228022	0.197284	0.00248736	1.37182e-06	0.641095	0.0604307	0.0625492
Apoa2	immunized_water_drinking	5.58725	0.120147	7.04096e-07	0.108342	3.17562e-06		0.0917963	0.314914	1.92847e-06	3.09038
Fcer1g	immunized_water_drinking	1.01822e-05	1.24317	2.66528e-06	0.0786353	-8.78065e-07	1.23123	0.275691	0.0419251	3.16583e-07	1.98507	0.054736	-0.0141616
Cd244a	immunized_water_drinking	2.45774e-06	1.90799			1.57295e-06		-0.0434604		9.205e-07	3.27707	-0.00415915	0.0207352
Cd84	immunized_water_drinking	1.38843e-06	0.211247	-4.43721e-07	0.0476523	-3.45948e-06	-0.0238364	-0.102485	-0.236405	-1.34976e-06	0.476036	0.0023273	0.0129719
Fcer1a	immunized_water_drinking	2.42968	4.02391			1.50574				1.50225e-06	5.50686
Ahctf1	immunized_water_drinking	6.08444e-07	-0.0154181	-5.66531e-06	-0.146248	-7.06292e-07	-0.328724	-0.714831	-0.705644	-1.32148e-06	-0.251371	-0.177992	-0.336252
Cd34	immunized_water_drinking	-3.92371e-06	0.32633	7.51487e-07	-0.0135507	-1.0814e-05	0.191306	0.156016	-0.151582	-3.73436e-06	0.752526	-0.000398673	-0.410986
Vim	immunized_water_drinking	2.235e-06	0.290226	4.37851e-06	0.101339	-4.19478e-06	0.351122	0.514567	0.337976	-4.36921e-06	0.444071	0.08588	0.21779
Gsn	immunized_water_drinking	2.64258e-06	0.213679	-1.21045e-06	0.0265287	8.49862e-06	0.484126	0.453201	0.497927	-5.65185e-06	0.4921	0.158505	0.358121
Nmi	immunized_water_drinking	5.40607e-07	0.220558	8.73984e-07	0.102386	2.47553e-06	0.303497	0.112986	0.342156	-4.44534e-06	0.615159	0.0193646	0.0274815
Prpf40a	immunized_water_drinking	8.35076e-06	0.0450097	-4.12748e-06	-0.170818	-1.89403e-06	-0.443985	-0.611328	-0.857679	-6.89113e-06	-0.227093	-0.292355	-0.315288
Pkp4	immunized_water_drinking	-5.02342e-07	-0.0665962	-4.95788e-07	-0.0817041	-5.07335e-06	-0.23047	-0.21417	-0.0637005	7.07042e-06	-0.167028	-0.028696	0.0188602
Dpp4	immunized_water_drinking	-8.42529e-07	0.0670261	-3.05625e-06	-0.301765	-1.67341e-06	-0.369821	-0.442983	-1.09563	-2.51964e-06	-0.838564	-0.346512	-1.0568
Mdk	immunized_water_drinking	3.64939e-06	0.00668412	2.01898e-06	0.104729	3.95088e-06	0.24733	0.756404	0.973294	-2.87622e-06	1.12564	0.0716481	0.056077
Cd44	immunized_water_drinking	-4.83344e-06	0.139069	-5.48114e-06	-0.420958	-1.68724e-06	0.0412388	-0.470146	-1.28242	1.92619e-05	0.207985	-0.543385	-0.566785
Thbs1	immunized_water_drinking	5.73268e-08	1.58376	-3.53637e-06	-0.0440747	-2.55757e-07	0.110211	-0.336528	-0.861275	3.62177e-06	0.928103	-0.685712	-0.0723653
Mertk	immunized_water_drinking	8.1333e-07	-0.0211936	-1.83534e-06	-0.11424	-2.36959e-06	-0.122309	-0.130513	-0.480586	-1.53637e-06	-0.142769	-0.122676	-0.158207
Il1b	immunized_water_drinking	1.93066e-06	1.6473	1.85499e-06	0.218514	1.18984e-06	0.848706	0.130319	0.570949	2.47454e-06	2.44718	0.0161147	0.148719
Cdc25b	immunized_water_drinking	-1.28939e-06	0.0845819	-4.39081e-06	-0.148755	4.44088e-06	0.10102	-0.180608	-0.134245	4.13152e-06	-0.057832	0.00298449	0.0244278
Hck	immunized_water_drinking	4.73216e-06	0.776373	7.17136e-06	0.0854791	2.51937e-06	1.25932	0.225843	0.982274	3.34711e-06	1.96006	0.303833	0.228964
Kif3b	immunized_water_drinking	-2.05285e-06	0.0289861	-2.11904e-06	-0.164815	6.14677e-07	-0.141694	-0.456758	-0.398063	-6.00759e-07	-0.0660467	-0.180835	-0.134791
Lbp	immunized_water_drinking	2.35662e-06	0.0691331	-4.13506e-06	-0.0202988	-6.8486e-07	0.305848	0.134746	-0.0339358	3.93452e-07	0.445727	-0.0235204	-0.0104195
Cd40	immunized_water_drinking	-7.41969e-07	-0.00665091	2.9114e-07	0.0194213	-9.21745e-07	0.0763087	-0.0216928	0.216784	-8.82602e-07	0.771473	0.0188197	0.041105
Prex1	immunized_water_drinking	9.45205e-07	0.0560408	-4.18652e-06	-0.0319867	1.76908e-06	0.194234	0.063356	0.123439	9.48376e-08	0.616605	0.0247172	0.108838
Cebpb	immunized_water_drinking	1.6974e-06	0.193738	3.23836e-06	0.269921	-4.58334e-07	1.00583	1.50734	1.49063	2.41059e-05	1.89785	0.711226	0.858501
Aurka	immunized_water_drinking	6.10335e-06	-0.0397526	-3.21056e-07	-0.0618436	2.35438e-06	-0.0473702	-0.0449022	-0.281382	4.39866e-07	0.088389	-0.0307546	-0.0724473
Zbp1	immunized_water_drinking	7.1313e-06	0.183198	3.3276e-06	0.167171	1.63711e-06	0.154559	0.0494361	0.394707	-1.28273e-06	1.57506	0.0934634	0.0264904
Was	immunized_water_drinking	1.99146e-06	0.306382	-1.32591e-07		1.64584e-06	0.294208	0.129716	0.0839678	1.58926e-06	0.473369	0.0165013	0.0340674
Klhl13	immunized_water_drinking	-2.26277e-06	-0.0950847	-1.63383e-06	-0.146297	-2.81487e-06	-1.0501	-0.262043	-1.46473	-2.86926e-06	-0.796836	-0.19965	-0.23505
Sash3	immunized_water_drinking	2.33982e-06	0.547895	8.86494e-07	0.0138578	-3.87799e-07	0.639025	0.0312746		1.21612e-06	2.00282	0.00173967	0.0154607
L1cam	immunized_water_drinking	-3.27643e-06	-0.0521443	-1.96278e-06	-0.147952	-1.58065e-06	-0.53319	-0.341475	-0.262343	2.83207e-06	-0.290676	-0.14132	0.0159112
Il2rg	immunized_water_drinking	1.89185e-06	1.09186	9.86547e-07	0.0664782	-1.02836e-07	1.77086	0.132829	0.236661	-4.24558e-07	2.1944	-0.00510024	0.0563693
Btk	immunized_water_drinking	8.02293e-07	1.18196	7.96e-07	-0.000563781	7.58962e-07	1.58427	0.0111618	-0.00273778	2.5341e-06	2.45602	-0.0284781	-0.00484894
Chmp4c	immunized_water_drinking	-5.27857e-07	0.116607	-1.80806e-06	-0.177363	1.86031e-06	-0.0810033	-0.328771	-0.342838	6.63951e-07	-0.0535125	-0.178568	-0.0616683
Ect2	immunized_water_drinking	2.82381e-07	-0.166659	-4.56988e-06	-0.101216	-1.99688e-06	-0.962819	-0.697423	-1.94063	3.16767e-07	-0.599803	-0.140585	-0.445097
Mecom	immunized_water_drinking	-2.07107e-06	-0.162144	-2.979e-06	-0.0974457	-1.69919e-06	-0.803904	-0.764682	-0.821346	-3.52419e-06	-0.683579	-0.24693	-0.102379
Plk4	immunized_water_drinking	6.13982e-07	-0.0507725	-1.67578e-06	-0.0554868	-2.64536e-07	-0.084402	-0.0839887	-0.715511	1.14641e-06	-0.420563	-0.105775	-0.0806507
Slc7a11	immunized_water_drinking	-2.74919e-07	0.17825	-4.65937e-06	-0.578735	1.34283e-06	0.164793	-1.14226	-1.42937	6.39516e-07	-0.111272	-0.891481	-1.01057
Mgst2	immunized_water_drinking	2.17241e-06	0.497114	8.19633e-06	0.498446	8.27763e-06	0.861527	0.325203	1.14294	3.79805e-06	1.25073	0.189593	0.531463
Ptx3	immunized_water_drinking	3.48952e-07	2.14322			7.1504e-07				1.45421e-06	2.98292
Map9	immunized_water_drinking	-2.02139e-06	-0.174236	-1.74762e-06	-0.139954	-2.18281e-06	-0.365914	-0.258887	-1.1822	-1.86795e-06	-0.680514	-0.166515	-0.2217
Tlr2	immunized_water_drinking	-2.56012e-06	0.0755036	1.23331e-06	0.00346873	-3.9935e-06	0.0758879	0.0342956	0.00192945	-5.5738e-06	0.712302	0.0133552	0.0673574
S100a13	immunized_water_drinking	2.9241e-06	1.10387	1.1123e-05	0.211315	2.57666e-06	1.62767	0.527815	1.23132	1.03603e-06	2.49092	0.49986	0.605044
S100a7a	immunized_water_drinking	1.01661e-06	0.834749	9.67263e-07	0.02509	1.91728e-06	0.490191	0.0761173	0.0981246	2.01393e-06	0.463747	0.0657183
S100a8	immunized_water_drinking	-1.05733e-06	2.22742			-1.58667e-06	0.0379671	-0.121955	-0.354605	4.94319e-07	1.84416		-0.0273898
S100a9	immunized_water_drinking	-3.64611e-06	0.186574	-1.37962e-06	-0.156014	-2.68303e-06	0.204904	-0.0887523	-0.853039	-4.03214e-06	0.764228	-0.0546327	-0.0418498
Otud7b	immunized_water_drinking	3.09188e-06	0.167403	-4.61715e-06	-0.0487556	3.00613e-06	-0.0131039	-0.305016	-0.215566	1.10989e-05	0.313212	-0.101854	-0.061349
Vtcn1	immunized_water_drinking	-6.48895e-07	0.960214	1.08976e-06	-0.032722	-8.01377e-07	0.103093	0.0838691	-0.00213601	-3.60644e-06	1.47926	0.0180586	0.0524835
Nras	immunized_water_drinking	3.24499e-06	0.394029	-1.29097e-07	0.0736256	3.46049e-07	0.257925	-0.0140484	-0.0361115	1.10491e-06	0.731195	-0.0542882	-0.0166873
Ptpn22	immunized_water_drinking	1.7884e-06	1.93902			-5.66829e-07				7.5079e-07		-0.0311328
Cdc14a	immunized_water_drinking	2.49609e-07	0.0718927	-6.91027e-06	-0.400715	3.04369e-06	-0.092402	-0.716021	-1.04255	-1.70603e-06	-0.171317	-0.45181	-0.636285
F3	immunized_water_drinking	8.62624e-08	1.70491	-5.74903e-07	-0.00874644	2.6513e-06	1.20993	0.113751	0.148518	2.94882e-06	2.60976	-0.0312495	0.00184239
Npnt	immunized_water_drinking	-5.15858e-06	-0.223056	-4.01518e-06	-0.257658	-7.14545e-06	-1.07645	-0.192026	-1.12238	-6.01871e-06	-1.4674	-0.343739	-0.721624
Pkn2	immunized_water_drinking	-1.60366e-06	-0.0994521	-3.43012e-06	-0.102544	-6.78733e-07	-0.611961	-0.643802	-1.36765	-1.06458e-06	-0.702544	-0.220946	-0.479497
Sh3glb1	immunized_water_drinking	-4.98679e-06	0.113135	-4.15816e-06	-0.0629899	-9.00987e-06	-0.0238138	-0.207608	-0.401347	-4.60914e-06	0.151389	-0.117859	-0.164863
Bcl10	immunized_water_drinking	3.79787e-06	0.378446	1.0397e-06	0.115644	2.67729e-06	0.352546	0.117252	0.1758	5.50689e-06	0.913639	0.141097	0.269753
Mcoln2	immunized_water_drinking	3.58135e-07	0.206347	-3.05037e-06	-1.0535	2.42557e-06	1.33983	-0.251706	-0.289299	-5.44076e-07	1.74904	-0.203121	-0.147952
Nr4a3	immunized_water_drinking	3.2857e-06	2.85177	1.48066e-06	0.133528	4.00083e-06	1.44678	-0.130592	-0.712121	4.61821e-06	2.27287	-0.0852478	0.0120619
Klf4	immunized_water_drinking	-1.4037e-06	0.472808	-6.05052e-06	-0.0325218	9.99536e-07	0.0817912	-0.0419217	-0.205486	4.79433e-06	0.174229	0.0136755	0.0520712
Tlr4	immunized_water_drinking	2.5676e-06	0.247306	-2.8917e-06	-0.108826	-2.87886e-07	0.0456075	-0.573206	-0.826472	-1.1684e-06	0.457314	-0.191144	-0.0810636
Pde4b	immunized_water_drinking	-6.57267e-07	0.20327	-2.79934e-06	-0.1156	-2.72605e-06	-0.403143	-0.29919	-1.07909	-1.08669e-06	0.340386	-0.199024	-0.142078
Plpp3	immunized_water_drinking	-1.08537e-06	-0.202111	-3.70403e-06	-0.189275	-3.05289e-06	-0.178195	-0.228576	-0.62383	-2.10803e-06	-0.664977	-0.303112	-0.280144
Edn2	immunized_water_drinking	-1.9401e-06	3.26808	3.25244e-07	0.059452	1.79898e-07	2.16113	1.32886	2.33845	-6.27228e-07	4.12706	0.0397206	2.39407
Zc3h12a	immunized_water_drinking	3.12582e-06	0.205168	1.69541e-06	0.0904912	2.01521e-06	0.315771	0.126869	0.871934	3.11488e-06	0.595813	0.210804	0.519764
Rnf19b	immunized_water_drinking	4.41666e-06	0.287024	1.42069e-07	-0.0190893	3.79688e-06	0.690103	0.0985151	0.387963	3.07993e-06	0.923035	0.0708235	0.342384
Fgr	immunized_water_drinking	5.388e-07	0.113168	-3.13085e-07		-1.37901e-06	0.31781	0.0440021		2.17568e-07	0.663687	0.0045735	0.00351233
Runx3	immunized_water_drinking	4.85312e-06	1.30207	6.92878e-07	0.0564163	2.55383e-06	1.45615	0.206539	0.205224	6.04299e-07	2.42466	0.0192621	0.100554
Cdc42	immunized_water_drinking	7.70153e-06	0.217488	3.53953e-06	0.0488218	-3.2751e-07	0.216208	0.0296921	-0.0949476	-5.03296e-06	0.350958	-0.0206468	-0.0698
Tnfrsf1b	immunized_water_drinking	6.21468e-06	0.94042	1.84326e-06	0.109009	6.53434e-06	0.87042	0.11944	0.352324	3.45588e-06	1.44941	0.0929862	0.271404
Errfi1	immunized_water_drinking	3.84214e-06	1.95894	2.75801e-07	0.0232891	-4.84868e-07	0.718687	-0.0042427	-0.243729	2.63296e-06	1.22902	-0.0107536	0.0523383
Park7	immunized_water_drinking	3.55683e-06	-0.0580207	8.50907e-06	0.200351	4.3517e-06	0.384095	0.45175	0.936828	-1.11128e-06	0.320423	0.266395	0.300662
Vamp3	immunized_water_drinking	-4.06561e-06	0.248896	2.12986e-06	0.00644586	1.5195e-06	0.317042	-0.0581313	-0.0877431	4.35341e-07	0.382123	-0.0711844	-0.0275995
Prkcz	immunized_water_drinking	3.63155e-06	-0.16741	1.84333e-06	0.0980175	1.67174e-05	-0.10882	0.139596	0.442929	1.42842e-06	-0.391884	0.251264	0.365135
Isg15	immunized_water_drinking	1.06265	0.145787	1.95077e-06	1.42895	1.54738e-06	0.787591	0.195562	0.776088	3.00479e-06	0.761983	0.287282	0.136931
Lyar	immunized_water_drinking	2.03043e-06	0.106971	3.89163e-06	0.106753	3.25132e-06	0.213151	0.209657	0.553551	-3.77685e-07	0.530875	0.0771879	0.0684697
Wdr1	immunized_water_drinking	4.58679e-06	0.38219	-5.90148e-07	-0.0191233	4.3109e-06	0.4812	-0.0273176	0.0337828	4.10503e-06	0.619733	-0.0278502	0.0812241
Tlr1	immunized_water_drinking	2.57039e-06	0.189144	-2.97126e-06	-0.170923	-2.72949e-06	0.0561674	-0.214862	-0.174551	-4.606e-07	0.479838	-0.0247278	0.0173862
Tlr6	immunized_water_drinking	1.53695e-06	0.110948	-3.1717e-06	-0.244006	2.20992e-06	0.109219	-0.407594	-0.179788	-6.85704e-07	0.316013	-0.0762549	-0.122615
Rhoh	immunized_water_drinking	1.73064e-06	1.62825			3.68358e-07	1.83382			1.25046e-06	3.18184
Stap1	immunized_water_drinking	1.00434e-06	0.06475			1.40656e-06	0.100772			6.94314e-08	1.46651
Cxcl5	immunized_water_drinking	1.27323e-06				-2.91105e-07					1.66855
Pf4	immunized_water_drinking	2.93786e-06	0.841042	2.85853e-06	0.228038	1.0149e-06	0.72445	1.26291	0.398111	2.12602e-07	0.994602	0.0815791	0.133079
Cxcl1	immunized_water_drinking	1.29413e-06	3.30519			8.18824e-08					3.06022
Anxa3	immunized_water_drinking	-1.5529e-06	0.281996	-3.0442e-06	0.00381212	4.26877e-06	0.256023	0.0585067	0.171582	-1.96129e-06	0.647476	0.0659018	0.276003
Cit	immunized_water_drinking	1.15882e-06	-0.0455751	-1.46553e-06	-0.118642	1.64861e-06	-0.0428442	-0.0884343	-0.140446	5.15634e-06	-0.293199	-0.0613517	0.0180419
Hcar2	immunized_water_drinking	-2.72739e-06	-0.143274	1.49266e-06	-0.0745024	-1.29327e-06	-0.344485	-0.0165878	-0.860454	2.70114e-07	-1.53422	-0.0559336	-0.0570021
Ncf1	immunized_water_drinking	1.34373e-06	1.39871	8.50502e-07	0.0493949	-2.04181e-06	0.741457	0.194163	0.122617	-2.22471e-06	1.69796	0.0637064	0.0240704
Lat2	immunized_water_drinking	4.96922e-06	1.96864	2.24038e-06	0.157674	2.6135e-06	2.42867	0.409402	0.34118	2.72924e-06	3.05741	0.0860108	0.0726046
Ccl24	immunized_water_drinking	-1.42421e-07	1.88326			6.22881e-07	0.10957	0.235141	0.583904	-4.5149e-07	3.34204	0.0444434	0.0631605
Serpine1	immunized_water_drinking	1.10948e-06	3.11993	2.40259e-07	0.0607607	1.35785e-06	2.12328	0.0526481	-0.0477493	1.64987e-06	3.12616	-0.0638698	0.0588003
Alox5ap	immunized_water_drinking	5.0536e-06	1.63333	2.275e-06	0.0739782	1.57904e-06	1.76639	0.478707	0.525745	1.9793e-07	2.69553	0.209995	0.31581
Brca2	immunized_water_drinking	2.24051e-06	-0.0386192	-8.23265e-07	-0.134941	-1.30454e-06	0.0186495	-0.286704	-0.24125	2.60884e-06	0.45062	-0.098942	-0.0209874
Podxl	immunized_water_drinking	-6.67801e-06	-0.536565	-6.41947e-06	-0.444422	-6.20415e-06	-0.491818	-0.434442	-0.709878	-3.31264e-06	-0.324039	-0.537675	-0.555176
Zyx	immunized_water_drinking	5.76904e-06	0.248871	6.70834e-07	0.22816	5.40134e-06	1.16653	0.681915	0.88995	6.48221e-06	1.16349	0.378841	0.546071
Vamp8	immunized_water_drinking	2.94612e-06	0.234518	9.95424e-06	0.369002	4.3104e-06	0.837302	0.515349	1.00839	7.20197e-05	1.20018	0.207075	0.341709
Capg	immunized_water_drinking	1.14911e-06	0.581208	2.98756e-06	0.106742	5.31292e-06	0.87348	0.3805	0.919757	3.51488e-06	1.31823	0.147859	0.299929
Anxa4	immunized_water_drinking	0.000149689	0.143229	-2.17332e-05	-0.0410759	-1.24833e-05	0.0514095	-0.162285	-0.0510754	7.68949e-07	0.340855	-0.0159961	0.00543636
Gata2	immunized_water_drinking	0.963096	2.5639	1.48405e-06	0.0623173	0.743781	3.05098	0.932552	0.341445	6.19714e-06	3.56282	0.0975183	0.10151
Jagn1	immunized_water_drinking	4.29151e-06	0.120789	2.83488e-06	0.275778	3.61739e-06	0.479067	0.251716	0.348846	-6.85192e-07	0.502486	0.145631	0.139352
Irak2	immunized_water_drinking	-4.89383e-07	0.21826	2.53413e-07	-0.0752451	1.974e-07	0.171975	0.00774198	0.0410454	4.20564e-07	0.437288	-0.0252725	0.145128
Alox5	immunized_water_drinking	3.29589e-06	1.69653	1.93196e-06	0.0297221	5.50625e-06	1.9107	0.329737	0.361123	6.26314e-06	2.70126	0.40001	0.546035
Wnk1	immunized_water_drinking	-3.68472e-07	-0.0709344	2.80149e-06	-0.203136	-1.17515e-06	-0.424695	-0.568608	-0.990424	-5.34943e-07	-0.429843	-0.26844	-0.415762
Clec4a2	immunized_water_drinking	-5.66475e-09	0.0359832	1.37966e-06	0.0271052	3.1878e-07	0.0456234	0.165261	-0.0191021	-2.19212e-08	0.456465	0.0144234
Ptpn6	immunized_water_drinking	-8.72199e-06	0.00660956	1.77663e-06	0.120414	1.21277e-05	0.0401429	0.121179	0.453045	4.06816e-06	0.453789	0.143652	0.134228
Lag3	immunized_water_drinking	1.52291e-06	0.102295	2.48235e-07	0.0740224	3.30306e-06	2.63173	0.0598157	0.282587	1.02403e-06	2.51955	0.0285804	0.0387106
Clec7a	immunized_water_drinking	2.12011e-06	0.113877	5.81052e-07	0.0198294	-1.8784e-06	0.0220963	-0.0136205		-8.17553e-08	0.462715	0.00633382	-0.00330869
Ssc5d	immunized_water_drinking	9.58981e-07	0.0618502	-2.41886e-07	0.0285174	2.0327e-06	0.305986	0.0969388	0.427458	1.31834e-06	0.375152	-0.00916927	0.0225095
Zfp580	immunized_water_drinking	-1.23493e-06	0.0403701	1.57e-06	0.176394	3.39648e-07	0.0191147	0.289832	0.472799	3.35387e-07	0.41698	0.0663425	0.0708373
C5ar1	immunized_water_drinking	-4.1884e-07	0.336012	1.40978e-06	0.0924642	-1.79911e-06	0.0498341	0.117135	0.17922	-1.46077e-06	0.767195	0.0953617	0.110289
Pglyrp1	immunized_water_drinking	4.79013e-06	0.90107	-1.46877e-06	0.0241229	0.754295	1.96133	0.0787031	0.320371	-5.99777e-09	2.44444	-0.0355796	-0.0962997
Bcl3	immunized_water_drinking	0.437027	1.38554	-3.51916e-07	0.37512	9.99034e-06	1.92659	0.729758	1.90125	-2.1874e-05	2.77287	0.727196	1.06363
Cd177	immunized_water_drinking	3.79302e-06	0.0918725	-2.6615e-06	0.0307122	8.48845e-06	1.13947	0.0590257	-0.0440384	-8.35274e-07	0.763162	-0.0243604	-0.0895142
Tgfb1	immunized_water_drinking	2.69053e-06	-0.00298589	-3.43631e-08	0.066582	-3.8846e-07	0.636766	0.288497	0.301431	-9.23181e-07	0.567679	0.0769589	0.213325
Axl	immunized_water_drinking	-9.07234e-08	0.0155937	1.60385e-07	-0.0885659	-6.09055e-06	-0.0590344	0.0911245	-0.515944	3.65305e-07	-0.0572656	-0.11884	-0.172852
Zfp36	immunized_water_drinking	5.3335e-06	2.96645	3.3522e-06	0.303859	5.84362e-06	1.45526	0.547958	0.942683	8.2768e-06	2.5728	0.214708	0.982526
Tyrobp	immunized_water_drinking	4.13207e-06	0.546558	5.95564e-06	0.123184	2.50306e-07	0.518722	0.451234	0.440899	-6.50941e-07	1.50168	0.0961104	0.0468392
Ffar2	immunized_water_drinking	1.2506e-06	0.0370822	-2.52014e-06	-0.127759	2.37039e-06	0.338484	-0.0391689	-0.0616941	-4.803e-07	1.28424	-0.0146781	-0.0483269
Cebpg	immunized_water_drinking	1.54507e-06	0.194023	1.73651e-06	0.127698	4.92895e-06	0.3117	0.0167705	0.0123853	-8.73942e-07	0.583906	0.0481574	0.0590692
Siglece	immunized_water_drinking	-5.95143e-07	0.121562	2.19263e-08		-2.58948e-07	0.0236597	0.088596	0.127078	1.69756e-07	1.51581	0.00184369
Rpl13a	immunized_water_drinking	2.7654e-06	0.262745	9.52341e-06	0.935982	6.50722e-06	0.793227	0.608232	0.907734	4.66318e-06	1.03742	0.318749	0.327859
Abcc8	immunized_water_drinking	4.69741e-06	0.128278	7.29027e-08	-0.0134184	3.60251e-06	0.326725	0.220048	0.742792	9.17581e-06	1.56164	0.2351	0.761912
Saa3	immunized_water_drinking	1.16403e-06	0.0407573	2.71163	0.0475476	-3.65657e-06	0.0312093	1.62713	1.42119	-1.90669e-06	1.24777	0.0289614	0.230982
E2f8	immunized_water_drinking	6.1322e-07	-0.130421	-2.60535e-06	-0.158272	1.56636e-06	-0.36046	-0.349882	-0.864407	1.05798e-06	-0.648706	-0.0200259	-0.120262
Selenos	immunized_water_drinking	4.56636e-06	0.1063	3.69386e-06	0.281664	6.3597e-06	0.269115	0.189564	0.53711	-2.07709e-07	0.395927	0.143015	0.153565
Igf1r	immunized_water_drinking	3.19902e-06	-0.0715051	-5.41307e-06	-0.132968	2.75032e-07	-0.285004	-0.649604	-0.503095	1.43808e-06	-0.413162	-0.355798	-0.227731
Mfge8	immunized_water_drinking	1.09567e-05	0.327128	8.30328e-07	0.267114	7.08207e-07	0.710714	0.568245	0.784287	1.43296e-05	0.785931	0.364568	0.487392
Prc1	immunized_water_drinking	-9.62992e-08	-0.0738458	-3.7192e-06	-0.187199	-1.54554e-06	-0.208962	-0.141052	-0.94825	1.26649e-07	-0.421188	-0.136711	-0.380337
Uvrag	immunized_water_drinking	-5.29763e-06	-0.0513443	1.10103e-06	-0.108997	-3.3639e-06	-0.224641	-0.0983359	-0.378548	1.95281e-06	-0.807568	-0.0564953	-0.0206366
Rhog	immunized_water_drinking	7.04893e-06	0.56366	4.24339e-06	0.594725	1.05659e-05	0.927959	0.861468	1.04459	4.78993e-06	1.12504	0.488745	0.563156
Trim6	immunized_water_drinking	9.73117e-07	0.269152	-1.7181e-06	-0.0954676	3.2673e-06	0.0084714	-0.244774	-0.373785	-1.22201e-06	0.442523	-0.0178866	0.0169404
Hpx	immunized_water_drinking	7.1964e-07	0.00822563			7.73453e-07	0.132766			5.86581e-07	2.16641
Swap70	immunized_water_drinking	-1.29903e-06	0.136792	-4.42587e-06	-0.280397	-1.9399e-06	-0.0448897	-0.228621	-0.294213	8.34284e-06	0.226252	-0.199484	-0.215589
Ccp110	immunized_water_drinking	7.82556e-07	-0.0454665	-4.75991e-07	-0.0589824	-4.7832e-07	-0.217273	-0.280707	-0.754287	-5.70799e-07	-0.330328	-0.0328506	-0.126647
Gprc5b	immunized_water_drinking	2.06401e-06	0.377994	3.96269e-07	-0.0799302	-4.46518e-07	0.00441076	-0.104071	-0.301836	1.18368e-06	0.330172	-0.0873686	-0.0893921
Umod	immunized_water_drinking	1.74502e-06	2.17043	1.06804e-06	0.016979	1.28906e-06	0.825374	0.278641	0.205158	-2.61128e-06	2.28369	0.100515	0.0749697
Plk1	immunized_water_drinking	-2.79412e-07	-0.282303	-1.4716e-06	-0.244841	-4.76061e-06	-0.149999	0.00720851	-0.158445	2.25841e-06	-0.306391	-0.0344916	-0.0716813
Il4ra	immunized_water_drinking	3.44023e-06	0.196757	-2.34097e-06	0.0579104	-3.04318e-07	0.847134	0.254376	0.72523	-1.76391e-06	1.08753	0.270912	0.509812
Lat	immunized_water_drinking	8.90306e-07	1.97618			2.81841e-06	2.7287			4.15503e-06	3.65307
Mapk3	immunized_water_drinking	1.32746e-05	0.272812	1.75604e-06	0.118373	1.20067e-06	0.519528	0.28244	0.595484	2.42329e-06	0.858373	0.11681	0.221008
Spn	immunized_water_drinking	1.76796e-06	1.36825	1.41289e-06	-0.00244632	1.95988e-06	1.91513	0.0658556	0.156845	1.36002e-06	2.32007	0.0266756	0.00192625
Itgam	immunized_water_drinking	-4.92638e-07	0.360393	2.95896e-06	0.0513934	-3.79098e-06	-0.0506413	0.0944763	0.121885	-2.35855e-06	0.319103	0.0992991	0.00983608
Adam8	immunized_water_drinking	1.77903e-06	0.680557	4.38077e-07	0.074085	-3.72029e-06	0.386224	0.100963	0.235695	-2.42205e-06	0.497616	0.0401359	0.129604
Hras	immunized_water_drinking	3.89141e-06	0.0902955	-1.03139e-07	0.201024	3.60275e-06	0.691654	0.637462	1.03398	-3.62613e-06	0.43328	0.272424	0.415947
Tnfaip3	immunized_water_drinking	1.2963e-05	1.79466	-2.92123e-06	0.0315214	-5.08619e-06	0.956636	-0.248845	0.155714	3.68389e-06	1.48562	-0.0437905	0.281777
Srgn	immunized_water_drinking	2.77687e-06	2.25579	3.27406e-06	0.103779	-1.90821e-06	1.5512	0.297849	0.15247	-1.85408e-06	2.44441	0.0726685	0.0202723
Bcr	immunized_water_drinking	6.49809e-06	0.154456	-4.9632e-07	0.0528866	2.9241e-06	0.331482	-0.0225521	0.317272	4.44528e-06	0.475771	0.0656666	0.17373
Ggt1	immunized_water_drinking	-3.78981e-06	-0.0406821	-1.26921e-06	-0.0314684	-1.667e-06	0.730862	0.00716337	-0.0892508	-5.29677e-06	-0.038603	-0.0310286	-0.000855083
Ggt5	immunized_water_drinking	3.03055e-06	0.0433615	2.91097e-07	0.0719593	-1.82709e-06	0.463138	0.260031	0.417296	2.00765e-06	0.741401	0.0517279	0.0749034
Ddt	immunized_water_drinking	3.74816e-06	0.160996	3.99954e-06	0.393748	4.2883e-06	0.331203	0.939772	1.46384	-4.78569e-07	0.721873	0.70802	0.652538
Mif	immunized_water_drinking	3.87386e-06	0.0403279	1.54601e-06	0.201017	1.58086e-06	0.957979	1.53454	1.71809	7.39956e-06	1.19802	1.02444	0.996051
Igf1	immunized_water_drinking	8.74963e-06	0.0579912	1.46123e-06	0.0430987	-8.72606e-08	-0.102409	0.251255	-0.107097	-3.38445e-06	0.390058	0.0301759	-0.0178515
Ddit3	immunized_water_drinking	4.07429e-06	0.936645	3.06898e-06	0.83589	1.00504e-05	1.08139	0.885433	1.94031	5.44803e-06	1.42919	0.496853	1.14823
Cd209d	immunized_water_drinking	1.07505e-06	2.18601			6.13096e-07		0.182113	0.31471	5.30258e-07		0.0400241	0.110735
Map2k7	immunized_water_drinking	5.65104e-06	0.121376	3.53455e-06	0.1906	4.33656e-06	0.24122	0.308978	0.737247	4.61917e-06	0.737933	0.214063	0.258034
Rab20	immunized_water_drinking	-2.03124e-06	0.426808	-3.68059e-07	0.11676	1.595e-06	0.319475	0.234009	0.98222	-5.10404e-05	0.718907	0.284043	0.367172
Adam9	immunized_water_drinking	4.79475e-07	0.00578424	-1.20496e-06	-0.156392	-2.49019e-06	-0.421366	-0.499079	-0.717834	-8.36881e-07	0.00954964	-0.110023	-0.249694
Msr1	immunized_water_drinking	4.84149e-06	0.13854	1.39005e-06	0.0375069	-3.40406e-06	-0.120258	-0.114475	-0.0349213	-1.34505e-06	0.624712	0.136922	-0.00775732
Tlr3	immunized_water_drinking	-1.07264e-07	0.0637181	-1.21841e-06	-0.417818	-3.25065e-06	-0.0971696	-0.649334	-0.700635	-2.63785e-06	0.422779	-0.159715	-0.554633
Jak3	immunized_water_drinking	2.0918e-06	0.0189319	2.63332e-07	0.0451441	-6.38793e-09	0.16416	0.603012	1.0835	3.12126e-06	0.467041	0.372915	0.815148
Ednra	immunized_water_drinking	3.64207e-06	0.104722	-1.75338e-06	-0.101034	2.04214e-05	0.123287	-0.279086	-0.506246	2.03783e-06	0.490347	-0.132393	-0.342294
Il27ra	immunized_water_drinking	1.08391e-06	-0.000272625			1.28626e-06		-0.0081685		1.26361e-06	1.18376	0.00710435
Calr	immunized_water_drinking	1.06907e-05	0.0612565	-1.20593e-05	0.350051	9.54248e-06	0.222206	0.384228	0.536782	7.56581e-07	0.527586	0.338548	0.334362
Nod2	immunized_water_drinking	2.51829e-07	1.33025	-8.90779e-07	-0.0872454	1.11291e-06	0.0248655	-0.150513	-0.219733	4.19189e-07	0.320744	-0.0878403	-0.0824883
Ccl22	immunized_water_drinking	1.27327e-06	0.012672	1.43882e-06	0.0472906	2.87533e-06	0.249805	0.0258424		1.54197e-06	0.687196	0.0149518	0.00632236
Cx3cl1	immunized_water_drinking	1.21974e-06	0.0916634	-1.44139e-06	-0.0501374	7.33949e-06	0.114732	0.0343326	0.316102	-1.91872e-06	0.534757	0.0433361	0.119764
Cklf	immunized_water_drinking	3.03182e-06	0.102307	3.27495e-06	0.0803344	4.40251e-06	-0.00903793	0.158459	-0.0346141	5.07442e-06	0.745131	0.00265112	-0.0034384
Irf8	immunized_water_drinking	2.76874e-06	-0.0187454	-1.5309e-06	-0.0753004	1.28031e-06	0.910088	0.0658021	0.146913	1.32425e-06	0.523462	-0.00798814	-0.0213687
Slc7a5	immunized_water_drinking	1.19027e-06	1.14602	7.78937e-07	0.0731553	7.41061e-06	0.915704	0.0666502	0.136561	7.64495e-06	0.647492	0.021105	0.0245372
Zfpm1	immunized_water_drinking	2.38516e-05	-0.077816	1.88178e-07	0.0592035	6.14329e-06	-0.196241	0.574471	0.634726	5.37099e-06	-0.171318	0.687065	0.401781
Cyba	immunized_water_drinking	7.93981e-06	0.323998	2.11987e-06	0.205809	4.72212e-06	1.16599	1.19231	1.91746	8.98123e-07	1.35551	0.735432	0.862988
Dpep1	immunized_water_drinking	5.97647e-07	0.169478	-1.52188e-06	-0.0232932	4.6299e-06	0.509036	0.0767096	-0.0194143	4.708e-06	0.593619	0.0270036	0.017493
Flnb	immunized_water_drinking	2.26674e-06	0.134613	8.06196e-06	-0.0532725	1.93032e-05	0.218682	-0.316117	-0.0320346	3.25658e-06	1.0436	-0.0208905	0.0669465
Dnase1l3	immunized_water_drinking	-2.66905e-07	0.0569039	1.51682e-06	-0.0272306	6.085e-08	0.472077	0.208676	-0.233731	2.27843e-06	-0.148695	-0.0353936	-0.0531469
Selenok	immunized_water_drinking	-1.37394e-06	0.177229	1.3002e-05	0.439003	6.34294e-06	0.40105	0.335453	0.724408	2.27938e-06	0.780614	0.162197	0.287214
Sftpd	immunized_water_drinking	3.47386e-06	4.36136	2.00945e-06	0.0133611	3.40298e-06		0.274641	0.334068	3.51851e-06	6.76992	0.114678	0.137496
Lgals3	immunized_water_drinking	4.33561e-06	0.622339	4.40475e-06	0.170709	5.45322e-06	1.19183	0.54635	0.706293	4.25576e-06	1.30016	0.258308	0.390001
Ripk3	immunized_water_drinking	1.99799e-06	0.161639	-5.02679e-07	-0.0190148	3.22711e-06	0.45039	-0.0404386	0.172957	3.16473e-06	0.568666	-0.0148021	0.103875
Il17d	immunized_water_drinking	7.33778e-07	0.0438153	7.11988e-07	0.0855727	-3.53552e-07	0.0612759	0.166441	0.203956	-7.06893e-07	0.620425	0.0125019	0.0510771
Clu	immunized_water_drinking	4.43125e-05	0.89993	3.68778e-06	0.171086	-1.09683e-06	0.87803	0.604665	0.784508	-4.30686e-06	1.80113	0.533243	0.633449
Casp4	immunized_water_drinking	6.00128e-07	1.14716	3.6759e-07	0.00637861	-1.74732e-07	0.264007	-0.0435341	-0.0515711	-2.03337e-06	1.15244	-0.0768947	-0.00489734
Panx1	immunized_water_drinking	-4.28011e-06	0.253549	2.33783e-06	0.165927	-1.79746e-07	0.0748186	0.107766	0.393706	2.75821e-06	0.68339	0.0959686	0.222512
Acp5	immunized_water_drinking	7.38519e-07	0.0984312	2.39738e-06	0.194642	7.49198e-06	0.408018	0.479807	0.79787	-2.39629e-06	0.466446	0.303688	0.462579
Cd3e	immunized_water_drinking	1.2344e-06	0.0762226	-1.22807e-07		-1.81731e-07			-0.0609191	-1.9691e-07	0.525546	-0.0249883
Bbs4	immunized_water_drinking	-1.00986e-06	-0.114239	1.32604e-06	-0.0436234	9.83461e-07	-0.380289	-0.0891977	-0.357042	-1.05404e-06	-0.544717	0.00463244	-0.00675248
Kif23	immunized_water_drinking	6.71418e-07	-0.343767	-2.35088e-06	-0.30055	-1.98914e-06	-0.507306	-0.289459	-0.459832	1.85366e-06	-0.433001	-0.0973915	-0.147725
Dapk2	immunized_water_drinking	-1.81244e-07	0.301235	3.71661e-08	0.0900038	1.87841e-06	0.343566	0.191399	0.757342	-6.84863e-07	0.854511	0.172058	0.233722
Rab27a	immunized_water_drinking	2.13888e-06	0.27699	-5.79521e-07	-0.118632	2.99714e-05	0.182043	-0.267821	-0.0247455	-4.61288e-05	0.484628	-0.0395587	-0.0178075
Pik3cb	immunized_water_drinking	-1.82295e-06	0.0166505	2.01133e-05	-0.233368	-1.8444e-06	-0.414751	-0.357766	-0.94725	4.72585e-06	-0.455481	-0.138886	-0.260087
Pik3r4	immunized_water_drinking	-7.63331e-08	-0.0833994	-1.03298e-06	-0.11497	5.83829e-07	-0.46119	-0.1626	-0.100742	-5.17837e-07	-0.334324	-0.0420797	-0.0234802
Tusc2	immunized_water_drinking	3.81943e-06	0.0502948	3.80068e-06	0.285027	4.37661e-06	0.225387	0.219388	0.555074	-1.58749e-06	0.379695	0.166423	0.107855
Hyal2	immunized_water_drinking	3.39541e-06	-0.0318717	1.62212e-06	0.170324	2.57073e-06	0.453118	0.843204	0.855127	-5.3958e-06	0.306421	0.605813	0.405131
Setd2	immunized_water_drinking	5.89155e-07	-0.0774678	-3.55414e-06	-0.27439	1.76166e-06	-0.425006	-0.821646	-0.5362	-1.96072e-06	-0.578224	-0.31028	-0.287496
Ltf	immunized_water_drinking	2.94524e-06	1.24641	1.01489e-06	0.0129266	4.58864e-07	1.32829	-0.0461871	0.183745	5.47089e-06	1.31284	0.00531019	0.235566
Ccr2	immunized_water_drinking	6.05984e-07	-0.0342437	-1.73127e-06	-0.0103053	-5.03119e-06	0.0610528	-0.0976594	-0.582868	1.06345e-07	0.054686	-0.0924778	-0.185733
Lcp2	immunized_water_drinking	2.44559e-06	1.36571	-7.94378e-07	-0.0262723	2.75204e-06	0.300089	0.0761083	-0.13291	6.22057e-07	2.29659	-0.0112532	0.00617884
Dock2	immunized_water_drinking	2.86191e-06	0.498594	8.69319e-07	-0.0080187	1.5723e-06	0.0393649	-0.0766961	-0.32546	1.3177e-06	0.689643	-0.0351146	-0.0421124
Itk	immunized_water_drinking	-1.05568e-07	2.09319	-2.33051e-07		9.53509e-07	0.551718			2.97079e-07	2.58755
Havcr2	immunized_water_drinking	1.52855e-06	1.73345	5.80021e-07	0.083414	9.83917e-07	1.57126	0.0485911	0.0629356	-1.29736e-06	1.83504	0.0218042	-0.0104146
Rack1	immunized_water_drinking	8.57969e-06	0.221613	3.65417e-06	0.255288	5.79253e-06	0.558396	0.476974	0.720708	8.3006e-06	0.692802	0.25446	0.45914
Ltc4s	immunized_water_drinking	-3.50683e-07	0.12305	1.79209e-06	0.103772	3.28303e-07	0.728557	1.6458	2.39706	9.67904e-07	1.54778	1.51273	0.93188
Irf1	immunized_water_drinking	4.194e-06	0.259164	-2.51413e-06	0.0795109	7.60093e-06	0.542583	-0.00579154	0.671317	-3.21916e-07	1.08032	0.0629113	0.256615
Map2k3	immunized_water_drinking	3.49232e-06	0.683533	2.49562e-06	0.164291	6.44678e-06	0.743892	0.350956	0.669158	4.072e-06	1.43903	0.160269	0.336152
Adora2b	immunized_water_drinking	8.25318e-08	1.00263	6.32648e-07	0.046504	-1.09097e-06	0.227616	0.0466921	0.219694	-1.83446e-07	1.77641	-0.0104529	0.0464484
Aurkb	immunized_water_drinking	4.04235e-06	-0.17768	-1.62695e-06	-0.0742037	9.39119e-07	-0.386936	0.0231141	-0.305746	3.10951e-06	-0.22732	-0.0234209	0.0185875
Alox15	immunized_water_drinking	4.46441e-06	3.14272	3.39682e-06	0.0049531	2.52452e-06	1.05752	0.717579	0.461597	2.95956e-06	3.64894	1.25905	0.994845
C1qbp	immunized_water_drinking	2.34839e-06	0.127965	3.08071e-06	0.136635	6.55836e-06	0.259005	0.0946512	0.254259	-2.00006e-06	0.522934	0.0854633	0.0564871
Rab11fip4	immunized_water_drinking	5.08571e-06	0.230865	-2.06874e-06	-0.0569698	1.38571e-06	0.100865	-0.223662	0.0382674	-1.84264e-06	0.190095	-0.0515998	0.00599241
Ccl2	immunized_water_drinking	2.97954e-06	2.70272			4.72349e-08	0.471075			2.60615e-08	3.05428
Ccl7	immunized_water_drinking	9.47656e-07	3.37608	5.59773e-07	0.0762548	3.31255e-07		0.06301	0.489921	-1.00438e-06	3.70913		0.170646
Ccl11	immunized_water_drinking	5.55091e-06	1.93923	1.07883e-06	0.0547274	6.52927e-06	1.34384	0.37555	0.415709	2.04292e-07	2.57568	0.0351023	0.103484
Ccl12	immunized_water_drinking	1.24932e-06	2.07841			1.46082e-06	0.988			-9.20091e-07	0.387948
Ccl8	immunized_water_drinking	2.70521e-06	3.44711	2.6163e-06	0.0431992	2.91011e-06	3.87918	1.56307	1.60447	2.09247e-06	4.69005	0.0331441	0.0437386
Ccl9	immunized_water_drinking	1.04168e-06	1.48315	2.67451e-06	0.0700832	-4.43225e-06	0.556889	0.199932	0.116188	-4.09605e-06	1.38831	0.0390138	0.030376
Ccl6	immunized_water_drinking	-2.26669e-06	0.645554	3.92116e-07	-0.0120128	-3.86304e-06	0.0166519	0.0899209	-0.258004	-5.65864e-06	0.269773	0.054221	-0.00491863
Myo19	immunized_water_drinking	-2.91671e-06	-0.370998	-6.66288e-06	-0.185833	2.80122e-07	-0.79351	-0.648849	-0.469576	1.53627e-06	-0.971753	-0.0821004	-0.11905
Nr1d1	immunized_water_drinking	1.0891e-06	1.0984	-8.13875e-07	0.249152	3.72896e-06	0.986633	0.316403	1.13874	3.30706e-06	0.864293	0.625259	1.03951
Cdc6	immunized_water_drinking	7.41099e-06	-0.119401	2.70562e-06	0.0633416	3.14347e-06	-0.393806	0.00284729	0.0240133	-3.22027e-06	-0.0716624	0.0969414	0.12571
Rara	immunized_water_drinking	5.90738e-06	-0.0277131	3.35613e-06	0.0993351	3.92928e-06	0.478942	0.452582	1.22391	5.43893e-06	0.395597	0.430126	0.474775
Stat3	immunized_water_drinking	1.51165e-06	0.24604	4.85529e-06	-0.0339193	4.31284e-07	0.416999	-0.149299	0.10198	1.94157e-06	0.839506	-0.0607931	0.0601542
Milr1	immunized_water_drinking	1.12843e-06	0.117737	4.54522e-07		1.83269e-06	0.17539	0.0220365	0.0228819	1.32937e-06	1.22275	0.0209195	-0.00135311
Cd300a	immunized_water_drinking	1.46466e-06	0.107048	2.64781e-07	0.0533733	-3.96984e-07	0.049973	0.035101	0.0864639	8.54246e-07	1.15411	0.01804	4.77202e-05
Cd300ld	immunized_water_drinking	1.35012e-06	0.118982	-8.60454e-07	0.00875399	-3.80471e-07	0.036285	-0.0259025	0.0634932	4.34921e-07	0.422495	-0.00614208	-0.0469306
Cd300lf	immunized_water_drinking	2.70119e-06	1.28635	3.40276e-07	0.053409	-2.55054e-07	1.48689	0.0140047	0.739702	1.25798e-07	2.30299	0.0202458	0.175533
Unc13d	immunized_water_drinking	3.2595e-06	0.14266	-7.55121e-07	-0.016101	4.8442e-06	0.202266	0.103571	0.563597	2.15599e-06	0.724932	0.108753	0.124093
Sphk1	immunized_water_drinking	3.3661e-06	2.02437	5.60827e-07	0.139577	2.12413e-06	1.81584	0.289728	1.66254	8.97074e-08	2.56162	0.0302259	0.513793
Actg1	immunized_water_drinking	4.6155e-06	0.736438	2.03377e-06	0.0470297	6.31981e-06	0.729399	0.203455	0.306378	9.35924e-06	0.82565	0.154169	0.485148
Trim27	immunized_water_drinking	2.41423e-06	0.0576212	-1.86982e-06	0.193975	3.30559e-05	0.416074	0.125786	0.309124	4.15528e-06	0.413451	0.126168	0.225049
Irf4	immunized_water_drinking	7.76458e-08	0.0695698	4.27721e-07	0.0274855	2.07594e-08		0.0549091		7.01708e-07	3.2578	0.0186076	0.00892079
Serpinb1a	immunized_water_drinking	2.62547e-06	0.396516	2.9266e-06	-0.00357947	-2.21572e-05	0.837386	0.0986858	0.115101	-1.32418e-05	1.07198	0.157336	0.120174
Cd83	immunized_water_drinking	1.55002e-06	1.7539	1.80434e-06	1.02098	3.28363e-06	0.833027	0.344625	0.439602	-1.69768e-08	1.42786	0.0556413	0.424769
Kif13a	immunized_water_drinking	-9.76871e-07	-0.0153697	-5.6539e-06	-0.166052	-1.93567e-06	-0.378174	-0.519328	-0.313778	7.13442e-06	-0.0833848	-0.144718	-0.0790092
Gadd45g	immunized_water_drinking	3.47699e-06	2.25999	2.735e-06	1.95189	3.17171e-06	2.83344	1.70597	3.71878	6.10722e-06	2.97557	1.56639	2.47786
Syk	immunized_water_drinking	2.15646e-06	0.0590447	-4.75635e-07	-0.0303576	7.06818e-06	0.023616	-0.0827565	0.101325	3.41621e-06	0.396417	0.037662	0.151266
Lman2	immunized_water_drinking	4.37477e-05	0.0390783	1.12909e-05	0.186982	7.42352e-06	0.370762	0.315114	0.560828	9.78218e-07	0.449375	0.312646	0.314602
Cdc14b	immunized_water_drinking	3.84794e-07	-0.123842	-5.81572e-06	-1.03494	-3.04924e-06	-0.989803	-0.376679	-1.38005	-2.06956e-06	-1.04293	-0.404359	-0.645874
F2rl1	immunized_water_drinking	2.06533e-05	0.431693	-1.05528e-06	-0.0690699	1.43407e-06	0.338241	-0.419279	-0.238604	7.6271e-06	0.750347	-0.0381005	-0.0228044
F2r	immunized_water_drinking	3.18048e-06	0.437204	-1.4825e-06	-0.0308781	-3.346e-06	0.316822	-0.0847109	-0.471411	3.49108e-06	0.944085	-0.123726	-0.038045
Naip5	immunized_water_drinking	-1.88566e-06	0.450616	-1.91675e-06	-0.100614	1.97265e-06	0.21415	-0.491989	-0.223616	-1.00271e-06	0.449061	-0.0841973	-0.168893
Plk2	immunized_water_drinking	-3.57577e-06	0.056321	-5.66034e-06	-0.182497	-3.38406e-06	-0.108806	-0.605762	-0.530332	-2.9087e-06	-0.116916	-0.212192	-0.26186
Arg2	immunized_water_drinking	-8.37769e-07	0.264608	-7.78169e-07	-0.133865	7.88153e-07	0.839404	-0.225228	-0.383161	-8.44597e-06	-0.0533812	-0.146637	-0.13122
Zfyve26	immunized_water_drinking	-2.78857e-06	-0.246142	-3.51519e-06	-0.226211	-2.12007e-07	-0.69767	-0.325377	-0.452515	-1.01016e-06	-0.813977	-0.216533	-0.105065
Ptger4	immunized_water_drinking	5.88211e-06	1.65107	-1.16673e-06	0.0136014	2.98379e-06	1.42161	-0.0315852	0.0974676	3.25104e-06	2.4787	-0.0497094	0.019973
Ywhaz	immunized_water_drinking	2.66735e-06	0.512741	3.26829e-06	0.104502	-3.01871e-05	0.49136	0.0588022	0.0834173	1.38567e-05	0.876756	-0.0399342	-0.020803
Cyrib	immunized_water_drinking	8.7016e-07	0.279795	-6.99215e-07	-0.0485782	-7.07177e-07	-0.0738844	-0.212699	-0.285297	5.17018e-06	0.290412	-0.110643	-0.080731
Gsdmd	immunized_water_drinking	4.6721e-06	0.437246	2.31731e-06	0.0796	4.89709e-06	0.63006	0.188532	0.601649	4.27841e-06	0.834499	0.204587	0.328813
Rac2	immunized_water_drinking	0.747095	1.56782	2.72497e-07	0.0288727	6.61095e-06	2.6584	0.23091	0.247105	2.68694e-06	2.96716	0.0380315	0.194279
Sh3bp1	immunized_water_drinking	1.23568e-05	0.106967	1.67288e-06	0.240176	1.30637e-06	0.724781	1.09822	1.36936	2.16105e-06	0.652291	0.70797	0.582723
Tspo	immunized_water_drinking	5.23581e-06	0.296594	1.0246e-06	0.23274	3.45367e-06	0.875095	1.02118	1.39758	1.00484e-05	1.17282	0.567666	0.851564
Racgap1	immunized_water_drinking	9.62755e-07	0.022805	-4.34328e-06	-0.291373	-1.11495e-06	-0.102195	-0.129967	-0.660901	1.05882e-06	-0.116077	-0.210826	-0.289657
Nlrc3	immunized_water_drinking	6.40152e-07	0.0613364	6.74752e-07	-0.00798857	2.54736e-07				1.16203e-06	1.15505	-0.010295	-0.0245505
Socs1	immunized_water_drinking	-6.33092e-07	1.6199	1.57513e-06	0.180118	-9.9039e-07	2.82361	0.352857	3.35223	9.18074e-07	4.05871	0.0628762	2.17602
Ahsg	immunized_water_drinking	7.80027e-07	0.0277475	-7.25066e-07	-0.0452494	1.82955e-06		-0.15628	-0.0783031	2.55694e-07	0.691512	-0.0325308	-0.0307744
Bcl6	immunized_water_drinking	3.17483e-06	0.843987	8.25738e-07	0.0559428	-8.01817e-06	0.59827	-0.00384826	0.329115	3.23584e-06	1.2948	0.0889971	0.0968145
Zbtb20	immunized_water_drinking	1.98048e-06	0.0548345	-7.37017e-07	0.0298827	-7.4751e-10	-0.27275	-0.241724	-0.169801	1.79744e-06	0.439073	-0.146092	-0.142387
Cd47	immunized_water_drinking	-1.27819e-06	0.071684	2.43028e-06	0.0287242	-1.04991e-06	0.0902477	-0.0609159	-0.21334	-4.3468e-06	0.5041	-0.0262152	-0.081804
Cxadr	immunized_water_drinking	2.89218e-06	0.372407	-7.58129e-07	-0.0443376	8.02255e-07	0.174211	-0.342252	-0.276598	7.45959e-07	0.55626	2.77624e-05	-0.0275064
Sod1	immunized_water_drinking	7.27405e-07	0.128101	-2.46845e-05	0.305974	-5.02981e-05	0.493752	0.37891	0.976102	1.60523e-06	0.49974	0.178299	0.310904
Runx1	immunized_water_drinking	2.19619e-06	0.0572868	-3.91597e-06	-0.0970302	1.81364e-06	0.111588	-0.179675	-0.0538067	4.46228e-06	0.454398	-0.0626464	0.0269855
Dll1	immunized_water_drinking	-6.53998e-07	0.654044	-1.1797e-06	-0.0255213	-6.3747e-07	0.329093	-0.0187143	0.124766	9.2583e-06	1.33215	-0.00543467	0.113003
Rab11fip3	immunized_water_drinking	-6.41866e-07	-0.134907	-6.13448e-07	-0.0939841	-2.42324e-07	-0.14591	0.0516117	0.0437062	5.99158e-06	-0.620799	0.0142949	0.0812522
Ilrun	immunized_water_drinking	1.17962e-05	0.0958461	9.02406e-07	0.0398692	0.00054861	0.400224	0.0986879	0.375077	3.54246e-06	0.402064	0.110537	0.155296
Mapk13	immunized_water_drinking	-1.58825e-05	0.208783	2.449e-06	0.248434	5.4409e-06	0.636242	0.636517	1.10968	3.72822e-06	0.50152	0.44991	0.811219
H2-Ab1	immunized_water_drinking	7.15151e-06	0.570637	7.24777e-06	0.164899	4.73828e-06	1.0521	1.09692	1.03854	4.15647e-06	1.4993	0.0472525	0.211433
Aif1	immunized_water_drinking	2.87238e-06	0.129688	4.11141e-06	0.0689332	4.25434e-06	0.454594	0.222908	0.535453	-4.46319e-07	1.37853	0.0691339	-0.021047
Nfkbil1	immunized_water_drinking	4.79227e-06	0.131968	8.10467e-07	0.109081	-7.72755e-07	0.770172	1.22809	1.65494	2.85597e-06	0.685304	0.687084	0.628851
H2-Q7	immunized_water_drinking	8.39696e-06	0.0920522	2.81232e-07	0.0411774	2.50447e-07	0.190092	0.153946	0.348923	2.16055e-06	1.4986	0.0334087	0.0710198
H2-T23	immunized_water_drinking	7.69481e-06	0.557411	7.50817e-06	0.160907	4.6514e-06	0.762226	0.525352	0.969196	1.247e-06	0.986906	0.236046	0.299633
H2-M3	immunized_water_drinking	9.99322e-07	0.241025	-4.26088e-07	-0.00587074	3.00824e-06	-0.0383508	-0.0422058	-0.141457	1.71704e-06	0.573367	-0.0330231	-0.0632802
Tnfrsf21	immunized_water_drinking	6.14476e-07	0.35182	7.27275e-07	0.0253051	1.10522e-06	0.0936807	0.00580598	0.123177	5.79218e-06	0.416752	0.160026	0.223059
Ticam1	immunized_water_drinking	8.3211e-06	0.566059	1.79566e-05	0.135281	3.7513e-05	0.476735	0.432877	0.577683	9.19779e-06	0.821106	0.359042	0.519883
Tnfsf9	immunized_water_drinking	1.00457e-06	0.159186	1.84809e-06	0.10973	1.19531e-06	1.26658	0.141691	0.364112	4.61407e-08	3.47662	0.0379085	0.159046
Vav1	immunized_water_drinking	3.42794e-06	0.534852	9.70668e-07	0.0291913	5.43448e-07	0.841679	0.0790388	0.420919	3.39664e-06	2.0164	0.0296991	0.141896
Spast	immunized_water_drinking	5.9786e-07	0.0541147	8.95057e-06	-0.0172241	1.24741e-06	-0.0557173	-0.214355	-0.290279	-9.58504e-07	-0.0536974	-0.114632	-0.117119
Birc6	immunized_water_drinking	3.15375e-06	-0.0286428	-3.89248e-06	-0.0603189	6.46088e-07	-0.51932	-0.597132	-0.639147	5.35496e-06	-0.301851	-0.12549	-0.125806
Prkce	immunized_water_drinking	2.11542e-06	-0.0752495	-1.28357e-06	-0.120915	-2.25368e-06	-0.470269	-0.298803	-0.495791	-4.1667e-06	-0.418796	-0.113999	-0.187563
Pik3c3	immunized_water_drinking	-5.2844e-06	-0.0897345	-3.83458e-05	-0.148634	-4.22266e-06	-0.157854	-0.265292	-0.291531	-2.62712e-06	-0.335429	-0.0954951	-0.0828833
Kif20a	immunized_water_drinking	1.06712e-06	-0.255408	-3.78491e-06	-0.315009	2.19574e-06	-0.3401	-0.207335	-0.647064	-1.86618e-06	-0.620603	-0.14422	-0.153504
Egr1	immunized_water_drinking	-1.94681e-06	3.59705	-2.01071e-06	0.00248303	2.28409e-06	2.11013	0.02956	0.0652286	-1.88052e-05	3.44065	-0.0139458	0.137124
Cd14	immunized_water_drinking	-1.50527e-06	0.973723	1.62784e-06	0.0952319	-7.15904e-06	0.0320622	0.237682	0.181582	-3.44782e-06	0.616585	0.19519	0.135542
Hdac3	immunized_water_drinking	-0.000198214	0.314053	3.78457e-06	0.0563526	-9.30137e-05	0.233654	0.06072	0.31015	-2.81851e-07	0.671136	0.0039176	0.074163
Cd74	immunized_water_drinking	5.90642e-06	0.336395	1.87533e-05	0.158409	4.03456e-06	0.879712	0.956625	0.695501	4.1776e-06	1.12006	0.0364396	0.150122
Cidea	immunized_water_drinking	-1.677e-06	0.230913	2.09786e-06	0.0868301	2.11607e-06	0.795472	0.381647	0.204882	-2.5549e-07	0.794645	0.0839677	0.0414792
Ptpn2	immunized_water_drinking	2.50178e-07	0.710156	1.97881e-06	0.0780533	2.12437e-06	0.900533	0.110115	0.390245	-3.1358e-06	1.76069	0.0732179	0.122476
Cfl1	immunized_water_drinking	1.58302e-06	0.288959	6.8845e-06	0.267105	6.14731e-06	0.49926	0.411635	0.664282	3.90272e-06	0.796575	0.199632	0.287691
Rela	immunized_water_drinking	2.00522e-06	0.199297	2.20727e-06	0.142641	1.92476e-06	0.373788	0.527806	0.699437	5.63813e-07	0.45375	0.243199	0.391272
Cdc42ep2	immunized_water_drinking	4.08191e-06	0.396223	3.48441e-06	0.256696	4.9012e-06	1.02122	0.35509	0.788958	4.8175e-06	1.30052	0.371943	0.579279
Ms4a2	immunized_water_drinking	3.70718e-06	2.03967	4.37253e-07	0.0143001	3.4513e-06	2.68287	0.0702721		2.77612e-06	2.36238	0.0237982	-0.0216522
Anxa1	immunized_water_drinking	-4.11545e-06	0.108158	6.01389e-08	-0.0403242	1.15366e-05	-0.0388068	-0.0419796	-0.514785	-2.5171e-06	-0.158155	-0.138661	-0.0748508
Cd274	immunized_water_drinking	2.98045e-06	0.221973	-9.19287e-07	0.0060342	-1.09416e-06	0.282482	-0.0456114	-0.0687258	1.6379e-06	1.12013	-0.0556201	-0.0413813
Il33	immunized_water_drinking	8.47427e-06	0.855133	1.58639e-06	0.0880148	5.66105e-06	1.04516	-0.0630856	0.147696	6.59326e-06	2.09343	0.0987712	0.440266
Kif20b	immunized_water_drinking	-8.06264e-07	-0.874564	-5.03068e-06	-0.0942759	-1.73856e-06	-1.24617	-0.576859	-1.37121	-1.04681e-06	-2.10262	-0.14437	-0.518579
Ffar4	immunized_water_drinking	2.27237e-06	1.1166	4.31208e-06	0.784348	2.10923e-06	0.732283	0.770033	0.628989	2.46123e-06	1.96257	0.680698	0.763349
Cyp4f18	immunized_water_drinking		2.05625		0.0543004	6.74889e-07		1.28625				0.0616245
Nlrp3	immunized_water_drinking		1.23925			2.10258e-07
Tnf	immunized_water_drinking		2.19061

## Sheet: stomach adaptive immunity
mgi_symbol	reference_sample	immunized_day7_Cpa3+/+_2-bottle_test	immunized_day7_Cpa3+/+_oral_gavage	immunized_day7_Cpa3Cre/+_2-bottle_test	immunized_day7_Cpa3Cre/+_oral_gavage	immunized_day11_Cpa3+/+_2-bottle_test	immunized_day11_Cpa3+/+_oral_gavage	immunized_day11_Cpa3Cre/+_2-bottle_test	immunized_day11_Cpa3Cre/+_oral_gavage	immunized_day16_Cpa3+/+_2-bottle_test	immunized_day16_Cpa3+/+_oral_gavage	immunized_day16_Cpa3Cre/+_2-bottle_test	immunized_day16_Cpa3Cre/+_oral_gavage
Arid5a	immunized_water_drinking	7.84255e-07	1.64972	1.54125e-06	0.166975	4.42462e-07	1.56799	0.263376	1.31037	6.98894e-06	2.54167	0.196162	0.906191
Il1rl1	immunized_water_drinking	1.67504	3.30654	-3.48982e-07	-0.0210897	1.40609	3.87008	0.107078	0.0061713	1.05199	4.7457	0.0262766	0.121696
Inpp5d	immunized_water_drinking	2.91686e-06	0.920923	2.67192e-06	0.124766	1.20746e-06	1.33606	0.38501	0.423436	2.95658e-06	1.96089	0.0711825	0.198964
Cd55	immunized_water_drinking	-3.7386e-06	0.205012	4.4155e-06	-0.0151681	5.87507e-07	0.264237	0.0222267	-0.251144	-1.12518e-05	0.372208	0.00539892	-0.0283202
Ptprc	immunized_water_drinking	4.57013e-06	0.555529	5.55792e-07	-0.0147207	-1.77209e-06	0.519983	-0.0560609	-0.229529	2.58461e-07	0.931145	0.0216558	-0.0218101
Rc3h1	immunized_water_drinking	3.92831e-06	0.236447	-2.91548e-06	-0.00367747	1.50158e-06	0.0683114	-0.201524	-0.424649	3.7917e-06	0.188812	-0.129429	-0.0952363
Fcgr2b	immunized_water_drinking	3.04567e-06	0.776827	2.51679e-06	0.0743697	-1.16619e-07	0.129176	0.187994	0.0761736	1.10927e-06	1.04703	0.0297348	0.0846739
Fcgr3	immunized_water_drinking	3.43281e-06	0.581264	-3.01013e-06	0.0638062	6.23424e-07	0.228022	0.197284	0.00248736	1.37182e-06	0.641095	0.0604307	0.0625492
Fcer1g	immunized_water_drinking	1.01822e-05	1.24317	2.66528e-06	0.0786353	-8.78065e-07	1.23123	0.275691	0.0419251	3.16583e-07	1.98507	0.054736	-0.0141616
Cd244a	immunized_water_drinking	2.45774e-06	1.90799			1.57295e-06		-0.0434604		9.205e-07	3.27707	-0.00415915	0.0207352
Fcer1a	immunized_water_drinking	2.42968	4.02391			1.50574				1.50225e-06	5.50686
Dusp10	immunized_water_drinking	-1.09169e-06	1.14182	3.62227e-07	0.0797492	2.30988e-06	0.87583	0.454849	0.0929328	1.08966e-06	1.10852	0.074543	0.0810832
Prkcq	immunized_water_drinking	1.74148e-06	0.0770545	1.40225e-06	-0.0434979	1.44444e-06	0.360409	0.0924256	-0.0252538	6.14438e-07	0.40812	0.00964006	-0.0114349
Mdk	immunized_water_drinking	3.64939e-06	0.00668412	2.01898e-06	0.104729	3.95088e-06	0.24733	0.756404	0.973294	-2.87622e-06	1.12564	0.0716481	0.056077
Thbs1	immunized_water_drinking	5.73268e-08	1.58376	-3.53637e-06	-0.0440747	-2.55757e-07	0.110211	-0.336528	-0.861275	3.62177e-06	0.928103	-0.685712	-0.0723653
Il1b	immunized_water_drinking	1.93066e-06	1.6473	1.85499e-06	0.218514	1.18984e-06	0.848706	0.130319	0.570949	2.47454e-06	2.44718	0.0161147	0.148719
Sdc4	immunized_water_drinking	4.31264e-06	0.55292	2.88505e-06	0.239408	2.18931e-06	0.564888	0.269771	0.858983	-3.2566e-06	1.15326	0.150898	0.350717
Cd40	immunized_water_drinking	-7.41969e-07	-0.00665091	2.9114e-07	0.0194213	-9.21745e-07	0.0763087	-0.0216928	0.216784	-8.82602e-07	0.771473	0.0188197	0.041105
Cebpb	immunized_water_drinking	1.6974e-06	0.193738	3.23836e-06	0.269921	-4.58334e-07	1.00583	1.50734	1.49063	2.41059e-05	1.89785	0.711226	0.858501
Was	immunized_water_drinking	1.99146e-06	0.306382	-1.32591e-07		1.64584e-06	0.294208	0.129716	0.0839678	1.58926e-06	0.473369	0.0165013	0.0340674
Sash3	immunized_water_drinking	2.33982e-06	0.547895	8.86494e-07	0.0138578	-3.87799e-07	0.639025	0.0312746		1.21612e-06	2.00282	0.00173967	0.0154607
Il2rg	immunized_water_drinking	1.89185e-06	1.09186	9.86547e-07	0.0664782	-1.02836e-07	1.77086	0.132829	0.236661	-4.24558e-07	2.1944	-0.00510024	0.0563693
Btk	immunized_water_drinking	8.02293e-07	1.18196	7.96e-07	-0.000563781	7.58962e-07	1.58427	0.0111618	-0.00273778	2.5341e-06	2.45602	-0.0284781	-0.00484894
Il6ra	immunized_water_drinking	2.10331e-06	0.886256	-7.4711e-07	0.0808291	4.47066e-06	0.367059	-0.025149	0.203046	4.36368e-06	1.36604	-0.0176756	0.193222
Tnfaip8l2	immunized_water_drinking	1.7863e-06	-0.0166162	2.51894e-07	0.0824769	6.20885e-07	0.115462	0.322891	0.281049	-3.68235e-07	1.21071	0.0365812	-0.00420286
Vtcn1	immunized_water_drinking	-6.48895e-07	0.960214	1.08976e-06	-0.032722	-8.01377e-07	0.103093	0.0838691	-0.00213601	-3.60644e-06	1.47926	0.0180586	0.0524835
Nras	immunized_water_drinking	3.24499e-06	0.394029	-1.29097e-07	0.0736256	3.46049e-07	0.257925	-0.0140484	-0.0361115	1.10491e-06	0.731195	-0.0542882	-0.0166873
Ptpn22	immunized_water_drinking	1.7884e-06	1.93902			-5.66829e-07				7.5079e-07		-0.0311328
Vcam1	immunized_water_drinking	1.60684e-06	0.553536	1.48802e-07	0.0295095	-2.02078e-06	0.333705	-0.00740048	-0.0456085	1.64615e-06	0.867959	-0.0137227	0.0828144
Bcl10	immunized_water_drinking	3.79787e-06	0.378446	1.0397e-06	0.115644	2.67729e-06	0.352546	0.117252	0.1758	5.50689e-06	0.913639	0.141097	0.269753
Exosc3	immunized_water_drinking	-8.37174e-07	0.191311	4.09716e-06	0.297759	3.29057e-06	0.415789	0.442924	0.672873	-5.38242e-07	0.673109	0.110977	0.130402
Shb	immunized_water_drinking	1.29612e-06	0.283285	2.1848e-06	0.209842	8.04761e-07	0.340953	0.431906	0.689314	-2.20063e-06	0.421684	0.268363	0.552925
Rps6	immunized_water_drinking	1.58142e-06	0.115654	3.70668e-06	0.1765	1.95743e-06	0.377503	0.240626	0.493204	-2.31876e-06	0.245274	0.104695	0.147088
Pde4b	immunized_water_drinking	-6.57267e-07	0.20327	-2.79934e-06	-0.1156	-2.72605e-06	-0.403143	-0.29919	-1.07909	-1.08669e-06	0.340386	-0.199024	-0.142078
Rab3b	immunized_water_drinking	-3.75123e-06	0.21511	4.82116e-07	0.0435411	8.98956e-06	0.258439	0.178251	0.491264	3.42285e-06	0.433728	0.0638474	0.150882
Zc3h12a	immunized_water_drinking	3.12582e-06	0.205168	1.69541e-06	0.0904912	2.01521e-06	0.315771	0.126869	0.871934	3.11488e-06	0.595813	0.210804	0.519764
Themis2	immunized_water_drinking	4.11026e-06	0.21194	-9.09148e-07	0.0151649	2.68331e-07	-0.038089	-0.0303069	0.0792375	2.41278e-06	0.872847	-0.0321902	-0.026076
Runx3	immunized_water_drinking	4.85312e-06	1.30207	6.92878e-07	0.0564163	2.55383e-06	1.45615	0.206539	0.205224	6.04299e-07	2.42466	0.0192621	0.100554
C1qb	immunized_water_drinking	6.34456e-06	0.605919	7.2431e-06	0.197559	-1.05766e-06	0.433939	1.18125	0.722356	-1.30962e-06	0.520066	0.0639432	0.157296
C1qc	immunized_water_drinking	3.73468e-06	0.807769	4.57873e-06	0.190395	-4.67951e-07	0.917028	1.36494	0.923288	-2.73866e-07	1.21451	0.063139	0.213731
C1qa	immunized_water_drinking	2.20303e-06	0.560563	4.48537e-06	0.15762	4.63435e-07	0.654449	1.44695	1.2117	-5.63572e-06	0.924136	0.0726238	0.233009
Tnfrsf1b	immunized_water_drinking	6.21468e-06	0.94042	1.84326e-06	0.109009	6.53434e-06	0.87042	0.11944	0.352324	3.45588e-06	1.44941	0.0929862	0.271404
Rpl22	immunized_water_drinking	9.75564e-07	0.161222	5.47458e-06	0.288741	2.16708e-06	0.452912	0.174112	0.70391	-5.9513e-07	0.728173	0.0871746	0.138245
Fgl2	immunized_water_drinking	6.84263e-07	0.812508	-2.72874e-06	-0.241754	-7.59026e-07	-0.0879998	-0.42314	-0.809658	4.2441e-07	0.549963	-0.320228	-0.189608
Shh	immunized_water_drinking	-5.42634e-06	0.22767	-7.44524e-07	-0.0823428	2.03821e-06	0.212201	-0.19699	0.0911804	3.76039e-06	0.362203	0.00121656	0.0356955
Rhoh	immunized_water_drinking	1.73064e-06	1.62825			3.68358e-07	1.83382			1.25046e-06	3.18184
Crlf2	immunized_water_drinking	2.084e-06	0.0275644	2.16809e-06	0.11838	-2.72688e-06	0.256353	1.70938	2.23289	3.05315e-06	1.04066	0.155267	1.71801
Ung	immunized_water_drinking	3.0202e-06	0.265193	-2.89835e-06	0.0671836	7.24988e-06	0.721206	0.148024	0.482676	5.60758e-06	0.812641	0.0524276	0.105793
Hmces	immunized_water_drinking	5.61723e-06	0.290068	3.30292e-06	0.217312	5.3628e-06	0.570845	0.181827	0.689788	5.61476e-06	1.11788	0.0587799	0.27541
Clec4a2	immunized_water_drinking	-5.66475e-09	0.0359832	1.37966e-06	0.0271052	3.1878e-07	0.0456234	0.165261	-0.0191021	-2.19212e-08	0.456465	0.0144234
Clec4d	immunized_water_drinking	1.77364e-06	0.0807079			-4.88485e-07	0.113848			-2.83216e-07	0.536292
C1rb	immunized_water_drinking	-1.82643e-07	0.183689	7.55052e-06		8.56819e-07	-0.0619569	0.40894	1.08271	-1.16889e-06	0.622202	0.129865	0.0760513
C1s2	immunized_water_drinking	8.88434e-07	0.183159	1.24418e-06	0.0452508	-9.59739e-07	-0.147212	0.137697	0.0166795	9.97828e-07	0.527583	-0.0342262	-0.0486665
Lag3	immunized_water_drinking	1.52291e-06	0.102295	2.48235e-07	0.0740224	3.30306e-06	2.63173	0.0598157	0.282587	1.02403e-06	2.51955	0.0285804	0.0387106
Pirb	immunized_water_drinking	2.7417e-06	0.662396	2.3725e-06	0.104669	-1.72949e-06	0.448157	0.85793	0.551494	-1.54948e-06	1.4936	0.153621	0.080709
Kmt5c	immunized_water_drinking	4.47979e-06	0.0597424	1.79174e-06	0.150218	4.18058e-06	0.331274	0.909115	1.49305	-8.7949e-06	0.859809	0.767862	0.778615
Relb	immunized_water_drinking	8.06074e-07	0.174446	3.4897e-07	0.129651	2.75805e-06	0.898215	0.454259	0.948011	1.78431e-06	0.983256	0.0809455	0.184345
Nectin2	immunized_water_drinking	6.05831e-06	0.338078	2.49018e-06	0.209952	4.32765e-06	0.538246	0.584452	0.930092	-2.13331e-05	0.90381	0.375698	0.51365
Bcl3	immunized_water_drinking	0.437027	1.38554	-3.51916e-07	0.37512	9.99034e-06	1.92659	0.729758	1.90125	-2.1874e-05	2.77287	0.727196	1.06363
Kcnn4	immunized_water_drinking	5.60952e-06	0.251219	2.53271e-06	0.189475	7.07923e-06	1.18075	0.627801	1.21759	2.46686e-06	1.5018	0.513486	0.407806
Pou2f2	immunized_water_drinking	5.63302e-07	-0.0187472	1.74652e-06	0.0651834	-2.00815e-07	-0.0186743	0.106301	0.433214	7.79279e-07	0.812098	0.0355793	0.0559481
Ceacam1	immunized_water_drinking	4.37819e-07	0.157599	-6.44824e-06	-1.40134	6.39066e-07	0.354924	-0.787401	-1.76292	-7.40505e-06	0.552923	-0.257835	-0.46165
Tgfb1	immunized_water_drinking	2.69053e-06	-0.00298589	-3.43631e-08	0.066582	-3.8846e-07	0.636766	0.288497	0.301431	-9.23181e-07	0.567679	0.0769589	0.213325
Tyrobp	immunized_water_drinking	4.13207e-06	0.546558	5.95564e-06	0.123184	2.50306e-07	0.518722	0.451234	0.440899	-6.50941e-07	1.50168	0.0961104	0.0468392
Nfkbid	immunized_water_drinking	-7.32501e-07	1.91036	1.22519e-06	0.0702558	3.58784e-07	0.849463	0.08895	0.614229	2.67807e-06	1.58601	0.0500582	0.11782
Hpx	immunized_water_drinking	7.1964e-07	0.00822563			7.73453e-07	0.132766			5.86581e-07	2.16641
Il4ra	immunized_water_drinking	3.44023e-06	0.196757	-2.34097e-06	0.0579104	-3.04318e-07	0.847134	0.254376	0.72523	-1.76391e-06	1.08753	0.270912	0.509812
Coro1a	immunized_water_drinking	6.4472e-06	0.698831	1.92712e-06	0.119717	1.39188e-06	1.62323	1.13998	1.1866	2.2482e-06	2.07928	0.131202	0.306163
Spn	immunized_water_drinking	1.76796e-06	1.36825	1.41289e-06	-0.00244632	1.95988e-06	1.91513	0.0658556	0.156845	1.36002e-06	2.32007	0.0266756	0.00192625
Itgal	immunized_water_drinking	1.51148e-06	0.0002461	1.2199e-06	0.00403168	-5.40883e-07	0.0538321	0.00555339	0.0553892	-7.9422e-07	0.503276	-0.0255507	0.00567973
Adam8	immunized_water_drinking	1.77903e-06	0.680557	4.38077e-07	0.074085	-3.72029e-06	0.386224	0.100963	0.235695	-2.42205e-06	0.497616	0.0401359	0.129604
Hras	immunized_water_drinking	3.89141e-06	0.0902955	-1.03139e-07	0.201024	3.60275e-06	0.691654	0.637462	1.03398	-3.62613e-06	0.43328	0.272424	0.415947
Tnfaip3	immunized_water_drinking	1.2963e-05	1.79466	-2.92123e-06	0.0315214	-5.08619e-06	0.956636	-0.248845	0.155714	3.68389e-06	1.48562	-0.0437905	0.281777
Adora2a	immunized_water_drinking	2.06877e-08	0.0851427		0.0179684	-2.39533e-07	0.0991113	0.0965054	0.126271	2.09609e-06	1.78834	0.0170883	0.0651631
Tespa1	immunized_water_drinking	1.24191e-06	0.129381	1.77594e-07	-0.00870552	4.3537e-07	0.371531			1.11877e-07	1.94116
Fcer2a	immunized_water_drinking	-2.03906e-07	0.0266854	5.69976e-07	-0.0670724	3.71345e-07	0.128041	0.0217477	-0.143961	7.67495e-07	0.549149	0.0020628	-0.000727692
Tnfsf13b	immunized_water_drinking	1.19364e-06	0.0467382			5.78972e-07		0.0251412	0.0406372	7.78882e-07	1.40537	-0.0108633	-0.00765093
Fgl1	immunized_water_drinking	1.16166e-06	0.103407			1.5929e-06	0.342897			-1.34573e-06	2.13153
Sh3rf1	immunized_water_drinking	1.99713e-06	0.417657	-3.99844e-06	-0.0454349	3.62748e-06	0.154339	-0.11378	-0.435084	2.20446e-06	0.448047	-0.100515	-0.121102
Ifi30	immunized_water_drinking	9.52808e-07	0.256657	4.37844e-06	0.318967	4.96542e-06	0.59812	0.478619	0.85534	3.01036e-06	0.560729	0.317181	0.55177
Jak3	immunized_water_drinking	2.0918e-06	0.0189319	2.63332e-07	0.0451441	-6.38793e-09	0.16416	0.603012	1.0835	3.12126e-06	0.467041	0.372915	0.815148
Il27ra	immunized_water_drinking	1.08391e-06	-0.000272625			1.28626e-06		-0.0081685		1.26361e-06	1.18376	0.00710435
Calr	immunized_water_drinking	1.06907e-05	0.0612565	-1.20593e-05	0.350051	9.54248e-06	0.222206	0.384228	0.536782	7.56581e-07	0.527586	0.338548	0.334362
Dhps	immunized_water_drinking	5.36976e-06	0.254819	3.21403e-06	0.100956	2.53731e-06	0.324689	0.261816	0.59859	-4.72547e-07	0.850076	0.108911	0.285081
Nod2	immunized_water_drinking	2.51829e-07	1.33025	-8.90779e-07	-0.0872454	1.11291e-06	0.0248655	-0.150513	-0.219733	4.19189e-07	0.320744	-0.0878403	-0.0824883
Rab4a	immunized_water_drinking	4.32309e-06	-0.0276874	-1.03279e-06	0.0447782	1.59502e-06	0.342535	0.0289401	0.0837124	-1.34458e-06	0.487445	-0.0543836	-0.0473248
Selenok	immunized_water_drinking	-1.37394e-06	0.177229	1.3002e-05	0.439003	6.34294e-06	0.40105	0.335453	0.724408	2.27938e-06	0.780614	0.162197	0.287214
Sftpd	immunized_water_drinking	3.47386e-06	4.36136	2.00945e-06	0.0133611	3.40298e-06		0.274641	0.334068	3.51851e-06	6.76992	0.114678	0.137496
Lgals3	immunized_water_drinking	4.33561e-06	0.622339	4.40475e-06	0.170709	5.45322e-06	1.19183	0.54635	0.706293	4.25576e-06	1.30016	0.258308	0.390001
Pnp	immunized_water_drinking	4.43976e-06	0.342293	5.3317e-06	0.203243	-2.51686e-05	0.876068	0.240465	0.305523	1.26916e-06	0.95981	0.0759415	0.171755
Psme1	immunized_water_drinking	2.2771e-06	0.0891837	5.3472e-06	0.171681	3.68163e-06	0.381617	0.592158	1.11472	-4.73891e-06	0.419974	0.337876	0.374964
Psme2	immunized_water_drinking	2.66603e-06	0.166213	4.98776e-06	0.23846	4.39886e-06	0.426134	0.366717	0.901362	-1.17032e-06	0.802867	0.143241	0.24265
Gpr183	immunized_water_drinking	1.97475e-06	0.0852754	-2.36736e-07	0.0281654	6.46741e-07	0.213565	0.0230213		-6.68579e-07	0.691216	0.0101003	0.0414107
Icam1	immunized_water_drinking	7.7725e-07	-0.00600646	1.54794e-06	0.0644799	-5.76742e-06	0.0697477	0.141538	0.348093	-1.59174e-06	0.544937	0.0528861	0.244908
Cd3g	immunized_water_drinking	3.59724e-06	0.0903886			-9.96666e-08		0.036082		1.26816e-06	1.28311	-0.0047335
Cd3e	immunized_water_drinking	1.2344e-06	0.0762226	-1.22807e-07		-1.81731e-07			-0.0609191	-1.9691e-07	0.525546	-0.0249883
Zbtb16	immunized_water_drinking	9.29743e-07	1.40104	-6.99924e-07	0.0782297	1.13704e-06		0.156431	0.154689	2.94085e-06	0.442754	0.0690261	0.0652167
Gcnt3	immunized_water_drinking	4.09498e-05	0.493271	0.000163934	0.0456518	0.000113054	0.271358	-0.0794604	0.0302933	-7.25887e-07	0.585109	-0.00805665	0.0141328
Rab27a	immunized_water_drinking	2.13888e-06	0.27699	-5.79521e-07	-0.118632	2.99714e-05	0.182043	-0.267821	-0.0247455	-4.61288e-05	0.484628	-0.0395587	-0.0178075
Ikzf1	immunized_water_drinking	3.74934e-06	0.51224	-7.94064e-07	-0.0745628	2.03108e-06	0.13495	-0.124429	-0.974684	3.21746e-06	1.87936	-0.0474789	-0.0661908
Lcp2	immunized_water_drinking	2.44559e-06	1.36571	-7.94378e-07	-0.0262723	2.75204e-06	0.300089	0.0761083	-0.13291	6.22057e-07	2.29659	-0.0112532	0.00617884
Dock2	immunized_water_drinking	2.86191e-06	0.498594	8.69319e-07	-0.0080187	1.5723e-06	0.0393649	-0.0766961	-0.32546	1.3177e-06	0.689643	-0.0351146	-0.0421124
Itk	immunized_water_drinking	-1.05568e-07	2.09319	-2.33051e-07		9.53509e-07	0.551718			2.97079e-07	2.58755
Havcr2	immunized_water_drinking	1.52855e-06	1.73345	5.80021e-07	0.083414	9.83917e-07	1.57126	0.0485911	0.0629356	-1.29736e-06	1.83504	0.0218042	-0.0104146
Irf1	immunized_water_drinking	4.194e-06	0.259164	-2.51413e-06	0.0795109	7.60093e-06	0.542583	-0.00579154	0.671317	-3.21916e-07	1.08032	0.0629113	0.256615
Alox15	immunized_water_drinking	4.46441e-06	3.14272	3.39682e-06	0.0049531	2.52452e-06	1.05752	0.717579	0.461597	2.95956e-06	3.64894	1.25905	0.994845
C1qbp	immunized_water_drinking	2.34839e-06	0.127965	3.08071e-06	0.136635	6.55836e-06	0.259005	0.0946512	0.254259	-2.00006e-06	0.522934	0.0854633	0.0564871
Tmem98	immunized_water_drinking	1.57705e-06	0.210787	6.10333e-06	0.118627	1.62558e-05	0.22503	0.206694	0.479972	-3.59255e-06	0.298058	0.236934	0.342476
Rara	immunized_water_drinking	5.90738e-06	-0.0277131	3.35613e-06	0.0993351	3.92928e-06	0.478942	0.452582	1.22391	5.43893e-06	0.395597	0.430126	0.474775
Stat3	immunized_water_drinking	1.51165e-06	0.24604	4.85529e-06	-0.0339193	4.31284e-07	0.416999	-0.149299	0.10198	1.94157e-06	0.839506	-0.0607931	0.0601542
Cd300a	immunized_water_drinking	1.46466e-06	0.107048	2.64781e-07	0.0533733	-3.96984e-07	0.049973	0.035101	0.0864639	8.54246e-07	1.15411	0.01804	4.77202e-05
Sox4	immunized_water_drinking	1.15281e-06	0.203938	4.39593e-07	-0.0544317	-1.919e-06	-0.000503756	-0.114202	-0.177032	-2.69544e-07	0.360028	-0.0700058	-0.147179
Irf4	immunized_water_drinking	7.76458e-08	0.0695698	4.27721e-07	0.0274855	2.07594e-08		0.0549091		7.01708e-07	3.2578	0.0186076	0.00892079
Cd83	immunized_water_drinking	1.55002e-06	1.7539	1.80434e-06	1.02098	3.28363e-06	0.833027	0.344625	0.439602	-1.69768e-08	1.42786	0.0556413	0.424769
Gadd45g	immunized_water_drinking	3.47699e-06	2.25999	2.735e-06	1.95189	3.17171e-06	2.83344	1.70597	3.71878	6.10722e-06	2.97557	1.56639	2.47786
Syk	immunized_water_drinking	2.15646e-06	0.0590447	-4.75635e-07	-0.0303576	7.06818e-06	0.023616	-0.0827565	0.101325	3.41621e-06	0.396417	0.037662	0.151266
Ctla2a	immunized_water_drinking	2.62859e-06	1.39611	1.90717e-06	0.160957	2.37491e-06	1.00238	0.133687	0.17011	4.87871e-06	2.15502	0.00691609	0.0218023
F2rl1	immunized_water_drinking	2.06533e-05	0.431693	-1.05528e-06	-0.0690699	1.43407e-06	0.338241	-0.419279	-0.238604	7.6271e-06	0.750347	-0.0381005	-0.0228044
Id2	immunized_water_drinking	4.4503e-06	0.420758	-1.05093e-05	0.0966714	-4.28772e-06	0.243731	0.11227	-0.0280918	2.38724e-05	0.442507	0.132168	-0.0737558
Arg2	immunized_water_drinking	-8.37769e-07	0.264608	-7.78169e-07	-0.133865	7.88153e-07	0.839404	-0.225228	-0.383161	-8.44597e-06	-0.0533812	-0.146637	-0.13122
Batf	immunized_water_drinking	1.79628e-06	0.742954	1.14764e-06	0.166045	4.68027e-06	2.58355	0.176672	1.71203	5.79736e-07	3.7006	0.0911952	0.21654
Ptger4	immunized_water_drinking	5.88211e-06	1.65107	-1.16673e-06	0.0136014	2.98379e-06	1.42161	-0.0315852	0.0974676	3.25104e-06	2.4787	-0.0497094	0.019973
Fyb	immunized_water_drinking	3.29894e-06	0.326369	1.45801e-06	-0.0279927	6.60956e-07	0.131353	-0.0332005	0.127634	2.31269e-06	1.14997	0.0256241	0.062388
Cyrib	immunized_water_drinking	8.7016e-07	0.279795	-6.99215e-07	-0.0485782	-7.07177e-07	-0.0738844	-0.212699	-0.285297	5.17018e-06	0.290412	-0.110643	-0.080731
Socs1	immunized_water_drinking	-6.33092e-07	1.6199	1.57513e-06	0.180118	-9.9039e-07	2.82361	0.352857	3.35223	9.18074e-07	4.05871	0.0628762	2.17602
Bcl6	immunized_water_drinking	3.17483e-06	0.843987	8.25738e-07	0.0559428	-8.01817e-06	0.59827	-0.00384826	0.329115	3.23584e-06	1.2948	0.0889971	0.0968145
Hes1	immunized_water_drinking	3.86405e-06	0.0202265	-2.44434e-06	0.12402	5.96929e-06	0.204485	0.584073	0.925131	-2.12179e-07	0.798404	0.622893	0.350111
Tfrc	immunized_water_drinking	2.137e-06	0.221632	-3.03256e-06	-0.148806	-4.83834e-07	-0.0744859	-0.434118	-0.252437	2.65662e-06	0.136216	-0.058335	-0.374115
Cd86	immunized_water_drinking	6.05167e-07	0.11095	2.7162e-07	0.0134045	6.99986e-07	0.618088	-0.0475394	-0.127229	2.28249e-06	1.50988	-0.0375706	0.0417867
Btla	immunized_water_drinking	-2.74537e-07									0.438254
Nfkbiz	immunized_water_drinking	3.12355e-06	0.346953	-6.20052e-09	-0.0834867	2.95069e-06	0.0792775	-0.423571	0.311078	6.26149e-06	0.491373	0.0231365	0.259369
Samsn1	immunized_water_drinking	3.72194e-06	3.12352			3.30398e-06	2.71901			2.3618e-06	4.20832
Runx1	immunized_water_drinking	2.19619e-06	0.0572868	-3.91597e-06	-0.0970302	1.81364e-06	0.111588	-0.179675	-0.0538067	4.46228e-06	0.454398	-0.0626464	0.0269855
Rnf8	immunized_water_drinking	7.19637e-06	0.0716016	1.90834e-06	0.176802	2.62354e-06	0.221755	0.62946	1.12852	9.76746e-07	0.655041	0.121701	0.132669
Rasal3	immunized_water_drinking	-1.21109e-07	0.0578759	2.32223e-07	0.00091735	-2.2958e-07	0.253363	-0.0144986	0.174977	1.38652e-06	0.580216	-0.0109956	0.0021097
Tapbp	immunized_water_drinking	-1.92924e-05	0.231173	-3.85287e-06	0.204227	2.84679e-06	0.50892	0.457031	0.681689	2.44129e-07	0.620815	0.298081	0.343861
H2-K1	immunized_water_drinking	1.0665e-05	0.49959	5.13486e-06	0.241516	4.12072e-05	0.971088	0.732681	0.934258	4.24814e-06	1.08826	0.356951	0.589717
H2-DMa	immunized_water_drinking	2.74645e-06	0.195963	2.12565e-06	0.128812	1.73316e-06	0.707824	0.8562	0.957956	5.04932e-06	1.10174	0.0966122	0.102462
H2-DMb2	immunized_water_drinking	4.41148e-06	0.157473	2.10269e-06	0.0112827	6.58736e-07	0.11235	0.452805	0.137797	3.1829e-07	1.24631	0.0199763	0.0383166
H2-DMb1	immunized_water_drinking	3.62201e-06	1.18444	2.85046e-06	0.139605	4.46557e-06	1.01045	0.353843	0.313842	4.12317e-06	2.12541	0.086297	0.0105011
Psmb9	immunized_water_drinking	1.38388e-06	0.0761542	2.28954e-06	0.157418	9.4573e-07	0.606488	0.59918	1.13463	-3.69216e-06	0.921632	0.258226	0.220674
Tap1	immunized_water_drinking	4.25269e-06	0.159519	2.49395e-07	-0.0185745	-6.26544e-07	0.482487	-0.00266727	0.306247	2.6975e-07	0.394682	0.0418746	0.0264983
Psmb8	immunized_water_drinking	5.4296e-06	0.0427855	1.57179e-06	0.0999342	-7.8376e-06	0.631118	0.294587	0.481163	-1.08117e-06	0.779767	0.0377219	0.0218261
Tap2	immunized_water_drinking	8.05244e-06	0.0601399	1.28876e-06	0.166056	-1.73041e-06	0.507644	0.78794	1.36248	6.40676e-07	0.519854	0.511462	0.355318
H2-Ab1	immunized_water_drinking	7.15151e-06	0.570637	7.24777e-06	0.164899	4.73828e-06	1.0521	1.09692	1.03854	4.15647e-06	1.4993	0.0472525	0.211433
H2-Aa	immunized_water_drinking	6.09666e-06	0.426064	-1.83115e-06	0.153195	3.28408e-06	0.763738	0.72757	0.466004	2.63737e-06	1.22221	0.0334363	0.0603737
H2-Eb1	immunized_water_drinking	6.98303e-06	0.351689	6.65939e-06	0.176794	3.93936e-06	1.1081	1.05473	0.97366	5.49383e-06	1.38106	0.0432902	0.256492
C4b	immunized_water_drinking	7.11011e-06	0.552326	3.21462e-06	0.0694332	-1.16588e-06	0.327484	0.234888	0.377199	9.19625e-06	1.17446	0.144781	0.0822726
Aif1	immunized_water_drinking	2.87238e-06	0.129688	4.11141e-06	0.0689332	4.25434e-06	0.454594	0.222908	0.535453	-4.46319e-07	1.37853	0.0691339	-0.021047
H2-D1	immunized_water_drinking	0.000142573	0.478864	7.39537e-06	0.445527	8.35491e-06	0.786855	0.516955	0.850619	5.69571e-06	1.13674	0.288821	0.59036
H2-Q7	immunized_water_drinking	8.39696e-06	0.0920522	2.81232e-07	0.0411774	2.50447e-07	0.190092	0.153946	0.348923	2.16055e-06	1.4986	0.0334087	0.0710198
H2-Q10	immunized_water_drinking	2.08105e-06	0.557948	-1.5147e-06	-0.0051188	3.07686e-06	1.2873	0.190424	0.104834	-8.38813e-07	2.62089	0.0165626	0.117774
H2-T23	immunized_water_drinking	7.69481e-06	0.557411	7.50817e-06	0.160907	4.6514e-06	0.762226	0.525352	0.969196	1.247e-06	0.986906	0.236046	0.299633
H2-M3	immunized_water_drinking	9.99322e-07	0.241025	-4.26088e-07	-0.00587074	3.00824e-06	-0.0383508	-0.0422058	-0.141457	1.71704e-06	0.573367	-0.0330231	-0.0632802
Tnfrsf21	immunized_water_drinking	6.14476e-07	0.35182	7.27275e-07	0.0253051	1.10522e-06	0.0936807	0.00580598	0.123177	5.79218e-06	0.416752	0.160026	0.223059
Vegfa	immunized_water_drinking	5.35616e-05	0.711976	1.36454e-06	0.0562246	2.86021e-06	0.480281	0.102734	0.598606	3.77539e-06	1.23536	0.259551	0.598388
Tnfsf9	immunized_water_drinking	1.00457e-06	0.159186	1.84809e-06	0.10973	1.19531e-06	1.26658	0.141691	0.364112	4.61407e-08	3.47662	0.0379085	0.159046
Cd74	immunized_water_drinking	5.90642e-06	0.336395	1.87533e-05	0.158409	4.03456e-06	0.879712	0.956625	0.695501	4.1776e-06	1.12006	0.0364396	0.150122
Ptpn2	immunized_water_drinking	2.50178e-07	0.710156	1.97881e-06	0.0780533	2.12437e-06	0.900533	0.110115	0.390245	-3.1358e-06	1.76069	0.0732179	0.122476
Unc93b1	immunized_water_drinking	2.89443e-06	0.042745	1.58791e-06	0.0959866	-2.65121e-06	0.229734	0.650925	0.607836	-9.63586e-07	0.381046	0.134521	0.322258
Tbc1d10c	immunized_water_drinking	1.22547e-06	0.0950828		0.0395398	2.29649e-07		0.0844598	0.283656	4.4247e-07	2.66241	0.0109883
Rela	immunized_water_drinking	2.00522e-06	0.199297	2.20727e-06	0.142641	1.92476e-06	0.373788	0.527806	0.699437	5.63813e-07	0.45375	0.243199	0.391272
Ccdc88b	immunized_water_drinking	1.72904e-06	0.110855	2.44392e-08	0.0852016	6.2554e-08	1.5507	0.768547	0.750397	2.12662e-06	1.23259	0.105137	0.242884
Bad	immunized_water_drinking	2.06414e-06	0.0123032	5.41911e-07	0.182503	4.90531e-06	0.502367	1.07774	1.45123	1.61433e-06	0.750184	0.625694	0.658809
Cd274	immunized_water_drinking	2.98045e-06	0.221973	-9.19287e-07	0.0060342	-1.09416e-06	0.282482	-0.0456114	-0.0687258	1.6379e-06	1.12013	-0.0556201	-0.0413813
Il33	immunized_water_drinking	8.47427e-06	0.855133	1.58639e-06	0.0880148	5.66105e-06	1.04516	-0.0630856	0.147696	6.59326e-06	2.09343	0.0987712	0.440266
Nkx2-3	immunized_water_drinking	7.42908e-07	-0.0321055	3.98455e-07	0.00282361	-4.58628e-07	0.0470597	0.179701	0.481891	9.42284e-07	0.822376	0.0407065	0.0788173
Zap70	immunized_water_drinking		0.0474415			2.5783e-08				1.15831e-07	0.427344
Nlrp3	immunized_water_drinking		1.23925			2.10258e-07
Tnf	immunized_water_drinking		2.19061

## Sheet: stomach mucosal immunity
mgi_symbol	reference_sample	immunized_day7_Cpa3+/+_2-bottle_test	immunized_day7_Cpa3+/+_oral_gavage	immunized_day7_Cpa3Cre/+_2-bottle_test	immunized_day7_Cpa3Cre/+_oral_gavage	immunized_day11_Cpa3+/+_2-bottle_test	immunized_day11_Cpa3+/+_oral_gavage	immunized_day11_Cpa3Cre/+_2-bottle_test	immunized_day11_Cpa3Cre/+_oral_gavage	immunized_day16_Cpa3+/+_2-bottle_test	immunized_day16_Cpa3+/+_oral_gavage	immunized_day16_Cpa3Cre/+_2-bottle_test	immunized_day16_Cpa3Cre/+_oral_gavage
Lyg1	immunized_water_drinking	4.14063e-07	0.983418	4.49732e-07	-0.0142456	2.14717e-06	1.89057	0.0356343	-0.204445	4.27188e-06	0.0773845	-0.264143	-0.0836056
Pigr	immunized_water_drinking	3.1752e-06	1.58784	-6.52548e-06	-1.08719	6.05486e-07	2.22387	-0.335076	-0.697783	6.79562e-07	3.40725	-0.0711295	-0.217303
Hck	immunized_water_drinking	4.73216e-06	0.776373	7.17136e-06	0.0854791	2.51937e-06	1.25932	0.225843	0.982274	3.34711e-06	1.96006	0.303833	0.228964
Bpifb1	immunized_water_drinking	6.35254e-07	0.351916	8.16784e-08	-0.00529239	-1.19691e-06	0.360287	0.649141	0.1713	-0.846441	2.45495	0.0521957	0.156811
Romo1	immunized_water_drinking	3.12329e-06	0.0696531	2.90528e-06	1.25503	2.36703e-06	0.93349	1.53955	2.54123	4.8135e-06	1.05287	0.974368	0.992658
Wfdc15b	immunized_water_drinking	1.13144e-06	1.87579	-5.28125e-07	0.0143068	2.26678e-06		-0.0323793	0.0928982		2.32623		-0.0216025
Slpi	immunized_water_drinking	1.22596e-06	0.15087	6.73415e-06	0.194449	1.29594e-06	0.363826	0.657392	0.368082	3.01614e-06	1.35388	0.140445	0.095974
Wfdc2	immunized_water_drinking	2.50883e-06	1.33329	2.23063e-06	0.102645	8.56409e-06	1.99254	0.77944	0.958707	-2.89426e-07	3.20592	0.219714	0.353364
Rpl39	immunized_water_drinking	-6.61528e-07	0.110168	-1.77433e-06	0.166753	8.57074e-06	0.264639	0.132709	0.389703	-1.58036e-05	0.614508	0.0578702	0.120959
Epha2	immunized_water_drinking	1.2452e-05	1.09779	-5.77791e-07	0.0668564	4.32239e-06	1.04611	0.0739438	0.320451	1.08465e-05	1.73474	0.182884	0.232322
Spon2	immunized_water_drinking	-8.87758e-06	-0.0781349	1.04997e-08	-0.0471769	-3.71393e-06	0.0431857	0.343802	0.14369	-2.89228e-06	0.0907501	0.0347544	-0.0789717
Jchain	immunized_water_drinking	5.54733e-07	0.0692102	-4.92154e-06	0.071684	3.69919e-07	0.235834	0.156355	0.380412	-1.80748e-07	4.06024	0.0197603	0.161995
Cxcl5	immunized_water_drinking	1.27323e-06				-2.91105e-07					1.66855
Pf4	immunized_water_drinking	2.93786e-06	0.841042	2.85853e-06	0.228038	1.0149e-06	0.72445	1.26291	0.398111	2.12602e-07	0.994602	0.0815791	0.133079
Cxcl1	immunized_water_drinking	1.29413e-06	3.30519			8.18824e-08					3.06022
Pla2g1b	immunized_water_drinking	2.3238e-06	-0.032442	6.42743e-06	0.229307	3.01588e-06	-0.432491	0.431567	0.645489	2.91724e-07	-0.847997	0.267575	0.0316139
Ncf1	immunized_water_drinking	1.34373e-06	1.39871	8.50502e-07	0.0493949	-2.04181e-06	0.741457	0.194163	0.122617	-2.22471e-06	1.69796	0.0637064	0.0240704
Serpine1	immunized_water_drinking	1.10948e-06	3.11993	2.40259e-07	0.0607607	1.35785e-06	2.12328	0.0526481	-0.0477493	1.64987e-06	3.12616	-0.0638698	0.0588003
Tac1	immunized_water_drinking	-1.96031e-06	0.708347	3.80051e-06	0.202604	9.39981e-07	0.459906	0.159044	0.357859	-1.41859e-06	1.37393	-0.0359433	0.0659016
Rarres2	immunized_water_drinking	-1.93228e-06	0.057129	0.591792	0.179632	1.74965e-06	0.124056	0.712745	0.651574	4.41513e-06	0.229307	0.147529	0.137508
Npy	immunized_water_drinking	6.55559e-06	1.07245	1.40037	1.87416	1.21504e-05	1.18704	1.0396	1.63758	8.01992e-06	1.64203	1.17491	1.77304
Reg3g	immunized_water_drinking	2.49116e-06	3.46811	-2.26907e-08	-0.0201704	3.56445e-06		0.0745172		6.34202e-07	6.14008	0.04765	-0.0461494
Gapdh	immunized_water_drinking	4.60928e-06	0.0268267	-5.15474e-06	0.199656	3.91126e-06	0.345243	0.563309	0.662297	2.32957e-06	0.183226	0.403652	0.694151
C5ar1	immunized_water_drinking	-4.1884e-07	0.336012	1.40978e-06	0.0924642	-1.79911e-06	0.0498341	0.117135	0.17922	-1.46077e-06	0.767195	0.0953617	0.110289
Pglyrp1	immunized_water_drinking	4.79013e-06	0.90107	-1.46877e-06	0.0241229	0.754295	1.96133	0.0787031	0.320371	-5.99777e-09	2.44444	-0.0355796	-0.0962997
Bcl3	immunized_water_drinking	0.437027	1.38554	-3.51916e-07	0.37512	9.99034e-06	1.92659	0.729758	1.90125	-2.1874e-05	2.77287	0.727196	1.06363
Rps19	immunized_water_drinking	2.76343e-06	0.0768364	2.60733e-06	0.413744	2.68594e-06	0.587888	0.589774	1.26884	-7.7612e-07	0.727294	0.324484	0.661
Ffar2	immunized_water_drinking	1.2506e-06	0.0370822	-2.52014e-06	-0.127759	2.37039e-06	0.338484	-0.0391689	-0.0616941	-4.803e-07	1.28424	-0.0146781	-0.0483269
Adm	immunized_water_drinking	5.15524e-06	1.99724	4.54929e-06	0.168373	4.43653e-06	1.73654	0.124178	0.937798	4.8883e-06	2.5729	0.0538442	0.822267
Umod	immunized_water_drinking	1.74502e-06	2.17043	1.06804e-06	0.016979	1.28906e-06	0.825374	0.278641	0.205158	-2.61128e-06	2.28369	0.100515	0.0749697
Dmbt1	immunized_water_drinking	2.82054e-06	1.39604	-2.36321e-06	-0.405132	2.17353e-06	1.49889	0.00837914	-0.131905	-1.93787e-07	2.16598	0.051063	-0.00412377
Lyz1	immunized_water_drinking	6.66526e-07	0.0474909	-1.62407e-06	0.0153578	1.5234e-06	0.970897	0.0684169		6.58927e-07	0.728602	-0.00452145	-0.0768585
Nod2	immunized_water_drinking	2.51829e-07	1.33025	-8.90779e-07	-0.0872454	1.11291e-06	0.0248655	-0.150513	-0.219733	4.19189e-07	0.320744	-0.0878403	-0.0824883
Sftpd	immunized_water_drinking	3.47386e-06	4.36136	2.00945e-06	0.0133611	3.40298e-06		0.274641	0.334068	3.51851e-06	6.76992	0.114678	0.137496
Ear2	immunized_water_drinking	6.63868e-07								-1.72482e-07	1.9061
Lgals3	immunized_water_drinking	4.33561e-06	0.622339	4.40475e-06	0.170709	5.45322e-06	1.19183	0.54635	0.706293	4.25576e-06	1.30016	0.258308	0.390001
Ang	immunized_water_drinking	3.47756e-06	0.0351623	3.54712e-06	0.170758	5.5656e-06	0.279191	0.4016	0.661022	2.4154e-06	-0.0271885	0.0910887	0.190984
Rnase2b	immunized_water_drinking	-2.12821e-06	0.0852936		0.039514	5.02108e-07	0.0865681	0.0355577		-3.50572e-07	0.933498	-0.00803111	0.0509093
Rnase2a	immunized_water_drinking	3.01362e-06	4.07543	2.07433e-06	0.0984058	2.80534e-06	3.67295	2.58656	0.999028	1.3308e-06	5.21016	0.0344538
Ltf	immunized_water_drinking	2.94524e-06	1.24641	1.01489e-06	0.0129266	4.58864e-07	1.32829	-0.0461871	0.183745	5.47089e-06	1.31284	0.00531019	0.235566
Havcr2	immunized_water_drinking	1.52855e-06	1.73345	5.80021e-07	0.083414	9.83917e-07	1.57126	0.0485911	0.0629356	-1.29736e-06	1.83504	0.0218042	-0.0104146
Ccl2	immunized_water_drinking	2.97954e-06	2.70272			4.72349e-08	0.471075			2.60615e-08	3.05428
Ccl11	immunized_water_drinking	5.55091e-06	1.93923	1.07883e-06	0.0547274	6.52927e-06	1.34384	0.37555	0.415709	2.04292e-07	2.57568	0.0351023	0.103484
Wfdc17	immunized_water_drinking	2.67834e-08	1.06356	2.78866e-06	0.122105	-3.79244e-06	0.285926	0.161671	0.463992	-3.57341e-06	1.7656	0.0192784	0.0946931
Wfdc18	immunized_water_drinking	2.1582e-06	3.66951	-2.55288e-06		2.98058		-0.0543671		1.23247e-06	5.50625	-0.0388305	-0.162439
H2bc4	immunized_water_drinking	3.62574e-06	0.0679465	6.05756e-06	0.466215	3.13845e-06	0.271757	0.85278	1.01645	-6.35173e-07	0.268345	0.625281	0.387042
Cxcl14	immunized_water_drinking	-5.27355e-06	0.0617822	2.32906e-06	0.0400075	-5.21262e-06	0.412143	0.175316	0.262945	6.22695e-07	1.53987	0.0418394	0.0436356
F2rl1	immunized_water_drinking	2.06533e-05	0.431693	-1.05528e-06	-0.0690699	1.43407e-06	0.338241	-0.419279	-0.238604	7.6271e-06	0.750347	-0.0381005	-0.0228044
Naip5	immunized_water_drinking	-1.88566e-06	0.450616	-1.91675e-06	-0.100614	1.97265e-06	0.21415	-0.491989	-0.223616	-1.00271e-06	0.449061	-0.0841973	-0.168893
Rpl30	immunized_water_drinking	7.93972e-05	0.170286	4.11295e-06	0.24239	4.38399e-06	0.423556	0.250176	0.606446	-3.81214e-06	0.65558	0.133315	0.132393
Gsdmd	immunized_water_drinking	4.6721e-06	0.437246	2.31731e-06	0.0796	4.89709e-06	0.63006	0.188532	0.601649	4.27841e-06	0.834499	0.204587	0.328813
Pla2g6	immunized_water_drinking	-7.66795e-07	-0.060573	9.82162e-08	0.0671454	3.11753e-06	0.126916	0.514487	0.578174	3.32676e-06	-0.0178173	0.275286	0.401149
Krt6a	immunized_water_drinking	1.27143e-06	1.22027	4.31605e-07	-0.0438335	-3.38809e-06	0.048047	0.0223466	-0.247641	6.15367e-07	0.509592	0.14861	0.0898015
H2-T23	immunized_water_drinking	7.69481e-06	0.557411	7.50817e-06	0.160907	4.6514e-06	0.762226	0.525352	0.969196	1.247e-06	0.986906	0.236046	0.299633
Fau	immunized_water_drinking	3.82264e-06	0.255001	2.99378e-06	0.93144	4.2112e-06	1.11502	1.15228	1.94911	3.93277e-06	1.40739	0.696232	0.906911
Nlrp3	immunized_water_drinking		1.23925			2.10258e-07
Tnf	immunized_water_drinking		2.19061

## Sheet: stomach chemotaxis
mgi_symbol	reference_sample	immunized_day7_Cpa3+/+_2-bottle_test	immunized_day7_Cpa3+/+_oral_gavage	immunized_day7_Cpa3Cre/+_2-bottle_test	immunized_day7_Cpa3Cre/+_oral_gavage	immunized_day11_Cpa3+/+_2-bottle_test	immunized_day11_Cpa3+/+_oral_gavage	immunized_day11_Cpa3Cre/+_2-bottle_test	immunized_day11_Cpa3Cre/+_oral_gavage	immunized_day16_Cpa3+/+_2-bottle_test	immunized_day16_Cpa3+/+_oral_gavage	immunized_day16_Cpa3Cre/+_2-bottle_test	immunized_day16_Cpa3Cre/+_oral_gavage
Il1rl1	immunized_water_drinking	1.67504	3.30654	-3.48982e-07	-0.0210897	1.40609	3.87008	0.107078	0.0061713	1.05199	4.7457	0.0262766	0.121696
Ackr3	immunized_water_drinking	-1.68471e-07	0.326989	-1.76997e-07	-0.0617345	2.20242e-06	0.0152464	-0.00906097	-0.316975	2.75122e-06	0.435411	-0.0359153	-0.0841849
Cxcr4	immunized_water_drinking	2.04948e-06	0.208287	1.22296e-06	0.0704524	1.39112e-06	0.028681	0.197273	-0.0953997	1.29552e-06	0.95214	0.0312436	0.0243187
Ptprc	immunized_water_drinking	4.57013e-06	0.555529	5.55792e-07	-0.0147207	-1.77209e-06	0.519983	-0.0560609	-0.229529	2.58461e-07	0.931145	0.0216558	-0.0218101
Sell	immunized_water_drinking	8.32921e-07	0.180919			-1.18185e-06	0.0396352	-0.13909		-6.18678e-08	1.31492
Fcgr2b	immunized_water_drinking	3.04567e-06	0.776827	2.51679e-06	0.0743697	-1.16619e-07	0.129176	0.187994	0.0761736	1.10927e-06	1.04703	0.0297348	0.0846739
Fcgr3	immunized_water_drinking	3.43281e-06	0.581264	-3.01013e-06	0.0638062	6.23424e-07	0.228022	0.197284	0.00248736	1.37182e-06	0.641095	0.0604307	0.0625492
Fcer1g	immunized_water_drinking	1.01822e-05	1.24317	2.66528e-06	0.0786353	-8.78065e-07	1.23123	0.275691	0.0419251	3.16583e-07	1.98507	0.054736	-0.0141616
Cd84	immunized_water_drinking	1.38843e-06	0.211247	-4.43721e-07	0.0476523	-3.45948e-06	-0.0238364	-0.102485	-0.236405	-1.34976e-06	0.476036	0.0023273	0.0129719
Ackr1	immunized_water_drinking	-1.96023e-06	0.130006	-2.27508e-06	-0.0164216	-1.29862e-06	0.230942	0.178266	-0.0109716	3.62264e-06	0.780003	-0.0275273	-0.0438292
Notch1	immunized_water_drinking	1.57077e-06	-0.157325	-3.56247e-06	-0.117289	-1.70049e-06	-0.227343	-0.158091	-0.253448	3.05846e-06	-0.251277	-0.136773	-0.129878
Dpp4	immunized_water_drinking	-8.42529e-07	0.0670261	-3.05625e-06	-0.301765	-1.67341e-06	-0.369821	-0.442983	-1.09563	-2.51964e-06	-0.838564	-0.346512	-1.0568
Ptprj	immunized_water_drinking	6.53425e-06	0.00270355	-5.22973e-06	-0.262986	7.21975e-08	-0.0925435	-0.701135	-0.582395	1.61918e-06	-0.364069	-0.304017	-0.162493
Mdk	immunized_water_drinking	3.64939e-06	0.00668412	2.01898e-06	0.104729	3.95088e-06	0.24733	0.756404	0.973294	-2.87622e-06	1.12564	0.0716481	0.056077
Grem1	immunized_water_drinking	-5.29316e-07	-0.0429854	-3.77882e-06	-0.364636	-2.49727e-06	0.0358615	-0.188256	-1.57711	-1.91927e-06	0.10024	-1.01754	-0.716211
Thbs1	immunized_water_drinking	5.73268e-08	1.58376	-3.53637e-06	-0.0440747	-2.55757e-07	0.110211	-0.336528	-0.861275	3.62177e-06	0.928103	-0.685712	-0.0723653
Sema6d	immunized_water_drinking	3.12753e-06	-0.0973886	-3.23867e-06	-0.141539	-8.47452e-09	-1.35123	-0.361231	-1.59602	4.90071e-06	-0.647741	-0.263451	-0.431535
Il1b	immunized_water_drinking	1.93066e-06	1.6473	1.85499e-06	0.218514	1.18984e-06	0.848706	0.130319	0.570949	2.47454e-06	2.44718	0.0161147	0.148719
Prex1	immunized_water_drinking	9.45205e-07	0.0560408	-4.18652e-06	-0.0319867	1.76908e-06	0.194234	0.063356	0.123439	9.48376e-08	0.616605	0.0247172	0.108838
Tlr2	immunized_water_drinking	-2.56012e-06	0.0755036	1.23331e-06	0.00346873	-3.9935e-06	0.0758879	0.0342956	0.00192945	-5.5738e-06	0.712302	0.0133552	0.0673574
Sema4a	immunized_water_drinking	-1.29184e-06	0.136053	-2.23111e-06	-0.13368	6.75159e-09	0.198763	0.0484548	0.158957	5.54648e-07	0.206464	-0.00724669	0.0751231
S100a8	immunized_water_drinking	-1.05733e-06	2.22742			-1.58667e-06	0.0379671	-0.121955	-0.354605	4.94319e-07	1.84416		-0.0273898
S100a9	immunized_water_drinking	-3.64611e-06	0.186574	-1.37962e-06	-0.156014	-2.68303e-06	0.204904	-0.0887523	-0.853039	-4.03214e-06	0.764228	-0.0546327	-0.0418498
Rbm15	immunized_water_drinking	8.18701e-06	0.143311	-2.53912e-06	0.0527387	5.00795e-06	0.349657	-0.162273	-0.253414	7.07449e-06	0.557692	-0.0455098	-0.09164
Mcoln2	immunized_water_drinking	3.58135e-07	0.206347	-3.05037e-06	-1.0535	2.42557e-06	1.33983	-0.251706	-0.289299	-5.44076e-07	1.74904	-0.203121	-0.147952
Creb3	immunized_water_drinking	1.29058e-05	0.174792	5.62865e-06	0.151373	3.98031e-06	0.393287	0.242631	0.537855	-5.93345e-08	0.55106	0.128194	0.233021
Tlr4	immunized_water_drinking	2.5676e-06	0.247306	-2.8917e-06	-0.108826	-2.87886e-07	0.0456075	-0.573206	-0.826472	-1.1684e-06	0.457314	-0.191144	-0.0810636
Jun	immunized_water_drinking	-7.0191e-06	0.951776	-4.29063e-07	0.04613	-3.59418e-06	0.0935086	0.441649	0.484535	3.05147e-06	0.405786	0.164711	0.510169
Edn2	immunized_water_drinking	-1.9401e-06	3.26808	3.25244e-07	0.059452	1.79898e-07	2.16113	1.32886	2.33845	-6.27228e-07	4.12706	0.0397206	2.39407
Zc3h12a	immunized_water_drinking	3.12582e-06	0.205168	1.69541e-06	0.0904912	2.01521e-06	0.315771	0.126869	0.871934	3.11488e-06	0.595813	0.210804	0.519764
C1qb	immunized_water_drinking	6.34456e-06	0.605919	7.2431e-06	0.197559	-1.05766e-06	0.433939	1.18125	0.722356	-1.30962e-06	0.520066	0.0639432	0.157296
C1qc	immunized_water_drinking	3.73468e-06	0.807769	4.57873e-06	0.190395	-4.67951e-07	0.917028	1.36494	0.923288	-2.73866e-07	1.21451	0.063139	0.213731
C1qa	immunized_water_drinking	2.20303e-06	0.560563	4.48537e-06	0.15762	4.63435e-07	0.654449	1.44695	1.2117	-5.63572e-06	0.924136	0.0726238	0.233009
Padi2	immunized_water_drinking	1.48055e-06	0.184815	-1.4978e-06	-0.00201695	2.25773e-06	0.851947	-0.0717934	-0.273911	1.1449e-06	1.69306	-0.0305185
Sema3d	immunized_water_drinking	1.69188e-07	0.0725126	-8.65928e-07	-0.236889	-1.26453e-07	-0.337441	-0.270259	-1.23475	1.15982e-06	-0.903162	-0.179077	-1.04639
Sema3a	immunized_water_drinking	-8.71754e-07	-0.0399496	-4.39385e-06	-0.432236	-1.77649e-06	0.0133343	-0.422609	-1.45446	2.09957e-06	-0.337036	-0.71685	-1.05862
Sema3e	immunized_water_drinking	-1.08664e-07	0.0562432	-1.70578e-06	-0.113568	5.67676e-07	-0.18765	-0.457902	-0.555571	3.38791e-06	-0.358217	-0.101278	-0.0528007
Sema3c	immunized_water_drinking	-6.21114e-07	0.0431421	-3.30124e-06	-0.117073	1.70346e-07	-0.245596	-0.687791	-0.73249	2.00615e-06	-0.190045	-0.217414	-0.310723
Slit2	immunized_water_drinking	2.43312e-06	-0.151834	-1.19764e-06	-0.106324	-2.02512e-06	-1.34344	-0.13881	-0.906078	-1.88148e-06	-0.527474	-0.222466	-0.0958891
Kdr	immunized_water_drinking	1.87664e-06	-0.791235	-3.59316e-06	-0.95826	-3.47753e-06	-1.119	-0.581802	-1.23464	-1.59937e-06	-1.14535	-0.688533	-0.901217
Stap1	immunized_water_drinking	1.00434e-06	0.06475			1.40656e-06	0.100772			6.94314e-08	1.46651
Cxcl5	immunized_water_drinking	1.27323e-06				-2.91105e-07					1.66855
Pf4	immunized_water_drinking	2.93786e-06	0.841042	2.85853e-06	0.228038	1.0149e-06	0.72445	1.26291	0.398111	2.12602e-07	0.994602	0.0815791	0.133079
Cxcl1	immunized_water_drinking	1.29413e-06	3.30519			8.18824e-08					3.06022
Trpv4	immunized_water_drinking	-2.2597e-06	0.240673	-2.13459e-07	0.0424881	-4.3784e-06	0.0840001	0.176912	0.262251	-3.99586e-06	0.692886	0.0259267	0.0633401
P2rx4	immunized_water_drinking	-5.97569e-09	0.257061	-6.59241e-06	-0.0163093	2.00962e-06	0.221488	-0.0803523	0.0492423	-7.24077e-07	0.678441	-0.0757341	0.0416342
Ccl24	immunized_water_drinking	-1.42421e-07	1.88326			6.22881e-07	0.10957	0.235141	0.583904	-4.5149e-07	3.34204	0.0444434	0.0631605
Serpine1	immunized_water_drinking	1.10948e-06	3.11993	2.40259e-07	0.0607607	1.35785e-06	2.12328	0.0526481	-0.0477493	1.64987e-06	3.12616	-0.0638698	0.0588003
Tac1	immunized_water_drinking	-1.96031e-06	0.708347	3.80051e-06	0.202604	9.39981e-07	0.459906	0.159044	0.357859	-1.41859e-06	1.37393	-0.0359433	0.0659016
Met	immunized_water_drinking	5.59156e-07	0.100187	-3.83745e-06	-0.498436	-1.60737e-06	-0.00398734	-0.812332	-0.869021	7.35979e-06	0.162119	-0.296567	-0.489296
Npy	immunized_water_drinking	6.55559e-06	1.07245	1.40037	1.87416	1.21504e-05	1.18704	1.0396	1.63758	8.01992e-06	1.64203	1.17491	1.77304
Reg3g	immunized_water_drinking	2.49116e-06	3.46811	-2.26907e-08	-0.0201704	3.56445e-06		0.0745172		6.34202e-07	6.14008	0.04765	-0.0461494
Il17ra	immunized_water_drinking	4.83354e-06	0.175582	5.72488e-07	-0.010157	4.86742e-06	0.290087	0.0553345	0.247937	9.39639e-06	0.537645	0.0327072	0.109202
C5ar1	immunized_water_drinking	-4.1884e-07	0.336012	1.40978e-06	0.0924642	-1.79911e-06	0.0498341	0.117135	0.17922	-1.46077e-06	0.767195	0.0953617	0.110289
Pglyrp1	immunized_water_drinking	4.79013e-06	0.90107	-1.46877e-06	0.0241229	0.754295	1.96133	0.0787031	0.320371	-5.99777e-09	2.44444	-0.0355796	-0.0962997
Bcl3	immunized_water_drinking	0.437027	1.38554	-3.51916e-07	0.37512	9.99034e-06	1.92659	0.729758	1.90125	-2.1874e-05	2.77287	0.727196	1.06363
Rps19	immunized_water_drinking	2.76343e-06	0.0768364	2.60733e-06	0.413744	2.68594e-06	0.587888	0.589774	1.26884	-7.7612e-07	0.727294	0.324484	0.661
Cxcl17	immunized_water_drinking	3.80987e-06	0.486609	7.4245e-06	0.394272	-5.24174e-06	0.765785	0.290698	0.908452	1.701e-06	1.03962	0.426357	0.63968
Tgfb1	immunized_water_drinking	2.69053e-06	-0.00298589	-3.43631e-08	0.066582	-3.8846e-07	0.636766	0.288497	0.301431	-9.23181e-07	0.567679	0.0769589	0.213325
Tyrobp	immunized_water_drinking	4.13207e-06	0.546558	5.95564e-06	0.123184	2.50306e-07	0.518722	0.451234	0.440899	-6.50941e-07	1.50168	0.0961104	0.0468392
Hamp	immunized_water_drinking	2.74025	2.23758	2.30346	0.0441309	3.17546e-06	3.47689	1.49031	3.6266	2.79651e-06	4.19496	2.37642	2.57654
Rpl13a	immunized_water_drinking	2.7654e-06	0.262745	9.52341e-06	0.935982	6.50722e-06	0.793227	0.608232	0.907734	4.66318e-06	1.03742	0.318749	0.327859
Cib1	immunized_water_drinking	4.27987e-06	0.376515	6.94606e-06	0.340255	4.81116e-06	0.734185	0.612935	1.16694	3.26797e-06	1.18763	0.444475	0.624761
Adm	immunized_water_drinking	5.15524e-06	1.99724	4.54929e-06	0.168373	4.43653e-06	1.73654	0.124178	0.937798	4.8883e-06	2.5729	0.0538442	0.822267
Il4ra	immunized_water_drinking	3.44023e-06	0.196757	-2.34097e-06	0.0579104	-3.04318e-07	0.847134	0.254376	0.72523	-1.76391e-06	1.08753	0.270912	0.509812
Mapk3	immunized_water_drinking	1.32746e-05	0.272812	1.75604e-06	0.118373	1.20067e-06	0.519528	0.28244	0.595484	2.42329e-06	0.858373	0.11681	0.221008
Itgam	immunized_water_drinking	-4.92638e-07	0.360393	2.95896e-06	0.0513934	-3.79098e-06	-0.0506413	0.0944763	0.121885	-2.35855e-06	0.319103	0.0992991	0.00983608
Dmbt1	immunized_water_drinking	2.82054e-06	1.39604	-2.36321e-06	-0.405132	2.17353e-06	1.49889	0.00837914	-0.131905	-1.93787e-07	2.16598	0.051063	-0.00412377
Adam8	immunized_water_drinking	1.77903e-06	0.680557	4.38077e-07	0.074085	-3.72029e-06	0.386224	0.100963	0.235695	-2.42205e-06	0.497616	0.0401359	0.129604
Ddt	immunized_water_drinking	3.74816e-06	0.160996	3.99954e-06	0.393748	4.2883e-06	0.331203	0.939772	1.46384	-4.78569e-07	0.721873	0.70802	0.652538
Mif	immunized_water_drinking	3.87386e-06	0.0403279	1.54601e-06	0.201017	1.58086e-06	0.957979	1.53454	1.71809	7.39956e-06	1.19802	1.02444	0.996051
Sbno2	immunized_water_drinking	2.94243e-06	0.118394	-1.32242e-06	-0.015092	2.88249e-06	0.795385	0.210182	0.874646	2.57193e-06	1.78113	0.20969	0.472293
Myo9b	immunized_water_drinking	8.36815e-07	0.0856346	-1.17589e-07	0.0283201	4.00127e-06	0.0864173	-0.0153769	0.350817	4.47188e-06	0.598049	0.0554407	0.137352
Ednra	immunized_water_drinking	3.64207e-06	0.104722	-1.75338e-06	-0.101034	2.04214e-05	0.123287	-0.279086	-0.506246	2.03783e-06	0.490347	-0.132393	-0.342294
Calr	immunized_water_drinking	1.06907e-05	0.0612565	-1.20593e-05	0.350051	9.54248e-06	0.222206	0.384228	0.536782	7.56581e-07	0.527586	0.338548	0.334362
Nod2	immunized_water_drinking	2.51829e-07	1.33025	-8.90779e-07	-0.0872454	1.11291e-06	0.0248655	-0.150513	-0.219733	4.19189e-07	0.320744	-0.0878403	-0.0824883
Ccl22	immunized_water_drinking	1.27327e-06	0.012672	1.43882e-06	0.0472906	2.87533e-06	0.249805	0.0258424		1.54197e-06	0.687196	0.0149518	0.00632236
Cx3cl1	immunized_water_drinking	1.21974e-06	0.0916634	-1.44139e-06	-0.0501374	7.33949e-06	0.114732	0.0343326	0.316102	-1.91872e-06	0.534757	0.0433361	0.119764
Cklf	immunized_water_drinking	3.03182e-06	0.102307	3.27495e-06	0.0803344	4.40251e-06	-0.00903793	0.158459	-0.0346141	5.07442e-06	0.745131	0.00265112	-0.0034384
Dpep1	immunized_water_drinking	5.97647e-07	0.169478	-1.52188e-06	-0.0232932	4.6299e-06	0.509036	0.0767096	-0.0194143	4.708e-06	0.593619	0.0270036	0.017493
Nrp1	immunized_water_drinking	-6.67774e-07	-0.719001	-8.75616e-06	-1.02542	-2.311e-06	-1.10593	-1.22461	-1.72521	-2.57095e-07	-1.80188	-0.913573	-0.965809
Wnt5a	immunized_water_drinking	-2.96319e-06	-0.143203	-2.17495e-06	-0.289931	-1.76623e-06	-0.76939	-0.283467	-0.655444	-2.74385e-06	-0.0911937	-0.0977281	-0.309395
Sema3g	immunized_water_drinking	6.1335e-07	-0.0644898	-8.7856e-07	-0.0942351	-2.54837e-06	-0.0569184	0.0291922	-0.0782573	-2.7955e-06	0.00292753	-0.00477425	-0.0515805
Lgals3	immunized_water_drinking	4.33561e-06	0.622339	4.40475e-06	0.170709	5.45322e-06	1.19183	0.54635	0.706293	4.25576e-06	1.30016	0.258308	0.390001
Clu	immunized_water_drinking	4.43125e-05	0.89993	3.68778e-06	0.171086	-1.09683e-06	0.87803	0.604665	0.784508	-4.30686e-06	1.80113	0.533243	0.633449
Ptk2b	immunized_water_drinking	-2.77383e-06	0.295497	-9.58987e-07	-0.015078	-7.29683e-06	0.206164	0.0228261	0.128156	4.36374e-07	0.518059	-0.0276725	-0.0125263
Ldlr	immunized_water_drinking	-3.40944e-06	0.347636	-2.17083e-05	-0.214004	-4.85187e-06	0.199389	-0.278614	-0.0405173	-2.53073e-06	0.721006	-0.187855	0.0280185
Jaml	immunized_water_drinking	-6.23633e-07	0.243024	2.892e-07	0.0315804	3.00353e-05	0.32225	0.0447661	-0.0644496	-1.47325e-06	0.379118	-0.0522945	-0.0357479
Smad3	immunized_water_drinking	-4.23557e-06	-0.0664046	-5.44774e-06	-0.285489	-3.20393e-06	-0.350838	-0.577369	-0.448416	-3.56404e-06	-0.0420622	-0.138349	-0.192514
Dapk2	immunized_water_drinking	-1.81244e-07	0.301235	3.71661e-08	0.0900038	1.87841e-06	0.343566	0.191399	0.757342	-6.84863e-07	0.854511	0.172058	0.233722
Ltf	immunized_water_drinking	2.94524e-06	1.24641	1.01489e-06	0.0129266	4.58864e-07	1.32829	-0.0461871	0.183745	5.47089e-06	1.31284	0.00531019	0.235566
Ccr1	immunized_water_drinking	1.01645e-06	0.758456	8.235e-07	0.0267564	-9.66523e-07	0.259471	-0.0607628	0.152332	-1.41159e-06	0.579008	0.0444981	0.00886047
Havcr2	immunized_water_drinking	1.52855e-06	1.73345	5.80021e-07	0.083414	9.83917e-07	1.57126	0.0485911	0.0629356	-1.29736e-06	1.83504	0.0218042	-0.0104146
Cxcl16	immunized_water_drinking	-0.000112694	0.784181	4.68004e-06	0.303839	2.41055e-06	0.940953	0.362343	0.758905	1.24982e-06	1.36426	0.216004	0.447151
C1qbp	immunized_water_drinking	2.34839e-06	0.127965	3.08071e-06	0.136635	6.55836e-06	0.259005	0.0946512	0.254259	-2.00006e-06	0.522934	0.0854633	0.0564871
Ccl2	immunized_water_drinking	2.97954e-06	2.70272			4.72349e-08	0.471075			2.60615e-08	3.05428
Ccl7	immunized_water_drinking	9.47656e-07	3.37608	5.59773e-07	0.0762548	3.31255e-07		0.06301	0.489921	-1.00438e-06	3.70913		0.170646
Ccl11	immunized_water_drinking	5.55091e-06	1.93923	1.07883e-06	0.0547274	6.52927e-06	1.34384	0.37555	0.415709	2.04292e-07	2.57568	0.0351023	0.103484
Ccl12	immunized_water_drinking	1.24932e-06	2.07841			1.46082e-06	0.988			-9.20091e-07	0.387948
Ccl8	immunized_water_drinking	2.70521e-06	3.44711	2.6163e-06	0.0431992	2.91011e-06	3.87918	1.56307	1.60447	2.09247e-06	4.69005	0.0331441	0.0437386
Mmp28	immunized_water_drinking	-3.25359e-06	-0.0774271	-5.84941e-06	-0.0976454	-1.00421e-06	-0.738629	-0.192257	-0.0063166	2.06805e-06	-0.513467	-0.0539571	0.0246802
Ccl9	immunized_water_drinking	1.04168e-06	1.48315	2.67451e-06	0.0700832	-4.43225e-06	0.556889	0.199932	0.116188	-4.09605e-06	1.38831	0.0390138	0.030376
Ccl6	immunized_water_drinking	-2.26669e-06	0.645554	3.92116e-07	-0.0120128	-3.86304e-06	0.0166519	0.0899209	-0.258004	-5.65864e-06	0.269773	0.054221	-0.00491863
Nr1d1	immunized_water_drinking	1.0891e-06	1.0984	-8.13875e-07	0.249152	3.72896e-06	0.986633	0.316403	1.13874	3.30706e-06	0.864293	0.625259	1.03951
Grn	immunized_water_drinking	5.79765e-06	0.302465	4.87861e-06	0.200899	-2.58987e-07	0.346752	0.378836	0.584364	3.72858e-06	0.587234	0.163128	0.34038
Cd300a	immunized_water_drinking	1.46466e-06	0.107048	2.64781e-07	0.0533733	-3.96984e-07	0.049973	0.035101	0.0864639	8.54246e-07	1.15411	0.01804	4.77202e-05
Sphk1	immunized_water_drinking	3.3661e-06	2.02437	5.60827e-07	0.139577	2.12413e-06	1.81584	0.289728	1.66254	8.97074e-08	2.56162	0.0302259	0.513793
Jmjd6	immunized_water_drinking	2.93949e-06	0.131673	1.10386e-06	0.347278	5.52283e-06	0.511102	0.329833	0.814928	1.16614e-05	0.85874	0.19638	0.327431
Sema4d	immunized_water_drinking	3.08671e-07	0.0440388	-2.51561e-06	-0.100659	-2.11945e-06	0.152409	-0.137959	-0.249101	2.85463e-06	0.280279	-0.00434776	-0.0501852
Cxcl14	immunized_water_drinking	-5.27355e-06	0.0617822	2.32906e-06	0.0400075	-5.21262e-06	0.412143	0.175316	0.262945	6.22695e-07	1.53987	0.0418394	0.0436356
F2rl1	immunized_water_drinking	2.06533e-05	0.431693	-1.05528e-06	-0.0690699	1.43407e-06	0.338241	-0.419279	-0.238604	7.6271e-06	0.750347	-0.0381005	-0.0228044
Itga2	immunized_water_drinking	-9.98061e-07	0.0747112	-5.50358e-06	-1.22999	1.31789e-06	0.0063284	-1.17459	-1.71317	-3.93743e-06	0.373824	-0.874718	-0.760118
Pgf	immunized_water_drinking	2.86106e-06	0.108934	3.36199e-07	0.0743473	1.30994e-06	0.214165	0.124491	0.523738	1.53054e-06	1.31681	-0.0168598	-0.00922067
Lgmn	immunized_water_drinking	4.06321e-06	0.281438	2.864e-06	0.211302	1.28154e-07	0.340503	0.303725	0.358713	2.44699e-06	0.732568	0.205432	0.221631
Ptger4	immunized_water_drinking	5.88211e-06	1.65107	-1.16673e-06	0.0136014	2.98379e-06	1.42161	-0.0315852	0.0974676	3.25104e-06	2.4787	-0.0497094	0.019973
Sema5a	immunized_water_drinking	-2.72694e-06	-0.303189	-4.25132e-06	-0.228141	-4.9912e-06	-0.424816	-0.203571	-1.61708	-2.86115e-06	-1.27423	-0.696828	-0.834042
Ccn3	immunized_water_drinking	-5.28191e-06	-1.03843	-6.99318e-08	-0.0984168	-2.9476e-06	-0.804275	-0.220889	-0.61334	-4.30105e-06	-1.19912	-0.244975	-0.12216
Rac2	immunized_water_drinking	0.747095	1.56782	2.72497e-07	0.0288727	6.61095e-06	2.6584	0.23091	0.247105	2.68694e-06	2.96716	0.0380315	0.194279
Pdgfb	immunized_water_drinking	2.4272e-06	0.0348179	-4.6763e-07	0.0441586	4.59189e-06	0.553434	0.187612	0.475971	5.43308e-06	0.845867	0.0483422	0.149063
Krt6a	immunized_water_drinking	1.27143e-06	1.22027	4.31605e-07	-0.0438335	-3.38809e-06	0.048047	0.0223466	-0.247641	6.15367e-07	0.509592	0.14861	0.0898015
Pla2g10	immunized_water_drinking	-1.26312e-06	0.208421	2.8619e-06	0.20636	4.82909e-06	0.240447	0.355226	0.757296	-7.71036e-07	0.508945	0.219031	0.483585
Cd47	immunized_water_drinking	-1.27819e-06	0.071684	2.43028e-06	0.0287242	-1.04991e-06	0.0902477	-0.0609159	-0.21334	-4.3468e-06	0.5041	-0.0262152	-0.081804
Robo1	immunized_water_drinking	-2.77872e-06	-0.0499866	-3.21644e-06	-0.334598	-5.15457e-06	-0.714021	-0.297057	-1.3875	-1.04876e-06	-0.934347	-0.203809	-0.62302
Robo2	immunized_water_drinking	-2.99224e-07	-0.0336307	-3.15631e-06	-0.224315	-1.10736e-06	-0.14975	-0.247136	-1.00175	6.61058e-08	0.12772	-0.116299	-0.138987
Cxadr	immunized_water_drinking	2.89218e-06	0.372407	-7.58129e-07	-0.0443376	8.02255e-07	0.174211	-0.342252	-0.276598	7.45959e-07	0.55626	2.77624e-05	-0.0275064
Ifngr2	immunized_water_drinking	1.8829e-05	0.8002	3.58076e-06	0.143508	3.80767e-06	1.04319	0.224895	0.713955	2.2189e-06	1.60357	0.223636	0.417027
Dusp1	immunized_water_drinking	2.3834e-06	2.44173	-2.00201e-06	0.00444217	1.44804e-06	0.969292	0.151834	-0.0594856	-4.40537e-05	1.93562	0.00425356	0.025325
Tff2	immunized_water_drinking	5.94043e-06	0.551407	-4.79531e-06	-0.0659509	0.793853	1.54323	-0.274573	0.0357201	1.44587e-06	1.61881	-0.525185	-0.203532
H2-Ab1	immunized_water_drinking	7.15151e-06	0.570637	7.24777e-06	0.164899	4.73828e-06	1.0521	1.09692	1.03854	4.15647e-06	1.4993	0.0472525	0.211433
Gpsm3	immunized_water_drinking	1.48091e-06	0.115652	1.61542e-06	0.1098	-2.6485e-07	0.163439	1.14722	1.54053	-1.0305e-06	0.938011	0.0782804	0.163096
Aif1	immunized_water_drinking	2.87238e-06	0.129688	4.11141e-06	0.0689332	4.25434e-06	0.454594	0.222908	0.535453	-4.46319e-07	1.37853	0.0691339	-0.021047
Vegfa	immunized_water_drinking	5.35616e-05	0.711976	1.36454e-06	0.0562246	2.86021e-06	0.480281	0.102734	0.598606	3.77539e-06	1.23536	0.259551	0.598388
Ticam1	immunized_water_drinking	8.3211e-06	0.566059	1.79566e-05	0.135281	3.7513e-05	0.476735	0.432877	0.577683	9.19779e-06	0.821106	0.359042	0.519883
Vav1	immunized_water_drinking	3.42794e-06	0.534852	9.70668e-07	0.0291913	5.43448e-07	0.841679	0.0790388	0.420919	3.39664e-06	2.0164	0.0296991	0.141896
Sema6a	immunized_water_drinking	-3.22519e-06	-0.0490562	-2.54746e-06	-0.209326	-3.64276e-06	-0.38636	-0.46549	-0.966504	-1.76148e-06	-0.655581	-0.291703	-0.165985
Lox	immunized_water_drinking	2.09206e-06	0.597509	-3.51919e-06	-0.116559	-4.61033e-08	0.120421	-0.182222	-1.15724	-3.15846e-06	0.672071	-0.385597	-0.216585
Cd74	immunized_water_drinking	5.90642e-06	0.336395	1.87533e-05	0.158409	4.03456e-06	0.879712	0.956625	0.695501	4.1776e-06	1.12006	0.0364396	0.150122
Coro1b	immunized_water_drinking	2.06047e-05	-0.0325533	-1.41982e-06	-0.111793	-1.22035e-06	-0.202555	0.126172	0.0414797	-1.96603e-05	-0.28416	0.0967949	0.247816
Grk2	immunized_water_drinking	6.95527e-06	0.0204135	-7.62059e-06	0.119424	1.96158e-05	0.365349	0.409095	0.640609	1.34294e-05	0.499973	0.265618	0.416318
Il33	immunized_water_drinking	8.47427e-06	0.855133	1.58639e-06	0.0880148	5.66105e-06	1.04516	-0.0630856	0.147696	6.59326e-06	2.09343	0.0987712	0.440266
Ch25h	immunized_water_drinking	1.94338e-06	3.30805	4.61732e-08	0.0649938	6.98007e-07	2.00457	0.18493	0.349888	-5.4779e-07	3.5129	0.0082055	0.138099
Sema4g	immunized_water_drinking	2.19003e-06	-0.036629	-2.85395e-06	-0.441152	1.1877e-06	-0.246572	-0.358809	-0.292025	-1.35361e-06	-0.289758	-0.207822	-0.177065
Tnf	immunized_water_drinking		2.19061

## Sheet: intestine innate immunity
mgi_symbol	reference_sample	immunized_day7_Cpa3+/+_2-bottle_test	immunized_day7_Cpa3+/+_oral_gavage	immunized_day7_Cpa3Cre/+_2-bottle_test	immunized_day7_Cpa3Cre/+_oral_gavage	immunized_day11_Cpa3+/+_2-bottle_test	immunized_day11_Cpa3+/+_oral_gavage	immunized_day11_Cpa3Cre/+_2-bottle_test	immunized_day11_Cpa3Cre/+_oral_gavage	immunized_day16_Cpa3+/+_2-bottle_test	immunized_day16_Cpa3+/+_oral_gavage	immunized_day16_Cpa3Cre/+_2-bottle_test	immunized_day16_Cpa3Cre/+_oral_gavage
Cspp1	immunized_water_drinking	-0.000178338	-0.0904513	-0.505922	-0.0870857	-0.0113011	-0.33958	-0.215915	-0.527744	-0.0625438	-0.255968	-0.0587259	-0.227835
Arid5a	immunized_water_drinking	-0.0636313	1.25363	-0.0349369	0.0466236	-0.155012	0.477725	-0.30439	0.199752	-0.322493	0.245473	-0.00822505	0.271657
Il1r2	immunized_water_drinking	-0.0450322	1.14005	-0.0442404	0.0459755	-0.091773	1.12271	-0.105062	0.0421936	-0.100439	1.44096	-0.0677851	0.169873
Il1r1	immunized_water_drinking	-0.437566	0.25452	-0.69439	0.0777532	-0.350542	-0.0537947	-0.549315	-0.311414	-0.362336	0.179273	-0.0299185	-0.100346
Il1rl1	immunized_water_drinking	-0.0794139	1.4923	-0.183206	0.0709077	-0.226604	0.939876	-0.251133	0.0187158	-0.380861	1.49926	-0.130757	0.160282
Il18r1	immunized_water_drinking	-0.269061	-0.229949	-0.72528	-0.0299285	-0.178679	-0.904605	-0.275294	-0.441166	-0.668102	-0.329365	-0.0183887	-0.218391
Col3a1	immunized_water_drinking	-0.24589	0.178304	-0.170005	0.101378	-0.1802	-0.322688	-0.416731	-0.490884	-0.543013	0.12456	0.0445528	-0.107267
Hspd1	immunized_water_drinking	-0.116862	-0.221252	-0.0876239	-0.104158	-0.14056	-0.263002	-0.222369	-0.419632	-0.235583	-0.122046	-0.303514	-0.435819
Casp8	immunized_water_drinking	0.0473585	0.22221	-0.29138	0.0603266	0.15277	-0.0476228	0.109419	0.37738	0.174552	0.161132	0.129055	0.176824
Fzd5	immunized_water_drinking	-0.0382803	-0.335605	-0.539974	-0.0816387	0.105317	-0.202584	-0.353738	-0.487762	-0.0174037	-0.487155	-0.0386605	-0.228499
Fn1	immunized_water_drinking	-0.574288	0.115753	-0.363244	0.0833872	-0.263672	-0.440589	-0.557022	-0.708103	-0.720737	-0.177567	0.0811981	-0.139896
Cxcr2	immunized_water_drinking	-0.00748119	0.0992446	0.123042	2.05093	0.0423579	0.0286543		0.350469		0.0729766		1.55634
Slc11a1	immunized_water_drinking	-0.382188	0.0893919	-0.395515	0.0226506	-0.281469	0.00249905	-0.270292	-0.501849	-1.03113	0.25978	-0.027723	-0.0434755
Atg9a	immunized_water_drinking	0.0493342	-0.0931511	-1.37706	0.0274748	0.224253	-0.0766354	-0.0154193	-0.103127	0.119319	-0.445891	0.451085	-0.00779702
Cul3	immunized_water_drinking	0.00786043	-0.0354326	-0.426446	-0.0250251	0.172202	-0.14989	-0.0840806	0.0674728	0.131052	-0.000167165	0.0344869	-0.0385974
Ccl20	immunized_water_drinking	0.0372727	0.0722612	-0.107353	-0.00990236	0.139402	2.15338	-0.0654539	-0.0361809	0.088639	0.156321	-0.0146986	-0.104426
Inpp5d	immunized_water_drinking	-0.0554281	0.726696	-0.0882146	0.0723643	-0.189319	0.445952	-0.27932	-0.126967	-0.216814	0.287231	0.0123803	-0.0508333
Inhbb	immunized_water_drinking	-0.0715338	0.719011	-0.0630089	0.0263188	-0.33312	1.03435	-0.0638115	-0.0597987	-0.982016	1.34883	-0.0415802	0.0298273
Kif14	immunized_water_drinking	-0.0798357	-0.245433	-0.783673	-0.669921	-0.227979	-0.639198	-1.00568	-1.4731	-0.237007	-0.565413	-0.109938	-1.03791
Ptprc	immunized_water_drinking	-0.406247	-0.111039	-0.225641	0.0513413	-0.333639	-0.292703	-0.477342	-0.113458	-0.570702	-0.387277	0.00966497	-0.118123
Dennd1b	immunized_water_drinking	0.154048	0.175538	-0.00465708	0.165177	0.681333	0.158462	0.0192916	0.635708	0.739707	0.0310527	0.311602	0.303082
Dhx9	immunized_water_drinking	-0.183986	-0.0911423	-0.703398	-0.0896375	-0.101621	-0.371307	-0.334077	-0.45197	-0.166879	-0.388459	-0.065806	-0.557236
Abl2	immunized_water_drinking	-0.107191	0.190851	-0.352253	-0.0603978	-0.250557	-0.08423	-0.286613	-0.403159	-0.138604	0.0113685	0.0153859	-0.271533
Sell	immunized_water_drinking	-0.542607	0.00476332	-0.179933	0.0277447	-0.203589	0.055762	-0.123205	0.0887276	-0.195469	-0.00175873	0.0238143	0.0218646
Selp	immunized_water_drinking	-0.106001	1.29635	-0.243748	0.031392	-0.198883	0.83305	-0.140635	0.0258837	-0.624461	1.44441	0.00573598	0.145162
Xcl1	immunized_water_drinking	0.0275981	0.158743	0.0786665	0.0246946	0.149785	0.41653	-0.00565122	0.263123	0.0856983	0.0970579	-0.00485507	0.225585
Mgst3	immunized_water_drinking	0.0910061	0.392496	0.841097	0.110297	0.372582	0.891409	0.663323	0.954256	0.421553	0.591528	-0.0208922	0.9248
Sh2d1b1	immunized_water_drinking	0.00602137	0.240658	-0.0436435	-0.00583042	0.0437254	0.457789	-0.0361481	-0.176123	-0.0243415	0.144622	-0.00789056	-0.0860688
Fcgr2b	immunized_water_drinking	-0.0515075	0.644801	0.170527	1.04968	-0.0559816	0.419584	-0.0853514	0.338551	-0.398946	0.711582	0.0543805	0.351141
Fcgr3	immunized_water_drinking	-0.266619	0.200397	-0.0799563	0.0788376	-0.206993	0.110406	-0.224802	-0.0100192	-0.33154	0.356253	-0.049641	0.0810517
Apoa2	immunized_water_drinking	1.30795	0.219648	0.358955	1.21302	0.455368	2.26837	0.146547	3.05876	1.7041	0.12777		1.64598
Fcer1g	immunized_water_drinking	-0.0440907	0.370834	0.357963	0.118405	-0.0993483	0.775032	-0.00778342	0.312418	-0.0540269	0.498732	-0.000969444	0.508396
Cd84	immunized_water_drinking	-0.14162	0.0312507	-0.166363	0.105958	-0.32572	-0.114195	-0.254409	-0.0957673	-0.713505	0.0763208	0.0354321	-0.069273
Slamf8	immunized_water_drinking	-0.133803	-0.142431	-0.0172771	0.0417055	-0.0765987	-0.25373	-0.159638	0.0283165	-0.429234	-0.0508097	-0.0261466	0.080047
Fcer1a	immunized_water_drinking	3.03491	5.05429	0.00310985	-0.00538034	1.85315	5.15552	-0.032912	-0.00615269	1.40595	4.97056	-0.0032126	0.0241919
Aim2	immunized_water_drinking	-0.0158117	-0.13914	-0.137663	-0.164386	-0.0937902	-0.153454	-0.186665	-0.192791	-0.105613	-0.0420768	-0.149936	-0.263055
Ifi209	immunized_water_drinking	-0.136533	-0.264777	-0.57159	-0.00424848	-0.245342	-0.531566	-0.269601	-0.188133	-1.1679	-0.160135	-0.00188193	-0.123625
Ifi207	immunized_water_drinking	-0.860197	0.529284	-0.30344	0.574837	-0.370628	0.260011	-0.791643	0.187999	-0.958677	0.135749	0.00730267	0.291448
Ifi204	immunized_water_drinking	-0.119722	0.435439	-0.493497	0.147346	-0.159017	0.308778	-0.685373	0.147361	-0.295548	0.444271	-0.00733197	0.251133
Mndal	immunized_water_drinking	-0.659236	-0.106379	-0.303524	0.038382	-0.479633	-0.286129	-0.881989	-0.444617	-0.655931	-0.126269	-0.0171605	-0.0499063
Ifi203	immunized_water_drinking	-0.422343	-0.0357139	-0.553678	0.0783998	-0.683263	-0.191547	-0.95611	-0.520554	-0.597868	-0.142078	-0.0970137	-0.00126819
Ifi202b	immunized_water_drinking	-0.152152	0.201584	-0.573308	0.125434	-0.266159	0.135339	-1.21884	-0.0271	-0.236022	0.239374	-0.00118619	0.0968761
Ifi205	immunized_water_drinking	-1.02664	0.058071	-2.23184	0.102205	-0.445355	-0.315432	-0.296941	-0.194013	-1.27111	-0.0220514	-0.00186224	-0.11814
Ahctf1	immunized_water_drinking	-0.108462	-0.0752018	-0.757801	-0.121114	-0.0866497	-0.322206	-0.411294	-0.499977	-0.0283065	-0.251694	-0.0599697	-0.466535
Tgfb2	immunized_water_drinking	-0.00775931	0.0339748	-0.143575	0.00203012	-0.0653798	-0.40963	-0.125415	-0.566936	-0.302481	-0.152649	0.0230437	-0.257906
Cd34	immunized_water_drinking	-0.184367	0.41772	-0.103229	0.0455138	-0.204647	0.322686	-0.28852	-0.330644	-0.500784	0.382711	-0.0138628	-0.016344
Optn	immunized_water_drinking	0.596952	0.341412	0.0154012	0.365249	1.07374	0.177885	0.387095	1.04344	1.14067	0.106933	0.540983	0.47197
Camk1d	immunized_water_drinking	-0.303815	-0.296799	-1.10444	-0.0638577	-0.16828	-0.373489	-0.434926	-0.431642	-0.0764788	-0.618401	0.0251808	-0.454783
Gata3	immunized_water_drinking	-0.0183044	0.0991842	0.0231998	-0.0316083	-0.0177144	0.115232	-0.145837	0.0303957	-0.0795719	0.112051	-0.022691	0.114168
Il15ra	immunized_water_drinking	0.0526226	0.0205978	0.222682	0.106325	0.0747394	-0.0172961	0.194846	0.332975	0.225428	0.0414992	0.0595441	0.204474
Itga8	immunized_water_drinking	-0.83131	-0.207955	-0.621837	-0.00246955	-0.604274	-0.929683	-0.669778	-0.702324	-0.947538	-0.359265	-0.0378272	-0.346304
Il1rn	immunized_water_drinking	-0.0979601	2.24729	0.00328359	1.51896	-0.153387	1.93704	-0.169972	0.815259	-0.321346	1.99617	0.0258091	1.1717
Abl1	immunized_water_drinking	-0.000155985	-0.123828	-0.548645	-0.0310345	0.0909364	-0.311947	-0.221759	-0.413923	0.0623327	-0.264347	0.135803	-0.163589
Prpf40a	immunized_water_drinking	-0.0883883	-0.123922	-0.547332	-0.0667895	-0.0362247	-0.212949	-0.266713	-0.336143	-0.0602798	-0.124035	-0.00181761	-0.286111
Pkp4	immunized_water_drinking	0.0665275	0.104341	-0.271613	0.0540544	0.398219	-0.0975311	-0.0243435	0.334761	0.369515	0.0608962	0.0816167	0.110999
Dpp4	immunized_water_drinking	0.448762	0.410478	-0.0822081	0.858786	1.20275	0.151995	0.505578	1.2307	0.93793	0.143757	0.826731	0.895737
Ifih1	immunized_water_drinking	0.115604	0.150064	-0.370104	0.0691883	0.523491	-0.148686	-0.0391263	0.432651	0.505094	-0.0476179	0.202545	0.127552
Itga6	immunized_water_drinking	-0.0662918	-0.0224201	-0.923734	-0.406914	-0.175013	-0.26503	-0.518471	-0.560396	-0.13781	-0.169779	-0.148601	-0.445433
Itga4	immunized_water_drinking	-0.437938	-0.0938378	-0.452183	0.0332708	-0.476177	-0.485261	-0.7574	-0.648032	-0.469487	-0.539419	0.0177466	-0.237721
Itgav	immunized_water_drinking	0.0481417	0.286322	-0.034592	0.113808	0.187669	0.0578409	-0.128619	0.105373	0.117061	0.0719507	0.230318	0.0303906
Ptprj	immunized_water_drinking	0.0226611	0.197004	-0.443803	0.0630185	0.155154	-0.209769	-0.0686722	0.0622913	0.10016	-0.218749	0.335128	0.00490602
Traf6	immunized_water_drinking	-0.108783	0.0102383	-0.310387	-0.0374237	-0.221958	-0.0954654	-0.212936	-0.227605	-0.0257817	-0.135688	-0.0106757	-0.252235
Rasgrp1	immunized_water_drinking	-0.0489132	-0.35216	-0.366044	-0.0487516	-0.0823086	-0.766909	-0.18143	-0.262253	-0.308658	-0.809171	-0.0193664	-0.245641
Nusap1	immunized_water_drinking	-0.0725863	-0.19404	-0.187906	-0.211137	-0.238812	-0.296132	-0.193339	-0.749647	-0.250905	-0.0560553	-0.137943	-0.553673
Snap23	immunized_water_drinking	0.00945139	0.0317906	-0.509206	0.144122	0.336289	-0.120745	-0.0444718	0.263513	0.163333	0.0497641	0.177609	0.0806993
Fbn1	immunized_water_drinking	-0.288964	0.00328348	-0.472874	0.00967841	-0.263555	-0.497701	-0.436636	-0.633354	-0.547771	-0.202147	0.00470835	-0.13785
Mertk	immunized_water_drinking	0.170132	0.345269	-0.129191	0.110465	1.0926	-0.0179285	0.0358792	0.774064	0.648295	0.0581983	0.128112	0.173609
Il1a	immunized_water_drinking	-0.0711862	0.0718719	-0.0292213	0.0599215	-0.596049	-0.0252981	-0.048713	0.0566838	-0.38514	0.0684243	-0.0643832	0.170153
Il1b	immunized_water_drinking	-0.00619187	1.59542	0.0792262	0.794526	-0.0945834	1.48251	-0.184507	0.530077	-0.149161	1.09587	-0.0809603	0.78209
Sirpa	immunized_water_drinking	-0.162698	-0.097265	-0.0264296	0.0685326	-0.337717	0.00556418	-0.273518	-0.27397	-0.486008	0.0220145	-0.031054	-0.0436903
Cdc25b	immunized_water_drinking	-0.0178786	-0.231378	-0.18267	-0.232414	-0.217073	-0.240538	-0.0911037	-0.55397	-0.13382	-0.0751302	-0.102382	-0.283074
Mavs	immunized_water_drinking	0.23856	0.0567486	-0.0240547	0.060804	0.581455	-0.0531025	0.274774	0.447125	0.548092	-0.0333707	0.163126	0.153
Prnp	immunized_water_drinking	0.016935	1.09075	-0.103259	0.00436165	-0.0938994	0.666543	-0.130665	-0.121211	-0.231704	0.730435	-0.0120776	-0.12449
Fermt1	immunized_water_drinking	0.00948928	-0.162303	-0.552955	-0.099612	0.0603132	-0.1475	-0.158582	-0.362748	-0.00599067	-0.408301	-0.00952899	-0.292512
Polr3f	immunized_water_drinking	0.00798006	0.0292811	-0.567761	-0.0463875	0.0400648	-0.0331857	-0.184191	-0.124	-0.0309207	-0.0288003	-0.0222175	-0.202181
Hck	immunized_water_drinking	0.0922888	1.32764	0.436819	0.781673	-0.0456683	0.900485	0.0278901	0.617726	-0.0689532	0.513075	-0.0170497	0.464383
Kif3b	immunized_water_drinking	0.0363702	0.0384639	-0.368053	-0.0130733	0.131685	-0.212393	-0.0354037	-0.0143112	0.0787714	-0.181817	0.0494106	-0.153999
Src	immunized_water_drinking	0.393179	0.405928	0.154136	0.190321	0.750218	0.244632	0.390052	0.881796	0.725163	0.128852	0.252238	0.495423
Cd40	immunized_water_drinking	0.020372	0.401725	0.0184584	0.089964	0.00969468	0.754768	-0.0484398	0.598291	-0.00932339	0.461393	0.00660255	0.822285
Prex1	immunized_water_drinking	-0.512733	-0.358819	-0.290699	-0.000710678	-0.36036	-0.508803	-0.564566	-0.615619	-0.56123	-0.587033	-0.0220082	-0.307516
Cebpb	immunized_water_drinking	-0.0377194	0.530555	0.559973	0.0328726	-0.0665224	0.881106	0.0732714	0.201364	0.0924614	0.302422	-0.0184887	0.313941
Zfp64	immunized_water_drinking	-0.0610811	-0.0556075	-0.263775	-0.126305	-0.0877625	-0.00139041	-0.0828355	-0.364613	-0.0392438	0.0119493	-0.103932	-0.294347
Aurka	immunized_water_drinking	-0.0537819	-0.498987	-0.0899948	-0.571261	-0.354635	-0.257543	-0.108982	-0.91136	-0.126552	-0.247243	-0.401468	-0.513837
Zbp1	immunized_water_drinking	0.327142	0.469453	0.253467	0.0742545	0.428141	0.165218	0.430168	0.368846	0.403899	-0.0831042	0.0601492	0.493037
Edn3	immunized_water_drinking	0.509628	0.794967	0.0467211	0.558653	1.2937	0.642963	0.207728	1.23866	1.18761	0.741301	0.0229205	0.648813
Lama5	immunized_water_drinking	-0.153658	-0.11614	-0.0220735	0.0159305	-0.486338	-0.520289	-0.37422	-0.576739	-0.681559	-0.105281	-0.0459654	0.00561656
Ddx3x	immunized_water_drinking	-0.0131857	0.147186	-0.82317	-0.0683608	0.0472697	-0.14208	-0.336005	-0.122689	0.0274577	-0.044367	0.0135952	-0.290335
Timp1	immunized_water_drinking	-0.0283003	2.19466	-0.0207199	0.0178049	-0.0706158	0.326696	-0.111064	-0.224289	-0.114395	2.06887	0.133009	0.0367407
Klhl13	immunized_water_drinking	-0.115624	-0.294576	-0.134219	0.0487209	-0.256123	-0.642446	0.00353096	-0.350775	-0.293383	-0.201062	0.0264432	-0.212698
Sash3	immunized_water_drinking	-0.0393652	-0.182089	0.0285335	0.0178816	-0.202476	-0.0675074	-0.115526	0.0359541	-0.27639	-0.0672784	0.0294701	-0.0839701
Cd99l2	immunized_water_drinking	-0.0353676	-0.272548	-0.236902	-0.0716813	-0.327554	-0.519364	-0.245026	-0.702495	-0.309336	-0.16755	-0.14505	-0.691184
L1cam	immunized_water_drinking	-0.135317	-0.26089	-0.550916	-0.187708	-0.3242	-0.374836	-0.340816	-0.796917	-0.65628	-0.387271	-0.0880952	-0.431546
Irak1	immunized_water_drinking	-0.11201	-0.168749	-0.46208	-0.132964	-0.162431	-0.318515	-0.245751	-0.585687	-0.151453	-0.0975529	-0.0950974	-0.31074
Flna	immunized_water_drinking	-0.0706339	-0.0599141	-0.141381	-0.0175434	-0.298213	-1.47089	-0.0384139	-0.356621	-0.972813	-1.01442	0.00641356	-0.222674
Mpp1	immunized_water_drinking	0.219383	0.326522	0.158908	0.586116	0.855687	0.38479	0.528417	1.27489	0.858632	0.237884	0.179519	0.803743
Pola1	immunized_water_drinking	-0.0352194	-0.218324	-0.727512	-0.165476	-0.289812	-0.394244	-0.513273	-1.01375	-0.321329	-0.370224	-0.0918364	-0.865546
Kif4	immunized_water_drinking	-0.111288	-0.131089	-0.270729	-0.205841	-0.0998633	-0.433075	-0.195558	-0.534413	-0.215846	-0.239774	-0.0609459	-0.486943
Il2rg	immunized_water_drinking	-0.0695845	0.542393	0.201787	0.0262169	-0.16389	0.323579	-0.0453246	0.203718	-0.22832	0.320118	0.000695942	0.233896
Rnf128	immunized_water_drinking	0.289581	0.421999	0.298131	0.51988	0.85505	0.461115	0.376244	1.14011	0.893951	0.397827	0.458242	0.689963
Mospd2	immunized_water_drinking	-0.266432	-0.268852	-0.672414	-0.151469	-0.424785	-0.311163	-0.728491	-0.810048	-0.307926	-0.153556	-0.149413	-0.785299
Tlr7	immunized_water_drinking	-0.0500772	0.00227761	-0.371254	0.0178194	-0.122989	-0.252426	-0.152173	-0.268584	-0.164049	-0.144429	0.0072783	-0.135947
Ect2	immunized_water_drinking	-0.0803502	-0.599351	-0.558602	-0.610485	-0.37769	-0.386878	-0.534135	-1.20254	-0.260958	-0.303576	-0.0862341	-0.958705
Plk4	immunized_water_drinking	-0.112975	-0.259758	-0.615813	-0.613762	-0.305932	-0.399501	-0.400588	-0.944069	-0.252768	-0.0870397	-0.107696	-0.733903
Slc7a11	immunized_water_drinking	-0.0675976	0.195333	0.0139548	0.0927221	-0.255162	0.655262	-0.0556847	0.161333	-0.217693	0.0933342	0.02228	0.0700951
Mgst2	immunized_water_drinking	0.190576	0.172125	1.10462	0.444463	0.555816	0.72704	0.716542	1.00599	0.694732	0.432715	0.0652589	1.11627
Ptx3	immunized_water_drinking	0.0220181	1.74126	0.0208847	0.0296045			-0.0430684	0.325105			-0.0124111	0.189023
Map9	immunized_water_drinking	0.008921	-0.178957	-0.654746	-0.0733144	0.0289316	-0.390821	-0.128901	-0.87321	-0.0714357	-0.33486	-0.0282884	-0.512359
Tlr2	immunized_water_drinking	-0.0103715	0.0347097	0.00674	0.110457	-0.0410165	-0.0959128	-0.0107252	-0.132577	-0.125205	0.0218567	0.0287195	-0.00720719
Cd1d1	immunized_water_drinking	-0.116304	-0.457417	0.224532	0.0160874	-0.406569	-0.268508	-0.0882806	-0.116174	-0.247627	-0.0914811	-0.0438481	0.0175174
Arhgef2	immunized_water_drinking	0.158528	0.198832	-0.099439	0.0800751	0.322552	0.017979	0.18905	0.391247	0.437163	0.00679294	0.40579	0.160226
Syt11	immunized_water_drinking	-0.0169652	-0.0998736	-0.0311923	0.00151475	-0.0640449	-0.615493	-0.0188677	-0.2878	-0.673317	-0.805966	0.0168552	-0.125477
Efna1	immunized_water_drinking	0.653263	0.406354	0.983283	0.111075	0.876735	1.07611	0.742527	0.712893	0.925546	0.637063	0.442931	0.769431
S100a13	immunized_water_drinking	0.00971205	0.423368	0.867066	0.0499427	0.0401884	0.690589	0.138911	0.525598	0.132283	0.650038	-0.0558441	0.644112
S100a9	immunized_water_drinking	-0.0243354	3.12133	0.27688	0.0531177	-0.0488959	3.01688	-0.01686	0.250622	-0.133387	2.75962	0.0502135	0.0912547
Nras	immunized_water_drinking	-0.0287681	0.122081	0.0961073	-0.0347296	-0.0214241	0.273812	-0.0881864	0.0815405	0.00692136	0.20261	-0.0803217	0.108028
Ptpn22	immunized_water_drinking	-0.0491571	1.0426	-0.0767765	0.0909657	-0.0692848	0.509321	-0.0666155	0.18206	-0.0321474	0.149022	-0.0325259	0.128985
Rap1a	immunized_water_drinking	0.0316192	0.161404	0.186	0.103386	0.234858	0.295259	0.0723468	0.377736	0.377499	0.325825	0.0560915	0.262047
Adora3	immunized_water_drinking	-0.0211315	0.387704	0.0927781	0.00718494	-0.0796991	0.55988	-0.079724	-0.0500984	-0.0560451	1.24817	-0.0378975	0.0700658
Vav3	immunized_water_drinking	-0.0258125	-0.32338	-0.530316	-0.0177555	-0.145105	-0.417896	-0.693886	-0.675558	0.00478968	-0.0787284	-0.0601157	-0.742853
Npnt	immunized_water_drinking	-0.46244	-0.139219	-0.411234	-0.042091	-0.526294	-0.850188	-0.622873	-0.843156	-0.953637	-0.155136	-0.170219	-0.589535
Bank1	immunized_water_drinking	-0.103152	-0.317995	-0.246185	0.00623134	-0.275701	-0.571481	-0.217067	-0.0669859	-0.449852	-0.967615	0.0560966	-0.165093
Gbp3	immunized_water_drinking	-0.140294	-0.361487	-0.261813	0.0257584	-0.270467	-0.681627	-0.223045	-0.271461	-0.416949	-0.578975	-0.0527162	-0.149871
Gbp2b	immunized_water_drinking	-0.306175	-0.481898	-0.33448	0.0120216	-0.272	-0.936172	-0.149255	-0.353926	-0.547384	-0.703825	-0.0254518	-0.135135
Gbp2	immunized_water_drinking	-0.451282	-0.258363	-0.498263	0.0582939	-0.407222	-0.333152	-0.210308	-0.19905	-0.669743	-0.182732	-0.00847713	0.123871
Pkn2	immunized_water_drinking	-0.0304385	-0.14296	-0.723378	-0.0114605	0.0585475	-0.337242	-0.142573	-0.171657	0.0259257	-0.208459	0.0925472	-0.133095
Ptger3	immunized_water_drinking	-0.00361795	-0.257539	0.0430218	0.0329463	-0.181918	-1.15505	0.00520696	0.0865018	-0.20633	-0.377111	0.0475268	0.00580301
Cdh17	immunized_water_drinking	0.0609254	0.0547615	-0.525223	0.00610244	0.300365	-0.216998	0.0293908	0.165243	0.19677	-0.133083	0.123175	-0.00706346
Ripk2	immunized_water_drinking	0.0115807	0.235555	-0.248108	-0.00607696	-0.051826	0.260914	-0.182491	-0.063432	0.032215	0.202061	-0.0507361	-0.0149675
Ddx58	immunized_water_drinking	0.16111	0.170187	-0.1306	0.106044	0.522854	-0.0655338	0.0241025	0.334864	0.427414	-0.202023	0.247519	0.242598
Abca1	immunized_water_drinking	-0.00864884	0.245783	0.043019	0.193748	0.368885	-0.0977264	0.0272899	0.562203	0.161218	0.31562	0.34347	0.601137
Tlr4	immunized_water_drinking	-0.710463	-0.13514	-0.93185	0.00922035	-0.689191	-0.677624	-0.218252	-0.584379	-0.328889	-0.0133928	-0.00855753	-0.317087
Acer2	immunized_water_drinking	-0.160529	-0.138397	-0.0403003	-0.00817635	-0.292162	0.0634101	-0.191367	-0.228526	-0.279535	0.199187	-0.22805	-0.15528
Pde4b	immunized_water_drinking	-0.414849	0.751801	-1.09208	-0.00963297	-0.732878	-0.0057977	-1.05917	-0.565509	-0.771513	0.0818446	-0.0591409	-0.216031
Fyb2	immunized_water_drinking	0.137832	0.445668	-0.0793305	-0.00911426	1.55043	0.831879	-0.0435547	0.192428	0.277367	0.200472	-0.0230745	0.0633125
Plpp3	immunized_water_drinking	-0.501701	-0.139533	-0.245983	0.000723203	-0.390199	-0.465624	-0.402675	-0.322646	-0.563015	-0.13345	-0.0552357	-0.156979
Edn2	immunized_water_drinking	-0.0480633	-0.0309297	-0.18801	-0.0422894	-0.0363007	0.117022	-0.169369	-0.123106	-0.0756515	-0.0398879	-0.063821	0.0778229
Zc3h12a	immunized_water_drinking	0.0683605	1.12366	-0.230912	0.0457311	0.179034	0.772407	-0.0822105	0.30461	0.106311	0.277819	-0.0189734	0.24671
Csf3r	immunized_water_drinking	-0.0953182	-0.0509799	-0.445279	0.065682	-0.249914	-0.263012	-0.240062	-0.0986357	-0.768932	-0.0695667	0.0282	0.0323656
Rnf19b	immunized_water_drinking	0.275591	1.14686	0.00883096	0.195956	0.55506	0.684672	0.143238	0.70778	0.56705	0.6185	0.0830368	0.63591
Col16a1	immunized_water_drinking	-0.158081	-0.028621	0.078115	0.074898	-0.264991	-0.157171	-0.144072	-0.359092	-0.446259	-0.082818	0.0509236	0.0322138
Phactr4	immunized_water_drinking	0.0767403	-0.0691514	-0.401211	0.00404897	0.396522	-0.205598	-0.016121	0.0808523	0.276682	-0.282317	0.228851	0.00179677
Ptafr	immunized_water_drinking	0.0647129	0.0641947	0.0406236	0.142816	0.13174	0.311071	-0.06628	0.401705	0.265681	0.288269	0.076197	0.421052
Fgr	immunized_water_drinking	-0.0284957	-0.0816275	0.0810139	0.213551	-0.185861	0.125652	-0.118459	0.146494	-0.177047	0.130374	0.00379507	0.28021
Rcc2	immunized_water_drinking	-0.0733888	-0.140726	-0.0149418	-0.191399	-0.438291	-0.0626908	-0.167914	-0.52874	-0.317449	-0.0517734	-0.262156	-0.297595
Tnfrsf9	immunized_water_drinking	0.00485935	1.54578	0.0653299	0.0197017	-0.0224525	0.294385	-0.0158841	0.502438	0.0309046	1.48507	0.0429574	0.220559
Prkcz	immunized_water_drinking	0.21116	0.117255	0.0460787	0.264342	0.75064	0.127515	0.324823	0.896161	0.656752	0.150159	0.318616	0.453697
Cptp	immunized_water_drinking	0.104782	0.185111	0.0312928	0.0217678	0.341524	0.17652	0.169718	0.472559	0.356169	0.231432	0.0515489	0.13585
Isg15	immunized_water_drinking	0.740599	1.18599	0.413052	0.0429332	0.865674	0.938634	0.0465975	0.837862	1.41299	0.279884	0.0191241	0.885501
Cd36	immunized_water_drinking	0.0510566	0.0952442	0.136874	0.985812	1.11993	0.182601	0.586626	1.50058	1.01004	0.211642	0.898483	0.975901
Cenpa	immunized_water_drinking	-0.00762021	-0.279618	0.134275	-0.113478	-0.444465	0.0229131	-0.0282596	-0.590934	-0.13573	-0.0829988	-0.0616954	-0.0933624
Clnk	immunized_water_drinking	0.0233924	2.02855		-0.00664424	0.163508	0.630182	0.0151485	-0.0438437	0.0652302	1.18797		0.0281265
Bst1	immunized_water_drinking	1.14267	0.934725	0.597767	1.15288	1.32321	0.914866	0.980097	1.98723	1.50292	0.308479	0.848555	1.526
Rhoh	immunized_water_drinking	-0.0254169	0.411452	0.0945636	0.0321559	-0.104311	0.478867	-0.0437082	0.427673	-0.0210476	0.134021	0.0435954	0.199354
Txk	immunized_water_drinking	0.0497281	0.128852	-0.374053	0.00100145	-0.00306923	0.0796256	-0.11553	-0.0206999	-0.0800358	0.23776	-0.00424086	-0.0279002
Kit	immunized_water_drinking	0.0702757	0.785997	-0.115082	0.0424873	-0.0401499	0.562011	-0.163585	-0.292663	-0.147415	0.358702	-0.0146474	-0.141761
Stap1	immunized_water_drinking	-0.0349717	0.179594	-0.220517	0.139776	-0.101286	0.354704	-0.0980993	0.0855491	-0.178527	0.158061	-0.0131932	0.166702
Cxcl5	immunized_water_drinking	0.00460329	3.08858	0.210154	2.01402	-0.0577774	3.20181	0.011477	1.79641	-0.0171608	2.19357	0.0193071	2.72721
Pf4	immunized_water_drinking	-0.00169857	2.16851	0.909489	0.0484113	0.064202	1.65388	-0.0417064	0.113367	0.00174932	1.58835	-0.0224544	0.151783
Cxcl9	immunized_water_drinking	-0.0804544	-0.0589759	-0.416408	0.0873155	-0.149056	-0.0771105	-0.378829	0.0988914	-0.32786	-0.144306	-0.0373576	0.371309
Cxcl10	immunized_water_drinking	-0.0174552	1.06389	-0.0490249	1.65752	-0.0112093	1.68345	-0.214343	0.629675	-0.0678143	0.469104	-0.0633689	1.71372
Cxcl13	immunized_water_drinking	-0.0128106	-0.206275	-0.926951	-0.00193956	-0.0380861	-0.100782	-1.18368	0.0815752	-0.0863997	-0.105615	0.0497286	-1.07561
Gbp4	immunized_water_drinking	-0.584335	-1.36209	-0.83624	-0.0674077	-0.757184	-1.08975	-0.675343	-0.811759	-0.864793	-1.01054	-0.449531	-0.21531
Gbp6	immunized_water_drinking	-0.00251623	-0.113314	-0.341416	0.00810131	-0.0119308	-0.320334	-0.0620967	-0.0579247	-0.0719005	-0.112151	0.0135258	0.0624726
Glmn	immunized_water_drinking	-0.0808899	-0.052442	-0.255256	-0.0776681	-0.158494	-0.133893	-0.149455	-0.305605	-0.121296	0.0650819	-0.186533	-0.222497
Pxn	immunized_water_drinking	-0.0406155	-0.0534625	-0.234965	-0.00824734	0.0544295	-0.139998	0.0442609	-0.0382353	0.0600733	-0.120522	0.0218065	-0.0702493
Cit	immunized_water_drinking	-0.0447116	-0.411278	-0.309853	-0.0908458	-0.377886	-0.466926	-0.193936	-1.16379	-0.282152	-1.06384	0.0261037	-0.640237
Ptpn11	immunized_water_drinking	-0.0945779	-0.0669479	-0.708327	-0.0894634	-0.044398	-0.260975	-0.158046	-0.406794	-0.0420356	-0.185087	0.0107605	-0.40113
Hcar2	immunized_water_drinking	-0.00747286	2.02607	-0.087281	2.50343	-0.0353444	1.13173	-0.0195178	1.36689	-0.0281402	1.30873	0.0239517	1.66484
Ncf1	immunized_water_drinking	-0.100873	0.128012	0.0515832	0.0596717	-0.280546	0.356372	-0.147181	-0.0963669	-0.520782	0.0375656	-0.0571245	0.00796999
Lat2	immunized_water_drinking	0.0382716	0.933471	0.303158	0.103023	0.00811753	1.1018	0.0385036	0.150677	-0.0662761	0.837744	0.0609229	0.225063
Ccl24	immunized_water_drinking	0.0413856	1.43467	0.775017	0.677796	0.926801	1.63927	0.250446	1.35095	0.593075	1.68476	0.0350524	1.66487
Hspb1	immunized_water_drinking	-0.0747808	0.334763	0.958409	0.0159943	-0.0424213	0.300461	-0.245473	-0.287251	-0.0700129	0.197027	-0.0267638	0.26032
Serpine1	immunized_water_drinking	-0.0560039	0.155917	-0.134816	0.0632467	-0.10181	0.396039	-0.164145	-0.157545	-0.210945	0.22869	-0.015709	0.1019
Card11	immunized_water_drinking	-0.0649459	-0.243695	-0.722245	-0.501549	-0.327934	-0.392185	-0.492321	-1.08105	-0.491561	-0.765521	-0.170109	-0.681708
Rnf216	immunized_water_drinking	-0.0129571	-0.130007	-0.377743	-0.00634083	0.0858916	-0.244555	-0.087016	-0.292415	0.0751003	-0.286085	0.0791341	-0.0643495
Rac1	immunized_water_drinking	0.117028	0.285945	0.127975	0.104787	0.383676	0.282108	0.189722	0.599284	0.412082	0.363215	0.0334257	0.290941
Flt3	immunized_water_drinking	-0.106469	-0.274441	-0.0426916	-0.00258699	-0.234304	-0.162202	-0.145564	-0.213412	-0.485578	-0.306175	-0.0125081	-0.195137
Alox5ap	immunized_water_drinking	0.124585	2.02464	0.849951	0.338736	0.0982763	1.77967	-0.0401163	0.576909	0.0276154	1.27527	-0.0505761	0.41224
Brca2	immunized_water_drinking	0.00392769	-0.00580976	-0.493831	-0.1842	-0.10494	-0.213333	-0.232113	-1.06693	-0.152943	-0.167905	-0.0250333	-0.756199
Podxl	immunized_water_drinking	-0.30277	-0.611855	-0.533567	-0.106282	-0.550625	-0.700679	-0.871178	-0.934358	-0.65792	-0.198364	-0.164871	-0.520284
1810058I24Rik	immunized_water_drinking	0.290672	0.377549	0.89501	0.0977948	0.477368	0.772595	0.545487	0.94479	0.562376	0.298016	0.0877827	0.836335
Ptn	immunized_water_drinking	-0.00359502	-0.178458	0.100417	0.0130846	-0.0723357	-2.19455	0.011207	-0.0604109	-0.445816	-0.215269	0.00546472	-0.0777283
Zyx	immunized_water_drinking	0.0058544	0.807863	0.143846	0.0911156	0.25519	0.289529	0.0247914	0.613418	0.186254	0.189738	0.0262506	0.39652
Gpnmb	immunized_water_drinking	-1.2313	0.590078	-0.142563	0.0121185	-0.101452	-1.70626	-0.0626449	-0.273504	-2.3849	0.0615593	0.0208121	-0.102879
Il12rb2	immunized_water_drinking	-0.0599905	-0.140889	-0.150402	-0.00283591	-0.140135	-0.335188	-0.155895	-0.156665	-0.253712	-0.312386	-0.0115357	-0.0786953
Vamp8	immunized_water_drinking	0.331719	0.419731	1.11778	0.148826	0.609916	1.05159	0.728451	1.17475	0.738208	0.556092	0.0497638	1.07048
Loxl3	immunized_water_drinking	-0.0809179	-0.0225319	-0.140207	-0.00425744	-0.0245164	-0.880999	-0.437141	-0.591592	-0.265287	-0.333362	-0.0389026	0.00202001
Dysf	immunized_water_drinking	-0.12206	-0.133039	-0.0969839	-0.0107338	-0.3479	-0.385784	-0.318286	-0.811264	-0.666715	-0.432775	-0.0630809	-0.226294
Gata2	immunized_water_drinking	0.119539	1.78915	-0.291501	-0.15899	-0.0702516	1.8168	-0.540852	-0.739331	0.0700233	1.65908	-0.136553	-0.586803
Jagn1	immunized_water_drinking	-0.00295714	0.0907203	0.399673	-0.0423436	-0.160463	0.464876	0.0456881	0.0128672	-0.00803697	0.26961	-0.0575423	0.096874
Pparg	immunized_water_drinking	0.0778049	0.139691	-0.292025	0.00381292	0.341733	-0.0449612	0.0677628	0.34455	0.450496	0.1662	0.00589326	0.037272
Alox5	immunized_water_drinking	0.18605	2.29593	0.158675	0.485469	0.0599906	1.58814	-0.0441123	0.106347	0.00435159	1.62947	0.0206113	0.315013
Cxcl12	immunized_water_drinking	-0.36637	-0.381258	-0.211537	-0.0158886	-0.724534	-0.485211	-0.536859	-0.864777	-0.680366	-0.24483	-0.0387007	-0.377571
Wnk1	immunized_water_drinking	-0.15925	-0.108837	-0.476573	-0.00969023	-0.0687046	-0.29981	-0.298779	-0.437952	-0.147854	-0.661498	0.0995627	-0.156061
Il17ra	immunized_water_drinking	0.0311002	0.175967	0.131116	0.142158	0.404728	0.043036	0.168791	0.51737	0.259477	0.0766818	0.0538064	0.231868
C3ar1	immunized_water_drinking	-0.0888042	0.128711	-0.282458	0.103912	-0.136877	0.228464	-0.279207	-0.0890783	-0.434789	0.245435	0.027276	0.188724
Clec4n	immunized_water_drinking	-0.0657625	0.236532	-0.0350905	0.0348348	-0.0713612	0.638347	-0.189221	0.029169	-0.209034	0.562942	-0.0509356	0.147698
Gapdh	immunized_water_drinking	0.414725	0.502418	0.45205	0.122943	0.540075	0.341027	0.675	0.839429	0.546952	0.306374	0.463209	0.686251
Tnfrsf1a	immunized_water_drinking	0.10373	0.455026	0.28798	0.324529	0.425311	0.462403	0.29257	0.796116	0.477476	0.460433	0.127802	0.574878
Klrk1	immunized_water_drinking	-0.0603827	-0.101577	-0.109085	0.0044869	-0.213348	-0.0456103	-0.184601	-0.17817	-0.176218	-0.0816713	-0.055683	0.0143338
Nlrp12	immunized_water_drinking	-0.0263932	-0.198595	-0.0850872	0.0283656	-0.127872	-0.278415	-0.0411525	-0.0896442	-0.193236	-0.215826
C5ar1	immunized_water_drinking	-0.150336	0.525384	0.161091	0.25295	-0.265694	0.398123	-0.0689018	0.594886	-0.351369	0.438356	-0.000358949	0.569545
Arhgap35	immunized_water_drinking	-0.197682	-0.269003	-1.03969	-0.21393	-0.34513	-0.60025	-0.55231	-0.999268	-0.244083	-0.935218	-0.00908177	-0.659257
Pglyrp1	immunized_water_drinking	-0.0248456	0.406295	1.02382	0.0253675	-0.125423	0.786075	0.120158	0.129566	-0.077047	0.614131	-0.222452	0.369802
Bcl3	immunized_water_drinking	-0.0258265	0.513523	-0.0507485	0.0173657	-0.049646	0.400446	-0.0423613	0.170173	-0.0988053	0.0913137	-0.0828693	0.335415
Ceacam1	immunized_water_drinking	0.0531046	0.204185	-1.13259	0.0219993	0.413808	-0.216771	0.0121834	0.130698	0.140007	-0.091929	0.233978	0.0609573
Tgfb1	immunized_water_drinking	-0.185018	0.224705	-0.189564	0.0547578	-0.477668	0.230282	-0.110618	-0.0679244	-0.541728	0.0941556	-0.0210235	0.122603
Axl	immunized_water_drinking	-0.434497	-0.032453	-0.437424	0.0163598	-0.461212	-0.426449	-0.384845	-0.668627	-0.660552	0.0109316	-0.0354951	-0.183457
Tyrobp	immunized_water_drinking	-0.0669018	0.186835	0.15364	0.0474676	-0.104422	0.523431	-0.103062	-0.0206942	-0.0350145	0.393402	-0.0454318	0.170882
Nup62	immunized_water_drinking	-0.0553144	-0.079931	-0.0600131	-0.134087	-0.193189	0.013193	-0.0938214	-0.336137	-0.164777	0.0226088	-0.15638	-0.268053
Rasip1	immunized_water_drinking	-0.0687881	0.299585	0.15024	-0.0309557	-0.215831	0.41014	-0.197047	-0.283201	-0.204566	0.433208	-0.0630545	0.0603026
Sphk2	immunized_water_drinking	0.376651	0.00341653	0.219454	0.0718194	0.436656	-0.0175337	0.576085	0.398388	0.398315	-0.150426	0.411391	0.196558
E2f8	immunized_water_drinking	-0.0680939	-0.86674	-0.73195	-0.637418	-0.237306	-0.747752	-0.490335	-1.27791	-0.360244	-0.419884	-0.105339	-0.948254
Igf1r	immunized_water_drinking	-0.0910081	-0.240555	-0.325475	-0.0349371	-0.362652	-0.577114	-0.28146	-0.639062	-0.465272	-0.464195	-0.0159737	-0.266485
Prc1	immunized_water_drinking	-0.1746	-0.497261	-0.596249	-0.823714	-0.335625	-0.559684	-0.419863	-1.18155	-0.512562	-0.475722	-0.447392	-1.00961
Gab2	immunized_water_drinking	0.000283872	0.0682062	-0.881102	-0.0511561	0.315586	-0.112416	-0.156805	-0.459361	0.240883	-0.0104429	-0.0254493	-0.254738
Uvrag	immunized_water_drinking	-0.124837	-0.141832	-0.65447	-0.102755	-0.0969577	-0.306188	-0.293521	-0.302146	-0.127557	-0.0982766	-0.0450463	-0.233714
Rhog	immunized_water_drinking	0.0582828	0.3457	0.562281	0.187135	0.176913	0.605439	0.343281	0.753752	0.223404	0.314463	0.0228408	0.74755
Trim30a	immunized_water_drinking	-0.477215	-0.275035	-0.944428	0.0278442	-0.429246	-0.478907	-0.575801	-0.390196	-0.564702	-0.214445	-0.0396557	-0.0933804
Swap70	immunized_water_drinking	-0.0511418	-0.250576	-0.509606	-0.22079	-0.238434	-0.342204	-0.391378	-0.578969	-0.269596	-0.155165	-0.165788	-0.705346
Ccp110	immunized_water_drinking	-0.0481786	-0.593854	-0.478584	-0.0564364	-0.19496	-0.822948	-0.157245	-0.781244	-0.119712	-0.42708	0.0247092	-0.385473
Plk1	immunized_water_drinking	-0.00916986	-0.475519	-0.100785	-0.427482	-0.255871	-0.200075	-0.0847391	-0.900878	-0.287169	-0.333505	-0.102443	-0.337908
Il4ra	immunized_water_drinking	-0.112442	0.942474	-0.183313	0.125488	-0.067868	0.377611	-0.107847	0.31038	-0.280492	0.522908	0.0405884	0.237886
Lat	immunized_water_drinking	-0.00275387	0.21737	1.3394	0.0419296	-0.0577291	0.382678	0.0566531	0.723457	0.0114447	0.0733708	0.0250675	0.0831691
Mapk3	immunized_water_drinking	0.190488	0.29258	0.541784	0.118486	0.395911	0.504125	0.464858	0.722691	0.382194	0.27996	0.101223	0.583535
Zg16	immunized_water_drinking	0.106754	0.233255	0.995782	0.675134	0.74265	0.4533	0.912724	1.51469	0.936326	0.289629	0.120248	1.41044
Itgal	immunized_water_drinking	-0.163513	-0.149817	-0.217304	-0.0123861	-0.389903	-0.210908	-0.201202	-0.396427	-0.490449	-0.201034	-0.027289	-0.204871
Pycard	immunized_water_drinking	-0.016143	0.00754791	0.512788	-0.0898159	-0.108056	0.456943	0.235506	-0.0811227	-0.058687	0.211233	-0.138155	0.074092
Itgam	immunized_water_drinking	-0.0284935	0.246355	0.383717	0.251799	-0.0145457	0.211555	0.0194896	-0.015148	-0.0554227	0.135891	-0.0500983	0.246765
Itgax	immunized_water_drinking	-0.296069	-0.121756	-0.189228	0.00476602	-0.410421	-0.22179	-0.524158	-0.386094	-0.575954	-0.151142	-0.0553986	-0.113569
Adam8	immunized_water_drinking	-0.179131	0.146753	-0.153663	0.149859	-0.605737	0.0606095	-0.817661	-0.288637	-0.791917	0.033251	0.00794872	-0.0275303
Ifitm3	immunized_water_drinking	-0.117084	0.0392953	0.195604	-0.171265	-0.491481	0.0767297	-0.145797	-0.549847	-0.372313	0.0743536	-0.260813	0.113151
Hras	immunized_water_drinking	0.0592719	0.205693	0.605197	0.0218886	0.104621	0.581009	0.317953	0.427971	0.109908	0.445588	-0.0790036	0.429583
Tollip	immunized_water_drinking	0.119094	0.370713	-0.00725346	0.0711388	0.489236	0.294641	0.0424149	0.619867	0.557733	0.258011	0.0518389	0.243078
Ulbp1	immunized_water_drinking	-0.376692	-0.81857	-0.713336	-0.0408131	-0.598931	-0.382795	-0.590713	-0.839601	-0.49029	-0.276086	-0.0370656	-0.84762
Stx11	immunized_water_drinking	-0.0376013	0.388511	-0.152371	0.0706822	-0.0959423	0.903468	-0.216091	-0.0214357	-0.086058	0.191452	-0.0285026	0.369839
Tnfaip3	immunized_water_drinking	-0.0763162	1.38074	-0.249379	0.213462	0.0018716	0.626063	-0.139255	0.22757	0.0626009	0.15893	0.00336635	0.257076
Ccn2	immunized_water_drinking	-0.0883912	1.44965	-0.0221216	-0.0514553	-1.0767	0.251281	-0.0226699	-0.484109	-0.618878	0.324623	-0.108065	0.0842158
Arg1	immunized_water_drinking	-0.00509442	0.663304	-0.253202	0.0100379	-0.0459585	0.139366	-1.33872	-1.08372	-0.0848509	1.007	0.0289442	-0.409164
Snx3	immunized_water_drinking	0.0941568	0.339621	0.508557	0.106527	0.265775	0.512457	0.336981	0.64505	0.328693	0.466379	0.0151631	0.57252
Lims1	immunized_water_drinking	-0.0915351	-0.0368166	-0.425635	-0.0324829	-0.228139	-0.223867	-0.285473	-0.449706	-0.228475	0.0566073	-0.0103805	-0.250317
Vsir	immunized_water_drinking	-0.20525	-0.253275	-0.133928	-0.00490284	-0.227529	-0.289226	-0.288675	-0.304517	-0.266417	-0.336201	-0.0366447	-0.154884
Srgn	immunized_water_drinking	-0.0146356	2.03306	0.263603	0.855254	-0.0725666	2.03238	-0.219731	0.652044	-0.127386	1.82955	-0.102126	0.645913
Bcr	immunized_water_drinking	0.00144095	1.01936	-0.101678	0.141041	0.230115	0.585732	-0.070225	0.438473	0.234621	0.560779	0.065161	0.394601
Ggt1	immunized_water_drinking	0.820118	0.731967	0.714647	0.966191	1.37039	0.790053	0.858645	1.7042	1.22101	0.521329	0.51798	1.37832
Ddt	immunized_water_drinking	0.103057	0.213403	0.697008	0.0742782	0.523326	0.618969	0.514465	0.967134	0.629347	0.399447	0.00977978	0.794395
Mif	immunized_water_drinking	0.0304119	0.225289	1.03314	-0.0166365	-0.290484	0.629953	0.217142	-0.0417865	-0.162445	0.303072	-0.0701441	0.235958
Itgb2	immunized_water_drinking	-0.397398	-0.17439	-0.17932	0.0608795	-0.274723	-0.358509	-0.217036	-0.281235	-0.489695	-0.0780909	0.00307256	-0.0456479
Madcam1	immunized_water_drinking	-0.0770706	-0.227024	0.0979544	-0.0540238	-0.354082	0.0440221	-0.214369	-0.290331	-0.471369	-0.0422703	-0.0948913	-0.0673786
Abca7	immunized_water_drinking	0.0989049	0.121414	0.335665	0.145028	0.369478	0.0997736	0.133877	0.365933	0.286902	-0.0355818	0.353985	0.273663
Tle5	immunized_water_drinking	0.164707	0.313974	0.677063	0.13548	0.399606	0.564322	0.477471	0.63826	0.377239	0.282677	0.102462	0.770301
Appl2	immunized_water_drinking	0.0728482	-0.0404747	-0.247181	0.168197	0.263535	-0.153267	-0.0117693	0.327772	0.291975	-0.00377007	0.355411	0.119457
Polr3b	immunized_water_drinking	-0.0290962	-0.138799	-0.504357	-0.373085	-0.0365379	-0.207701	-0.165783	-0.625059	-0.0625587	-0.374944	-0.110144	-0.612716
Igf1	immunized_water_drinking	-0.0967872	0.127932	0.0843707	0.028594	-0.15523	0.11592	-0.334664	-0.453928	-0.304905	0.184789	0.0311517	-0.0232955
Nr1h4	immunized_water_drinking	0.0564666	0.660153	0.0272588	0.14919	0.347789	0.455705	0.314781	0.651399	0.301867	0.548993	0.132083	0.28055
Lta4h	immunized_water_drinking	0.085331	0.179602	0.144064	0.125062	0.482223	0.200601	0.244193	0.670893	0.442237	0.169951	0.111883	0.388378
E2f7	immunized_water_drinking	-0.0653664	-0.338335	-0.399881	-0.728686	-0.197079	-0.678636	-0.234763	-1.02709	-0.140501	-0.590716	-0.0547631	-0.851037
Irak3	immunized_water_drinking	-0.050661	0.0965482	-0.694674	-0.00753154	-0.0484541	-0.248223	-0.396436	-0.306825	-0.398537	0.0249381	-0.0612712	-0.0598478
Ddit3	immunized_water_drinking	0.0502709	1.66641	0.430624	0.110971	0.533525	1.73838	0.0340533	0.72392	0.26576	0.908107	0.00744136	1.13044
Cd63	immunized_water_drinking	0.210045	0.707961	0.647481	0.103963	0.352875	1.00284	0.292942	0.666957	0.470235	0.901605	-0.0275835	0.617307
Stxbp2	immunized_water_drinking	0.168828	0.256099	0.486825	0.273818	0.302065	0.411387	0.363397	0.59901	0.370746	0.202156	0.18654	0.540127
Ccl25	immunized_water_drinking	0.0980339	0.109138	0.567222	0.133005	0.425699	0.294813	0.597333	0.743754	0.257251	0.144509	0.0284648	0.610594
Irs2	immunized_water_drinking	0.372271	1.69797	0.15688	0.946943	1.25062	1.52666	0.133415	1.04649	0.670948	0.435455	0.754643	1.2974
Gas6	immunized_water_drinking	-0.0621395	-0.00801638	-0.107351	0.0533694	-0.161079	-0.191592	0.0824345	-0.0632269	-0.195514	-0.0581865	0.056589	-0.0796216
Ckap2	immunized_water_drinking	-0.0354708	-0.439857	-0.300371	-0.25462	-0.258524	-0.372748	-0.146646	-0.769182	-0.15662	-0.232564	-0.128149	-0.635004
Ido1	immunized_water_drinking	1.39819	2.01417	1.01128	2.0359	1.79604	1.44323	1.38408	3.16725	2.16359	1.12961	1.14017	2.75519
Adam9	immunized_water_drinking	-0.0171123	-0.018578	-0.695985	0.0118225	0.0488021	-0.275999	-0.249003	-0.221505	-0.0345427	-0.0276636	0.189322	-0.146457
Cyp4f18	immunized_water_drinking	-0.0615422	-0.0630477	0.665278	0.0724654	-0.194751	0.0624584	-0.0683873	0.106361	-0.396336	-0.0287406	0.0151953	0.114394
Klf2	immunized_water_drinking	-0.773225	-0.131863	0.107124	-0.123212	-0.759809	0.022653	-0.632014	-0.424303	-0.211251	-0.0890545	-0.452428	-0.119391
Hmox1	immunized_water_drinking	-0.0639764	0.810073	0.123664	0.0997287	-0.0314962	0.263135	-0.108418	-0.0202493	-0.135464	0.775447	0.0183345	0.096319
Ednra	immunized_water_drinking	-0.110078	0.120333	-0.0608263	-0.0098203	-0.539572	0.00985601	-0.142746	-0.486137	-0.223087	0.175173	-0.0103923	0.0343574
Il15	immunized_water_drinking	0.355154	0.447641	0.425541	0.312195	1.0692	0.635856	0.283085	1.197	1.16781	0.295609	0.124763	0.961866
Il27ra	immunized_water_drinking	8.22517e-05	0.0150843	0.0191101	0.021119	-0.0502715	0.151735	-0.0929605	0.0663224	-0.0328351	0.0858063	-0.000852504	-0.0627046
Calr	immunized_water_drinking	0.0285952	0.0377171	0.122831	0.0288711	0.296509	0.0942557	0.18191	0.325825	0.0888333	0.152678	-0.000940236	0.174481
Nod2	immunized_water_drinking	-0.0410895	0.227394	-0.166713	0.0169844	-0.0984916	0.140934	-0.0518407	-0.0429016	-0.156124	-0.0170866	-0.00658059	-0.244148
Ccl22	immunized_water_drinking	-0.495616	-0.205806	-0.175996	-0.0022643	-0.223588	-0.191563	-0.18581	-0.110949	-0.224098	-0.138846	-0.0548194	-0.000693369
Cx3cl1	immunized_water_drinking	0.150177	0.864557	0.0128568	0.3092	0.55088	0.534955	0.415649	0.943868	0.407611	0.159021	0.223748	0.700842
Ccl17	immunized_water_drinking	-0.0273419	0.218303	-0.1129	0.00564188	-0.0141548	0.334317	-0.0782038	-0.00720967	-0.0500204	0.0596311		0.151507
Carmil2	immunized_water_drinking	-0.0323095	-0.0248832	0.122202	0.0257711	-0.133201	-0.158559	-0.0293349	0.0929788	-0.31627	-0.100242	0.0168672	0.0284161
Slc7a5	immunized_water_drinking	-0.127347	1.04336	-0.00767384	-0.00452582	-0.216112	0.782219	-0.23819	-0.0221201	-0.392704	0.661622	-0.0851129	-0.0813222
Cyba	immunized_water_drinking	-0.0555983	0.384173	0.895617	0.185847	-0.175706	0.818976	0.0734923	0.250674	-0.0663131	0.470797	0.00329448	0.463113
Piezo1	immunized_water_drinking	-0.162461	-0.0384939	-0.182114	-0.0172223	-0.558011	-0.305418	-0.560049	-0.658722	-0.691047	-0.222354	0.0142642	-0.225741
Dpep1	immunized_water_drinking	0.794986	1.25237	0.601865	1.132	1.44501	1.03572	0.780534	1.82475	1.32378	1.01512	0.477301	1.69929
Nrp1	immunized_water_drinking	-0.997268	-0.0939839	-2.17251	-0.0678325	-0.787175	-1.21129	-1.28853	-1.89111	-1.19737	-1.60076	-0.0604084	-1.22334
Itgb1	immunized_water_drinking	-0.0674756	0.0368406	-0.285067	-0.00947375	-0.0186906	-0.266753	-0.0506515	-0.0644322	-0.13605	-0.0368407	-0.0471773	-0.142382
Plau	immunized_water_drinking	-0.878538	0.588181	-0.597233	0.0140379	-0.739908	0.312794	-0.68937	-0.354794	-0.223898	0.40775	-0.459566	0.0162539
Polr3a	immunized_water_drinking	-0.00122269	-0.0911465	-0.398522	-0.0186455	-0.0613038	-0.143407	0.0265203	-0.203965	-0.0929016	-0.0463238	0.0621333	-0.118138
Wnt5a	immunized_water_drinking	-0.0817083	-0.534836	-0.00170064	0.0434841	-0.0562905	-1.30504	-0.0533872	-0.301647	-0.432159	-0.366313	0.0173248	-0.0149457
Selenok	immunized_water_drinking	0.0608353	0.224585	0.801755	0.137381	0.151151	0.731552	0.235654	0.680723	0.281166	0.550852	0.0102233	0.768782
Il17rb	immunized_water_drinking	0.0432761	1.06737	0.112459	0.0569019	0.0287928	0.436538	-0.0293143	0.461219	0.0403985	0.276903	0.081358	0.205909
Prkcd	immunized_water_drinking	0.323085	0.138638	0.0415116	0.158556	0.539469	0.05107	0.337876	0.737803	0.582807	0.0130417	0.326552	0.261028
Fermt2	immunized_water_drinking	-0.315943	0.0953192	-0.466873	-0.0635346	-0.502275	-0.341996	-0.430735	-0.811854	-0.881192	-0.027752	-0.0973319	-0.462381
Lgals3	immunized_water_drinking	0.463972	1.9177	0.766187	0.659519	0.937886	1.87464	0.317896	1.65638	1.08756	1.92611	0.0697017	1.50165
Pnp	immunized_water_drinking	0.419895	0.202363	0.761842	0.113284	0.440762	0.689822	0.865631	0.959479	0.521292	0.0645558	0.106676	0.713375
Casp4	immunized_water_drinking	0.0623193	0.608982	0.0222017	0.0321363	0.326535	0.624279	0.0895761	0.438299	0.276426	0.213891	0.0106577	0.410004
Panx1	immunized_water_drinking	0.0655161	0.311046	0.470298	0.0642848	0.215617	0.334591	0.294477	0.388585	0.42146	0.1835	0.0104703	0.418139
Shfl	immunized_water_drinking	-0.0151475	-0.151136	-0.0371996	-0.0349263	-0.260442	-0.167256	-0.164016	-0.278938	-0.340197	0.0192441	-0.0425468	-0.0213482
Icam1	immunized_water_drinking	-0.160206	0.873972	-0.64412	0.249574	-0.351649	0.875052	-0.581619	0.147494	-0.355407	0.96174	-0.0289567	0.477545
Dnm2	immunized_water_drinking	0.0938719	0.17571	0.0784417	0.113988	0.416066	0.0921934	0.156086	0.396308	0.273076	0.00750875	0.235968	0.29414
Anln	immunized_water_drinking	-0.0935226	-0.632076	-0.781857	-0.709796	-0.417579	-0.759642	-0.553272	-1.5208	-0.456354	-0.464293	-0.162977	-1.09566
Jam3	immunized_water_drinking	-0.173799	-0.379021	0.135917	-0.0114454	-0.555742	-0.671254	-0.0149003	-0.207753	-0.575664	-0.156242	-0.0261218	-0.132061
Tirap	immunized_water_drinking	-0.139577	0.0663122	-1.14212	-0.0478225	-0.147872	-0.126801	-0.437026	-0.325771	-0.0556836	0.0379048	-0.0319985	-0.211769
Thy1	immunized_water_drinking	-0.0293923	0.0493305	-0.0958968	-0.0611298	-0.0685929	-0.216801	-0.15525	-0.398847	-0.153466	-0.0618458	-0.0454976	-0.230722
Slc37a4	immunized_water_drinking	0.356901	0.284634	0.709584	0.16796	0.462963	0.392937	0.68968	1.03097	0.643408	0.163953	0.628314	0.549255
Cd3g	immunized_water_drinking	0.109364	0.173914	0.397228	0.915777	1.19285	0.44353	0.694039	1.79139	0.850605	0.180522	0.0977753	1.54884
Cd3e	immunized_water_drinking	0.315366	1.06819	0.835492	0.108477	0.721794	0.215653	0.255237	1.49709	0.623964	0.1714	0.0834859	1.02518
Jaml	immunized_water_drinking	-0.0864112	-0.0773399	-0.0121672	-0.0845667	-0.224654	-0.00626008	-0.165693	-0.131458	-0.11928	0.0743687	-0.211391	-0.237009
Apoa1	immunized_water_drinking	0.751133	1.10301	0.213669	1.11747	1.4216	1.17748	0.804014	2.15932	1.52291	0.659429	0.206034	1.93928
Il18	immunized_water_drinking	0.128963	0.251703	0.66257	0.0797115	0.446455	0.319975	1.08963	0.968973	0.48191	0.260429	0.127438	0.647687
Sema7a	immunized_water_drinking	0.0575107	0.713803	-0.151687	0.063088	0.2243	0.104852	-0.0523658	0.645526	0.222099	0.664137	-0.0243277	0.20225
Cd276	immunized_water_drinking	-0.0303619	0.146269	-0.0886314	-0.0496431	-0.10515	0.0875369	-0.110932	-0.277238	-0.0685016	0.162003	-0.0630753	-0.148582
Kif23	immunized_water_drinking	-0.199282	-0.0569532	-0.512928	-0.504356	-0.425859	-0.157773	-0.536465	-0.939491	-0.467903	-0.189216	-0.216066	-0.761203
Itga11	immunized_water_drinking	-0.685059	-0.116392	-0.156402	0.00427504	-0.967312	-0.656457	-0.0680169	-0.260372	-0.380455	-0.219387	0.00270824	0.106592
Rab27a	immunized_water_drinking	0.0610808	0.277089	-0.102703	0.101003	0.124362	0.122747	0.0539565	0.323418	0.127524	0.162925	0.0273389	0.147199
Cgas	immunized_water_drinking	-0.174712	-0.245783	-0.399464	-0.0710234	-0.288959	-0.225082	-0.311008	-0.496844	-0.190506	-0.0397102	-0.0304376	-0.527714
Tlr9	immunized_water_drinking	-0.122062	-0.921353		-0.00900544	-0.105217		-0.0909049	-0.236043	-0.527779	-2.33445	0.0484126	-0.0758131
Tusc2	immunized_water_drinking	0.127932	0.0336386	0.554677	0.0516173	0.231058	0.389846	0.480948	0.531196	0.357727	0.218558	0.109767	0.437486
Hyal2	immunized_water_drinking	0.241372	0.164097	0.452188	0.13798	0.460987	0.380125	0.476062	0.765899	0.454429	0.25529	0.121547	0.530027
Setd2	immunized_water_drinking	-0.0534954	-0.00805153	-0.74519	-0.0402921	0.0725561	-0.267328	-0.214745	-0.367119	0.0172466	-0.426172	0.0134077	-0.266333
Itga9	immunized_water_drinking	-0.153603	-0.0147257	-0.0264531	-0.00956403	-0.371135	-0.561062	-0.159505	-0.658824	-0.595493	-0.144027	-0.0341288	-0.0872313
Ccr2	immunized_water_drinking	-0.0395184	-0.0783254	-0.0521926	0.0465343	0.0261459	-0.0905068	-0.302105	-0.296204	-0.112356	0.0203637	0.016174	-0.0155916
Ccr5	immunized_water_drinking	-0.0624194	0.572066	-0.314503	0.10204	-0.0482688	0.36997	-0.114931	0.23476	-0.148946	0.912061	0.0233596	0.268331
Plek	immunized_water_drinking	-0.0203889	2.21434	-0.445301	1.13136	-0.070549	1.69136	-0.707863	0.516314	-0.14517	1.70479	0.134112	0.419129
Rel	immunized_water_drinking	-0.0729915	0.576129	-1.31499	-0.00252331	-0.025512	0.216395	-0.811664	-0.390966	-0.0128985	-0.0178408	-0.0043035	-0.0857375
Pnpt1	immunized_water_drinking	-0.0271244	-0.218315	-0.41464	-0.294061	-0.0649971	-0.357338	-0.185172	-0.534535	-0.123914	-0.171476	-0.120312	-0.535287
Rtn4	immunized_water_drinking	-0.0907003	0.0592717	-0.127776	-0.0271125	-0.192234	-0.0783254	-0.211445	-0.160595	-0.235453	0.0277793	-0.019366	-0.113267
Sptbn1	immunized_water_drinking	-0.0560139	-0.0582755	-0.577409	-0.0135745	0.0801182	-0.354118	-0.21644	-0.299188	-0.0165469	-0.521243	0.146804	-0.110629
Lcp2	immunized_water_drinking	-0.0172782	0.734964	-0.0470986	0.16114	-0.167658	0.507657	-0.283367	0.081355	-0.247737	0.231657	-0.061468	0.157877
Itk	immunized_water_drinking	-0.0194071	2.08689	-0.74661	-0.0085735	-0.0639581	1.14477	-0.123813	-0.023769	0.0625244	0.405953	0.00969596	-0.0667806
Havcr2	immunized_water_drinking	-0.522669	0.653457	-0.39703	-0.000440687	-0.127206	0.412177	-0.382965	-0.32337	-0.178046	0.228094	-0.0613296	-0.0463712
Irgm1	immunized_water_drinking	-0.0663197	0.0146598	-0.196431	-0.0276018	-0.245086	0.0104687	-0.158286	-0.142963	-0.0548206	-0.132101	-0.0991674	-0.0144168
Gm5431	immunized_water_drinking	0.768793	0.187493	-0.439065	0.0740815	0.982759	-0.00175753	0.038168	0.185145	0.936326	-0.264357	0.575279	0.111805
Tgtp1	immunized_water_drinking	-0.0936887	-0.0415871	-1.22451	0.0266835	-0.246363	-0.240346	-0.27021	0.0605696	-0.297141	0.0717218	-0.0768381	-0.0319787
Tgtp2	immunized_water_drinking	-0.577318	-0.183976	-1.50535	0.0384551	-0.44114	-0.592933	-0.760186	-0.0281292	-0.869797	0.0118532	-0.0843945	-0.0229346
Ltc4s	immunized_water_drinking	0.190249	0.544929	1.36612	0.043364	0.383713	1.05559	0.364152	0.735201	0.718983	0.217165	0.018353	0.958463
Il4	immunized_water_drinking	0.0158564	3.27625	0.0372966	0.0604002			0.014027	2.18413	0.08034	3.15494		0.205475
Irf1	immunized_water_drinking	0.149549	0.0656737	0.268713	0.287278	0.374399	0.317082	0.415717	0.850029	0.290042	0.0967901	0.218329	0.698346
Fnip1	immunized_water_drinking	0.0483609	-0.00518393	-0.387635	0.106834	0.39803	-0.0374856	-0.10193	0.232492	0.369639	0.0827778	0.204001	0.0903137
Irgm2	immunized_water_drinking	0.203099	0.0533399	-0.483364	0.0323036	0.379742	0.000592416	-0.0648248	0.306908	0.41094	-0.335503	0.0520524	0.119337
Nlrp3	immunized_water_drinking	-0.0295767	0.283334	-0.0738665	0.0413713	-0.0156724	0.136469	-0.016273	-0.02426	-0.126938	-0.0889889	0.0191113	0.183249
Map2k3	immunized_water_drinking	0.034427	0.494702	0.393378	0.0435469	0.131933	0.666481	0.130757	0.458484	0.306004	0.633932	-0.0250257	0.276447
Adora2b	immunized_water_drinking	1.56559	1.64658	1.04992	1.34403	1.82891	1.40039	0.780097	2.4146	2.18655	1.14853	0.304163	2.33723
Aurkb	immunized_water_drinking	-0.0809562	-0.303891	-0.206783	-0.530248	-0.649839	-0.297463	-0.180187	-0.95508	-0.368548	-0.104454	-0.178215	-0.477409
Vamp2	immunized_water_drinking	0.00461662	0.1618	0.425946	0.124047	0.0489403	0.0979421	0.0991173	0.400936	-0.0549878	0.0839395	0.0629098	0.35119
Arrb2	immunized_water_drinking	-0.0161069	0.257894	0.415639	0.208194	-0.171456	0.435427	-0.0180508	0.00523336	-0.155524	0.290138	-0.0539057	0.212307
C1qbp	immunized_water_drinking	-0.0398912	-0.00987401	0.287747	-0.126336	-0.22691	0.191132	0.00285222	-0.211153	-0.0929722	0.145068	-0.269818	-0.00856803
Dhx33	immunized_water_drinking	-0.0394774	-0.0151817	-0.417538	-0.110016	-0.161412	-0.0207294	-0.183411	-0.311429	-0.0802105	0.0532011	-0.0686238	-0.420099
Itgae	immunized_water_drinking	0.0905679	1.1197	-0.294517	-0.0142378	0.0848381	0.799541	-0.40398	-0.25662	0.140764	0.459145	-0.0316008	-0.0846978
Crk	immunized_water_drinking	-0.0656364	-0.0826831	-0.519906	-0.0634559	-0.0455862	-0.084866	-0.24007	-0.229196	-0.0545612	-0.0242117	0.0263852	-0.178405
Myo18a	immunized_water_drinking	0.0934436	0.446891	-0.00768624	0.144808	0.677241	0.206404	0.0876086	0.655608	0.428592	0.11334	0.22302	0.366033
Lgals9	immunized_water_drinking	0.0709401	0.223896	0.0534287	-0.068696	0.116257	0.121516	0.176779	0.128859	0.202838	0.0154036	0.00968434	0.0957681
Ccl2	immunized_water_drinking	-0.0556706	2.01642	-0.14722	0.012728	-0.112097	0.490718	-0.11715	0.0604099	-0.13536	0.230256	0.00597702	0.159161
Ccl7	immunized_water_drinking	-0.00236667	4.52166	-0.0916379	0.00730853	0.00662366	3.50621	-0.0406466	0.0461645	-0.018624	3.57174		0.0545174
Ccl11	immunized_water_drinking	-0.139691	1.75769	0.131456	0.167967	-0.145416	1.11454	-0.111824	0.45912	-0.152242	1.01708	-0.140904	0.771914
Ccl8	immunized_water_drinking	0.0458981	3.29641	0.527704	0.061564	0.157455	3.67581	0.0211208	0.28241	0.0771438	3.32814	0.0468747	0.0944465
Ccl5	immunized_water_drinking	0.821196	0.938324	0.138454	0.0580691	0.973671	0.708513	0.139294	1.74587	1.04704	0.176203	0.0517243	1.341
Ccl9	immunized_water_drinking	-0.0841777	0.215078	0.120288	-0.0128347	-0.0969014	0.352883	-0.0771197	-0.138229	0.000774262	0.28981	-0.321546	0.0355086
Ccl6	immunized_water_drinking	-0.0830482	0.215857	0.265066	0.1926	0.0534674	0.276779	0.0936357	0.409329	0.197294	0.522809	-0.165613	0.601361
Ccl3	immunized_water_drinking	0.0335771	4.06528	0.248186	2.52381	0.0849135	3.27249	0.0214556	2.04452	-0.0144393	3.24178	0.0166465	2.3142
Ccl4	immunized_water_drinking	0.0129657	5.09003	0.113058	2.77133			0.00298087	0.199473				3.63823
Myo19	immunized_water_drinking	-0.0549979	-0.0520232	-0.51922	-0.0266756	-0.175908	-0.148584	-0.0630032	-0.197375	-0.0215036	-0.138264	0.0851008	-0.0638328
Itga3	immunized_water_drinking	0.0384678	0.333063	0.0104693	0.0701162	0.30406	0.109853	0.153904	0.50914	0.172595	0.0393362	0.101635	0.230497
Ormdl3	immunized_water_drinking	0.653848	0.700818	0.607995	0.648675	1.29657	0.659112	0.641683	1.62153	1.21296	0.549591	0.235072	1.03801
Nr1d1	immunized_water_drinking	1.088	0.759573	0.721398	1.18355	2.04258	0.912783	0.515614	1.37165	1.57817	0.72927	0.793291	1.39894
Cdc6	immunized_water_drinking	0.0120152	-0.206048	-0.152854	-0.403477	-0.030405	-0.00966221	-0.145655	-0.412393	-0.0187342	0.0533701	-0.210284	-0.432877
Stat5b	immunized_water_drinking	-0.0770282	-0.0678998	-0.353818	-0.018133	-0.20657	-0.270677	-0.122736	-0.330904	-0.144494	-0.107311	0.00436285	-0.254885
Stat3	immunized_water_drinking	0.0544454	0.343103	0.0236881	0.0946832	0.302807	0.269141	0.0554392	0.293167	0.261687	0.105698	0.18351	0.171998
Tmem106a	immunized_water_drinking	0.392097	0.489362	0.5796	0.59925	0.861325	0.480661	0.669726	1.27401	0.750982	0.262067	0.366026	1.02584
Itga2b	immunized_water_drinking	1.448	3.33281	0.0346014	0.00115861	0.558813	3.12558	-0.0310624	0.127231	0.226	2.75647	-0.0144332	0.0469125
Itgb3	immunized_water_drinking	-0.195499	0.135896	0.0820913	0.0449356	-0.475924	-0.0642976	-0.254732	-0.0377606	-0.475434	0.0195639	0.0286426	0.0152317
Ace	immunized_water_drinking	0.594147	0.633656	0.129707	1.33556	1.63672	0.331306	0.547577	1.81198	1.25981	0.159118	1.10125	1.62279
Pecam1	immunized_water_drinking	-0.469408	-0.197987	-0.443352	-0.0802174	-0.48402	-0.230687	-0.722537	-0.925129	-0.827969	-0.0226737	-0.237442	-0.454868
Cd300a	immunized_water_drinking	-0.0478745	0.0848038	-0.051409	-0.0135894	-0.0764756	0.346124	-0.180587	-0.259297	-0.0943534	0.121602	-0.0534797	-0.123924
Cd300lb	immunized_water_drinking	-0.0171427	0.461301	0.0306221	1.74729		0.520729			0.0149092	1.4778		0.0595902
Cd300lf	immunized_water_drinking	-0.00854715	0.972223	0.458661	1.20082	-0.171237	0.409889	0.00366855	0.548541	-0.412138	0.252178	-0.0105381	0.453722
Itgb4	immunized_water_drinking	0.0517564	0.188511	-0.249028	0.0690992	0.352586	-0.12964	0.0944563	0.275203	0.264807	-0.201526	0.287987	0.173791
Sphk1	immunized_water_drinking	-0.0196533	1.36675	0.257481	0.0584433	-0.00269373	0.811979	0.196952	0.640208	0.113843	0.806693	0.0329247	0.393613
Birc5	immunized_water_drinking	0.0119346	-0.0713717	0.481669	-0.128584	-0.204167	0.218952	0.0963325	-0.2866	-0.0802496	0.0937001	-0.278407	-0.0231831
Irf4	immunized_water_drinking	-0.0211604	0.123223	0.464496	0.731696	-0.101629	0.11516	-0.0525291	0.441733	-0.19153	0.0965178	0.0650181	0.315771
Serpinb1a	immunized_water_drinking	0.214291	0.432158	0.224171	0.123099	0.641991	0.437782	0.521745	1.12096	0.752556	0.339302	0.0991087	0.64686
Cd83	immunized_water_drinking	0.0183953	1.31629	-0.0343713	1.0451	0.0343438	1.30283	-0.217894	0.482548	0.105678	0.270089	0.099461	0.78129
Kif13a	immunized_water_drinking	-0.0430206	-0.036857	-0.521519	-0.0166203	0.0571076	-0.212032	-0.186569	-0.273422	-0.00250689	-0.192279	0.0531115	-0.172275
S1pr3	immunized_water_drinking	-0.0259931	0.883925	-0.230552	0.0740686	-0.274529	0.0259363	-0.0507691	0.0239023	-0.781919	0.156255	0.105491	0.0251612
Gadd45g	immunized_water_drinking	-0.0369955	2.23805	0.620282	0.128387	-0.182194	1.76834	0.0607122	1.43771	0.00253011	1.47522	-0.0364325	1.42272
Syk	immunized_water_drinking	-0.204506	-0.161965	-0.272863	0.0274423	-0.255702	-0.390561	-0.39787	-0.396143	-0.395956	-0.274718	0.0245351	-0.34865
Prelid1	immunized_water_drinking	0.138963	0.257781	0.527463	0.127907	0.462831	0.431471	0.504078	0.725367	0.367395	0.261194	0.0136081	0.689909
Cdc14b	immunized_water_drinking	0.0926192	-0.0816503	-0.464557	0.0676263	0.379942	-0.190779	0.00307661	0.22565	0.249658	-0.257736	0.491375	0.0582535
Polr3g	immunized_water_drinking	0.00230845	0.00422264	-0.285132	-0.0571749	0.00401829	0.0500554	-0.141989	-0.284948	0.0332171	0.172987	-0.14227	-0.309004
Pde4d	immunized_water_drinking	-0.084974	-0.0360576	-0.927376	-0.0396718	-0.130286	-0.593201	-0.169647	-0.553653	-0.190362	-0.845514	0.0756965	-0.232918
Plk2	immunized_water_drinking	-0.029906	0.106102	-0.309908	0.038267	-0.275868	-0.135165	-0.605753	-0.375136	-0.170627	0.0549368	-0.0420196	-0.145225
Itga2	immunized_water_drinking	-0.0367997	0.00963258	-0.401882	-0.0829223	-0.014022	-0.185343	-0.26312	-0.358919	-0.144404	-0.21871	-0.00810035	-0.289921
Itga1	immunized_water_drinking	-0.104689	-0.07961	-0.245686	-0.0113091	-0.167024	-0.450539	-0.107635	-0.406678	-0.418842	-0.640545	0.0385392	-0.196139
Adam17	immunized_water_drinking	-0.0312359	-0.12491	-0.392988	-0.0146091	0.0331251	-0.117565	-0.10776	-0.247997	0.049868	-0.152582	-0.0192984	-0.226788
Rsad2	immunized_water_drinking	1.32437	0.891575	-0.0845032	0.0463788	1.24087	0.324506	-0.0209089	0.0930917	1.64972	0.197689	0.019762	0.187738
Hif1a	immunized_water_drinking	0.0333974	0.62816	-0.402048	0.143599	0.309492	0.277355	-0.211848	0.188828	0.105061	0.43445	0.417807	0.110988
Fut8	immunized_water_drinking	-0.0563352	-0.135513	-0.440757	0.018546	0.0604158	-0.322231	0.0111228	0.0611906	-0.0150324	-0.0645257	0.0714835	-0.0533445
Arg2	immunized_water_drinking	0.216652	0.225786	0.226823	0.301109	0.65346	0.307341	0.481526	1.03501	0.609374	0.258176	0.119107	0.616352
Zfyve26	immunized_water_drinking	0.0130208	-0.333156	-0.543145	-0.0382374	0.034783	-0.422926	-0.100986	-0.43038	0.0793755	-0.654621	0.104579	-0.139225
Traf3	immunized_water_drinking	-0.0897839	-0.117595	-0.259326	-0.00495359	-0.0845999	-0.195776	-0.190065	-0.322657	-0.111597	-0.335677	0.0725052	-0.129358
Ptger4	immunized_water_drinking	-0.0234788	0.317523	-0.0121307	-0.0212967	0.00381498	0.10342	-0.190918	0.141883	0.0226034	0.0453991	-0.0426686	0.0707666
Dab2	immunized_water_drinking	-0.0831122	0.719152	-0.608856	0.0558788	-0.157395	0.260612	-0.595955	-0.215005	-0.709935	0.291053	-0.000218581	-0.0273427
Fyb	immunized_water_drinking	-0.0900489	0.075665	-0.359647	0.0422009	-0.10745	-0.131426	-0.255573	-0.278348	-0.175796	-0.173465	-0.00856816	-0.0939996
Ywhaz	immunized_water_drinking	0.00689608	0.311184	0.282672	0.0318223	0.0948256	0.357943	0.152621	0.456862	0.124204	0.254678	-0.00811229	0.328088
Angpt1	immunized_water_drinking	0.00757659	0.30675	-0.418335	-0.0365086	-0.0317199	0.3708	-0.111677	-0.307644	-0.291733	0.328599	-0.0403944	-0.332499
Ccn3	immunized_water_drinking	-0.033881	0.175335	-0.248278	0.0408359	-0.0447356	0.0356752	-0.108753	-0.0504845	-0.107491	0.464701	-0.0111443	-0.0404281
Myc	immunized_water_drinking	-0.705908	-0.0160646	-0.266347	0.132054	-0.198655	-0.10586	-0.202908	-0.0203898	-0.83601	-0.0435855	-0.24841	-0.0713404
Cyrib	immunized_water_drinking	0.0215433	0.323369	0.225519	0.0815615	0.0412244	0.423141	-0.00645241	0.236006	0.115677	0.487389	0.00956395	0.202716
Ccn4	immunized_water_drinking	-0.0564645	0.21613	-0.168938	0.0631955	-0.0973013	-0.29218	-0.0709796	-0.164418	-0.269094	0.155212	0.0727072	-0.0704836
Ptk2	immunized_water_drinking	-0.0388728	-0.0705646	-0.424288	-0.0599394	0.0732098	-0.213195	-0.0972408	-0.257818	-0.0277275	-0.144163	0.00210542	-0.296041
Gsdmd	immunized_water_drinking	0.462285	0.426988	0.361354	0.444012	0.98383	0.550347	0.704726	1.37656	0.982294	0.223265	0.159424	0.827149
Il2rb	immunized_water_drinking	-0.0299229	0.475391	-0.0510855	0.0363097	0.179144	0.0903032	-0.0545181	0.214136	0.162338	-0.0905551	0.0205531	0.0706594
Rac2	immunized_water_drinking	-0.0174383	0.802704	0.216701	0.124083	-0.102259	0.62472	-0.0259624	0.416975	-0.105038	0.368842	0.0119715	0.287362
Tnfrsf13c	immunized_water_drinking	-0.0175467	-0.0292237	0.0426891	0.0169604	-0.0354021	-0.0697038	-0.0873762	0.0957514	-0.0551455	-0.135781	0.0555085	-0.0869059
Ano6	immunized_water_drinking	0.0482294	0.0126118	-0.827561	0.359745	0.80505	-0.21335	0.149818	0.501956	0.528616	-0.29218	0.73236	0.134409
Hdac7	immunized_water_drinking	-0.14622	-0.529678	0.0834467	0.0142654	-0.48992	-0.527382	-0.467669	-0.436553	-0.55697	-0.394951	-0.0290946	-0.080966
Racgap1	immunized_water_drinking	-0.0381944	-0.304818	-0.22044	-0.35057	-0.363449	-0.385498	-0.154368	-0.871803	-0.317115	-0.134081	-0.131782	-0.633343
Itgb7	immunized_water_drinking	0.0176177	1.04835	0.0629714	0.0463852	0.0022752	1.03996	-0.0842736	-0.0972338	0.00539384	0.664694	0.014481	0.163005
Itga5	immunized_water_drinking	-0.809798	1.16804	-0.179427	0.00607455	-0.623424	0.291215	-0.648057	-0.565274	-1.24372	0.153686	-0.053604	-0.013311
Nckap1l	immunized_water_drinking	-0.52726	-0.101058	-0.62516	-0.00231094	-0.430466	-0.341739	-0.737783	-0.467486	-0.455006	-0.148237	0.00353882	-0.230822
Mefv	immunized_water_drinking	-0.0433697	0.662814	0.0278164	0.0961983	-0.127417	0.528394	-0.106923	0.352162	-0.333324	0.222895	0.0169851	0.887891
Nlrc3	immunized_water_drinking	0.0178625	0.160151	-0.331151	-0.00935293	-0.0228804	0.0105094	-0.0755805	-0.16271	-0.0187153	0.0126817	0.028231	0.00931322
Dnase1	immunized_water_drinking	0.0489594	0.203519	0.326499	1.38622	0.742128	0.658934	1.36131	2.12114	1.19142	0.183599	0.899928	1.89591
Emp2	immunized_water_drinking	-0.139075	-0.0566549	-0.0951381	-0.0126539	-0.295491	-0.595431	-0.155212	-0.594442	-0.76496	-0.124962	-0.0101731	-0.227081
Socs1	immunized_water_drinking	0.0138963	3.93406	0.0768104	0.032132	0.0810185	3.9381	-2.15025e-05	2.23816	0.0495598	2.49053	-0.0145332	2.96813
Crkl	immunized_water_drinking	-0.0187661	-0.107046	-0.337623	-0.0246049	0.0987397	-0.0478405	-0.132644	-0.10557	0.120859	-0.153358	0.0159834	-0.105436
St6gal1	immunized_water_drinking	-0.0788799	0.217858	0.209172	0.0981382	-0.294172	0.0974148	-0.129936	-0.000694913	-0.194854	0.0353372	0.0189337	0.0873652
Bcl6	immunized_water_drinking	0.0779899	1.16828	0.169813	0.698314	0.434869	1.25951	0.00966906	1.26725	0.212719	0.480341	0.124875	0.833375
Il1rap	immunized_water_drinking	-0.142197	-0.35485	-0.566608	-0.0772695	-0.292256	-0.564639	-0.277662	-0.547292	-0.0812289	-0.389336	0.010483	-0.893299
Snx4	immunized_water_drinking	0.036366	0.160064	-0.224981	0.0106019	0.387949	-0.0121461	0.0950091	0.30466	0.271966	0.155792	-0.00970229	-0.00785153
Cd200	immunized_water_drinking	-0.118485	-0.0318739	-0.100949	0.00773737	-0.419677	-0.13382	-0.217477	-0.261353	-0.373285	-0.0249606	-0.0493718	-0.121573
Cd96	immunized_water_drinking	0.160254	1.36887	-0.113234	0.0185355	0.123697	0.990435	-0.0227648	0.207535	0.0403223	0.51823	0.012592	0.0272848
Cd47	immunized_water_drinking	0.141795	0.318942	0.313761	0.212904	0.329022	0.348112	0.182803	0.645988	0.363782	0.272747	0.174752	0.439282
App	immunized_water_drinking	0.0360654	0.0136768	-0.481238	0.0404669	0.241273	-0.328738	-0.141338	-0.032365	0.124225	-0.114811	0.162401	0.0105131
Sod1	immunized_water_drinking	0.17912	0.233393	0.928621	0.209885	0.446499	0.748831	0.568313	0.893668	0.514519	0.515696	0.0391519	0.912075
Ifnar1	immunized_water_drinking	-0.00271078	0.187905	-0.313051	0.0577272	0.128219	0.0594841	0.0365042	0.223741	0.119527	0.114383	0.044065	0.0172776
Runx1	immunized_water_drinking	-0.0753776	0.623301	-0.267401	0.0637144	-0.476881	0.240139	-0.304836	-0.202903	-0.507207	0.124494	-0.0171891	0.0540522
Mapk13	immunized_water_drinking	0.113636	0.189184	0.442655	0.0398536	0.212019	0.462989	0.328762	0.397973	0.268382	0.362223	0.000816423	0.434856
Akap8	immunized_water_drinking	-0.126407	-0.262938	-0.387971	-0.115164	-0.218211	-0.281987	-0.257576	-0.407321	-0.209088	-0.094203	-0.131473	-0.367224
Cyp4f40	immunized_water_drinking	0.010674	0.0501316	0.151144	0.0699276	0.12773	0.207788	0.219805	0.19466	0.0580447	0.0555383	0.0963235	0.299844
Cyp4f14	immunized_water_drinking	0.608741	0.41609	0.347898	0.464262	0.85969	0.330603	0.647989	1.0396	0.920071	0.175406	0.686159	0.717362
Cyp4f13	immunized_water_drinking	0.402447	0.265018	0.759728	0.589415	0.810208	0.382017	0.694716	1.2257	0.745938	0.179441	0.643912	0.994572
Tnf	immunized_water_drinking	-0.0382725	0.210651	-0.147098	0.00352067	-0.108528	0.220437	-0.0894091	-0.343282	-0.204731	0.212234	-0.0421443	0.00617257
H2-T23	immunized_water_drinking	0.392246	0.585496	0.798081	0.380897	0.730481	0.644912	0.404321	1.09219	0.793448	0.192482	0.10086	0.922732
Ppp1r11	immunized_water_drinking	0.0465647	0.246207	0.439413	0.0647067	0.167872	0.400172	0.369799	0.597067	0.195478	0.314082	-0.0120155	0.685262
H2-M3	immunized_water_drinking	-0.0516167	-0.303939	-0.00814589	-0.00742442	-0.253315	0.00806852	-0.113499	-0.151348	-0.170244	-0.0860899	-0.0758214	0.0390109
Tnfrsf21	immunized_water_drinking	0.0896757	1.41375	-0.11976	0.298329	0.240345	0.944751	-0.132027	1.1806	0.0678826	1.41499	0.0352817	0.571075
Ticam1	immunized_water_drinking	0.114483	0.253832	-0.027802	0.0559544	0.392901	0.128971	0.216407	0.403594	0.318382	0.0285907	0.110872	0.23407
Tnfsf9	immunized_water_drinking	-0.0799338	-0.0445905	-0.129196	-0.0431756	-0.139777	-0.01597	-0.1288	-0.42242	-0.150443	-0.0239265	-0.0358015	-0.0752401
C3	immunized_water_drinking	-0.0186725	0.258181	-0.326575	0.0171492	0.0194872	-1.91985	-0.0204769	-0.177956	-2.03881	-0.533909	0.0461469	-0.233693
Vav1	immunized_water_drinking	0.0067814	0.843647	0.125639	0.433721	-0.166339	0.48485	-0.199576	0.196354	-0.0714428	0.21714	-0.0232277	0.172222
Nlrc4	immunized_water_drinking	0.0872676	0.187695	-0.248885	0.0975399	0.583372	-0.0354382	0.0459553	0.467981	0.43691	0.0599116	0.121727	0.175433
Birc6	immunized_water_drinking	-0.0450027	-0.039395	-0.339107	0.0297853	0.0739999	-0.0932592	-0.032883	-0.231854	0.0618642	-0.460086	0.251448	0.0240812
Cyp1b1	immunized_water_drinking	-0.0661004	0.226176	-0.685202	0.0397621	-0.101542	-0.150159	-0.386863	-0.245636	-0.0141843	0.0403034	0.035712	0.0350949
Prkce	immunized_water_drinking	0.0660655	0.0505808	-0.322373	0.109138	0.506166	-0.0111919	0.0256067	0.382093	0.317266	-0.0823172	0.543947	0.200547
Socs5	immunized_water_drinking	-0.253161	-0.0673357	-0.177943	-0.061388	-0.665655	-0.167467	-0.195494	-0.669066	-0.485651	-0.0504401	-0.213056	-0.88675
Lama3	immunized_water_drinking	0.0361071	0.0367401	-0.22582	0.0278594	0.154057	-0.270918	-0.0152736	0.56789	0.209627	-0.20132	0.336635	0.193985
Aqp4	immunized_water_drinking	-0.0125613	-0.588238	-0.727052	-0.519689	-0.212371	-0.615212	-0.423205	-1.27135	-0.165274	-0.308392	-0.158281	-0.831074
Pik3c3	immunized_water_drinking	0.0871262	-0.0824101	-0.273515	-0.0109318	0.206047	-0.123146	0.0783943	0.0261395	0.213315	-0.126376	0.0428495	-0.0579362
Lims2	immunized_water_drinking	-0.0167272	-0.122479	0.128854	0.0119856	-0.11575	-1.13988	0.0158664	-0.140741	-0.572244	-0.0749003	0.0335171	-0.0447886
Kif20a	immunized_water_drinking	-0.0207322	-0.604794	-0.313052	-0.509791	-0.334914	-0.404799	-0.24732	-1.13844	-0.282082	-0.396161	-0.112649	-0.885527
Sting1	immunized_water_drinking	-0.193836	0.287962	-0.0579064	0.0921799	-0.411505	0.0422643	-0.179031	0.103439	-0.462483	0.214484	-0.0339058	0.155527
Cd14	immunized_water_drinking	-0.00138732	2.28056	0.15116	0.0392718	-0.00259877	1.25529	0.0315505	0.100368	0.113576	1.25329	0.0384301	0.0828339
Hdac3	immunized_water_drinking	0.0637482	0.210782	0.346355	0.0156895	0.115344	0.316221	0.20689	0.28592	0.239761	0.271414	-0.0422908	0.169322
Ndfip1	immunized_water_drinking	0.15464	0.322357	0.371988	0.16973	0.410413	0.454519	0.308236	0.790981	0.592468	0.388422	0.0941647	0.506407
Ticam2	immunized_water_drinking	0.00948853	-0.0533651	-0.242278	-0.0133652	0.00979536	0.0252677	-0.0970529	-0.205928	-0.00356197	-0.0278681	-0.0179075	-0.262214
Tnfaip8	immunized_water_drinking	-0.0129465	0.655075	0.0217354	0.0189231	0.0728131	0.443292	-0.476911	-0.098177	-0.153593	0.233291	-0.0428287	0.0881119
Gm4951	immunized_water_drinking	-0.00756982	-0.155791	-1.99343	-0.00384661	-0.0788525	-0.301177	-1.09471	-0.223323	-0.186064	-0.129566	-0.0317384	-0.10778
Iigp1	immunized_water_drinking	-0.664272	-0.0864741	-1.1665	-0.00520238	-0.771796	-0.223483	-0.62342	-0.259467	-1.13149	-0.0674363	-0.539243	-0.0467917
Cd74	immunized_water_drinking	-0.453139	-0.0946219	0.0842447	0.00506408	-0.438195	0.0332487	-0.0676708	-0.0997844	-0.323624	-0.104001	-0.0250985	0.0699446
Malt1	immunized_water_drinking	-0.069217	0.319586	-0.58064	0.000492449	0.0469007	-0.0221014	-0.292288	-0.246973	0.0767203	-0.0248071	-0.0372632	-0.161539
Cidea	immunized_water_drinking	0.00420073	0.216125			0.0550624	0.0853295	-0.00602731	0.0292362	0.063408			-0.0228278
Smad7	immunized_water_drinking	0.142714	0.788246	-0.0265184	0.0284552	0.414183	0.425	-0.061635	0.454757	0.642877	0.330916	0.0518659	0.183888
Cd226	immunized_water_drinking	-0.0159085	-0.967382	-0.273623	-0.00144609	-0.0175104	-0.0812263	-0.110068	-0.106262	-0.0924691	-0.102584	0.013462	-0.154187
Gstp1	immunized_water_drinking	0.0682016	0.217169	0.559894	0.0683182	0.327162	0.529363	0.413597	0.655383	0.416664	0.353113	-0.0235549	0.619657
Cfl1	immunized_water_drinking	0.0842664	0.288709	0.489381	0.0365046	0.268046	0.521323	0.241576	0.51867	0.232079	0.349899	-0.0341996	0.455654
Rela	immunized_water_drinking	-0.0409897	0.317984	0.0417538	-0.00494875	-0.101212	0.200848	-0.0096417	0.0983436	-0.0857988	0.100778	-0.076595	0.0700394
Fermt3	immunized_water_drinking	-0.104836	0.0698992	0.0132283	0.0143934	-0.272711	0.021333	-0.0687399	-0.0979125	-0.347792	-0.0431345	0.00884833	-0.00507069
Incenp	immunized_water_drinking	-0.0873226	-0.285706	-0.240966	-0.491088	-0.185846	-0.342171	-0.214237	-0.814184	-0.190088	-0.213828	-0.133656	-0.528595
Ms4a2	immunized_water_drinking	2.67692	4.34329	-0.0541559	0.00608158	1.53516	3.849	-0.0402631	-0.0167761	0.674234	3.97346	-0.0106844	0.0277111
Anxa1	immunized_water_drinking	-0.100862	0.420926	-0.164206	0.059208	-0.188537	0.0441311	-0.399819	-0.676641	-0.262272	0.346061	0.118414	0.0206216
Jak2	immunized_water_drinking	0.116295	0.72575	-0.465678	0.277314	0.583297	0.188885	0.0259879	0.771984	0.427245	0.306636	0.326548	0.275979
Cd274	immunized_water_drinking	-0.0104996	0.672547	-0.229798	0.434969	-0.0141536	0.317481	-0.140096	0.264712	-0.127288	0.216955	-0.00397256	0.527299
Pdcd1lg2	immunized_water_drinking	0.0274978	1.23764	0.00922848	0.0565567	-0.021178	1.6854	-0.0718019	0.311922	0.0804585	1.59937	-0.0201168	0.278026
Il33	immunized_water_drinking	0.00034726	1.77989	-0.216007	0.099852	0.832848	1.16345	-0.0781384	1.01843	0.181518	1.18189	0.0478048	0.838625
Mbl2	immunized_water_drinking	0.998854	0.228084		2.34683	1.7455	0.735637	0.126417	3.90091	1.47804	0.48257		3.78662
Kif20b	immunized_water_drinking	-0.0237986	-0.356645	-1.1215	-0.728384	-0.122475	-0.63915	-0.637358	-1.53524	-0.0973655	-0.379208	-0.118116	-1.3678
Cep55	immunized_water_drinking	-0.117318	-0.227033	-0.281554	-0.581915	-0.389511	-0.324771	-0.313529	-0.870511	-0.34863	-0.192786	-0.383717	-0.888626
Gpam	immunized_water_drinking	-0.0493496	-0.324507	-0.123375	-0.00914779	-0.176966	-0.2328	-0.117633	-0.432843	-0.110831	-0.0998924	-0.00555916	-0.369272
Il10	immunized_water_drinking		4.1564				3.78427			-0.0149082	3.04435
Cxcl1	immunized_water_drinking		3.12477	-0.276601	0.0325362	-0.00771853		-0.112108	0.0743867	-0.0431936	1.29577	-0.0114499	0.0679802
Clec4e	immunized_water_drinking		0.212908
Ccl12	immunized_water_drinking		3.71928		2.58739				2.79688	0.00332308	3.68679		3.35739
Trem2	immunized_water_drinking		1.86592	-0.128302	0.00945447			-0.0770605				0.0458793

## Sheet: intestine adaptive immunity
mgi_symbol	reference_sample	immunized_day7_Cpa3+/+_2-bottle_test	immunized_day7_Cpa3+/+_oral_gavage	immunized_day7_Cpa3Cre/+_2-bottle_test	immunized_day7_Cpa3Cre/+_oral_gavage	immunized_day11_Cpa3+/+_2-bottle_test	immunized_day11_Cpa3+/+_oral_gavage	immunized_day11_Cpa3Cre/+_2-bottle_test	immunized_day11_Cpa3Cre/+_oral_gavage	immunized_day16_Cpa3+/+_2-bottle_test	immunized_day16_Cpa3+/+_oral_gavage	immunized_day16_Cpa3Cre/+_2-bottle_test	immunized_day16_Cpa3Cre/+_oral_gavage
Arid5a	immunized_water_drinking	-0.0636313	1.25363	-0.0349369	0.0466236	-0.155012	0.477725	-0.30439	0.199752	-0.322493	0.245473	-0.00822505	0.271657
Zap70	immunized_water_drinking	-0.0227979	0.601102	0.126232	0.0380812	0.0363994	0.245127	-0.00929964	0.18118	-0.116548	0.0937438	-0.000825075	0.457138
Il1rl1	immunized_water_drinking	-0.0794139	1.4923	-0.183206	0.0709077	-0.226604	0.939876	-0.251133	0.0187158	-0.380861	1.49926	-0.130757	0.160282
Il18r1	immunized_water_drinking	-0.269061	-0.229949	-0.72528	-0.0299285	-0.178679	-0.904605	-0.275294	-0.441166	-0.668102	-0.329365	-0.0183887	-0.218391
Slc39a10	immunized_water_drinking	0.0141443	0.0842525	-0.995878	-0.0259654	-0.0648015	-0.0331672	-0.649303	-0.595897	-0.01964	0.0558884	0.0208747	-0.248363
Mfsd6	immunized_water_drinking	0.070341	0.00330579	-0.331912	0.0708207	0.246843	-0.197492	0.0186663	0.199311	0.135646	-0.234438	0.181403	0.0420813
Hspd1	immunized_water_drinking	-0.116862	-0.221252	-0.0876239	-0.104158	-0.14056	-0.263002	-0.222369	-0.419632	-0.235583	-0.122046	-0.303514	-0.435819
Ctla4	immunized_water_drinking	0.0101902	3.67707	0.14708	0.0712811			-0.0289836	0.921022			0.041139	0.317061
Fzd5	immunized_water_drinking	-0.0382803	-0.335605	-0.539974	-0.0816387	0.105317	-0.202584	-0.353738	-0.487762	-0.0174037	-0.487155	-0.0386605	-0.228499
Pikfyve	immunized_water_drinking	-0.00177477	-0.0623091	-0.0621583	0.0695067	0.0554987	-0.000837889	-0.0391465	0.0797514	0.150601	-0.157757	0.0688424	0.0732587
Slc11a1	immunized_water_drinking	-0.382188	0.0893919	-0.395515	0.0226506	-0.281469	0.00249905	-0.270292	-0.501849	-1.03113	0.25978	-0.027723	-0.0434755
Dock10	immunized_water_drinking	-0.410901	-0.109534	-0.394651	0.0223759	-0.164761	-0.456296	-0.417918	-0.386268	-0.586128	-0.491633	0.0143945	-0.293018
Inpp5d	immunized_water_drinking	-0.0554281	0.726696	-0.0882146	0.0723643	-0.189319	0.445952	-0.27932	-0.126967	-0.216814	0.287231	0.0123803	-0.0508333
Bcl2	immunized_water_drinking	-0.0646193	0.213213	-0.308569	-0.0615654	-0.146254	0.206057	-0.360079	-0.241808	-0.118825	0.216171	-0.0355972	-0.350407
Cd55	immunized_water_drinking	1.11168	2.03529	0.134235	0.536216	1.05794	1.66698	0.0828363	1.58794	0.831781	1.53902	0.609178	1.15316
Ctse	immunized_water_drinking	-0.0375327	0.509296	0.101068	0.0848242	-0.139019	0.293483	-0.187557	0.20392	-0.0752976	0.0645383	0.00749798	0.106167
Ptprc	immunized_water_drinking	-0.406247	-0.111039	-0.225641	0.0513413	-0.333639	-0.292703	-0.477342	-0.113458	-0.570702	-0.387277	0.00966497	-0.118123
Dennd1b	immunized_water_drinking	0.154048	0.175538	-0.00465708	0.165177	0.681333	0.158462	0.0192916	0.635708	0.739707	0.0310527	0.311602	0.303082
Mr1	immunized_water_drinking	-0.256801	-0.674118	-0.58002	-0.0335261	-0.507162	-1.01343	-0.238935	-1.27897	-0.892164	-0.298846	-0.057404	-0.793756
Abl2	immunized_water_drinking	-0.107191	0.190851	-0.352253	-0.0603978	-0.250557	-0.08423	-0.286613	-0.403159	-0.138604	0.0113685	0.0153859	-0.271533
Rc3h1	immunized_water_drinking	-0.0430029	-0.0606591	0.023429	0.0673822	0.11948	0.020934	-0.0698942	0.19994	0.143307	-0.0829136	0.086691	0.114456
Xcl1	immunized_water_drinking	0.0275981	0.158743	0.0786665	0.0246946	0.149785	0.41653	-0.00565122	0.263123	0.0856983	0.0970579	-0.00485507	0.225585
Fcgr2b	immunized_water_drinking	-0.0515075	0.644801	0.170527	1.04968	-0.0559816	0.419584	-0.0853514	0.338551	-0.398946	0.711582	0.0543805	0.351141
Fcgr3	immunized_water_drinking	-0.266619	0.200397	-0.0799563	0.0788376	-0.206993	0.110406	-0.224802	-0.0100192	-0.33154	0.356253	-0.049641	0.0810517
Fcer1g	immunized_water_drinking	-0.0440907	0.370834	0.357963	0.118405	-0.0993483	0.775032	-0.00778342	0.312418	-0.0540269	0.498732	-0.000969444	0.508396
Ly9	immunized_water_drinking	-0.0688686	-0.0345817	-0.0623578	0.0476074	-0.17669	-0.0898381	-0.745333	-0.177113	-0.276395	-0.115283	0.0238871	-0.138817
Fcer1a	immunized_water_drinking	3.03491	5.05429	0.00310985	-0.00538034	1.85315	5.15552	-0.032912	-0.00615269	1.40595	4.97056	-0.0032126	0.0241919
Exo1	immunized_water_drinking	-0.0766691	-0.299896	-0.334001	-0.434351	-0.229539	-0.20368	-0.263179	-0.757443	-0.145126	-0.0605579	-0.0934825	-0.787062
Itpkb	immunized_water_drinking	-0.179507	0.182806	-0.479173	-0.0853119	-0.459888	-0.0306875	-0.475863	-0.961038	-0.648665	0.040899	-0.0855541	-0.534796
Hlx	immunized_water_drinking	-0.0303665	0.101422	0.184101	0.0461494	-0.0739811	0.10857	-0.0484674	-0.00230206	-0.311807	0.266447	0.00869502	0.156093
Gata3	immunized_water_drinking	-0.0183044	0.0991842	0.0231998	-0.0316083	-0.0177144	0.115232	-0.145837	0.0303957	-0.0795719	0.112051	-0.022691	0.114168
Il2ra	immunized_water_drinking	-0.0150504	0.362123	0.0418437	0.0234895	-0.0353117	0.370173	-0.031949	0.0196594	-0.123116	0.069307	0.0223687	0.0147659
Bmi1	immunized_water_drinking	-0.0534756	-0.232305	-0.377385	-0.0332559	-0.0742945	-0.320643	-0.12726	-0.309661	-0.0410298	-0.166606	-0.0224395	-0.171239
Abl1	immunized_water_drinking	-0.000155985	-0.123828	-0.548645	-0.0310345	0.0909364	-0.311947	-0.221759	-0.413923	0.0623327	-0.264347	0.135803	-0.163589
Rif1	immunized_water_drinking	-0.373011	-0.351622	-1.08321	-0.204202	-0.343556	-0.448014	-0.739161	-1.2339	-0.324389	-0.356507	-0.054907	-1.00059
Dpp4	immunized_water_drinking	0.448762	0.410478	-0.0822081	0.858786	1.20275	0.151995	0.505578	1.2307	0.93793	0.143757	0.826731	0.895737
Mdk	immunized_water_drinking	-0.0277308	0.270769	0.572802	0.0258627	-0.0093291	0.273502	-0.00115104	-0.0583174	-0.10889	0.199894	-0.00362053	0.276857
Cd44	immunized_water_drinking	-0.0624694	0.337992	-0.145011	-0.0180467	-0.254492	0.268514	-0.42013	-0.224271	-0.303294	0.114359	-0.0365696	-0.0245669
Rasgrp1	immunized_water_drinking	-0.0489132	-0.35216	-0.366044	-0.0487516	-0.0823086	-0.766909	-0.18143	-0.262253	-0.308658	-0.809171	-0.0193664	-0.245641
Trp53bp1	immunized_water_drinking	-0.0493846	-0.212023	-0.27091	-0.0456147	-0.11736	-0.242209	-0.240375	-0.655712	-0.188172	-0.273441	-0.00975145	-0.370136
B2m	immunized_water_drinking	0.571332	0.533231	0.770043	0.607175	0.863379	0.605505	0.582084	1.31012	0.82329	0.340003	0.211089	1.15429
Il1b	immunized_water_drinking	-0.00619187	1.59542	0.0792262	0.794526	-0.0945834	1.48251	-0.184507	0.530077	-0.149161	1.09587	-0.0809603	0.78209
Prnp	immunized_water_drinking	0.016935	1.09075	-0.103259	0.00436165	-0.0938994	0.666543	-0.130665	-0.121211	-0.231704	0.730435	-0.0120776	-0.12449
Cd40	immunized_water_drinking	0.020372	0.401725	0.0184584	0.089964	0.00969468	0.754768	-0.0484398	0.598291	-0.00932339	0.461393	0.00660255	0.822285
Cebpb	immunized_water_drinking	-0.0377194	0.530555	0.559973	0.0328726	-0.0665224	0.881106	0.0732714	0.201364	0.0924614	0.302422	-0.0184887	0.313941
Nfatc2	immunized_water_drinking	-0.0629526	0.108074	-0.470968	-0.0399136	-0.22591	-0.194287	-0.142797	-0.220351	-0.455299	-0.080989	0.0400802	-0.136414
Dock11	immunized_water_drinking	-0.0659251	-0.231199	-0.68406	-0.166238	-0.138907	-0.285415	-0.337393	-0.710581	-0.248644	-0.319952	-0.0569274	-0.885275
Sash3	immunized_water_drinking	-0.0393652	-0.182089	0.0285335	0.0178816	-0.202476	-0.0675074	-0.115526	0.0359541	-0.27639	-0.0672784	0.0294701	-0.0839701
Hprt	immunized_water_drinking	0.0294975	0.154228	0.242468	0.00230098	0.0721525	0.336329	0.0925983	0.281162	0.198204	0.437548	-0.0733367	0.0225332
Atp11c	immunized_water_drinking	-0.0908496	-0.142346	-0.733456	-0.0815599	-0.262146	-0.312227	-0.527264	-0.718864	-0.167008	-0.213263	0.014547	-0.416377
Il2rg	immunized_water_drinking	-0.0695845	0.542393	0.201787	0.0262169	-0.16389	0.323579	-0.0453246	0.203718	-0.22832	0.320118	0.000695942	0.233896
Atp7a	immunized_water_drinking	-0.0337522	-0.157975	-2.84706	-0.0101936	0.0117882	-0.0601536	-0.621018	-1.45856	-0.00581612	-1.47988	0.559869	-0.216804
Itm2a	immunized_water_drinking	-0.0723664	-0.00133918	-0.0210421	0.0437807	-0.142963	-0.220235	-0.117207	-0.0159698	-0.215326	-0.0320659	0.0435139	-0.166784
Btk	immunized_water_drinking	-0.0644198	0.172626	-0.196991	-0.020221	-0.144466	0.187854	-0.0960606	-0.192309	-0.114516	0.123524	-0.0277097	-0.118995
Sh3kbp1	immunized_water_drinking	-0.159727	0.00563394	-0.231666	0.0335657	-0.213336	-0.0948112	-0.520865	-0.104307	-0.313189	-0.0369577	-0.014322	-0.111865
Tmem131l	immunized_water_drinking	-0.0295094	-0.259092	-0.343442	-0.154814	-0.400859	-0.332076	-0.460959	-0.784345	-0.257546	-0.283978	-0.149492	-0.399997
Chrnb2	immunized_water_drinking	-0.0250134	-0.237132	-0.291237	-0.0134819	-0.0595966	-0.183742	-0.0817746	-0.209928	-0.0706101	-0.257167	0.0420514	-0.147444
Il6ra	immunized_water_drinking	-0.204268	-0.0947303	-0.0145227	0.0404746	-0.243651	-0.196558	-0.212949	-0.262338	-0.253185	-0.15439	0.0297476	0.031202
Ctss	immunized_water_drinking	0.0666014	0.235334	0.114906	0.0930865	0.355195	0.142417	0.0507036	0.494253	0.317191	0.287568	0.0207216	0.241146
Notch2	immunized_water_drinking	-0.225327	-0.483412	-0.478267	-0.0903819	-0.386565	-0.59137	-0.493139	-0.805526	-0.488656	-0.669822	-0.0304721	-0.509569
Nras	immunized_water_drinking	-0.0287681	0.122081	0.0961073	-0.0347296	-0.0214241	0.273812	-0.0881864	0.0815405	0.00692136	0.20261	-0.0803217	0.108028
Ptpn22	immunized_water_drinking	-0.0491571	1.0426	-0.0767765	0.0909657	-0.0692848	0.509321	-0.0666155	0.18206	-0.0321474	0.149022	-0.0325259	0.128985
Vav3	immunized_water_drinking	-0.0258125	-0.32338	-0.530316	-0.0177555	-0.145105	-0.417896	-0.693886	-0.675558	0.00478968	-0.0787284	-0.0601157	-0.742853
Bcl10	immunized_water_drinking	0.0410993	0.505006	0.211747	0.0537351	0.117014	0.461163	0.107921	0.368292	0.158007	0.373407	-0.0899564	0.198294
Tox	immunized_water_drinking	-0.0502309	-0.0191952	-0.152132	-0.0787014	-0.0421736	-0.0618561	-0.160771	-0.195064	-0.0463691	-0.0229114	-0.0570248	-0.192391
Ripk2	immunized_water_drinking	0.0115807	0.235555	-0.248108	-0.00607696	-0.051826	0.260914	-0.182491	-0.063432	0.032215	0.202061	-0.0507361	-0.0149675
Exosc3	immunized_water_drinking	-0.00383781	0.257086	0.550244	0.00543865	0.0492877	0.552928	0.102587	0.166502	0.0158256	0.480752	-0.107314	0.181664
Shb	immunized_water_drinking	0.0771608	0.635139	0.298863	0.0617657	0.314257	0.351766	0.128243	0.661693	0.359946	0.341263	-0.0130773	0.600619
Tlr4	immunized_water_drinking	-0.710463	-0.13514	-0.93185	0.00922035	-0.689191	-0.677624	-0.218252	-0.584379	-0.328889	-0.0133928	-0.00855753	-0.317087
Ctps	immunized_water_drinking	-0.0933203	0.0629535	-0.349543	-0.184034	-0.447036	-0.0087672	-0.395782	-0.479567	-0.285338	0.22113	-0.295952	-0.544092
Zc3h12a	immunized_water_drinking	0.0683605	1.12366	-0.230912	0.0457311	0.179034	0.772407	-0.0822105	0.30461	0.106311	0.277819	-0.0189734	0.24671
Runx3	immunized_water_drinking	-0.0122714	0.450364	-0.142674	0.00643542	-0.156808	0.33448	-0.134565	-0.11958	-0.0904779	0.112471	0.00154658	-0.0653426
Pla2g2d	immunized_water_drinking	-0.429307	-0.718474	-0.156023	-0.0107345	-0.53468	-0.912917	-0.152693	-0.473781	-0.966078	-0.485948	-0.0663064	-0.0967104
Mad2l2	immunized_water_drinking	0.0812428	0.18468	0.400444	0.0473468	0.102049	0.23968	0.12909	0.300291	0.138599	0.436072	-0.0279162	0.338114
Prkcz	immunized_water_drinking	0.21116	0.117255	0.0460787	0.264342	0.75064	0.127515	0.324823	0.896161	0.656752	0.150159	0.318616	0.453697
Cdk6	immunized_water_drinking	-0.109962	-0.225525	-0.522212	-0.0872389	-0.213402	-0.33532	-0.351088	-0.80469	-0.262793	-0.354156	-0.0468093	-0.395506
Fgl2	immunized_water_drinking	0.0308828	0.497143	-0.172138	0.123793	0.181591	0.086596	0.00165938	0.303541	0.208242	0.143551	0.236764	0.0576337
Paxip1	immunized_water_drinking	-0.0266513	-0.203756	-0.372925	-0.108779	-0.0896928	-0.252482	-0.199615	-0.322136	-0.0990953	-0.142909	-0.095316	-0.410082
Nsd2	immunized_water_drinking	-0.0551579	-0.13429	-0.319966	-0.140526	-0.157923	-0.227382	-0.187298	-0.34795	-0.0904358	-0.31359	-0.0299438	-0.419517
Tnip2	immunized_water_drinking	-0.0411892	0.0627113	-0.249215	-0.011158	-0.158357	0.0997976	-0.25995	-0.0926767	-0.260144	0.165097	0.00657392	0.0195587
Bst1	immunized_water_drinking	1.14267	0.934725	0.597767	1.15288	1.32321	0.914866	0.980097	1.98723	1.50292	0.308479	0.848555	1.526
Txk	immunized_water_drinking	0.0497281	0.128852	-0.374053	0.00100145	-0.00306923	0.0796256	-0.11553	-0.0206999	-0.0800358	0.23776	-0.00424086	-0.0279002
Crlf2	immunized_water_drinking	0.0670277	0.603442	0.216852	0.0405134	0.0166674	0.439437	0.0429436	-0.000648237	0.0967202	0.196138	0.00924465	0.247194
Abcb9	immunized_water_drinking	0.0991483	0.123961	0.218025	0.0992986	0.465356	0.119666	0.247961	0.562574	0.34561	0.00897742	0.214459	0.333297
Sh2b2	immunized_water_drinking	-0.0535761	0.124872	-0.238663	-0.0269962	-0.103705	0.138541	-0.702339	-0.129205	-0.142537	0.0833067	-0.0123283	-0.0465642
Lfng	immunized_water_drinking	-0.0583663	-0.246249	0.0173636	-0.0416184	-0.0697803	0.0917709	-0.211397	-0.613425	-0.0365529	0.0823257	-0.16448	-0.346408
Card11	immunized_water_drinking	-0.0649459	-0.243695	-0.722245	-0.501549	-0.327934	-0.392185	-0.492321	-1.08105	-0.491561	-0.765521	-0.170109	-0.681708
Braf	immunized_water_drinking	-0.0724076	-0.0259601	-0.305475	1.2075e-05	-0.0632686	-0.183607	-0.154592	-0.235875	-0.0977834	-0.311621	0.0522747	-0.197632
Cd8a	immunized_water_drinking	0.147944	0.81139	0.10043	0.164535	1.29578	0.605303	0.15411	1.45859	1.07932	0.153791	0.0601103	0.883863
Loxl3	immunized_water_drinking	-0.0809179	-0.0225319	-0.140207	-0.00425744	-0.0245164	-0.880999	-0.437141	-0.591592	-0.265287	-0.333362	-0.0389026	0.00202001
Foxp1	immunized_water_drinking	-0.0219876	0.0622354	-0.103488	-0.0420218	-0.128698	0.000936172	-0.136619	-0.208363	-0.115155	-0.0383799	0.0201813	-0.0660971
Marchf8	immunized_water_drinking	0.0950524	0.0118784	-0.294903	0.0788642	0.521103	-0.165224	0.179579	0.485012	0.567239	-0.0339523	0.307178	0.10621
Lag3	immunized_water_drinking	0.057304	0.735792	0.332847	0.0354427	0.288798	0.811222	-0.0268592	0.184332	0.275626	1.16666	-0.0167986	0.288396
Tapbpl	immunized_water_drinking	0.189559	0.0401439	0.0436545	0.0660418	0.24922	0.0157476	0.222187	0.398523	0.290143	-0.00703908	0.164439	0.206014
Relb	immunized_water_drinking	0.177681	0.566606	0.183063	0.139895	0.513483	0.642122	0.192758	0.703432	0.677708	0.226489	0.104785	0.663937
Nectin2	immunized_water_drinking	-0.00434041	0.217463	0.286686	0.0148571	0.0506716	0.301306	0.17362	0.35831	0.0756757	0.0864339	-0.0110739	0.300335
Bcl3	immunized_water_drinking	-0.0258265	0.513523	-0.0507485	0.0173657	-0.049646	0.400446	-0.0423613	0.170173	-0.0988053	0.0913137	-0.0828693	0.335415
Tgfb1	immunized_water_drinking	-0.185018	0.224705	-0.189564	0.0547578	-0.477668	0.230282	-0.110618	-0.0679244	-0.541728	0.0941556	-0.0210235	0.122603
Tyrobp	immunized_water_drinking	-0.0669018	0.186835	0.15364	0.0474676	-0.104422	0.523431	-0.103062	-0.0206942	-0.0350145	0.393402	-0.0454318	0.170882
Nfkbid	immunized_water_drinking	-0.00106214	0.987477	0.213694	0.029736	0.0117436	1.05674	-0.0303862	0.165472	0.0115674	0.964439	-0.0184793	0.219109
Cd22	immunized_water_drinking	-0.152584	-0.707165	-0.197916	0.0146311	-0.192083	-0.419192	-0.151607	-0.0691967	-0.598588	-0.393684	0.0253824	-0.11614
Trpm4	immunized_water_drinking	0.142314	0.0809821	-0.0201898	0.086041	0.48161	-0.0446878	0.323125	0.486835	0.482942	-0.0355448	0.435317	0.242262
Bax	immunized_water_drinking	-0.0144252	0.093226	0.855479	0.0467662	-0.074078	0.465948	0.230491	0.403109	0.128179	0.217742	-0.040892	0.562238
Kdelr1	immunized_water_drinking	0.153761	0.203039	0.391875	0.0914399	0.381497	0.347156	0.475299	0.754871	0.516737	0.241681	0.0608176	0.478127
Blm	immunized_water_drinking	-0.0799488	-0.0819378	-0.554105	-0.143852	-0.189908	-0.482467	-0.349019	-0.772089	-0.617791	-0.0920684	-0.0722666	-0.588869
Rab6a	immunized_water_drinking	0.11043	0.203491	-0.185846	0.0989504	0.411025	0.0587322	0.0682039	0.529378	0.274959	0.208752	0.211558	0.207185
Swap70	immunized_water_drinking	-0.0511418	-0.250576	-0.509606	-0.22079	-0.238434	-0.342204	-0.391378	-0.578969	-0.269596	-0.155165	-0.165788	-0.705346
Il4ra	immunized_water_drinking	-0.112442	0.942474	-0.183313	0.125488	-0.067868	0.377611	-0.107847	0.31038	-0.280492	0.522908	0.0405884	0.237886
Spn	immunized_water_drinking	0.00985721	0.287864	-0.358982	0.00251175	-0.00712609	0.16616	-0.14473	-0.111054	-0.0146059	0.145994	-0.0184411	-0.0667308
Itgam	immunized_water_drinking	-0.0284935	0.246355	0.383717	0.251799	-0.0145457	0.211555	0.0194896	-0.015148	-0.0554227	0.135891	-0.0500983	0.246765
Hras	immunized_water_drinking	0.0592719	0.205693	0.605197	0.0218886	0.104621	0.581009	0.317953	0.427971	0.109908	0.445588	-0.0790036	0.429583
Fadd	immunized_water_drinking	0.0632757	0.0816348	0.0737858	0.0237842	0.0974861	0.250851	0.173002	0.269315	0.104337	0.028456	0.0609669	0.159765
Stx11	immunized_water_drinking	-0.0376013	0.388511	-0.152371	0.0706822	-0.0959423	0.903468	-0.216091	-0.0214357	-0.086058	0.191452	-0.0285026	0.369839
Tnfaip3	immunized_water_drinking	-0.0763162	1.38074	-0.249379	0.213462	0.0018716	0.626063	-0.139255	0.22757	0.0626009	0.15893	0.00336635	0.257076
Myb	immunized_water_drinking	-0.0364718	-0.675567	-0.239697	-0.214301	-0.310941	-0.300391	-0.17476	-0.702855	-0.282606	-0.105998	-0.121814	-0.608784
Stx7	immunized_water_drinking	0.139565	0.190714	0.0107401	0.0920627	0.368873	0.0871437	0.241229	0.496414	0.415129	0.130748	0.16115	0.23364
Arg1	immunized_water_drinking	-0.00509442	0.663304	-0.253202	0.0100379	-0.0459585	0.139366	-1.33872	-1.08372	-0.0848509	1.007	0.0289442	-0.409164
Cd24a	immunized_water_drinking	0.0274659	0.478878	0.198988	0.0650189	-0.0939719	0.291542	-0.039826	0.140791	-0.0209343	0.358166	-0.220704	0.091863
Atg5	immunized_water_drinking	0.0720478	0.116396	0.132619	0.0386891	0.272396	0.174579	0.189155	0.325133	0.371258	0.126271	0.059005	0.171225
Prdm1	immunized_water_drinking	0.0574446	0.921278	-0.0767296	0.162608	0.334438	0.410303	-0.0933275	0.516551	0.235322	0.342097	0.076078	0.500293
Lilrb4a	immunized_water_drinking	0.00211808	1.30116	-1.96128	0.133629	-0.0888085	0.0795332	-1.59488	-0.10545	-0.173881	0.215358	0.0403463	-0.135909
Vsir	immunized_water_drinking	-0.20525	-0.253275	-0.133928	-0.00490284	-0.227529	-0.289226	-0.288675	-0.304517	-0.266417	-0.336201	-0.0366447	-0.154884
Prf1	immunized_water_drinking	0.0126898	0.169852	0.118295	0.0333698	0.0822239	0.0151557	-0.0133412	0.241342	0.0175291	0.0628336	0.0286231	0.313477
Mif	immunized_water_drinking	0.0304119	0.225289	1.03314	-0.0166365	-0.290484	0.629953	0.217142	-0.0417865	-0.162445	0.303072	-0.0701441	0.235958
Icosl	immunized_water_drinking	-0.344574	0.248413	-0.23452	0.0482568	-0.291635	-0.0456887	-0.21491	0.232201	-0.15688	0.0522158	0.0322216	0.171288
Ap3d1	immunized_water_drinking	-0.0529778	-0.0491993	-0.423864	0.0176982	0.00395957	-0.224685	-0.0444331	-0.15163	-0.0173088	-0.356968	0.151153	-0.056658
Pawr	immunized_water_drinking	-0.00263165	-0.0122667	-0.543478	-0.0230379	0.0319457	-0.150042	-0.0949497	0.000687872	0.0712944	0.0375118	-0.0926836	-0.200164
Lig4	immunized_water_drinking	0.0392737	-0.0655598	-0.189842	-0.0161114	0.28067	0.0607763	-0.102377	0.0233269	0.245266	-0.0833098	0.0263675	-0.0599099
Tnfsf13b	immunized_water_drinking	0.130323	0.690358	0.405388	0.047975	0.38854	0.236318	0.0614726	0.552407	0.176464	0.522058	0.035043	0.257996
Irs2	immunized_water_drinking	0.372271	1.69797	0.15688	0.946943	1.25062	1.52666	0.133415	1.04649	0.670948	0.435455	0.754643	1.2974
Ido1	immunized_water_drinking	1.39819	2.01417	1.01128	2.0359	1.79604	1.44323	1.38408	3.16725	2.16359	1.12961	1.14017	2.75519
Casp3	immunized_water_drinking	0.332571	0.567839	-0.00864917	0.0543168	0.637137	0.377602	0.299012	0.759349	0.59219	0.229526	0.112455	0.210716
Sh3rf1	immunized_water_drinking	0.000998519	-0.0286175	-0.162554	-0.0109443	0.293324	0.0332929	-0.159873	-0.0665355	0.195333	-0.161231	0.0264424	-0.0435081
Ifi30	immunized_water_drinking	0.0740523	0.149952	0.443787	0.0528075	0.246645	0.318804	0.414912	0.519433	0.270957	0.175149	0.0441722	0.464411
Jak3	immunized_water_drinking	-0.0967723	-0.076611	-0.229094	-0.051492	-0.818934	-0.245498	-0.164467	-0.594111	-0.520176	-0.125331	0.0405065	-0.139416
Il27ra	immunized_water_drinking	8.22517e-05	0.0150843	0.0191101	0.021119	-0.0502715	0.151735	-0.0929605	0.0663224	-0.0328351	0.0858063	-0.000852504	-0.0627046
Calr	immunized_water_drinking	0.0285952	0.0377171	0.122831	0.0288711	0.296509	0.0942557	0.18191	0.325825	0.0888333	0.152678	-0.000940236	0.174481
Prdx2	immunized_water_drinking	0.0499279	0.163451	0.73035	0.020247	0.0974287	0.534265	0.36818	0.449314	0.185522	0.362908	-0.0805912	0.442931
Nod2	immunized_water_drinking	-0.0410895	0.227394	-0.166713	0.0169844	-0.0984916	0.140934	-0.0518407	-0.0429016	-0.156124	-0.0170866	-0.00658059	-0.244148
Cmtm3	immunized_water_drinking	-0.135975	-0.0023343	-0.0378831	0.0116645	-0.317561	0.156824	-0.183974	-0.460889	-0.396071	0.192249	-0.0949941	0.0249724
Cbfb	immunized_water_drinking	-0.124142	-0.135895	-0.483887	-0.155652	-0.368993	-0.168506	-0.419196	-0.537101	-0.206159	-0.0190851	-0.18844	-0.610869
Rab4a	immunized_water_drinking	0.0551897	0.102361	0.448376	0.087764	0.196817	0.238479	0.496244	0.606217	0.370122	0.117271	0.112526	0.481329
Ppp3cb	immunized_water_drinking	-0.0240566	-0.0988457	-0.233541	-0.0528525	-0.0808682	-0.146122	-0.0643612	-0.152688	-0.0731622	-0.0454949	0.00585849	-0.223377
Wdfy4	immunized_water_drinking	-0.425373	-0.203988	-0.220837	-0.032357	-0.49695	-0.286658	-0.743006	-0.551797	-0.541173	-0.734615	-0.0119228	-0.243691
Lgals3	immunized_water_drinking	0.463972	1.9177	0.766187	0.659519	0.937886	1.87464	0.317896	1.65638	1.08756	1.92611	0.0697017	1.50165
Pnp	immunized_water_drinking	0.419895	0.202363	0.761842	0.113284	0.440762	0.689822	0.865631	0.959479	0.521292	0.0645558	0.106676	0.713375
Psme1	immunized_water_drinking	0.116775	0.281811	0.611486	0.0821919	0.332242	0.479931	0.416846	0.679455	0.347593	0.290886	-0.0104335	0.661699
Psme2	immunized_water_drinking	0.263367	0.273231	1.04891	0.119134	0.440252	0.908703	0.633016	0.985537	0.599665	0.410449	0.0492876	0.933152
Gzmb	immunized_water_drinking	0.0557201	2.02484	0.185957	1.0767	0.201599	1.74473	0.423685	2.09304	0.269237	1.55567	0.172289	1.55458
Gpr183	immunized_water_drinking	-0.0121182	1.51982	0.04741	0.0829526	-0.0316806	0.764562	-0.0445126	0.228246	-0.135709	0.838243	0.0389908	0.184555
Icam1	immunized_water_drinking	-0.160206	0.873972	-0.64412	0.249574	-0.351649	0.875052	-0.581619	0.147494	-0.355407	0.96174	-0.0289567	0.477545
Tirap	immunized_water_drinking	-0.139577	0.0663122	-1.14212	-0.0478225	-0.147872	-0.126801	-0.437026	-0.325771	-0.0556836	0.0379048	-0.0319985	-0.211769
Cd3e	immunized_water_drinking	0.315366	1.06819	0.835492	0.108477	0.721794	0.215653	0.255237	1.49709	0.623964	0.1714	0.0834859	1.02518
Zbtb16	immunized_water_drinking	-0.0181496	1.75271	-1.85418	0.00885741	0.100215	0.148195	-0.251645	-0.0483945	-0.126117	2.07679	-0.0177803	-0.164544
Il18	immunized_water_drinking	0.128963	0.251703	0.66257	0.0797115	0.446455	0.319975	1.08963	0.968973	0.48191	0.260429	0.127438	0.647687
Pou2af1	immunized_water_drinking	-0.351984	0.00113472	0.00979781	0.0472421	-0.132535	0.0636551	-0.0977497	0.170953	-0.649252	0.0846726	0.0411678	0.0682723
Atm	immunized_water_drinking	-0.126971	-0.167032	-1.83972	-0.146574	-0.226865	-0.383233	-0.968948	-1.57234	-0.264864	-1.24294	-0.00746734	-1.34641
Zfp609	immunized_water_drinking	-0.0577944	-0.173949	-1.2722	-0.088622	-0.158444	-0.35284	-0.454261	-0.992869	-0.219258	-0.648304	0.0389051	-0.801425
Rora	immunized_water_drinking	-0.139293	-0.0229884	-0.473152	-0.00877353	-0.315146	-0.417956	-0.500289	-0.702431	-0.268121	-0.521575	-0.00717599	-0.247944
Rab27a	immunized_water_drinking	0.0610808	0.277089	-0.102703	0.101003	0.124362	0.122747	0.0539565	0.323418	0.127524	0.162925	0.0273389	0.147199
Bcl2a1a	immunized_water_drinking	-0.0228905	0.423451	0.00464533	0.0274351	0.0204043	0.965473	-0.0575602	0.15424	-0.00330219	0.428346	-0.0447683	0.194669
Tlr9	immunized_water_drinking	-0.122062	-0.921353		-0.00900544	-0.105217		-0.0909049	-0.236043	-0.527779	-2.33445	0.0484126	-0.0758131
Tgfbr2	immunized_water_drinking	-0.527723	-0.12617	-0.601329	-0.0289763	-0.46108	-0.54943	-0.687233	-0.680454	-0.714402	-0.0818798	-0.0393631	-0.380978
Slc22a13	immunized_water_drinking	1.2965	0.300582	0.0237176	0.0648632	2.01393	1.0518	0.199326	1.16727	2.31116	0.361618	2.04596	0.394092
Ccr2	immunized_water_drinking	-0.0395184	-0.0783254	-0.0521926	0.0465343	0.0261459	-0.0905068	-0.302105	-0.296204	-0.112356	0.0203637	0.016174	-0.0155916
Ikzf1	immunized_water_drinking	-0.101828	0.00479193	-0.472835	0.0129744	-0.181193	-0.0238228	-0.298352	-0.138712	-0.188371	-0.0551823	0.0494615	-0.128689
Dock2	immunized_water_drinking	-0.0694987	-0.0555732	-0.472189	0.0230974	-0.129196	-0.114195	-1.03552	-0.337146	-0.269726	-0.127279	0.0464982	-0.328801
Itk	immunized_water_drinking	-0.0194071	2.08689	-0.74661	-0.0085735	-0.0639581	1.14477	-0.123813	-0.023769	0.0625244	0.405953	0.00969596	-0.0667806
Havcr2	immunized_water_drinking	-0.522669	0.653457	-0.39703	-0.000440687	-0.127206	0.412177	-0.382965	-0.32337	-0.178046	0.228094	-0.0613296	-0.0463712
Tcf7	immunized_water_drinking	-0.0590428	-0.465165	-0.409988	-0.130814	-0.281714	-0.22715	-0.253116	-0.330908	-0.346339	-0.154912	-0.102662	-0.602012
Il4	immunized_water_drinking	0.0158564	3.27625	0.0372966	0.0604002			0.014027	2.18413	0.08034	3.15494		0.205475
Irf1	immunized_water_drinking	0.149549	0.0656737	0.268713	0.287278	0.374399	0.317082	0.415717	0.850029	0.290042	0.0967901	0.218329	0.698346
Nlrp3	immunized_water_drinking	-0.0295767	0.283334	-0.0738665	0.0413713	-0.0156724	0.136469	-0.016273	-0.02426	-0.126938	-0.0889889	0.0191113	0.183249
Tnfsf13	immunized_water_drinking	0.132014	0.117289	-0.209742	0.0349875	0.246041	0.0776188	0.0505651	0.465703	0.87435	0.682313	0.0808684	0.0226584
Bcl6b	immunized_water_drinking	-0.0298538	0.590096	-0.051573	0.0302358	-0.288544	0.827829	-0.254727	-0.325223	-0.188713	0.876491	-0.140625	0.0719309
Alox15	immunized_water_drinking	-0.0270633	-0.254657	0.0736628	0.0722086	-0.231341	-0.169266	-0.108439	0.181484	-0.427435	-0.0803736	-0.0351339	0.0553347
Mink1	immunized_water_drinking	-0.111757	-0.161172	-0.347325	0.00505062	-0.0726672	-0.182234	-0.107072	-0.133637	-0.162753	-0.145431	0.0873436	-0.104714
Supt6	immunized_water_drinking	-0.0626804	0.0323673	-0.486709	-0.00868092	0.153386	-0.199056	-0.148727	-0.204028	-0.0111778	-0.318708	0.0472767	-0.106692
Lgals9	immunized_water_drinking	0.0709401	0.223896	0.0534287	-0.068696	0.116257	0.121516	0.176779	0.128859	0.202838	0.0154036	0.00968434	0.0957681
Atad5	immunized_water_drinking	0.0252459	-0.149241	-0.708051	-0.286899	-0.0997617	-0.437457	-0.320969	-0.875285	-0.0289598	-0.198272	-0.0695173	-0.779349
Tmem98	immunized_water_drinking	0.124071	0.202178	0.427522	0.108924	0.288689	0.359659	0.433337	0.624461	0.438425	0.334439	0.0978776	0.548648
Tbx21	immunized_water_drinking	-0.0134393	-0.118709	-0.103409	-0.0130917	0.0493726	-0.10697	-0.0661595	-0.120106	-0.101854	-0.0710504	-0.00973802	-0.0238668
Ormdl3	immunized_water_drinking	0.653848	0.700818	0.607995	0.648675	1.29657	0.659112	0.641683	1.62153	1.21296	0.549591	0.235072	1.03801
Stat5b	immunized_water_drinking	-0.0770282	-0.0678998	-0.353818	-0.018133	-0.20657	-0.270677	-0.122736	-0.330904	-0.144494	-0.107311	0.00436285	-0.254885
Stat5a	immunized_water_drinking	-0.0143227	-0.0617446	-0.348506	-0.0103428	0.0340597	-0.0778933	-0.0144295	-0.00180842	-0.172276	0.121314	0.053555	-0.0699843
Stat3	immunized_water_drinking	0.0544454	0.343103	0.0236881	0.0946832	0.302807	0.269141	0.0554392	0.293167	0.261687	0.105698	0.18351	0.171998
Cd300a	immunized_water_drinking	-0.0478745	0.0848038	-0.051409	-0.0135894	-0.0764756	0.346124	-0.180587	-0.259297	-0.0943534	0.121602	-0.0534797	-0.123924
Gli3	immunized_water_drinking	-0.06554	-0.0789934	-0.184806	-0.0261753	-0.167266	-1.11095	-0.155527	-0.243945	-0.446105	-0.263171	0.012617	-0.256856
Hfe	immunized_water_drinking	-0.129861	-0.171289	-0.133189	-0.0520177	-0.148919	-0.0932784	-0.0755471	-0.268038	-0.244792	-0.0755972	-0.101502	-0.105167
Dusp22	immunized_water_drinking	-0.0086457	-0.0799807	0.0663001	0.000224052	-0.0166643	-0.0103632	-0.106406	-0.26523	-0.0124083	0.0135626	-0.0114062	-0.0645799
Cd83	immunized_water_drinking	0.0183953	1.31629	-0.0343713	1.0451	0.0343438	1.30283	-0.217894	0.482548	0.105678	0.270089	0.099461	0.78129
Gadd45g	immunized_water_drinking	-0.0369955	2.23805	0.620282	0.128387	-0.182194	1.76834	0.0607122	1.43771	0.00253011	1.47522	-0.0364325	1.42272
Syk	immunized_water_drinking	-0.204506	-0.161965	-0.272863	0.0274423	-0.255702	-0.390561	-0.39787	-0.396143	-0.395956	-0.274718	0.0245351	-0.34865
Ctsl	immunized_water_drinking	0.0677023	0.570726	0.266962	0.0432041	0.106175	0.221884	-0.0238704	0.451222	0.158619	0.887416	0.102063	0.264839
Erap1	immunized_water_drinking	0.00431516	-0.112856	-0.340185	-0.0387858	0.0546266	-0.198319	-0.059824	-0.153976	0.0364276	-0.271062	0.102758	-0.16602
Mef2c	immunized_water_drinking	-0.661461	-0.123944	-0.460791	-0.0418768	-0.372594	-0.417102	-0.705513	-0.320983	-0.72273	-0.28329	-0.0410896	-0.763564
Ap3b1	immunized_water_drinking	-0.022233	-0.138021	-0.865913	-0.0314859	0.214348	-0.277126	-0.175411	-0.186269	0.0306595	-0.391211	0.0719873	-0.118397
Cd180	immunized_water_drinking	-0.0804333	-0.359073	-0.26712	0.0241905	-0.393883	-1.36964	-0.168352	-0.187518	-0.247609	-0.31922	0.0732078	-0.138276
Shld3	immunized_water_drinking	0.0475937	0.198379	0.0348931	-0.0122501	0.0499059	0.994938	-0.0250004	-0.0871222	0.129371	0.797927	-0.0128441	0.0958413
Gapt	immunized_water_drinking	-0.0266587	-0.27841	0.179196	0.0208555	-0.153283	-0.170135	-0.102033	-0.0900069	-0.102754	-0.049848	-0.0213732	-0.0283476
Adam17	immunized_water_drinking	-0.0312359	-0.12491	-0.392988	-0.0146091	0.0331251	-0.117565	-0.10776	-0.247997	0.049868	-0.152582	-0.0192984	-0.226788
Id2	immunized_water_drinking	0.119303	0.160028	0.490208	0.0776115	0.113449	0.279874	0.149606	0.368765	0.407444	0.324352	-0.0194371	0.07738
Rsad2	immunized_water_drinking	1.32437	0.891575	-0.0845032	0.0463788	1.24087	0.324506	-0.0209089	0.0930917	1.64972	0.197689	0.019762	0.187738
Ahr	immunized_water_drinking	-0.00605795	0.0807092	-0.435733	0.0031347	-0.0114395	0.129679	-0.426073	-0.107814	0.0670613	0.131066	-0.0252975	-0.067783
Sos2	immunized_water_drinking	-0.0339019	-0.1117	-0.567515	0.0322375	0.16468	-0.247587	-0.162122	-0.0593967	0.133384	-0.315567	0.130866	0.00493531
Prkch	immunized_water_drinking	-0.0836137	-0.00511007	-0.311264	-0.0577181	-0.115147	-0.082893	-0.517312	-0.270412	-0.190942	0.0809725	-0.0716276	-0.305468
Zbtb1	immunized_water_drinking	-0.0735813	-0.253501	-0.437028	-0.0644692	-0.169864	-0.102888	-0.250736	-0.375187	-0.195036	-0.0341002	-0.12718	-0.430716
Arg2	immunized_water_drinking	0.216652	0.225786	0.226823	0.301109	0.65346	0.307341	0.481526	1.03501	0.609374	0.258176	0.119107	0.616352
Batf	immunized_water_drinking	-0.0212806	1.31661	0.313782	0.0550282	-0.0303502	1.56108	-0.011802	0.855656	-0.119501	1.73068	-0.00206652	0.357397
Bcl11b	immunized_water_drinking	-0.015546	-0.4173	-0.456058	-0.219117	-0.0838486	-0.237989	-0.180221	-0.751238	-0.0640539	-0.250073	-0.09115	-0.494454
Ptger4	immunized_water_drinking	-0.0234788	0.317523	-0.0121307	-0.0212967	0.00381498	0.10342	-0.190918	0.141883	0.0226034	0.0453991	-0.0426686	0.0707666
Il7r	immunized_water_drinking	-0.0640177	0.0202878	-0.544336	0.0820663	-0.189214	-0.148505	-0.420456	-0.514477	-0.207351	0.0423657	0.0667478	-0.339073
Cyrib	immunized_water_drinking	0.0215433	0.323369	0.225519	0.0815615	0.0412244	0.423141	-0.00645241	0.236006	0.115677	0.487389	0.00956395	0.202716
Gfus	immunized_water_drinking	-0.00313932	0.139536	0.287559	0.0165994	0.140932	0.236415	0.198474	0.37881	0.166324	0.26696	0.0224343	0.309091
Mfng	immunized_water_drinking	-0.107934	-0.137444	0.0458481	-0.02522	-0.919125	-0.12881	-0.11899	-0.470856	-0.450586	-0.115613	-0.0617145	-0.134782
Tnfrsf13c	immunized_water_drinking	-0.0175467	-0.0292237	0.0426891	0.0169604	-0.0354021	-0.0697038	-0.0873762	0.0957514	-0.0551455	-0.135781	0.0555085	-0.0869059
Nckap1l	immunized_water_drinking	-0.52726	-0.101058	-0.62516	-0.00231094	-0.430466	-0.341739	-0.737783	-0.467486	-0.455006	-0.148237	0.00353882	-0.230822
Dnaja3	immunized_water_drinking	-0.00931556	-0.225898	-0.33998	-0.186049	-0.0342835	-0.205316	-0.0936645	-0.311141	-0.0453873	-0.0839261	-0.0972754	-0.350777
Socs1	immunized_water_drinking	0.0138963	3.93406	0.0768104	0.032132	0.0810185	3.9381	-2.15025e-05	2.23816	0.0495598	2.49053	-0.0145332	2.96813
Prkdc	immunized_water_drinking	-0.0441454	-0.0898359	-0.359912	-0.0448852	-0.0973223	-0.28619	-0.0425705	-0.252102	-0.0734818	-0.4733	0.0297583	-0.339163
Klhl6	immunized_water_drinking	-0.663482	-0.0856025	-0.301849	-0.0378345	-0.277744	-0.0903845	-0.440127	-0.00813558	-0.249181	-0.206508	-0.0248515	-0.591231
Bcl6	immunized_water_drinking	0.0779899	1.16828	0.169813	0.698314	0.434869	1.25951	0.00966906	1.26725	0.212719	0.480341	0.124875	0.833375
Rnf168	immunized_water_drinking	-0.0494268	-0.324442	-0.31184	-0.053191	-0.0642511	-0.202253	-0.13446	-0.297728	-0.0123605	-0.0592091	-0.0388382	-0.16917
Tfrc	immunized_water_drinking	-0.171819	-1.21462	-0.0893797	-0.469544	-0.323088	-0.579696	-0.153811	-0.581976	-0.293825	-0.719921	-0.050501	-0.696057
Cd86	immunized_water_drinking	-0.0751631	1.27874	-0.381147	0.159205	-0.144362	0.743783	-0.488185	0.12759	-0.44572	0.907304	-0.120902	0.268342
Cd80	immunized_water_drinking	-0.0470867	0.756335	0.0698493	0.0841388	-0.0675159	1.01817	-0.00258344	0.172229	-0.0922203	0.138571	-0.0173433	0.403576
Btla	immunized_water_drinking	-0.107007	-0.295357	-0.165193	0.0182309	-0.168875	-0.340694	-0.252671	-0.0187831	-0.353463	-0.075858	0.0514173	-0.0946695
Samsn1	immunized_water_drinking	0.0272442	1.69427	-0.0145473	0.889625	0.0510706	1.54386	-0.0795119	0.832259	-0.117201	1.41294	0.112685	0.361567
Runx1	immunized_water_drinking	-0.0753776	0.623301	-0.267401	0.0637144	-0.476881	0.240139	-0.304836	-0.202903	-0.507207	0.124494	-0.0171891	0.0540522
Dll1	immunized_water_drinking	-0.0285032	0.643696	-0.322857	-0.0257019	-0.0378768	0.0951081	-0.254546	-0.119705	0.0288159	0.0647426	-0.191068	-0.0616868
Cdkn1a	immunized_water_drinking	0.0551153	1.11784	0.150926	0.0606778	0.125156	0.537279	0.125566	0.947523	0.162129	0.278033	0.0205061	0.389323
Tapbp	immunized_water_drinking	0.361413	0.325717	0.520768	0.260939	0.538684	0.367756	0.393709	0.888898	0.648841	0.183218	0.19161	0.720622
H2-K1	immunized_water_drinking	0.433156	0.505416	0.804036	0.353825	0.756612	0.706766	0.541268	1.05506	0.8106	0.339056	0.096016	0.985457
Tap1	immunized_water_drinking	0.135962	0.0971065	0.0268834	-0.0239634	0.0969228	-0.0294973	0.135082	0.0688767	0.175282	-0.175846	0.0470397	0.0350819
Psmb8	immunized_water_drinking	0.200161	0.222512	0.777694	0.0822201	0.473975	0.555803	0.514567	0.847896	0.617036	0.202347	0.0740063	0.756298
Tap2	immunized_water_drinking	0.393854	0.224303	0.81234	0.243668	0.501725	0.417361	0.567543	0.877321	0.572416	0.0833958	0.205082	0.620516
Bag6	immunized_water_drinking	-0.00132931	0.0298796	-0.0243348	0.0138535	0.124798	-0.0366784	0.0281967	0.0333832	0.00466992	-0.110214	0.0965855	0.122959
H2-D1	immunized_water_drinking	0.386434	0.469344	0.800336	0.234227	0.667844	0.674264	0.532521	1.04232	0.784119	0.304313	0.10951	0.930953
H2-Q1	immunized_water_drinking	0.715179	0.543439	0.452796	0.753197	1.173	0.501107	0.800786	1.51012	1.32346	0.228801	0.482102	1.27993
H2-Q2	immunized_water_drinking	0.64934	0.442508	0.025452	0.605872	1.25862	0.227667	0.441727	1.35595	1.18588	0.125938	0.163095	0.769218
H2-Q4	immunized_water_drinking	0.195066	0.279086	0.106569	0.220263	0.456106	0.0703017	0.217122	0.530673	0.485429	0.115012	0.129467	0.34385
H2-Q10	immunized_water_drinking	0.122602	0.300981	0.303158	0.0568898	0.155904	0.190897	0.144687	0.28761	0.381951	0.125359	0.114455	0.167216
H2-T23	immunized_water_drinking	0.392246	0.585496	0.798081	0.380897	0.730481	0.644912	0.404321	1.09219	0.793448	0.192482	0.10086	0.922732
H2-T22	immunized_water_drinking	0.0155931	0.0449703	0.300386	0.0731238	0.142271	0.0576953	0.130645	0.404917	0.225696	0.0231424	0.0195333	0.327004
Gm11127	immunized_water_drinking	0.325662	0.181716	-0.215709	0.0963161	0.813394	-0.0639449	0.129235	0.517469	0.744509	0.0572589	0.277335	0.14658
H2-Bl	immunized_water_drinking	0.0831393	-0.00102358	0.0817638	0.0694314	0.365672	-0.116201	0.0855009	0.516141	0.402867	-0.0619394	0.141911	0.175834
Gm7030	immunized_water_drinking	0.107881	-0.141851	-1.78078	0.0474648	0.687101	-0.367885	-0.0502584	-0.0286948	0.107162	-0.990845	0.192348	0.012999
Gm8909	immunized_water_drinking	0.726302	0.205595	-0.202464	0.233184	1.05046	-0.0842659	0.556582	1.17065	0.961078	0.0304855	0.672368	0.184683
H2-T3	immunized_water_drinking	0.438646	0.168974	0.202426	0.156704	0.822122	0.157354	0.682053	0.984005	0.787814	0.0678671	0.295285	0.510129
H2-M3	immunized_water_drinking	-0.0516167	-0.303939	-0.00814589	-0.00742442	-0.253315	0.00806852	-0.113499	-0.151348	-0.170244	-0.0860899	-0.0758214	0.0390109
Tnfrsf21	immunized_water_drinking	0.0896757	1.41375	-0.11976	0.298329	0.240345	0.944751	-0.132027	1.1806	0.0678826	1.41499	0.0352817	0.571075
Vegfa	immunized_water_drinking	0.253031	0.961604	0.131888	0.170932	0.674691	0.572533	0.0490372	0.783916	0.676357	0.832556	0.0704537	0.386173
Rftn1	immunized_water_drinking	-0.392585	0.050201	-0.229258	0.00757027	-0.247053	0.0227466	-0.263012	-0.322799	-0.449864	0.010707	-0.0570063	-0.0116456
Twsg1	immunized_water_drinking	-0.117622	-0.150315	-0.27959	-0.0378481	-0.174529	-0.28259	-0.186795	-0.331838	-0.237064	-0.0751463	-0.032268	-0.18608
Sos1	immunized_water_drinking	0.0148671	-0.140893	-0.471333	-0.00449576	0.11425	-0.16263	-0.17122	-0.255187	0.121038	-0.483829	0.14903	-0.109314
Zfp36l2	immunized_water_drinking	-0.00410025	-0.0828115	-1.0763	-0.478235	-0.0106578	-0.47545	-0.446969	-1.09159	-0.0835365	-0.0703612	-0.061317	-1.02921
Socs5	immunized_water_drinking	-0.253161	-0.0673357	-0.177943	-0.061388	-0.665655	-0.167467	-0.195494	-0.669066	-0.485651	-0.0504401	-0.213056	-0.88675
Msh2	immunized_water_drinking	-0.0278857	-0.0698276	-0.164327	-0.100252	-0.190783	-0.0957383	-0.169314	-0.500826	-0.234702	-0.11163	-0.16205	-0.222078
Msh6	immunized_water_drinking	-0.0344016	-0.0888794	-0.228888	-0.044113	-0.134847	-0.110051	-0.231923	-0.274846	-0.114629	-0.0409241	-0.160415	-0.330496
Zeb1	immunized_water_drinking	-0.121416	-0.0753312	-0.298023	-0.0147319	-0.24409	-0.430872	-0.27883	-0.626568	-0.907891	-0.120214	0.0204046	-0.285298
Apc	immunized_water_drinking	-0.0225513	-0.00188294	-0.361293	0.0340516	0.281074	-0.144784	-0.103305	-0.0844251	0.196134	-0.361125	0.341458	0.0265872
Ndfip1	immunized_water_drinking	0.15464	0.322357	0.371988	0.16973	0.410413	0.454519	0.308236	0.790981	0.592468	0.388422	0.0941647	0.506407
Zfp608	immunized_water_drinking	0.038547	-0.0990199	-0.50092	-0.0105741	0.116727	0.0199162	-0.328179	-0.0715029	-0.008892	-0.0604955	0.0700661	-0.0813434
Malt1	immunized_water_drinking	-0.069217	0.319586	-0.58064	0.000492449	0.0469007	-0.0221014	-0.292288	-0.246973	0.0767203	-0.0248071	-0.0372632	-0.161539
Ptpn2	immunized_water_drinking	0.0842491	0.561534	0.247531	0.0169883	0.128175	0.639247	0.0681636	0.318802	0.181623	0.518936	-0.0822203	0.175073
Smad7	immunized_water_drinking	0.142714	0.788246	-0.0265184	0.0284552	0.414183	0.425	-0.061635	0.454757	0.642877	0.330916	0.0518659	0.183888
Kmt5b	immunized_water_drinking	-0.00686073	-0.14454	-0.718892	-0.00283247	0.109334	-0.336177	-0.203732	-0.246477	0.108144	-0.459157	0.14179	-0.120415
Tbc1d10c	immunized_water_drinking	-0.031911	0.0752989	0.781236	0.00497358	-0.0131191	0.382566	-0.0147426	0.132536	-0.131288	0.0499077	-0.0342576	0.168956
Anxa1	immunized_water_drinking	-0.100862	0.420926	-0.164206	0.059208	-0.188537	0.0441311	-0.399819	-0.676641	-0.262272	0.346061	0.118414	0.0206216
Cd274	immunized_water_drinking	-0.0104996	0.672547	-0.229798	0.434969	-0.0141536	0.317481	-0.140096	0.264712	-0.127288	0.216955	-0.00397256	0.527299
Pdcd1lg2	immunized_water_drinking	0.0274978	1.23764	0.00922848	0.0565567	-0.021178	1.6854	-0.0718019	0.311922	0.0804585	1.59937	-0.0201168	0.278026
Il33	immunized_water_drinking	0.00034726	1.77989	-0.216007	0.099852	0.832848	1.16345	-0.0781384	1.01843	0.181518	1.18189	0.0478048	0.838625
Fas	immunized_water_drinking	0.479859	0.161248	0.223204	0.102959	0.560198	0.370018	0.569703	0.628714	0.729393	0.114692	0.110966	0.376915
Ide	immunized_water_drinking	-0.00546791	-0.0782449	-0.446203	-0.0313184	0.0672184	-0.176568	-0.0672089	-0.196596	0.0554042	-0.263276	0.0993519	-0.167217
Il10	immunized_water_drinking		4.1564				3.78427			-0.0149082	3.04435
Tnfsf18	immunized_water_drinking		3.56746
Clec4d	immunized_water_drinking		0.267806	-0.0483339					-0.0553675		0.203109		0.0028796

## Sheet: intestine mucosal immunity
mgi_symbol	reference_sample	immunized_day7_Cpa3+/+_2-bottle_test	immunized_day7_Cpa3+/+_oral_gavage	immunized_day7_Cpa3Cre/+_2-bottle_test	immunized_day7_Cpa3Cre/+_oral_gavage	immunized_day11_Cpa3+/+_2-bottle_test	immunized_day11_Cpa3+/+_oral_gavage	immunized_day11_Cpa3Cre/+_2-bottle_test	immunized_day11_Cpa3Cre/+_oral_gavage	immunized_day16_Cpa3+/+_2-bottle_test	immunized_day16_Cpa3+/+_oral_gavage	immunized_day16_Cpa3Cre/+_2-bottle_test	immunized_day16_Cpa3Cre/+_oral_gavage
Slc11a1	immunized_water_drinking	-0.382188	0.0893919	-0.395515	0.0226506	-0.281469	0.00249905	-0.270292	-0.501849	-1.03113	0.25978	-0.027723	-0.0434755
Ccl20	immunized_water_drinking	0.0372727	0.0722612	-0.107353	-0.00990236	0.139402	2.15338	-0.0654539	-0.0361809	0.088639	0.156321	-0.0146986	-0.104426
Rab17	immunized_water_drinking	0.308528	0.399406	0.769791	0.188852	0.630446	1.05354	0.615605	1.02549	0.824978	0.451968	0.131771	0.939655
Mr1	immunized_water_drinking	-0.256801	-0.674118	-0.58002	-0.0335261	-0.507162	-1.01343	-0.238935	-1.27897	-0.892164	-0.298846	-0.057404	-0.793756
Xcl1	immunized_water_drinking	0.0275981	0.158743	0.0786665	0.0246946	0.149785	0.41653	-0.00565122	0.263123	0.0856983	0.0970579	-0.00485507	0.225585
Optn	immunized_water_drinking	0.596952	0.341412	0.0154012	0.365249	1.07374	0.177885	0.387095	1.04344	1.14067	0.106933	0.540983	0.47197
B2m	immunized_water_drinking	0.571332	0.533231	0.770043	0.607175	0.863379	0.605505	0.582084	1.31012	0.82329	0.340003	0.211089	1.15429
Hck	immunized_water_drinking	0.0922888	1.32764	0.436819	0.781673	-0.0456683	0.900485	0.0278901	0.617726	-0.0689532	0.513075	-0.0170497	0.464383
Romo1	immunized_water_drinking	0.119681	0.234678	1.02212	0.0110961	0.0277319	1.04842	0.473426	0.350316	0.105282	0.292311	-0.097879	0.703759
Slpi	immunized_water_drinking	-0.0292443	0.796259	0.500863	0.0434841	0.0613945	0.101026	0.058303	0.133022	-0.374879	0.17449	0.0684022	0.26516
Rpl39	immunized_water_drinking	-0.00339158	0.155385	0.833079	-0.0084276	-0.110306	0.839151	0.0963837	0.0273765	0.0991678	0.551205	-0.100437	0.254672
Fam3a	immunized_water_drinking	0.0403694	0.0396514	0.443676	0.0829981	0.14629	0.136708	0.183473	0.602222	0.199419	0.132199	0.200358	0.562459
S100a9	immunized_water_drinking	-0.0243354	3.12133	0.27688	0.0531177	-0.0488959	3.01688	-0.01686	0.250622	-0.133387	2.75962	0.0502135	0.0912547
Tlr4	immunized_water_drinking	-0.710463	-0.13514	-0.93185	0.00922035	-0.689191	-0.677624	-0.218252	-0.584379	-0.328889	-0.0133928	-0.00855753	-0.317087
Fgr	immunized_water_drinking	-0.0284957	-0.0816275	0.0810139	0.213551	-0.185861	0.125652	-0.118459	0.146494	-0.177047	0.130374	0.00379507	0.28021
Ifnlr1	immunized_water_drinking	0.0798334	0.432549	0.0699136	0.151714	0.462836	0.241366	0.0510497	0.900586	0.279801	0.0917014	0.0613341	0.410276
Tnfrsf14	immunized_water_drinking	0.0235957	-0.075094	0.464017	0.0733081	-0.105999	-0.128035	0.0964806	0.0614984	0.134022	0.0238994	0.0795158	0.0122682
Cd36	immunized_water_drinking	0.0510566	0.0952442	0.136874	0.985812	1.11993	0.182601	0.586626	1.50058	1.01004	0.211642	0.898483	0.975901
Jchain	immunized_water_drinking	-0.115605	0.215322	0.560261	0.0961497	-0.281143	0.383909	-0.0293825	0.13488	-0.0630443	0.244669	-0.0227499	0.250331
Cxcl5	immunized_water_drinking	0.00460329	3.08858	0.210154	2.01402	-0.0577774	3.20181	0.011477	1.79641	-0.0171608	2.19357	0.0193071	2.72721
Pf4	immunized_water_drinking	-0.00169857	2.16851	0.909489	0.0484113	0.064202	1.65388	-0.0417064	0.113367	0.00174932	1.58835	-0.0224544	0.151783
Cxcl9	immunized_water_drinking	-0.0804544	-0.0589759	-0.416408	0.0873155	-0.149056	-0.0771105	-0.378829	0.0988914	-0.32786	-0.144306	-0.0373576	0.371309
Cxcl10	immunized_water_drinking	-0.0174552	1.06389	-0.0490249	1.65752	-0.0112093	1.68345	-0.214343	0.629675	-0.0678143	0.469104	-0.0633689	1.71372
Gbp4	immunized_water_drinking	-0.584335	-1.36209	-0.83624	-0.0674077	-0.757184	-1.08975	-0.675343	-0.811759	-0.864793	-1.01054	-0.449531	-0.21531
Serpine1	immunized_water_drinking	-0.0560039	0.155917	-0.134816	0.0632467	-0.10181	0.396039	-0.164145	-0.157545	-0.210945	0.22869	-0.015709	0.1019
Rarres2	immunized_water_drinking	-0.102946	0.133327	0.288645	0.0905971	-0.108189	0.0600563	-0.010509	-0.0844872	-0.305277	0.317837	-0.0316985	0.287712
Npy	immunized_water_drinking	0.0182106	0.217767	0.621511	0.0503892	-0.00406607	0.168411	0.233468	0.132643	-0.109686	0.113995	0.058477	0.491929
Reg3b	immunized_water_drinking	-0.44138	-0.411685	0.224939	0.0167606	0.133365	0.867558	1.94118	0.328968	0.13207	0.096576	0.0284697	0.156926
Reg3a	immunized_water_drinking	-0.000543218	0.00305652	0.174403	0.111314	0.49212	0.414478	0.0967627	0.806614	0.505868	0.111003	0.0619041	0.400681
Reg3g	immunized_water_drinking	-0.0175149	-0.0399409	0.272222	0.0081856	0.0704988	0.834814	0.0810959	0.175494	0.1265	0.0750184	0.003306	0.221078
Cd4	immunized_water_drinking	-0.545697	-0.500503	-0.147057	-0.0112984	-0.500394	-0.643726	-0.289909	-0.405689	-0.856005	-0.89535	-0.0319994	-0.150074
Gapdh	immunized_water_drinking	0.414725	0.502418	0.45205	0.122943	0.540075	0.341027	0.675	0.839429	0.546952	0.306374	0.463209	0.686251
Ssc5d	immunized_water_drinking	-0.0948534	-0.00179013	0.0399598	0.016533	-0.263355	-0.301217	-0.0838559	-0.31847	-0.506871	-0.0928079	0.00366932	0.0966152
C5ar1	immunized_water_drinking	-0.150336	0.525384	0.161091	0.25295	-0.265694	0.398123	-0.0689018	0.594886	-0.351369	0.438356	-0.000358949	0.569545
Pglyrp1	immunized_water_drinking	-0.0248456	0.406295	1.02382	0.0253675	-0.125423	0.786075	0.120158	0.129566	-0.077047	0.614131	-0.222452	0.369802
Bcl3	immunized_water_drinking	-0.0258265	0.513523	-0.0507485	0.0173657	-0.049646	0.400446	-0.0423613	0.170173	-0.0988053	0.0913137	-0.0828693	0.335415
Rps19	immunized_water_drinking	-0.0394141	0.0607583	0.701823	-0.0290262	-0.210267	0.536695	0.114096	-0.0308929	-0.0476984	0.396186	-0.300076	0.206021
Ffar3	immunized_water_drinking	0.0736732	2.38327	0.399974	0.0549152	0.0869813	1.60299	0.0187737	0.510633	0.0869877	0.3675	-0.0241657	0.084987
Adm	immunized_water_drinking	0.000861546	2.21688	0.172334	0.0182838	-0.0145058	0.45199	-0.017065	0.484139	0.0643311	1.37678	0.0162763	0.180342
Zg16	immunized_water_drinking	0.106754	0.233255	0.995782	0.675134	0.74265	0.4533	0.912724	1.51469	0.936326	0.289629	0.120248	1.41044
Pycard	immunized_water_drinking	-0.016143	0.00754791	0.512788	-0.0898159	-0.108056	0.456943	0.235506	-0.0811227	-0.058687	0.211233	-0.138155	0.074092
Dmbt1	immunized_water_drinking	-0.0987905	-0.161831	-0.515446	-0.271739	-0.354338	-0.302259	-0.0836141	-1.07297	-0.508381	-0.243334	-0.0960844	-0.724814
Nts	immunized_water_drinking	0.111511	1.9883	0.0583877	0.0316886	2.79498	1.80227	0.0240981	2.11707	2.81421	2.44177	0.00107322	3.0142
Lyz2	immunized_water_drinking	-0.124345	-0.00206863	-0.205466	0.0142001	-0.20887	-0.251403	-0.603032	-0.528871	-0.437961	-0.015056	0.0145258	-0.177556
Lyz1	immunized_water_drinking	-0.62952	-0.203146	-0.11032	0.00111127	-0.0825434	-0.0903657	-0.108842	-0.366149	0.0243444	0.105342	-1.11587	0.0691396
Tbk1	immunized_water_drinking	0.244933	0.277782	-0.0373836	0.238236	0.770619	0.138823	0.153431	0.723174	0.658887	0.151031	0.184846	0.264219
Ccl25	immunized_water_drinking	0.0980339	0.109138	0.567222	0.133005	0.425699	0.294813	0.597333	0.743754	0.257251	0.144509	0.0284648	0.610594
Defa23	immunized_water_drinking	0.00674313	0.103077	2.04655	0.030207	-0.0783423	1.48947	0.0537583	0.0467217	-0.0684535	0.708299	-0.0334481	0.32531
Defa35	immunized_water_drinking	-0.928485	-0.00269836	0.620879	0.0134417	-0.0207069	0.757532	0.195605	0.143519	0.221968	0.87272	-0.996321	0.81719
Defa38	immunized_water_drinking	-0.643837	-0.865532	0.435666	-0.279991	-0.559049	-0.140497	-0.0881722	-0.741557	-0.244022	-0.374423	-1.17707	-0.0651145
Defa30	immunized_water_drinking	-0.124704	0.58709	1.18975	0.123521	0.0176471	1.31029	0.101539	0.445709	0.133119	1.1553	-0.842238	0.933353
Defa31	immunized_water_drinking	-0.0508906	0.742528	1.24416	0.0321408	0.00516521	1.80402	0.0233263	0.0814517	0.143433	1.39446	-0.293236	0.832925
Defa40	immunized_water_drinking	-0.0441429	0.804823	1.32305	0.1037	0.112923	1.93336	0.0304208	0.386259	0.137376	1.56186	-0.915593	1.30279
Defa3	immunized_water_drinking	0.027204	0.400771	1.244	0.0306172	-0.00686038	1.411	-0.0205099	-0.0752677	0.0218354	1.13603	-0.059239	0.352528
Defa5	immunized_water_drinking	-0.770457	0.0192775	0.60803	0.0175395	0.0151304	0.720365	0.363468	0.381149	0.319099	1.07226	-0.9075	0.969181
Defa27	immunized_water_drinking	0.014342	0.634074	1.82192	0.00796575	0.0500736	2.49346	0.0250584	0.10434	0.170931	1.62391	-0.0226351	0.369445
Defa29	immunized_water_drinking	-0.581603	-0.198713	0.692786	0.00822283	-0.117529	0.260675	0.0281235	-0.148803	-0.108064	0.087526	-1.10689	0.248154
Defa26	immunized_water_drinking	-0.0666406	0.542412	0.940495	0.0324984	-0.00981596	1.94318	-0.0635489	0.122766	0.1083	1.65044	-1.13269	0.520377
Defa17	immunized_water_drinking	-0.0647426	0.328493	1.07517	0.0281687	-0.109041	0.969343	0.0189176	0.142499	-0.0634243	0.471651	-0.971068	0.117529
Defa34	immunized_water_drinking	-0.00743775	0.0375671	1.21527	0.0331759	0.062234	1.16363	0.161336	0.215082	0.201462	1.6255	-0.0105034	1.49892
Defa39	immunized_water_drinking	-0.842684	-0.631929	0.380684	-0.0140237	-0.125304	-0.0598998	-0.0548048	-0.481973	-0.0894115	-0.131022	-1.3556	0.112914
Defa24	immunized_water_drinking	-0.26496	0.298577	0.986733	0.0968114	-0.0257857	1.04596	0.0526648	0.317291	0.0865505	0.954755	-0.908282	0.997528
Hmgb2	immunized_water_drinking	-0.0711028	-0.295911	0.137848	-0.0875476	-0.20868	-0.0791428	0.0521729	-0.215397	-0.211384	0.00831639	-0.408331	-0.28212
Ang5	immunized_water_drinking	1.1247	3.09861	1.9418	1.17422	0.819154	3.98417	0.0598605	0.500981	0.305372	2.81061	-0.0177352	1.80111
Lgals3	immunized_water_drinking	0.463972	1.9177	0.766187	0.659519	0.937886	1.87464	0.317896	1.65638	1.08756	1.92611	0.0697017	1.50165
Ang	immunized_water_drinking	-0.0485259	0.203432	0.449062	0.0322863	0.125475	0.453159	0.0174133	0.301494	0.0912176	0.0229415	-0.0224809	0.627561
Ang4	immunized_water_drinking	0.588975	2.61126	1.43549	1.15289	0.61533	3.01294	0.0359892	0.671293	0.564832	2.73341	-0.0188259	1.77544
Mmp7	immunized_water_drinking	-0.174532	0.217237	0.453102	0.0906787	-0.114158	0.388433	0.0899493	0.156063	0.0142145	0.633587	-0.710198	0.594525
Acp5	immunized_water_drinking	0.0310468	0.13403	0.191289	0.0575948	0.202456	0.204428	0.206994	0.378716	0.147897	0.131922	0.0445952	0.350875
Apoa4	immunized_water_drinking	0.792008	0.126034	0.154435	0.0440896	1.29098	0.71145	0.141733	1.9022	1.67866	0.0923691	0.0474771	1.61438
Gcnt3	immunized_water_drinking	-0.025253	1.44003	0.371845	0.755045	0.158512	1.35799	0.151235	1.48019	0.124007	1.42253	-0.00031311	1.16178
Trf	immunized_water_drinking	-0.0113786	0.594203	-0.246574	0.015632	0.147859	0.317797	-0.368659	-0.213196	0.0701932	0.427346	0.0355558	-0.239154
Tlr9	immunized_water_drinking	-0.122062	-0.921353		-0.00900544	-0.105217		-0.0909049	-0.236043	-0.527779	-2.33445	0.0484126	-0.0758131
Tusc2	immunized_water_drinking	0.127932	0.0336386	0.554677	0.0516173	0.231058	0.389846	0.480948	0.531196	0.357727	0.218558	0.109767	0.437486
Havcr2	immunized_water_drinking	-0.522669	0.653457	-0.39703	-0.000440687	-0.127206	0.412177	-0.382965	-0.32337	-0.178046	0.228094	-0.0613296	-0.0463712
Leap2	immunized_water_drinking	0.0706735	0.156336	1.66379	0.0510484	1.1904	0.560559	1.25268	1.96844	2.04651	0.132545	0.0458222	1.94168
Il4	immunized_water_drinking	0.0158564	3.27625	0.0372966	0.0604002			0.014027	2.18413	0.08034	3.15494		0.205475
Tnfsf13	immunized_water_drinking	0.132014	0.117289	-0.209742	0.0349875	0.246041	0.0776188	0.0505651	0.465703	0.87435	0.682313	0.0808684	0.0226584
Ccl2	immunized_water_drinking	-0.0556706	2.01642	-0.14722	0.012728	-0.112097	0.490718	-0.11715	0.0604099	-0.13536	0.230256	0.00597702	0.159161
Ccl11	immunized_water_drinking	-0.139691	1.75769	0.131456	0.167967	-0.145416	1.11454	-0.111824	0.45912	-0.152242	1.01708	-0.140904	0.771914
H2bc6	immunized_water_drinking	-0.00256034	-0.0735718	0.127355	-0.0146808	-0.0458129	-0.0908813	0.025944	-0.23665	-0.0327413	-0.153176	0.0157435	0.462863
H2bc4	immunized_water_drinking	0.200276	0.193915	1.06489	0.678554	0.828152	0.571003	0.90128	1.29257	0.677242	0.419227	0.357526	1.35437
Naip5	immunized_water_drinking	0.0413528	0.148877	0.123215	0.584087	0.4428	0.147341	0.134588	0.771465	0.426938	0.00644139	0.505521	0.636096
Prkd1	immunized_water_drinking	-0.0965141	-0.185498	-0.0560529	-0.0061298	-0.196931	-0.228764	-0.112699	-0.438713	-0.350087	-0.0475341	-0.0664362	-0.192609
Rpl30	immunized_water_drinking	-0.0493867	-0.00794947	0.450445	-0.0500371	-0.13636	0.30292	0.0643189	0.164749	0.0183316	0.278948	-0.43245	0.142663
Gsdmd	immunized_water_drinking	0.462285	0.426988	0.361354	0.444012	0.98383	0.550347	0.704726	1.37656	0.982294	0.223265	0.159424	0.827149
Pla2g6	immunized_water_drinking	0.146656	0.0586481	0.142397	0.0961964	0.537591	0.0321842	0.355952	0.515641	0.361433	0.0334099	0.413455	0.418654
H2-T23	immunized_water_drinking	0.392246	0.585496	0.798081	0.380897	0.730481	0.644912	0.404321	1.09219	0.793448	0.192482	0.10086	0.922732
Ppp1r11	immunized_water_drinking	0.0465647	0.246207	0.439413	0.0647067	0.167872	0.400172	0.369799	0.597067	0.195478	0.314082	-0.0120155	0.685262
Tfeb	immunized_water_drinking	0.143541	0.185529	0.617547	0.141125	0.120345	0.474714	0.290976	0.704157	0.293159	0.252368	0.108784	0.55899
Tnfaip8	immunized_water_drinking	-0.0129465	0.655075	0.0217354	0.0189231	0.0728131	0.443292	-0.476911	-0.098177	-0.153593	0.233291	-0.0428287	0.0881119
Iigp1	immunized_water_drinking	-0.664272	-0.0864741	-1.1665	-0.00520238	-0.771796	-0.223483	-0.62342	-0.259467	-1.13149	-0.0674363	-0.539243	-0.0467917
Fau	immunized_water_drinking	0.0966302	0.421808	1.2968	0.118606	0.195646	1.23064	0.555557	0.631653	0.277478	0.623556	-0.0293408	0.999284
Mpeg1	immunized_water_drinking	-0.63953	-0.206794	-0.58134	0.00657901	-0.542827	-0.669852	-0.110547	-0.351759	-0.738301	-0.26887	-0.00405585	-0.197632
Mbl2	immunized_water_drinking	0.998854	0.228084		2.34683	1.7455	0.735637	0.126417	3.90091	1.47804	0.48257		3.78662
Cxcl3	immunized_water_drinking		3.81622
Cxcl1	immunized_water_drinking		3.12477	-0.276601	0.0325362	-0.00771853		-0.112108	0.0743867	-0.0431936	1.29577	-0.0114499	0.0679802
Cxcl2	immunized_water_drinking		4.3195

## Sheet: intestine chemotaxis
mgi_symbol	reference_sample	immunized_day7_Cpa3+/+_2-bottle_test	immunized_day7_Cpa3+/+_oral_gavage	immunized_day7_Cpa3Cre/+_2-bottle_test	immunized_day7_Cpa3Cre/+_oral_gavage	immunized_day11_Cpa3+/+_2-bottle_test	immunized_day11_Cpa3+/+_oral_gavage	immunized_day11_Cpa3Cre/+_2-bottle_test	immunized_day11_Cpa3Cre/+_oral_gavage	immunized_day16_Cpa3+/+_2-bottle_test	immunized_day16_Cpa3+/+_oral_gavage	immunized_day16_Cpa3Cre/+_2-bottle_test	immunized_day16_Cpa3Cre/+_oral_gavage
Sema4c	immunized_water_drinking	-0.0164281	0.308774	-0.179304	-0.000749287	-0.171934	0.0637053	-0.268626	-0.211883	-0.407996	0.133058	-0.0651529	-0.15498
Il1rl1	immunized_water_drinking	-0.0794139	1.4923	-0.183206	0.0709077	-0.226604	0.939876	-0.251133	0.0187158	-0.380861	1.49926	-0.130757	0.160282
Hspd1	immunized_water_drinking	-0.116862	-0.221252	-0.0876239	-0.104158	-0.14056	-0.263002	-0.222369	-0.419632	-0.235583	-0.122046	-0.303514	-0.435819
Nrp2	immunized_water_drinking	-0.22281	-0.118677	-0.300544	-0.000563241	-0.408563	-0.649841	-0.257269	-0.556609	-0.639108	-0.620694	0.00483612	-0.193956
Cxcr2	immunized_water_drinking	-0.00748119	0.0992446	0.123042	2.05093	0.0423579	0.0286543		0.350469		0.0729766		1.55634
Slc11a1	immunized_water_drinking	-0.382188	0.0893919	-0.395515	0.0226506	-0.281469	0.00249905	-0.270292	-0.501849	-1.03113	0.25978	-0.027723	-0.0434755
Ccl20	immunized_water_drinking	0.0372727	0.0722612	-0.107353	-0.00990236	0.139402	2.15338	-0.0654539	-0.0361809	0.088639	0.156321	-0.0146986	-0.104426
Cd55	immunized_water_drinking	1.11168	2.03529	0.134235	0.536216	1.05794	1.66698	0.0828363	1.58794	0.831781	1.53902	0.609178	1.15316
Ptprc	immunized_water_drinking	-0.406247	-0.111039	-0.225641	0.0513413	-0.333639	-0.292703	-0.477342	-0.113458	-0.570702	-0.387277	0.00966497	-0.118123
Pla2g4a	immunized_water_drinking	-0.100226	-0.0910373	-0.347613	-0.237654	-0.374254	-0.44265	-0.540583	-0.977913	-0.331364	-0.127568	-0.503381	-0.641183
Sell	immunized_water_drinking	-0.542607	0.00476332	-0.179933	0.0277447	-0.203589	0.055762	-0.123205	0.0887276	-0.195469	-0.00175873	0.0238143	0.0218646
Xcl1	immunized_water_drinking	0.0275981	0.158743	0.0786665	0.0246946	0.149785	0.41653	-0.00565122	0.263123	0.0856983	0.0970579	-0.00485507	0.225585
Fcgr2b	immunized_water_drinking	-0.0515075	0.644801	0.170527	1.04968	-0.0559816	0.419584	-0.0853514	0.338551	-0.398946	0.711582	0.0543805	0.351141
Fcgr3	immunized_water_drinking	-0.266619	0.200397	-0.0799563	0.0788376	-0.206993	0.110406	-0.224802	-0.0100192	-0.33154	0.356253	-0.049641	0.0810517
Fcer1g	immunized_water_drinking	-0.0440907	0.370834	0.357963	0.118405	-0.0993483	0.775032	-0.00778342	0.312418	-0.0540269	0.498732	-0.000969444	0.508396
Cd84	immunized_water_drinking	-0.14162	0.0312507	-0.166363	0.105958	-0.32572	-0.114195	-0.254409	-0.0957673	-0.713505	0.0763208	0.0354321	-0.069273
Slamf8	immunized_water_drinking	-0.133803	-0.142431	-0.0172771	0.0417055	-0.0765987	-0.25373	-0.159638	0.0283165	-0.429234	-0.0508097	-0.0261466	0.080047
Mptx2	immunized_water_drinking	0.0261307	2.26684	1.87545	0.465597	-0.0893388	2.50295	1.39106	0.297915	-0.00703621	2.24125	-0.00466308	0.876074
Mptx1	immunized_water_drinking	0.0341418	2.0896	1.02452	0.0428791	0.0682044	2.27881	0.0594706	0.529642	0.170845	2.15466	-0.0963142	0.454571
Camk1d	immunized_water_drinking	-0.303815	-0.296799	-1.10444	-0.0638577	-0.16828	-0.373489	-0.434926	-0.431642	-0.0764788	-0.618401	0.0251808	-0.454783
Notch1	immunized_water_drinking	-0.231199	-0.308161	-1.01462	-0.165904	-0.606661	-0.547034	-0.839114	-1.24658	-0.405646	-0.779325	-0.444675	-0.87562
Dpp4	immunized_water_drinking	0.448762	0.410478	-0.0822081	0.858786	1.20275	0.151995	0.505578	1.2307	0.93793	0.143757	0.826731	0.895737
Stk39	immunized_water_drinking	-0.0341479	-0.0439873	-0.152195	-0.266955	-0.175738	-0.11642	-0.111439	-0.291666	-0.103729	-0.0175826	-0.144019	-0.414464
Itga4	immunized_water_drinking	-0.437938	-0.0938378	-0.452183	0.0332708	-0.476177	-0.485261	-0.7574	-0.648032	-0.469487	-0.539419	0.0177466	-0.237721
Mdk	immunized_water_drinking	-0.0277308	0.270769	0.572802	0.0258627	-0.0093291	0.273502	-0.00115104	-0.0583174	-0.10889	0.199894	-0.00362053	0.276857
Grem1	immunized_water_drinking	-0.0733759	-0.0525727	0.0101307	0.000391617	-0.301646	-2.54637	-0.0108856	-0.117105	-1.126	-1.00604	0.0164428	-0.180908
Thbs1	immunized_water_drinking	-0.0859621	0.131444	-0.932703	-0.0152808	-0.173865	0.0255929	-1.22734	-0.99282	-0.299794	0.0163578	-0.0565198	-0.160734
B2m	immunized_water_drinking	0.571332	0.533231	0.770043	0.607175	0.863379	0.605505	0.582084	1.31012	0.82329	0.340003	0.211089	1.15429
Il1b	immunized_water_drinking	-0.00619187	1.59542	0.0792262	0.794526	-0.0945834	1.48251	-0.184507	0.530077	-0.149161	1.09587	-0.0809603	0.78209
Sirpa	immunized_water_drinking	-0.162698	-0.097265	-0.0264296	0.0685326	-0.337717	0.00556418	-0.273518	-0.27397	-0.486008	0.0220145	-0.031054	-0.0436903
Plcb1	immunized_water_drinking	-0.0579181	-0.0307329	-0.369305	-0.0471051	-0.0544269	-0.548256	-0.428155	-0.34871	-0.15181	-0.0383479	-0.0293138	-0.330461
Cst7	immunized_water_drinking	0.0812877	2.27535	0.166689	0.0500006	0.451377	2.3276	-0.0237015	0.298662	0.039696	2.13974	0.00740873	0.254457
Romo1	immunized_water_drinking	0.119681	0.234678	1.02212	0.0110961	0.0277319	1.04842	0.473426	0.350316	0.105282	0.292311	-0.097879	0.703759
Lbp	immunized_water_drinking	-0.0593724	0.0582862	-0.228663	0.0144773	-0.0682072	-0.0727965	-0.00271455	-0.30606	-0.0302752	0.0556937	0.0175904	-0.0131598
Edn3	immunized_water_drinking	0.509628	0.794967	0.0467211	0.558653	1.2937	0.642963	0.207728	1.23866	1.18761	0.741301	0.0229205	0.648813
Rpl39	immunized_water_drinking	-0.00339158	0.155385	0.833079	-0.0084276	-0.110306	0.839151	0.0963837	0.0273765	0.0991678	0.551205	-0.100437	0.254672
Cd99l2	immunized_water_drinking	-0.0353676	-0.272548	-0.236902	-0.0716813	-0.327554	-0.519364	-0.245026	-0.702495	-0.309336	-0.16755	-0.14505	-0.691184
Plxna3	immunized_water_drinking	-0.0779002	-0.229014	-0.0486471	0.0153843	-0.134193	-0.725539	-0.0670378	-0.282928	-0.255277	-0.107333	-0.000328106	-0.118955
Fam3a	immunized_water_drinking	0.0403694	0.0396514	0.443676	0.0829981	0.14629	0.136708	0.183473	0.602222	0.199419	0.132199	0.200358	0.562459
Mpp1	immunized_water_drinking	0.219383	0.326522	0.158908	0.586116	0.855687	0.38479	0.528417	1.27489	0.858632	0.237884	0.179519	0.803743
Msn	immunized_water_drinking	-0.332896	-0.00562332	-0.487687	0.00903569	-0.532128	-0.217353	-0.714724	-0.616262	-0.797488	-0.0109846	-0.0489119	-0.324691
Mospd2	immunized_water_drinking	-0.266432	-0.268852	-0.672414	-0.151469	-0.424785	-0.311163	-0.728491	-0.810048	-0.307926	-0.153556	-0.149413	-0.785299
Tlr7	immunized_water_drinking	-0.0500772	0.00227761	-0.371254	0.0178194	-0.122989	-0.252426	-0.152173	-0.268584	-0.164049	-0.144429	0.0072783	-0.135947
S100a9	immunized_water_drinking	-0.0243354	3.12133	0.27688	0.0531177	-0.0488959	3.01688	-0.01686	0.250622	-0.133387	2.75962	0.0502135	0.0912547
Ecm1	immunized_water_drinking	-0.142537	0.0327722	0.120167	0.00758077	-0.411252	-0.0902995	-0.245247	-0.327788	-0.517651	-0.00277507	-0.0672383	0.031972
Csf1	immunized_water_drinking	-0.536425	-0.0207898	-0.347419	0.0524935	-0.565997	-0.180599	-0.476592	-0.288109	-0.852017	-0.0359045	-0.00697414	-0.0194927
S1pr1	immunized_water_drinking	-0.241283	0.0904005	-0.274631	-0.00547193	-0.246328	0.0352746	-0.605248	-0.158352	-0.363836	0.12442	-0.0559376	-0.25238
Ripk2	immunized_water_drinking	0.0115807	0.235555	-0.248108	-0.00607696	-0.051826	0.260914	-0.182491	-0.063432	0.032215	0.202061	-0.0507361	-0.0149675
Ccl21a	immunized_water_drinking	-0.795788	-0.0937464	-0.0334523	-0.00489658	-0.608318	-0.38325	-0.0432946	0.00788648	-0.449751	-0.0182883	0.030538	0.0557614
Creb3	immunized_water_drinking	0.152793	0.319472	0.580433	0.119164	0.391422	0.410625	0.416461	0.883133	0.447324	0.299168	0.112548	0.614986
Klf4	immunized_water_drinking	1.00091	1.35141	-0.018688	0.822403	1.33244	1.10739	0.107788	1.6199	1.48189	1.15488	0.105668	0.98149
Tlr4	immunized_water_drinking	-0.710463	-0.13514	-0.93185	0.00922035	-0.689191	-0.677624	-0.218252	-0.584379	-0.328889	-0.0133928	-0.00855753	-0.317087
Jun	immunized_water_drinking	0.367954	1.28698	-0.0921493	0.0431528	0.612746	0.567252	-0.00788948	0.406249	0.824851	0.573158	0.00920318	0.172684
Pde4b	immunized_water_drinking	-0.414849	0.751801	-1.09208	-0.00963297	-0.732878	-0.0057977	-1.05917	-0.565509	-0.771513	0.0818446	-0.0591409	-0.216031
Edn2	immunized_water_drinking	-0.0480633	-0.0309297	-0.18801	-0.0422894	-0.0363007	0.117022	-0.169369	-0.123106	-0.0756515	-0.0398879	-0.063821	0.0778229
Zc3h12a	immunized_water_drinking	0.0683605	1.12366	-0.230912	0.0457311	0.179034	0.772407	-0.0822105	0.30461	0.106311	0.277819	-0.0189734	0.24671
Ptafr	immunized_water_drinking	0.0647129	0.0641947	0.0406236	0.142816	0.13174	0.311071	-0.06628	0.401705	0.265681	0.288269	0.076197	0.421052
Padi2	immunized_water_drinking	0.0694247	1.67247	0.25799	0.0294339	0.0525409	1.88896	0.0120041	0.201764	0.0811347	1.78947	0.0262529	0.0687098
Epha2	immunized_water_drinking	-0.0202926	0.228252	-0.106113	-0.0155756	-0.0365244	-0.0924757	-0.0468031	-0.0889433	-0.0406944	-0.0950978	-0.0168625	-0.123732
Sema3c	immunized_water_drinking	-0.141242	-0.108184	-0.352088	-0.0534412	-0.152769	-0.497129	-0.19848	-0.537082	-0.374957	-0.0987251	-0.0233083	-0.267395
Tnip2	immunized_water_drinking	-0.0411892	0.0627113	-0.249215	-0.011158	-0.158357	0.0997976	-0.25995	-0.0926767	-0.260144	0.165097	0.00657392	0.0195587
Bst1	immunized_water_drinking	1.14267	0.934725	0.597767	1.15288	1.32321	0.914866	0.980097	1.98723	1.50292	0.308479	0.848555	1.526
Slit2	immunized_water_drinking	-0.0412861	-0.126366	-0.566909	0.0081303	-0.122581	-0.989928	-0.115475	-0.832092	-0.847843	-1.41184	0.0203165	-0.630511
Tlr1	immunized_water_drinking	0.0422848	-0.0633652	-0.222865	-0.346439	-0.161553	-0.255333	-0.329075	-0.702431	-0.206789	0.0140722	-0.0400344	-0.31439
Tlr6	immunized_water_drinking	0.0500188	-0.120124	-0.221106	0.0293333	0.35578	-0.290012	-0.0999472	-0.0582627	0.107189	-0.167545	0.0551365	-0.0789692
Kdr	immunized_water_drinking	-0.321454	-0.861844	-0.285817	-0.0558849	-0.571962	-1.04399	-0.568405	-1.04401	-0.692548	-1.33634	-0.0837024	-0.700097
Stap1	immunized_water_drinking	-0.0349717	0.179594	-0.220517	0.139776	-0.101286	0.354704	-0.0980993	0.0855491	-0.178527	0.158061	-0.0131932	0.166702
Cxcl5	immunized_water_drinking	0.00460329	3.08858	0.210154	2.01402	-0.0577774	3.20181	0.011477	1.79641	-0.0171608	2.19357	0.0193071	2.72721
Pf4	immunized_water_drinking	-0.00169857	2.16851	0.909489	0.0484113	0.064202	1.65388	-0.0417064	0.113367	0.00174932	1.58835	-0.0224544	0.151783
Cxcl9	immunized_water_drinking	-0.0804544	-0.0589759	-0.416408	0.0873155	-0.149056	-0.0771105	-0.378829	0.0988914	-0.32786	-0.144306	-0.0373576	0.371309
Cxcl10	immunized_water_drinking	-0.0174552	1.06389	-0.0490249	1.65752	-0.0112093	1.68345	-0.214343	0.629675	-0.0678143	0.469104	-0.0633689	1.71372
Cxcl13	immunized_water_drinking	-0.0128106	-0.206275	-0.926951	-0.00193956	-0.0380861	-0.100782	-1.18368	0.0815752	-0.0863997	-0.105615	0.0497286	-1.07561
Cmklr1	immunized_water_drinking	-0.178013	-0.234992	-0.430691	-0.0181261	-0.158462	-0.772089	-0.65146	-0.931623	-0.492538	-0.108693	-0.0163006	-0.253522
Trpv4	immunized_water_drinking	-0.0284609	-0.107051	-0.000196188	0.00420491	-0.091549	-0.0514016	-0.0128374	-0.100038	-0.236931	0.0820857		0.00824333
P2rx4	immunized_water_drinking	0.153097	0.294382	0.251044	0.26917	0.388821	0.166629	0.211529	0.706878	0.369471	0.297533	0.0889873	0.481476
Ccl24	immunized_water_drinking	0.0413856	1.43467	0.775017	0.677796	0.926801	1.63927	0.250446	1.35095	0.593075	1.68476	0.0350524	1.66487
Hspb1	immunized_water_drinking	-0.0747808	0.334763	0.958409	0.0159943	-0.0424213	0.300461	-0.245473	-0.287251	-0.0700129	0.197027	-0.0267638	0.26032
Serpine1	immunized_water_drinking	-0.0560039	0.155917	-0.134816	0.0632467	-0.10181	0.396039	-0.164145	-0.157545	-0.210945	0.22869	-0.015709	0.1019
Rac1	immunized_water_drinking	0.117028	0.285945	0.127975	0.104787	0.383676	0.282108	0.189722	0.599284	0.412082	0.363215	0.0334257	0.290941
Flt1	immunized_water_drinking	-0.415895	-0.00396807	-0.641879	-0.0245908	-0.691379	-0.101566	-0.89049	-0.790979	-0.757218	0.00739617	-0.171201	-0.209716
Met	immunized_water_drinking	-0.0154489	-0.0735554	-0.590079	-0.0746248	-0.00732123	-0.226441	-0.148109	-0.246704	-0.00628207	-0.193989	-0.00517238	-0.260525
Plxna4	immunized_water_drinking	-0.0968424	-0.138463	-0.361907	0.00553854	-0.0656993	-0.447601	-0.101535	-0.369326	-0.786591	-0.201623	0.0740672	-0.0517571
Rarres2	immunized_water_drinking	-0.102946	0.133327	0.288645	0.0905971	-0.108189	0.0600563	-0.010509	-0.0844872	-0.305277	0.317837	-0.0316985	0.287712
Npy	immunized_water_drinking	0.0182106	0.217767	0.621511	0.0503892	-0.00406607	0.168411	0.233468	0.132643	-0.109686	0.113995	0.058477	0.491929
Reg3b	immunized_water_drinking	-0.44138	-0.411685	0.224939	0.0167606	0.133365	0.867558	1.94118	0.328968	0.13207	0.096576	0.0284697	0.156926
Reg3a	immunized_water_drinking	-0.000543218	0.00305652	0.174403	0.111314	0.49212	0.414478	0.0967627	0.806614	0.505868	0.111003	0.0619041	0.400681
Reg3g	immunized_water_drinking	-0.0175149	-0.0399409	0.272222	0.0081856	0.0704988	0.834814	0.0810959	0.175494	0.1265	0.0750184	0.003306	0.221078
Dysf	immunized_water_drinking	-0.12206	-0.133039	-0.0969839	-0.0107338	-0.3479	-0.385784	-0.318286	-0.811264	-0.666715	-0.432775	-0.0630809	-0.226294
Il17rc	immunized_water_drinking	0.0337868	0.390459	0.427812	0.21339	0.241817	0.540259	0.37391	0.549579	0.467054	0.266321	0.0666812	0.557923
Pparg	immunized_water_drinking	0.0778049	0.139691	-0.292025	0.00381292	0.341733	-0.0449612	0.0677628	0.34455	0.450496	0.1662	0.00589326	0.037272
Cxcl12	immunized_water_drinking	-0.36637	-0.381258	-0.211537	-0.0158886	-0.724534	-0.485211	-0.536859	-0.864777	-0.680366	-0.24483	-0.0387007	-0.377571
Wnk1	immunized_water_drinking	-0.15925	-0.108837	-0.476573	-0.00969023	-0.0687046	-0.29981	-0.298779	-0.437952	-0.147854	-0.661498	0.0995627	-0.156061
Il17ra	immunized_water_drinking	0.0311002	0.175967	0.131116	0.142158	0.404728	0.043036	0.168791	0.51737	0.259477	0.0766818	0.0538064	0.231868
C3ar1	immunized_water_drinking	-0.0888042	0.128711	-0.282458	0.103912	-0.136877	0.228464	-0.279207	-0.0890783	-0.434789	0.245435	0.027276	0.188724
Gapdh	immunized_water_drinking	0.414725	0.502418	0.45205	0.122943	0.540075	0.341027	0.675	0.839429	0.546952	0.306374	0.463209	0.686251
Ptpro	immunized_water_drinking	-0.0109743	-0.0318876	-0.0482114	-0.055635	-0.0447609	-0.084427	-0.196498	-0.545047	-0.0260718	-0.072446	-0.0750417	-0.189143
C5ar1	immunized_water_drinking	-0.150336	0.525384	0.161091	0.25295	-0.265694	0.398123	-0.0689018	0.594886	-0.351369	0.438356	-0.000358949	0.569545
Pglyrp1	immunized_water_drinking	-0.0248456	0.406295	1.02382	0.0253675	-0.125423	0.786075	0.120158	0.129566	-0.077047	0.614131	-0.222452	0.369802
Rps19	immunized_water_drinking	-0.0394141	0.0607583	0.701823	-0.0290262	-0.210267	0.536695	0.114096	-0.0308929	-0.0476984	0.396186	-0.300076	0.206021
Tgfb1	immunized_water_drinking	-0.185018	0.224705	-0.189564	0.0547578	-0.477668	0.230282	-0.110618	-0.0679244	-0.541728	0.0941556	-0.0210235	0.122603
Ffar3	immunized_water_drinking	0.0736732	2.38327	0.399974	0.0549152	0.0869813	1.60299	0.0187737	0.510633	0.0869877	0.3675	-0.0241657	0.084987
Cebpa	immunized_water_drinking	-0.0768485	-0.0173206	-0.181731	-0.103443	-0.226923	0.0863722	-0.0171581	-0.0754502	-0.0382541	0.0504548	-0.0405797	-0.0988372
Cib1	immunized_water_drinking	0.20454	0.383828	0.771461	0.0456465	0.332819	0.81345	0.543469	0.746518	0.487439	0.432082	-0.00702331	0.716263
Crtc3	immunized_water_drinking	0.0171758	-0.0332181	-0.325061	-0.00527516	0.0917453	-0.0858978	-0.0678298	-0.120107	0.0775465	-0.137591	0.0738852	-0.0738765
Il16	immunized_water_drinking	-0.307286	-1.0379	-0.078375	0.0188936	-0.318365	-1.03342	-0.128429	-0.126673	-0.584621	-0.80814	0.0265113	-0.169672
Ctsc	immunized_water_drinking	-0.0761386	0.221539	-0.16928	0.0420053	-0.0534497	0.0375963	-0.034497	0.0195152	-0.0967365	0.112882	0.0026119	0.00994256
P2ry2	immunized_water_drinking	0.0664167	1.39514	-0.0142412	0.670416	1.09757	0.778641	0.0692852	1.05791	0.856631	1.41917	0.0345109	0.991035
Swap70	immunized_water_drinking	-0.0511418	-0.250576	-0.509606	-0.22079	-0.238434	-0.342204	-0.391378	-0.578969	-0.269596	-0.155165	-0.165788	-0.705346
Adm	immunized_water_drinking	0.000861546	2.21688	0.172334	0.0182838	-0.0145058	0.45199	-0.017065	0.484139	0.0643311	1.37678	0.0162763	0.180342
Il4ra	immunized_water_drinking	-0.112442	0.942474	-0.183313	0.125488	-0.067868	0.377611	-0.107847	0.31038	-0.280492	0.522908	0.0405884	0.237886
Mapk3	immunized_water_drinking	0.190488	0.29258	0.541784	0.118486	0.395911	0.504125	0.464858	0.722691	0.382194	0.27996	0.101223	0.583535
Spn	immunized_water_drinking	0.00985721	0.287864	-0.358982	0.00251175	-0.00712609	0.16616	-0.14473	-0.111054	-0.0146059	0.145994	-0.0184411	-0.0667308
Itgal	immunized_water_drinking	-0.163513	-0.149817	-0.217304	-0.0123861	-0.389903	-0.210908	-0.201202	-0.396427	-0.490449	-0.201034	-0.027289	-0.204871
Itgam	immunized_water_drinking	-0.0284935	0.246355	0.383717	0.251799	-0.0145457	0.211555	0.0194896	-0.015148	-0.0554227	0.135891	-0.0500983	0.246765
Adam8	immunized_water_drinking	-0.179131	0.146753	-0.153663	0.149859	-0.605737	0.0606095	-0.817661	-0.288637	-0.791917	0.033251	0.00794872	-0.0275303
Ulbp1	immunized_water_drinking	-0.376692	-0.81857	-0.713336	-0.0408131	-0.598931	-0.382795	-0.590713	-0.839601	-0.49029	-0.276086	-0.0370656	-0.84762
Cd24a	immunized_water_drinking	0.0274659	0.478878	0.198988	0.0650189	-0.0939719	0.291542	-0.039826	0.140791	-0.0209343	0.358166	-0.220704	0.091863
Mcu	immunized_water_drinking	0.0786162	0.148595	-0.028426	0.0522176	0.381622	0.0877419	0.235721	0.433187	0.436194	0.0691635	0.0926388	0.117275
Bcr	immunized_water_drinking	0.00144095	1.01936	-0.101678	0.141041	0.230115	0.585732	-0.070225	0.438473	0.234621	0.560779	0.065161	0.394601
Ddt	immunized_water_drinking	0.103057	0.213403	0.697008	0.0742782	0.523326	0.618969	0.514465	0.967134	0.629347	0.399447	0.00977978	0.794395
Mif	immunized_water_drinking	0.0304119	0.225289	1.03314	-0.0166365	-0.290484	0.629953	0.217142	-0.0417865	-0.162445	0.303072	-0.0701441	0.235958
Sbno2	immunized_water_drinking	0.143286	0.836483	-0.00125547	0.163037	0.386699	0.530329	0.0841271	0.444305	0.219804	0.332471	0.357592	0.426118
Nr1h4	immunized_water_drinking	0.0564666	0.660153	0.0272588	0.14919	0.347789	0.455705	0.314781	0.651399	0.301867	0.548993	0.132083	0.28055
Nts	immunized_water_drinking	0.111511	1.9883	0.0583877	0.0316886	2.79498	1.80227	0.0240981	2.11707	2.81421	2.44177	0.00107322	3.0142
Ccl25	immunized_water_drinking	0.0980339	0.109138	0.567222	0.133005	0.425699	0.294813	0.597333	0.743754	0.257251	0.144509	0.0284648	0.610594
Angpt2	immunized_water_drinking	-0.0364369	-0.161161	-0.341151	-0.0515311	-0.472178	-0.201384	-0.242824	-0.907691	-0.263547	0.0912239	-0.398694	-0.513884
Defa23	immunized_water_drinking	0.00674313	0.103077	2.04655	0.030207	-0.0783423	1.48947	0.0537583	0.0467217	-0.0684535	0.708299	-0.0334481	0.32531
Defa35	immunized_water_drinking	-0.928485	-0.00269836	0.620879	0.0134417	-0.0207069	0.757532	0.195605	0.143519	0.221968	0.87272	-0.996321	0.81719
Defa38	immunized_water_drinking	-0.643837	-0.865532	0.435666	-0.279991	-0.559049	-0.140497	-0.0881722	-0.741557	-0.244022	-0.374423	-1.17707	-0.0651145
Defa30	immunized_water_drinking	-0.124704	0.58709	1.18975	0.123521	0.0176471	1.31029	0.101539	0.445709	0.133119	1.1553	-0.842238	0.933353
Defa31	immunized_water_drinking	-0.0508906	0.742528	1.24416	0.0321408	0.00516521	1.80402	0.0233263	0.0814517	0.143433	1.39446	-0.293236	0.832925
Defa40	immunized_water_drinking	-0.0441429	0.804823	1.32305	0.1037	0.112923	1.93336	0.0304208	0.386259	0.137376	1.56186	-0.915593	1.30279
Defa3	immunized_water_drinking	0.027204	0.400771	1.244	0.0306172	-0.00686038	1.411	-0.0205099	-0.0752677	0.0218354	1.13603	-0.059239	0.352528
Defa5	immunized_water_drinking	-0.770457	0.0192775	0.60803	0.0175395	0.0151304	0.720365	0.363468	0.381149	0.319099	1.07226	-0.9075	0.969181
Defa27	immunized_water_drinking	0.014342	0.634074	1.82192	0.00796575	0.0500736	2.49346	0.0250584	0.10434	0.170931	1.62391	-0.0226351	0.369445
Defa29	immunized_water_drinking	-0.581603	-0.198713	0.692786	0.00822283	-0.117529	0.260675	0.0281235	-0.148803	-0.108064	0.087526	-1.10689	0.248154
Defa26	immunized_water_drinking	-0.0666406	0.542412	0.940495	0.0324984	-0.00981596	1.94318	-0.0635489	0.122766	0.1083	1.65044	-1.13269	0.520377
Defa17	immunized_water_drinking	-0.0647426	0.328493	1.07517	0.0281687	-0.109041	0.969343	0.0189176	0.142499	-0.0634243	0.471651	-0.971068	0.117529
Defa34	immunized_water_drinking	-0.00743775	0.0375671	1.21527	0.0331759	0.062234	1.16363	0.161336	0.215082	0.201462	1.6255	-0.0105034	1.49892
Defa39	immunized_water_drinking	-0.842684	-0.631929	0.380684	-0.0140237	-0.125304	-0.0598998	-0.0548048	-0.481973	-0.0894115	-0.131022	-1.3556	0.112914
Defa24	immunized_water_drinking	-0.26496	0.298577	0.986733	0.0968114	-0.0257857	1.04596	0.0526648	0.317291	0.0865505	0.954755	-0.908282	0.997528
Fgfr1	immunized_water_drinking	-0.113929	0.0685881	-0.291883	-0.00463067	-0.164774	-0.213702	-0.274045	-0.561846	-0.549144	0.0663904	-0.0226848	-0.262898
Mfhas1	immunized_water_drinking	-0.114771	-0.111391	-0.182309	0.00171806	-0.169805	-0.723073	-0.0745444	-0.391499	-0.403779	-0.314669	0.0342482	-0.121093
Slc7a2	immunized_water_drinking	-0.0357352	-0.0488566	-0.328274	0.0317773	-0.176937	-0.270052	-0.0467809	-0.138647	-0.131742	-0.00825227	0.0906089	-0.14673
Mtus1	immunized_water_drinking	0.127852	0.231578	-0.135433	0.275612	0.561968	0.0997178	0.0658309	0.665654	0.466147	0.125271	0.222002	0.30465
Tlr3	immunized_water_drinking	0.193451	-0.0288905	-0.183759	0.0267221	0.2763	-0.105872	-0.0564674	0.00858819	0.317674	-0.198317	0.370111	0.0514533
Ednra	immunized_water_drinking	-0.110078	0.120333	-0.0608263	-0.0098203	-0.539572	0.00985601	-0.142746	-0.486137	-0.223087	0.175173	-0.0103923	0.0343574
Nod2	immunized_water_drinking	-0.0410895	0.227394	-0.166713	0.0169844	-0.0984916	0.140934	-0.0518407	-0.0429016	-0.156124	-0.0170866	-0.00658059	-0.244148
Ccl22	immunized_water_drinking	-0.495616	-0.205806	-0.175996	-0.0022643	-0.223588	-0.191563	-0.18581	-0.110949	-0.224098	-0.138846	-0.0548194	-0.000693369
Cx3cl1	immunized_water_drinking	0.150177	0.864557	0.0128568	0.3092	0.55088	0.534955	0.415649	0.943868	0.407611	0.159021	0.223748	0.700842
Il34	immunized_water_drinking	-0.154071	-0.166286	-0.0428093	0.0248788	-0.286839	0.0590147	-0.391086	-0.111106	-0.41258	0.284379	-0.0583662	0.116239
Cdh13	immunized_water_drinking	-0.0478243	-0.12241	-0.745279	-0.072815	-0.113808	-0.208286	-0.320089	-0.837049	-0.242654	0.0607953	-0.0584567	-0.208252
Dpep1	immunized_water_drinking	0.794986	1.25237	0.601865	1.132	1.44501	1.03572	0.780534	1.82475	1.32378	1.01512	0.477301	1.69929
Nrp1	immunized_water_drinking	-0.997268	-0.0939839	-2.17251	-0.0678325	-0.787175	-1.21129	-1.28853	-1.89111	-1.19737	-1.60076	-0.0604084	-1.22334
Wnt5a	immunized_water_drinking	-0.0817083	-0.534836	-0.00170064	0.0434841	-0.0562905	-1.30504	-0.0533872	-0.301647	-0.432159	-0.366313	0.0173248	-0.0149457
Selenok	immunized_water_drinking	0.0608353	0.224585	0.801755	0.137381	0.151151	0.731552	0.235654	0.680723	0.281166	0.550852	0.0102233	0.768782
Sema3g	immunized_water_drinking	-0.117121	-0.458814	-0.308934	-0.0676095	-0.171169	-0.483092	-0.597583	-0.632478	-0.191179	-0.126841	-0.249054	-0.789403
Ang5	immunized_water_drinking	1.1247	3.09861	1.9418	1.17422	0.819154	3.98417	0.0598605	0.500981	0.305372	2.81061	-0.0177352	1.80111
Lgals3	immunized_water_drinking	0.463972	1.9177	0.766187	0.659519	0.937886	1.87464	0.317896	1.65638	1.08756	1.92611	0.0697017	1.50165
Ang	immunized_water_drinking	-0.0485259	0.203432	0.449062	0.0322863	0.125475	0.453159	0.0174133	0.301494	0.0912176	0.0229415	-0.0224809	0.627561
Ang4	immunized_water_drinking	0.588975	2.61126	1.43549	1.15289	0.61533	3.01294	0.0359892	0.671293	0.564832	2.73341	-0.0188259	1.77544
Clu	immunized_water_drinking	-0.0226924	-0.0452987	-0.0513239	0.0673595	-0.0707337	-0.264407	-0.698309	0.00905318	-0.138886	-0.168882	0.668593	-0.337555
Lrch1	immunized_water_drinking	-0.102404	-0.0223262	-0.693022	-0.132749	-0.190239	-0.182113	-0.416803	-0.568985	-0.277988	0.0299283	-0.132874	-0.426818
Gpr183	immunized_water_drinking	-0.0121182	1.51982	0.04741	0.0829526	-0.0316806	0.764562	-0.0445126	0.228246	-0.135709	0.838243	0.0389908	0.184555
Pdgfd	immunized_water_drinking	-0.558969	-0.350026	-0.144357	-0.0584179	-0.809182	-0.685272	-0.625686	-1.26888	-0.438293	-0.278376	-0.0723167	-0.90277
Mmp7	immunized_water_drinking	-0.174532	0.217237	0.453102	0.0906787	-0.114158	0.388433	0.0899493	0.156063	0.0142145	0.633587	-0.710198	0.594525
Icam1	immunized_water_drinking	-0.160206	0.873972	-0.64412	0.249574	-0.351649	0.875052	-0.581619	0.147494	-0.355407	0.96174	-0.0289567	0.477545
Ldlr	immunized_water_drinking	-0.220849	0.0573433	-1.14228	-0.59111	-0.143479	-0.0351322	-0.781361	-0.739319	-0.373122	-0.0411205	-0.611807	-0.497887
Tirap	immunized_water_drinking	-0.139577	0.0663122	-1.14212	-0.0478225	-0.147872	-0.126801	-0.437026	-0.325771	-0.0556836	0.0379048	-0.0319985	-0.211769
Slc37a4	immunized_water_drinking	0.356901	0.284634	0.709584	0.16796	0.462963	0.392937	0.68968	1.03097	0.643408	0.163953	0.628314	0.549255
Jaml	immunized_water_drinking	-0.0864112	-0.0773399	-0.0121672	-0.0845667	-0.224654	-0.00626008	-0.165693	-0.131458	-0.11928	0.0743687	-0.211391	-0.237009
Il18	immunized_water_drinking	0.128963	0.251703	0.66257	0.0797115	0.446455	0.319975	1.08963	0.968973	0.48191	0.260429	0.127438	0.647687
Atm	immunized_water_drinking	-0.126971	-0.167032	-1.83972	-0.146574	-0.226865	-0.383233	-0.968948	-1.57234	-0.264864	-1.24294	-0.00746734	-1.34641
Rora	immunized_water_drinking	-0.139293	-0.0229884	-0.473152	-0.00877353	-0.315146	-0.417956	-0.500289	-0.702431	-0.268121	-0.521575	-0.00717599	-0.247944
Adam10	immunized_water_drinking	-0.0318343	-0.120055	-0.406319	-0.069919	-0.0229695	-0.21215	-0.163862	-0.132416	0.0338597	-0.171597	0.00822264	-0.247306
Tusc2	immunized_water_drinking	0.127932	0.0336386	0.554677	0.0516173	0.231058	0.389846	0.480948	0.531196	0.357727	0.218558	0.109767	0.437486
Cx3cr1	immunized_water_drinking	-0.206501	-0.0569256	-0.272345	-0.0504418	-0.354116	-0.135721	-0.304678	-0.997316	-0.462045	-0.335389	-0.0279816	-0.438403
Ccr1	immunized_water_drinking	-0.0613064	0.773496	0.0272923	0.599876	-0.194604	0.946368	-0.60449	0.560738	-0.311391	0.775943	-0.0777155	0.3124
Ccr3	immunized_water_drinking	-0.0304889	-0.179776	0.159575	0.182981	-0.689946	0.014357	-0.0541513	0.144637	-0.419499	-0.0230503	-0.0738113	0.0859826
Ccr2	immunized_water_drinking	-0.0395184	-0.0783254	-0.0521926	0.0465343	0.0261459	-0.0905068	-0.302105	-0.296204	-0.112356	0.0203637	0.016174	-0.0155916
Myo1g	immunized_water_drinking	-0.0962469	-0.0557302	-0.114232	0.0151119	-0.208627	-0.118674	-0.116233	-0.0331799	-0.259275	-0.0851565	0.0128427	-0.0278603
Slit3	immunized_water_drinking	-0.0622398	0.00543854	-0.416479	0.0381819	-0.327494	-1.3716	-0.38962	-1.42528	-0.817381	-0.246479	0.0921507	-0.864746
Havcr2	immunized_water_drinking	-0.522669	0.653457	-0.39703	-0.000440687	-0.127206	0.412177	-0.382965	-0.32337	-0.178046	0.228094	-0.0613296	-0.0463712
Leap2	immunized_water_drinking	0.0706735	0.156336	1.66379	0.0510484	1.1904	0.560559	1.25268	1.96844	2.04651	0.132545	0.0458222	1.94168
Il4	immunized_water_drinking	0.0158564	3.27625	0.0372966	0.0604002			0.014027	2.18413	0.08034	3.15494		0.205475
Adora2b	immunized_water_drinking	1.56559	1.64658	1.04992	1.34403	1.82891	1.40039	0.780097	2.4146	2.18655	1.14853	0.304163	2.33723
Ntn1	immunized_water_drinking	-0.196607	-0.0546447	-0.150344	-0.00415044	-0.428461	-0.784688	-0.211896	-0.656781	-0.469821	-0.204741	-0.00437813	-0.18018
Tmem102	immunized_water_drinking	0.238151	0.291611	0.627312	0.121	0.408781	0.561118	0.659167	0.764562	0.519275	0.291968	0.103249	0.458856
Cxcl16	immunized_water_drinking	0.0280978	0.874739	0.188554	0.1713	0.228977	0.680323	-0.0500976	0.700319	0.235913	0.745468	-0.0322164	0.744962
Crk	immunized_water_drinking	-0.0656364	-0.0826831	-0.519906	-0.0634559	-0.0455862	-0.084866	-0.24007	-0.229196	-0.0545612	-0.0242117	0.0263852	-0.178405
Myo18a	immunized_water_drinking	0.0934436	0.446891	-0.00768624	0.144808	0.677241	0.206404	0.0876086	0.655608	0.428592	0.11334	0.22302	0.366033
Lgals9	immunized_water_drinking	0.0709401	0.223896	0.0534287	-0.068696	0.116257	0.121516	0.176779	0.128859	0.202838	0.0154036	0.00968434	0.0957681
Ccl2	immunized_water_drinking	-0.0556706	2.01642	-0.14722	0.012728	-0.112097	0.490718	-0.11715	0.0604099	-0.13536	0.230256	0.00597702	0.159161
Ccl7	immunized_water_drinking	-0.00236667	4.52166	-0.0916379	0.00730853	0.00662366	3.50621	-0.0406466	0.0461645	-0.018624	3.57174		0.0545174
Ccl11	immunized_water_drinking	-0.139691	1.75769	0.131456	0.167967	-0.145416	1.11454	-0.111824	0.45912	-0.152242	1.01708	-0.140904	0.771914
Ccl8	immunized_water_drinking	0.0458981	3.29641	0.527704	0.061564	0.157455	3.67581	0.0211208	0.28241	0.0771438	3.32814	0.0468747	0.0944465
Ccl5	immunized_water_drinking	0.821196	0.938324	0.138454	0.0580691	0.973671	0.708513	0.139294	1.74587	1.04704	0.176203	0.0517243	1.341
Ccl9	immunized_water_drinking	-0.0841777	0.215078	0.120288	-0.0128347	-0.0969014	0.352883	-0.0771197	-0.138229	0.000774262	0.28981	-0.321546	0.0355086
Ccl6	immunized_water_drinking	-0.0830482	0.215857	0.265066	0.1926	0.0534674	0.276779	0.0936357	0.409329	0.197294	0.522809	-0.165613	0.601361
Ccl3	immunized_water_drinking	0.0335771	4.06528	0.248186	2.52381	0.0849135	3.27249	0.0214556	2.04452	-0.0144393	3.24178	0.0166465	2.3142
Ccl4	immunized_water_drinking	0.0129657	5.09003	0.113058	2.77133			0.00298087	0.199473				3.63823
Nr1d1	immunized_water_drinking	1.088	0.759573	0.721398	1.18355	2.04258	0.912783	0.515614	1.37165	1.57817	0.72927	0.793291	1.39894
Ccr7	immunized_water_drinking	-0.0523391	-0.0412919	0.0676599	0.00319081	-0.0651105	-0.0520013	-0.0193514	0.0926431	-0.154869	-0.114227	0.0342389	-0.0724009
Tmem106a	immunized_water_drinking	0.392097	0.489362	0.5796	0.59925	0.861325	0.480661	0.669726	1.27401	0.750982	0.262067	0.366026	1.02584
Itgb3	immunized_water_drinking	-0.195499	0.135896	0.0820913	0.0449356	-0.475924	-0.0642976	-0.254732	-0.0377606	-0.475434	0.0195639	0.0286426	0.0152317
Ace	immunized_water_drinking	0.594147	0.633656	0.129707	1.33556	1.63672	0.331306	0.547577	1.81198	1.25981	0.159118	1.10125	1.62279
Pecam1	immunized_water_drinking	-0.469408	-0.197987	-0.443352	-0.0802174	-0.48402	-0.230687	-0.722537	-0.925129	-0.827969	-0.0226737	-0.237442	-0.454868
Cd300lb	immunized_water_drinking	-0.0171427	0.461301	0.0306221	1.74729		0.520729			0.0149092	1.4778		0.0595902
Sphk1	immunized_water_drinking	-0.0196533	1.36675	0.257481	0.0584433	-0.00269373	0.811979	0.196952	0.640208	0.113843	0.806693	0.0329247	0.393613
Jmjd6	immunized_water_drinking	-0.165162	0.0152226	0.020103	-0.0799415	-0.215086	0.0586595	-0.253532	-0.191883	-0.209738	0.00494211	-0.255415	-0.121044
Gpr137b	immunized_water_drinking	-0.105745	-0.047547	-0.245937	0.05299	-0.159295	-0.12627	-0.395851	-0.256001	-0.667137	-0.0231051	0.0972014	-0.112176
H2bc6	immunized_water_drinking	-0.00256034	-0.0735718	0.127355	-0.0146808	-0.0458129	-0.0908813	0.025944	-0.23665	-0.0327413	-0.153176	0.0157435	0.462863
H2bc4	immunized_water_drinking	0.200276	0.193915	1.06489	0.678554	0.828152	0.571003	0.90128	1.29257	0.677242	0.419227	0.357526	1.35437
Sema4d	immunized_water_drinking	-0.0336462	0.315824	-0.426687	-0.0464828	-0.23636	0.0422623	-0.344641	-0.421193	-0.259079	0.0150794	0.0178067	-0.429112
Syk	immunized_water_drinking	-0.204506	-0.161965	-0.272863	0.0274423	-0.255702	-0.390561	-0.39787	-0.396143	-0.395956	-0.274718	0.0245351	-0.34865
F2rl1	immunized_water_drinking	-0.0283284	0.0943348	-0.39215	-0.0671386	-0.00891057	-0.172906	-0.150733	0.00406742	-0.00610915	-0.099669	-0.0391208	-0.0329782
Itga2	immunized_water_drinking	-0.0367997	0.00963258	-0.401882	-0.0829223	-0.014022	-0.185343	-0.26312	-0.358919	-0.144404	-0.21871	-0.00810035	-0.289921
Adam17	immunized_water_drinking	-0.0312359	-0.12491	-0.392988	-0.0146091	0.0331251	-0.117565	-0.10776	-0.247997	0.049868	-0.152582	-0.0192984	-0.226788
Nampt	immunized_water_drinking	0.012565	0.193828	-0.403546	0.0619021	0.18404	-0.00102105	-0.156243	0.229184	0.125009	0.238364	0.00549637	0.0309726
Prkd1	immunized_water_drinking	-0.0965141	-0.185498	-0.0560529	-0.0061298	-0.196931	-0.228764	-0.112699	-0.438713	-0.350087	-0.0475341	-0.0664362	-0.192609
Arg2	immunized_water_drinking	0.216652	0.225786	0.226823	0.301109	0.65346	0.307341	0.481526	1.03501	0.609374	0.258176	0.119107	0.616352
Pgf	immunized_water_drinking	-0.0161349	0.662935	0.568329	0.0585762	-0.0440873	1.46682	-0.00599292	0.327221	-0.0689547	1.36766	-0.022392	1.1524
Lgmn	immunized_water_drinking	-0.110041	0.334576	0.156544	0.136201	-0.00505886	0.242703	-0.0383015	0.184728	-0.154126	0.291982	-0.0194929	0.18506
C6	immunized_water_drinking	-0.555772	-0.2249	-0.0438059	-0.015347	-0.52856	-0.303694	-0.0976084	-0.319433	-0.413155	-0.149841	-0.0349616	-0.0361661
Sema5a	immunized_water_drinking	-0.0428795	-0.238638	-0.520187	-0.114817	-0.155076	-0.372133	-0.444356	-0.720518	-0.147487	-0.310833	-0.0349271	-0.400104
Rpl30	immunized_water_drinking	-0.0493867	-0.00794947	0.450445	-0.0500371	-0.13636	0.30292	0.0643189	0.164749	0.0183316	0.278948	-0.43245	0.142663
Ccn3	immunized_water_drinking	-0.033881	0.175335	-0.248278	0.0408359	-0.0447356	0.0356752	-0.108753	-0.0504845	-0.107491	0.464701	-0.0111443	-0.0404281
Rac2	immunized_water_drinking	-0.0174383	0.802704	0.216701	0.124083	-0.102259	0.62472	-0.0259624	0.416975	-0.105038	0.368842	0.0119715	0.287362
Pdgfb	immunized_water_drinking	-0.0599847	-0.0404492	-0.0533254	-0.0285963	-0.254938	-0.0928232	-0.152509	-0.550728	-0.116652	0.0667281	-0.148459	-0.247733
Lrrk2	immunized_water_drinking	-0.0943886	-0.00476283	-1.26081	-0.0206126	-0.152728	-0.383626	-0.617054	-0.749677	-0.822565	-0.129679	0.0207087	-0.887071
Ano6	immunized_water_drinking	0.0482294	0.0126118	-0.827561	0.359745	0.80505	-0.21335	0.149818	0.501956	0.528616	-0.29218	0.73236	0.134409
Nckap1l	immunized_water_drinking	-0.52726	-0.101058	-0.62516	-0.00231094	-0.430466	-0.341739	-0.737783	-0.467486	-0.455006	-0.148237	0.00353882	-0.230822
Mefv	immunized_water_drinking	-0.0433697	0.662814	0.0278164	0.0961983	-0.127417	0.528394	-0.106923	0.352162	-0.333324	0.222895	0.0169851	0.887891
Dnase1	immunized_water_drinking	0.0489594	0.203519	0.326499	1.38622	0.742128	0.658934	1.36131	2.12114	1.19142	0.183599	0.899928	1.89591
Crkl	immunized_water_drinking	-0.0187661	-0.107046	-0.337623	-0.0246049	0.0987397	-0.0478405	-0.132644	-0.10557	0.120859	-0.153358	0.0159834	-0.105436
Cd200r1	immunized_water_drinking	-0.00397746	0.0904429	-0.092967	0.0639201	-0.0106115	-0.0414955	-0.136011	0.0300638	-0.0347175	0.101847	0.0127509	0.0385025
Cd200	immunized_water_drinking	-0.118485	-0.0318739	-0.100949	0.00773737	-0.419677	-0.13382	-0.217477	-0.261353	-0.373285	-0.0249606	-0.0493718	-0.121573
Cd47	immunized_water_drinking	0.141795	0.318942	0.313761	0.212904	0.329022	0.348112	0.182803	0.645988	0.363782	0.272747	0.174752	0.439282
Robo1	immunized_water_drinking	-0.0932013	-0.0960795	-0.2135	0.016588	-0.166651	-0.82409	-0.086993	-0.622512	-0.241274	-0.170267	0.000287087	-0.131586
Robo2	immunized_water_drinking	-0.349314	-0.0376254	-0.11626	-0.0109427	-0.246982	-0.525404	-0.333033	-0.431241	-0.41306	-0.177421	-0.00890896	-0.0477048
App	immunized_water_drinking	0.0360654	0.0136768	-0.481238	0.0404669	0.241273	-0.328738	-0.141338	-0.032365	0.124225	-0.114811	0.162401	0.0105131
Ifngr2	immunized_water_drinking	0.399817	0.80047	0.481238	0.538465	0.704659	0.921726	0.647315	1.23985	0.759135	0.567976	0.388419	0.880622
Smoc2	immunized_water_drinking	-0.0847347	-0.270089	-0.117917	-0.24952	-0.557382	-0.282238	-0.292715	-0.826317	-0.561133	-0.0533347	-0.427883	-0.497123
Fpr2	immunized_water_drinking	-0.0329479	-0.057271	-0.177339	-0.0118152		-0.0619022	-0.075485	-0.23208	-0.0923847	-0.051888	-0.0243618	0.00998075
Dusp1	immunized_water_drinking	-0.448825	1.11975	-0.390916	-0.0525245	-0.282528	0.0164982	-0.0975412	-0.214696	-0.207598	0.141357	-0.0268688	-0.101514
H2-DMa	immunized_water_drinking	-0.165965	-0.0408032	0.264221	-0.00355123	-0.394565	0.155253	-0.0219272	-0.0210653	-0.153871	-0.0556229	-0.067886	0.108277
Tnf	immunized_water_drinking	-0.0382725	0.210651	-0.147098	0.00352067	-0.108528	0.220437	-0.0894091	-0.343282	-0.204731	0.212234	-0.0421443	0.00617257
Adgrf5	immunized_water_drinking	-0.536404	-0.221692	-0.724031	-0.0563923	-0.6539	-0.459733	-0.900316	-1.04706	-0.85432	-0.257742	-0.125929	-0.635284
Pla2g7	immunized_water_drinking	-0.147358	-0.0881985	0.00356042	0.032128	-0.190203	0.0260586	-0.0489272	-0.0158509	-0.270252	0.0450155	-0.0239917	0.021448
Vegfa	immunized_water_drinking	0.253031	0.961604	0.131888	0.170932	0.674691	0.572533	0.0490372	0.783916	0.676357	0.832556	0.0704537	0.386173
Tnfsf14	immunized_water_drinking	-0.00439069	1.09679	-0.149632	0.0230724	-0.0260137	0.363846	-0.0250283	-0.0803785	0.014697	0.0900554	-0.0113621	0.0577057
C3	immunized_water_drinking	-0.0186725	0.258181	-0.326575	0.0171492	0.0194872	-1.91985	-0.0204769	-0.177956	-2.03881	-0.533909	0.0461469	-0.233693
Vav1	immunized_water_drinking	0.0067814	0.843647	0.125639	0.433721	-0.166339	0.48485	-0.199576	0.196354	-0.0714428	0.21714	-0.0232277	0.172222
Pja2	immunized_water_drinking	0.0085835	-0.00523702	-0.359037	0.0797755	0.246134	-0.139451	-0.0180468	0.0860014	0.0936844	-0.143396	0.237164	-0.0489431
Prkce	immunized_water_drinking	0.0660655	0.0505808	-0.322373	0.109138	0.506166	-0.0111919	0.0256067	0.382093	0.317266	-0.0823172	0.543947	0.200547
Fgf1	immunized_water_drinking	-0.0752356	-0.711613	-0.810789	-0.409763	-0.155312	-0.607854	-0.349351	-0.942629	-0.367036	-0.756695	-0.0984631	-0.732452
Slc12a2	immunized_water_drinking	-0.0162629	-0.165885	-0.221573	-0.199911	-0.282193	-0.163582	-0.465854	-0.645301	-0.298057	-0.0949451	-0.181874	-0.5588
Csf1r	immunized_water_drinking	-0.465284	-0.190175	-0.271365	-0.0259498	-0.446326	-0.646332	-0.0815476	-0.271062	-0.690912	-0.437143	-0.0140613	-0.145772
Gstp1	immunized_water_drinking	0.0682016	0.217169	0.559894	0.0683182	0.327162	0.529363	0.413597	0.655383	0.416664	0.353113	-0.0235549	0.619657
Fau	immunized_water_drinking	0.0966302	0.421808	1.2968	0.118606	0.195646	1.23064	0.555557	0.631653	0.277478	0.623556	-0.0293408	0.999284
Anxa1	immunized_water_drinking	-0.100862	0.420926	-0.164206	0.059208	-0.188537	0.0441311	-0.399819	-0.676641	-0.262272	0.346061	0.118414	0.0206216
Jak2	immunized_water_drinking	0.116295	0.72575	-0.465678	0.277314	0.583297	0.188885	0.0259879	0.771984	0.427245	0.306636	0.326548	0.275979
Il33	immunized_water_drinking	0.00034726	1.77989	-0.216007	0.099852	0.832848	1.16345	-0.0781384	1.01843	0.181518	1.18189	0.0478048	0.838625
Mbl2	immunized_water_drinking	0.998854	0.228084		2.34683	1.7455	0.735637	0.126417	3.90091	1.47804	0.48257		3.78662
Ch25h	immunized_water_drinking	-0.0617353	2.67624	-0.12713	-0.00835253	-0.146341	1.19264	-0.0514615	-0.0739259	-0.195558	1.46802	-0.0148757	-0.0408894
Il10	immunized_water_drinking		4.1564				3.78427			-0.0149082	3.04435
Tnfsf18	immunized_water_drinking		3.56746
Cxcl3	immunized_water_drinking		3.81622
Cxcl1	immunized_water_drinking		3.12477	-0.276601	0.0325362	-0.00771853		-0.112108	0.0743867	-0.0431936	1.29577	-0.0114499	0.0679802
Cxcl2	immunized_water_drinking		4.3195
Ccl12	immunized_water_drinking		3.71928		2.58739				2.79688	0.00332308	3.68679		3.35739
Trem2	immunized_water_drinking		1.86592	-0.128302	0.00945447			-0.0770605				0.0458793
