# Supplementary material for: Mast cells link immune sensing to antigen-avoidance behaviour
Source: Nature. 2023 Jul 12;620(7974):634–42. doi: 10.1038/s41586-023-06188-0 (PMC10432277; doi:10.1038/s41586-023-06188-0)
Supplement: Supplementary file 6 — Differential gene expression analysis. This table contains the results of the differential expression analysis. Data are divided by tissue into two sheets. Reference versus test comparisons are indicated. Statistical comparisons were done using the DESeq2 package (Methods). P values were adjusted for multiple comparisons using the Benjamini–Hochberg algorithm. [file 41586_2023_6188_MOESM6_ESM.xlsx]

## Sheet: Stomach DEA
ensembl_gene_id	mgi_symbol	entrezgene_id	baseMean	log2FoldChange	lfcSE	pvalue	padj	reference_sample	tested_sample
ENSMUSG00000025902	Sox17	20671	9.68449	-8.63861e-07	0.00144269	0.616854	0.999985	immunized_water_drinking	immunized_day7_Cpa3+/+_2-bottle_test
ENSMUSG00000098104	Gm6085		13.8351	1.46159e-07	0.00144269	0.781611	0.999985	immunized_water_drinking	immunized_day7_Cpa3+/+_2-bottle_test
ENSMUSG00000103922	Gm6123		24.4824	-3.25069e-07	0.00144269	0.869907	0.999985	immunized_water_drinking	immunized_day7_Cpa3+/+_2-bottle_test
ENSMUSG00000033845	Mrpl15	27395	534.709	2.89507e-06	0.00144268	0.461557	0.999985	immunized_water_drinking	immunized_day7_Cpa3+/+_2-bottle_test
ENSMUSG00000102275	Gm37144		3.8025	7.30021e-07	0.00144269	0.398712	0.999985	immunized_water_drinking	immunized_day7_Cpa3+/+_2-bottle_test
ENSMUSG00000025903	Lypla1	18777	385.543	2.04038e-06	0.00144269	0.427214	0.999985	immunized_water_drinking	immunized_day7_Cpa3+/+_2-bottle_test
ENSMUSG00000033813	Tcea1	21399	369.277	-2.9616e-06	0.00144266	0.578927	0.999985	immunized_water_drinking	immunized_day7_Cpa3+/+_2-bottle_test
ENSMUSG00000002459	Rgs20	58175	5.04229	-7.45655e-07	0.00144269	0.574919	0.999985	immunized_water_drinking	immunized_day7_Cpa3+/+_2-bottle_test
ENSMUSG00000033793	Atp6v1h	108664	701.443	4.07082e-07	0.00144267	0.958273	0.999985	immunized_water_drinking	immunized_day7_Cpa3+/+_2-bottle_test
ENSMUSG00000025905	Oprk1	18387	6.86309	1.14649e-06	0.00144269	0.466186	0.999985	immunized_water_drinking	immunized_day7_Cpa3+/+_2-bottle_test
ENSMUSG00000025907	Rb1cc1	12421	396.23	-8.67332e-07	0.00144268	0.803242	0.999985	immunized_water_drinking	immunized_day7_Cpa3+/+_2-bottle_test
ENSMUSG00000090031	4732440D04Rik		14.3537	-1.71503e-07	0.00144269	0.929454	0.999985	immunized_water_drinking	immunized_day7_Cpa3+/+_2-bottle_test
ENSMUSG00000033740	St18	240690	17.4778	-8.93318e-07	0.00144269	0.710121	0.999985	immunized_water_drinking	immunized_day7_Cpa3+/+_2-bottle_test
ENSMUSG00000102135	Gm37108		5.94028	3.76244e-07	0.00144269	0.831516	0.999985	immunized_water_drinking	immunized_day7_Cpa3+/+_2-bottle_test
ENSMUSG00000051285	Pcmtd1	319263	452.232	-4.75886e-06	0.00144268	0.372079	0.999985	immunized_water_drinking	immunized_day7_Cpa3+/+_2-bottle_test
ENSMUSG00000048538	Gm9826		8.13942	4.72501e-07	0.00144269	0.639853	0.999985	immunized_water_drinking	immunized_day7_Cpa3+/+_2-bottle_test
ENSMUSG00000097797	Gm26901		6.15834	8.71831e-07	0.00144269	0.497403	0.999985	immunized_water_drinking	immunized_day7_Cpa3+/+_2-bottle_test
ENSMUSG00000084353	Gm15452		3.8933	7.29983e-07	0.00144269	0.587548	0.999985	immunized_water_drinking	immunized_day7_Cpa3+/+_2-bottle_test
ENSMUSG00000103933	Gm36964		41.3371	1.32434e-06	0.00144269	0.506163	0.999985	immunized_water_drinking	immunized_day7_Cpa3+/+_2-bottle_test
ENSMUSG00000076135			11.7728	1.33605e-06	0.00144269	0.151016	0.999985	immunized_water_drinking	immunized_day7_Cpa3+/+_2-bottle_test
ENSMUSG00000061024	Rrs1	59014	157.749	-4.56776e-06	0.00144267	0.895197	0.999985	immunized_water_drinking	immunized_day7_Cpa3+/+_2-bottle_test
ENSMUSG00000025911	Adhfe1	76187	155.531	-4.00955e-07	0.00144266	0.474706	0.999985	immunized_water_drinking	immunized_day7_Cpa3+/+_2-bottle_test
ENSMUSG00000079671	2610203C22Rik		3.14757	-1.17731e-06	0.00144269	0.318316	0.999985	immunized_water_drinking	immunized_day7_Cpa3+/+_2-bottle_test
ENSMUSG00000025912	Mybl1	17864	4.58872	1.41691e-06	0.00144269	0.249135	0.999985	immunized_water_drinking	immunized_day7_Cpa3+/+_2-bottle_test
ENSMUSG00000045210	Vcpip1	70675	189.788	-1.62407e-06	0.00144268	0.911386	0.999985	immunized_water_drinking	immunized_day7_Cpa3+/+_2-bottle_test
ENSMUSG00000025915	Sgk3	170755	84.4349	-3.75638e-06	0.00144267	0.380704	0.999985	immunized_water_drinking	immunized_day7_Cpa3+/+_2-bottle_test
ENSMUSG00000098234	Snhg6		51.9154	-1.3639e-07	0.00144268	0.959633	0.999985	immunized_water_drinking	immunized_day7_Cpa3+/+_2-bottle_test
ENSMUSG00000099032	Tcf24	100039596	10.8513	7.62913e-07	0.00144269	0.63715	0.999985	immunized_water_drinking	immunized_day7_Cpa3+/+_2-bottle_test
ENSMUSG00000025917	Cops5	26754	556.269	-1.93745e-06	0.00144267	0.818763	0.999985	immunized_water_drinking	immunized_day7_Cpa3+/+_2-bottle_test
ENSMUSG00000056763	Cspp1	211660	112.558	-3.90405e-06	0.00144268	0.969014	0.999985	immunized_water_drinking	immunized_day7_Cpa3+/+_2-bottle_test
ENSMUSG00000067851	Arfgef1	211673	1144.82	-1.00655e-06	0.00144267	0.779673	0.999985	immunized_water_drinking	immunized_day7_Cpa3+/+_2-bottle_test
ENSMUSG00000042501	Cpa6	329093	24.4321	-1.86908e-07	0.00144268	0.947131	0.999985	immunized_water_drinking	immunized_day7_Cpa3+/+_2-bottle_test
ENSMUSG00000083422	Gm15604		6.71331	9.29019e-07	0.00144269	0.503323	0.999985	immunized_water_drinking	immunized_day7_Cpa3+/+_2-bottle_test
ENSMUSG00000048960	Prex2	109294	29.1409	-4.03723e-07	0.00144269	0.831303	0.999985	immunized_water_drinking	immunized_day7_Cpa3+/+_2-bottle_test
ENSMUSG00000057715	A830018L16Rik	320492	6.81841	-5.47701e-07	0.00144269	0.614632	0.999985	immunized_water_drinking	immunized_day7_Cpa3+/+_2-bottle_test
ENSMUSG00000101610	Gm7560		10.4539	1.13664e-06	0.00144269	0.499048	0.999985	immunized_water_drinking	immunized_day7_Cpa3+/+_2-bottle_test
ENSMUSG00000016918	Sulf1	240725	59.1979	5.04311e-07	0.00144269	0.843653	0.999985	immunized_water_drinking	immunized_day7_Cpa3+/+_2-bottle_test
ENSMUSG00000005886	Ncoa2	17978	229.583	1.54304e-06	0.00144268	0.911923	0.999985	immunized_water_drinking	immunized_day7_Cpa3+/+_2-bottle_test
ENSMUSG00000025935	Tram1	72265	2007.23	0.000171662	0.00144785	0.546921	0.999985	immunized_water_drinking	immunized_day7_Cpa3+/+_2-bottle_test
ENSMUSG00000025937	Lactb2	212442	247.112	3.31466e-06	0.00144267	0.996275	0.999985	immunized_water_drinking	immunized_day7_Cpa3+/+_2-bottle_test
ENSMUSG00000067813	Xkr9	381246	64.7802	1.44874e-06	0.00144268	0.637364	0.999985	immunized_water_drinking	immunized_day7_Cpa3+/+_2-bottle_test
ENSMUSG00000025932	Eya1	14048	2.13763	-1.20637e-06	0.00144269	0.188088	0.999985	immunized_water_drinking	immunized_day7_Cpa3+/+_2-bottle_test
ENSMUSG00000025930	Msc	17681	2.79747	-3.8409e-07	0.00144269	0.758352	0.999985	immunized_water_drinking	immunized_day7_Cpa3+/+_2-bottle_test
ENSMUSG00000082193	Rpl5-ps1		22.4321	-4.63373e-07	0.00144269	0.957367	0.999985	immunized_water_drinking	immunized_day7_Cpa3+/+_2-bottle_test
ENSMUSG00000092083	Kcnb2	98741	6.55128	1.87955e-06	0.00144269	0.170998	0.999985	immunized_water_drinking	immunized_day7_Cpa3+/+_2-bottle_test
ENSMUSG00000025925	Terf1	21749	102.074	2.12985e-06	0.00144266	0.809829	0.999985	immunized_water_drinking	immunized_day7_Cpa3+/+_2-bottle_test
ENSMUSG00000032719	Sbspon	226866	22.5132	5.0458e-07	0.00144268	0.854008	0.999985	immunized_water_drinking	immunized_day7_Cpa3+/+_2-bottle_test
ENSMUSG00000043716	Rpl7	19989	6318.04	5.51972e-07	0.00144267	0.902369	0.999985	immunized_water_drinking	immunized_day7_Cpa3+/+_2-bottle_test
ENSMUSG00000025921	Rdh10	98711	231.94	5.14501e-06	0.00144267	0.264938	0.999985	immunized_water_drinking	immunized_day7_Cpa3+/+_2-bottle_test
ENSMUSG00000025920	Stau2	29819	200.596	-5.35232e-06	0.00144266	0.268337	0.999985	immunized_water_drinking	immunized_day7_Cpa3+/+_2-bottle_test
ENSMUSG00000025939	Ube2w	66799	219.501	-5.25176e-07	0.00144267	0.98814	0.999985	immunized_water_drinking	immunized_day7_Cpa3+/+_2-bottle_test
ENSMUSG00000079658	Eloc	67923	638.077	4.98724e-06	0.00144268	0.560547	0.999985	immunized_water_drinking	immunized_day7_Cpa3+/+_2-bottle_test
ENSMUSG00000025940	Tmem70	70397	312.919	8.12124e-06	0.00144268	0.750878	0.999985	immunized_water_drinking	immunized_day7_Cpa3+/+_2-bottle_test
ENSMUSG00000025779	Ly96	17087	35.9815	-7.75583e-07	0.00144268	0.624383	0.999985	immunized_water_drinking	immunized_day7_Cpa3+/+_2-bottle_test
ENSMUSG00000091020	Gm5828		6.30899	6.62679e-07	0.00144269	0.609221	0.999985	immunized_water_drinking	immunized_day7_Cpa3+/+_2-bottle_test
ENSMUSG00000042686	Jph1	57339	10.4329	1.24154e-06	0.00144269	0.504495	0.999985	immunized_water_drinking	immunized_day7_Cpa3+/+_2-bottle_test
ENSMUSG00000025777	Gdap1	14545	10.6502	-5.09742e-07	0.00144269	0.839344	0.999985	immunized_water_drinking	immunized_day7_Cpa3+/+_2-bottle_test
ENSMUSG00000101589	Rbm6-ps1		10.7108	1.83644e-06	0.00144269	0.255863	0.999985	immunized_water_drinking	immunized_day7_Cpa3+/+_2-bottle_test
ENSMUSG00000067780	Pi15	94227	17.1911	2.40251e-07	0.00144269	0.907137	0.999985	immunized_water_drinking	immunized_day7_Cpa3+/+_2-bottle_test
ENSMUSG00000025776	Crispld1	83691	5.07168	-1.27047e-07	0.00144269	0.921457	0.999985	immunized_water_drinking	immunized_day7_Cpa3+/+_2-bottle_test
ENSMUSG00000100204	Gm4849		4.64545	3.63046e-07	0.00144269	0.746069	0.999985	immunized_water_drinking	immunized_day7_Cpa3+/+_2-bottle_test
ENSMUSG00000043760	Pkhd1	241035	28.6198	2.23444e-06	0.00144268	0.459779	0.999985	immunized_water_drinking	immunized_day7_Cpa3+/+_2-bottle_test
ENSMUSG00000090142	Gm15795		70.7548	1.96978e-06	0.00144269	0.355842	0.999985	immunized_water_drinking	immunized_day7_Cpa3+/+_2-bottle_test
ENSMUSG00000041859	Mcm3	17215	215.319	4.75748e-06	0.00144268	0.0912992	0.999985	immunized_water_drinking	immunized_day7_Cpa3+/+_2-bottle_test
ENSMUSG00000025931	Paqr8	74229	575.186	-1.92271e-07	0.00144267	0.856326	0.999985	immunized_water_drinking	immunized_day7_Cpa3+/+_2-bottle_test
ENSMUSG00000041809	Efhc1	71877	10.5975	-8.37117e-07	0.00144269	0.830408	0.999985	immunized_water_drinking	immunized_day7_Cpa3+/+_2-bottle_test
ENSMUSG00000041779	Tram2	170829	76.8208	1.85108e-06	0.00144268	0.437287	0.999985	immunized_water_drinking	immunized_day7_Cpa3+/+_2-bottle_test
ENSMUSG00000025933	Tmem14a	75712	36.8079	-3.63217e-06	0.00144268	0.276445	0.999985	immunized_water_drinking	immunized_day7_Cpa3+/+_2-bottle_test
ENSMUSG00000025934	Gsta3	14859	560.05	-2.58286e-06	0.00144267	0.534677	0.999985	immunized_water_drinking	immunized_day7_Cpa3+/+_2-bottle_test
ENSMUSG00000028033	Kcnq5	226922	16.4027	-2.44537e-06	0.00144269	0.1011	0.999985	immunized_water_drinking	immunized_day7_Cpa3+/+_2-bottle_test
ENSMUSG00000082935	Gm7658		43.7786	2.59888e-06	0.00144269	0.311428	0.999985	immunized_water_drinking	immunized_day7_Cpa3+/+_2-bottle_test
ENSMUSG00000041670	Rims1	116837	136.582	-4.73129e-06	0.00144268	0.1548	0.999985	immunized_water_drinking	immunized_day7_Cpa3+/+_2-bottle_test
ENSMUSG00000026158	Ogfrl1	70155	61.9628	-4.33439e-07	0.00144267	0.905049	0.999985	immunized_water_drinking	immunized_day7_Cpa3+/+_2-bottle_test
ENSMUSG00000026155	Smap1	98366	528.807	-2.06855e-06	0.00144267	0.648205	0.999985	immunized_water_drinking	immunized_day7_Cpa3+/+_2-bottle_test
ENSMUSG00000026154	Sdhaf4	68002	94.4923	5.8904e-07	0.00144268	0.575126	0.999985	immunized_water_drinking	immunized_day7_Cpa3+/+_2-bottle_test
ENSMUSG00000026153	Fam135a	68187	351.516	-9.55203e-07	0.00144268	0.72871	0.999985	immunized_water_drinking	immunized_day7_Cpa3+/+_2-bottle_test
ENSMUSG00000099997	Tubb4b-ps2		79.446	3.21429e-06	0.00144268	0.290719	0.999985	immunized_water_drinking	immunized_day7_Cpa3+/+_2-bottle_test
ENSMUSG00000100131	Gm28439		472.165	-1.37682e-07	0.00144269	0.450143	0.999985	immunized_water_drinking	immunized_day7_Cpa3+/+_2-bottle_test
ENSMUSG00000067736	Gm10222		155.013	-3.34575e-07	0.00144269	0.873722	0.999985	immunized_water_drinking	immunized_day7_Cpa3+/+_2-bottle_test
ENSMUSG00000101939	Gm28438		154.687	4.54144e-07	0.00144269	0.626816	0.999985	immunized_water_drinking	immunized_day7_Cpa3+/+_2-bottle_test
ENSMUSG00000101111	Gm28437		1983.13	5.23083e-08	0.00144269	0.979307	0.999985	immunized_water_drinking	immunized_day7_Cpa3+/+_2-bottle_test
ENSMUSG00000100862	Gm10925		2049.15	-1.20406e-06	0.00144268	0.708951	0.999985	immunized_water_drinking	immunized_day7_Cpa3+/+_2-bottle_test
ENSMUSG00000102070	Gm28661		2435.86	1.14581e-06	0.00144268	0.655791	0.999985	immunized_water_drinking	immunized_day7_Cpa3+/+_2-bottle_test
ENSMUSG00000101249	Gm29216		2089.38	6.99986e-07	0.00144269	0.970333	0.999985	immunized_water_drinking	immunized_day7_Cpa3+/+_2-bottle_test
ENSMUSG00000073725	Lmbrd1	68421	320.55	4.61992e-06	0.00144266	0.483716	0.999985	immunized_water_drinking	immunized_day7_Cpa3+/+_2-bottle_test
ENSMUSG00000033569	Adgrb3	210933	6.21928	-6.48495e-07	0.00144269	0.594729	0.999985	immunized_water_drinking	immunized_day7_Cpa3+/+_2-bottle_test
ENSMUSG00000086240	Gm7846		10.3578	7.77086e-07	0.00144269	0.587652	0.999985	immunized_water_drinking	immunized_day7_Cpa3+/+_2-bottle_test
ENSMUSG00000099492	Gm5525		124.513	2.74824e-06	0.00144269	0.27271	0.999985	immunized_water_drinking	immunized_day7_Cpa3+/+_2-bottle_test
ENSMUSG00000048874	Phf3	213109	387.359	-3.65772e-06	0.00144268	0.729895	0.999985	immunized_water_drinking	immunized_day7_Cpa3+/+_2-bottle_test
ENSMUSG00000026058	Khdrbs2	170771	6.59917	-5.85553e-07	0.00144269	0.675491	0.999985	immunized_water_drinking	immunized_day7_Cpa3+/+_2-bottle_test
ENSMUSG00000100481	Gm7114		4.24933	-4.2818e-07	0.00144269	0.704535	0.999985	immunized_water_drinking	immunized_day7_Cpa3+/+_2-bottle_test
ENSMUSG00000026134	Prim2	19076	148.622	-5.0651e-06	0.00144268	0.268668	0.999985	immunized_water_drinking	immunized_day7_Cpa3+/+_2-bottle_test
ENSMUSG00000004768	Rab23	19335	113.036	-3.14701e-07	0.00144268	0.557675	0.999985	immunized_water_drinking	immunized_day7_Cpa3+/+_2-bottle_test
ENSMUSG00000042215	Bag2	213539	151.99	4.43169e-06	0.00144268	0.828642	0.999985	immunized_water_drinking	immunized_day7_Cpa3+/+_2-bottle_test
ENSMUSG00000042197	Zfp451	98403	128.25	-5.94763e-07	0.00144267	0.885235	0.999985	immunized_water_drinking	immunized_day7_Cpa3+/+_2-bottle_test
ENSMUSG00000081402	Gm15455	433287	8.77736	-3.81417e-07	0.00144269	0.815925	0.999985	immunized_water_drinking	immunized_day7_Cpa3+/+_2-bottle_test
ENSMUSG00000042182	Bend6	320705	5.61197	3.37966e-07	0.00144269	0.830168	0.999985	immunized_water_drinking	immunized_day7_Cpa3+/+_2-bottle_test
ENSMUSG00000026131	Dst	13518	772.61	3.57648e-07	0.00144268	0.911429	0.999985	immunized_water_drinking	immunized_day7_Cpa3+/+_2-bottle_test
ENSMUSG00000096992	Gm26788	108167617	2.22301	1.76449e-07	0.00144269	0.901914	0.999985	immunized_water_drinking	immunized_day7_Cpa3+/+_2-bottle_test
ENSMUSG00000042111	Ccdc115	69668	187.13	1.05119e-07	0.00144266	0.993818	0.999985	immunized_water_drinking	immunized_day7_Cpa3+/+_2-bottle_test
ENSMUSG00000026127	Imp4	27993	337.095	6.76914e-06	0.00144266	0.239388	0.999985	immunized_water_drinking	immunized_day7_Cpa3+/+_2-bottle_test
ENSMUSG00000026126	Ptpn18	19253	253.277	2.19545e-06	0.00144268	0.529581	0.999985	immunized_water_drinking	immunized_day7_Cpa3+/+_2-bottle_test
ENSMUSG00000037509	Arhgef4	226970	318.955	-3.54944e-06	0.00144267	0.38665	0.999985	immunized_water_drinking	immunized_day7_Cpa3+/+_2-bottle_test
ENSMUSG00000037503	Fam168b	214469	797.388	-5.1905e-06	0.00144266	0.707273	0.999985	immunized_water_drinking	immunized_day7_Cpa3+/+_2-bottle_test
ENSMUSG00000026123	Plekhb2	226971	2428.55	2.53876e-06	0.00144266	0.865512	0.999985	immunized_water_drinking	immunized_day7_Cpa3+/+_2-bottle_test
ENSMUSG00000103548	Gm37670		9.56861	8.88896e-07	0.00144269	0.596298	0.999985	immunized_water_drinking	immunized_day7_Cpa3+/+_2-bottle_test
ENSMUSG00000045216	Hs6st1	50785	472.69	2.88169e-06	0.00144266	0.592429	0.999985	immunized_water_drinking	immunized_day7_Cpa3+/+_2-bottle_test
ENSMUSG00000037470	Uggt1	320011	727.828	5.08711e-06	0.00144266	0.364785	0.999985	immunized_water_drinking	immunized_day7_Cpa3+/+_2-bottle_test
ENSMUSG00000047180	Neurl3	214854	311.374	-1.19248e-06	0.00144266	0.88168	0.999985	immunized_water_drinking	immunized_day7_Cpa3+/+_2-bottle_test
ENSMUSG00000037447	Arid5a	214855	28.2646	7.84255e-07	0.00144268	0.77661	0.999985	immunized_water_drinking	immunized_day7_Cpa3+/+_2-bottle_test
ENSMUSG00000037447	Arid5a	214855	28.2646	7.84255e-07	0.00144268	0.77661	0.999985	immunized_water_drinking	immunized_day7_Cpa3+/+_2-bottle_test
ENSMUSG00000010453	Kansl3	226976	416.341	-8.42099e-07	0.00144267	0.894956	0.999985	immunized_water_drinking	immunized_day7_Cpa3+/+_2-bottle_test
ENSMUSG00000001143	Lman2l	214895	211.726	4.75582e-06	0.00144266	0.372901	0.999985	immunized_water_drinking	immunized_day7_Cpa3+/+_2-bottle_test
ENSMUSG00000037408	Cnnm4	94220	302.464	1.46414e-06	0.00144266	0.76117	0.999985	immunized_water_drinking	immunized_day7_Cpa3+/+_2-bottle_test
ENSMUSG00000001138	Cnnm3	94218	165.773	-5.55719e-06	0.00144266	0.291765	0.999985	immunized_water_drinking	immunized_day7_Cpa3+/+_2-bottle_test
ENSMUSG00000067653	Ankrd23	78321	4.2814	-1.09244e-06	0.00144269	0.404617	0.999985	immunized_water_drinking	immunized_day7_Cpa3+/+_2-bottle_test
ENSMUSG00000079610	Ankrd39	109346	30.9615	2.0243e-06	0.00144268	0.648891	0.999985	immunized_water_drinking	immunized_day7_Cpa3+/+_2-bottle_test
ENSMUSG00000026121	Sema4c	20353	85.511	1.33228e-07	0.00144268	0.975677	0.999985	immunized_water_drinking	immunized_day7_Cpa3+/+_2-bottle_test
ENSMUSG00000087589	D430040D24Rik		8.77827	-8.2212e-07	0.00144269	0.661533	0.999985	immunized_water_drinking	immunized_day7_Cpa3+/+_2-bottle_test
ENSMUSG00000046337	Fam178b	381337	3.3676	-8.46644e-07	0.00144269	0.33096	0.999985	immunized_water_drinking	immunized_day7_Cpa3+/+_2-bottle_test
ENSMUSG00000061518	Cox5b	12859	2689.57	5.92843e-07	0.00144268	0.339352	0.999985	immunized_water_drinking	immunized_day7_Cpa3+/+_2-bottle_test
ENSMUSG00000037351	Actr1b	226977	1025.55	-0.000268005	0.00145546	0.810332	0.999985	immunized_water_drinking	immunized_day7_Cpa3+/+_2-bottle_test
ENSMUSG00000026116	Tmem131	56030	476.587	7.57592e-06	0.00144269	0.965536	0.999985	immunized_water_drinking	immunized_day7_Cpa3+/+_2-bottle_test
ENSMUSG00000080054	Rpl12-ps1		14.9884	9.8249e-07	0.00144269	0.544276	0.999985	immunized_water_drinking	immunized_day7_Cpa3+/+_2-bottle_test
ENSMUSG00000050122	Vwa3b	70853	5.49001	9.7155e-07	0.00144269	0.515166	0.999985	immunized_water_drinking	immunized_day7_Cpa3+/+_2-bottle_test
ENSMUSG00000026114	Cnga3	12790	8.5988	-6.34525e-07	0.00144269	0.704742	0.999985	immunized_water_drinking	immunized_day7_Cpa3+/+_2-bottle_test
ENSMUSG00000026113	Inpp4a	269180	152.089	2.31294e-06	0.00144267	0.576059	0.999985	immunized_water_drinking	immunized_day7_Cpa3+/+_2-bottle_test
ENSMUSG00000026112	Coa5	76178	772.261	1.92771e-06	0.00144265	0.746259	0.999985	immunized_water_drinking	immunized_day7_Cpa3+/+_2-bottle_test
ENSMUSG00000026111	Unc50	67387	310.474	-6.98788e-07	0.00144267	0.862783	0.999985	immunized_water_drinking	immunized_day7_Cpa3+/+_2-bottle_test
ENSMUSG00000026110	Mgat4a	269181	589.614	-2.49515e-07	0.00144267	0.904557	0.999985	immunized_water_drinking	immunized_day7_Cpa3+/+_2-bottle_test
ENSMUSG00000026090	Cracdl	72097	314.822	-1.7511e-06	0.00144267	0.677311	0.999985	immunized_water_drinking	immunized_day7_Cpa3+/+_2-bottle_test
ENSMUSG00000060771	Tsga10	211484	31.418	-1.46382e-06	0.00144269	0.580472	0.999985	immunized_water_drinking	immunized_day7_Cpa3+/+_2-bottle_test
ENSMUSG00000037216	Lipt1	623661	35.7464	-2.81567e-07	0.00144268	0.941236	0.999985	immunized_water_drinking	immunized_day7_Cpa3+/+_2-bottle_test
ENSMUSG00000026088	Mitd1	69028	111.712	5.36394e-07	0.00144267	0.90247	0.999985	immunized_water_drinking	immunized_day7_Cpa3+/+_2-bottle_test
ENSMUSG00000026087	Mrpl30	107734	542.346	-7.27186e-07	0.00144268	0.547084	0.999985	immunized_water_drinking	immunized_day7_Cpa3+/+_2-bottle_test
ENSMUSG00000026085	Lyg1	69541	32.8694	4.14063e-07	0.00144269	0.793201	0.999985	immunized_water_drinking	immunized_day7_Cpa3+/+_2-bottle_test
ENSMUSG00000058407	Txndc9	98258	617.235	-2.35413e-06	0.00144266	0.636941	0.999985	immunized_water_drinking	immunized_day7_Cpa3+/+_2-bottle_test
ENSMUSG00000026083	Eif5b	226982	1070.48	-2.31115e-06	0.00144266	0.593856	0.999985	immunized_water_drinking	immunized_day7_Cpa3+/+_2-bottle_test
ENSMUSG00000026082	Rev1	56210	96.5185	-9.38266e-07	0.00144268	0.789417	0.999985	immunized_water_drinking	immunized_day7_Cpa3+/+_2-bottle_test
ENSMUSG00000037138	Aff3	16764	19.7237	-8.29104e-07	0.00144269	0.618872	0.999985	immunized_water_drinking	immunized_day7_Cpa3+/+_2-bottle_test
ENSMUSG00000048814	Lonrf2	381338	14.4186	-1.45069e-06	0.00144269	0.474018	0.999985	immunized_water_drinking	immunized_day7_Cpa3+/+_2-bottle_test
ENSMUSG00000026080	Chst10	98388	10.0388	-2.97558e-06	0.00144269	0.132775	0.999985	immunized_water_drinking	immunized_day7_Cpa3+/+_2-bottle_test
ENSMUSG00000026078	Pdcl3	68833	382.766	-2.74553e-06	0.00144265	0.614941	0.999985	immunized_water_drinking	immunized_day7_Cpa3+/+_2-bottle_test
ENSMUSG00000026077	Npas2	18143	103.404	-4.23911e-06	0.00144267	0.31968	0.999985	immunized_water_drinking	immunized_day7_Cpa3+/+_2-bottle_test
ENSMUSG00000073702	Rpl31	114641	3614.24	-2.86318e-06	0.00144268	0.638536	0.999985	immunized_water_drinking	immunized_day7_Cpa3+/+_2-bottle_test
ENSMUSG00000003134	Tbc1d8	54610	156.369	-2.58481e-06	0.00144267	0.530718	0.999985	immunized_water_drinking	immunized_day7_Cpa3+/+_2-bottle_test
ENSMUSG00000003135	Cnot11	52846	254.368	1.70702e-06	0.00144266	0.75679	0.999985	immunized_water_drinking	immunized_day7_Cpa3+/+_2-bottle_test
ENSMUSG00000085894	Gm15832		27.4309	-5.90219e-07	0.00144269	0.769918	0.999985	immunized_water_drinking	immunized_day7_Cpa3+/+_2-bottle_test
ENSMUSG00000077704	Snord89		3.53846	5.02498e-07	0.00144269	0.631414	0.999985	immunized_water_drinking	immunized_day7_Cpa3+/+_2-bottle_test
ENSMUSG00000048234	Rnf149	67702	918.838	-5.02041e-06	0.00144267	0.295882	0.999985	immunized_water_drinking	immunized_day7_Cpa3+/+_2-bottle_test
ENSMUSG00000050967	Creg2	263764	56.7869	-4.29327e-06	0.00144268	0.231213	0.999985	immunized_water_drinking	immunized_day7_Cpa3+/+_2-bottle_test
ENSMUSG00000097083	D930019O06Rik		16.6619	-1.85356e-06	0.00144269	0.830733	0.999985	immunized_water_drinking	immunized_day7_Cpa3+/+_2-bottle_test
ENSMUSG00000026074	Map4k4	26921	512.987	-9.25037e-07	0.00144267	0.818884	0.999985	immunized_water_drinking	immunized_day7_Cpa3+/+_2-bottle_test
ENSMUSG00000026073	Il1r2	16178	95.7735	-3.04594e-06	0.00144268	0.319063	0.999985	immunized_water_drinking	immunized_day7_Cpa3+/+_2-bottle_test
ENSMUSG00000026072	Il1r1	16177	102.669	-1.83363e-06	0.00144267	0.605979	0.999985	immunized_water_drinking	immunized_day7_Cpa3+/+_2-bottle_test
ENSMUSG00000070942	Il1rl2	107527	42.7889	-2.97532e-06	0.00144269	0.282323	0.999985	immunized_water_drinking	immunized_day7_Cpa3+/+_2-bottle_test
ENSMUSG00000026069	Il1rl1	17082	44.0981	1.67504	0.684319	0.000342324	0.399971	immunized_water_drinking	immunized_day7_Cpa3+/+_2-bottle_test
ENSMUSG00000026069	Il1rl1	17082	44.0981	1.67504	0.684319	0.000342324	0.399971	immunized_water_drinking	immunized_day7_Cpa3+/+_2-bottle_test
ENSMUSG00000026069	Il1rl1	17082	44.0981	1.67504	0.684319	0.000342324	0.399971	immunized_water_drinking	immunized_day7_Cpa3+/+_2-bottle_test
ENSMUSG00000026070	Il18r1	16182	78.4685	8.85937e-07	0.00144268	0.798683	0.999985	immunized_water_drinking	immunized_day7_Cpa3+/+_2-bottle_test
ENSMUSG00000026065	Slc9a4	110895	1618.11	-1.06655e-05	0.00144269	0.511056	0.999985	immunized_water_drinking	immunized_day7_Cpa3+/+_2-bottle_test
ENSMUSG00000026062	Slc9a2	226999	1056.69	-6.32075e-06	0.00144265	0.454745	0.999985	immunized_water_drinking	immunized_day7_Cpa3+/+_2-bottle_test
ENSMUSG00000041945	Mfsd9	211798	62.9165	-1.2909e-06	0.00144269	0.611016	0.999985	immunized_water_drinking	immunized_day7_Cpa3+/+_2-bottle_test
ENSMUSG00000060679	Mrps9	69527	258.042	-3.24382e-07	0.00144266	0.924707	0.999985	immunized_water_drinking	immunized_day7_Cpa3+/+_2-bottle_test
ENSMUSG00000041907	Gpr45	93690	4.89038	-2.04634e-06	0.00144269	0.156407	0.999985	immunized_water_drinking	immunized_day7_Cpa3+/+_2-bottle_test
ENSMUSG00000070939	Tgfbrap1	73122	349.861	1.96259e-06	0.00144265	0.728784	0.999985	immunized_water_drinking	immunized_day7_Cpa3+/+_2-bottle_test
ENSMUSG00000010290	AI597479	98404	132.94	1.87993e-06	0.00144267	0.678609	0.999985	immunized_water_drinking	immunized_day7_Cpa3+/+_2-bottle_test
ENSMUSG00000008136	Fhl2	14200	363.05	9.74578e-06	0.00144267	0.0815952	0.999985	immunized_water_drinking	immunized_day7_Cpa3+/+_2-bottle_test
ENSMUSG00000094497	Gm8210		114.994	-1.32305e-06	0.00144268	0.59602	0.999985	immunized_water_drinking	immunized_day7_Cpa3+/+_2-bottle_test
ENSMUSG00000066877	Nck2	17974	427.28	-1.56174e-07	0.00144265	0.806359	0.999985	immunized_water_drinking	immunized_day7_Cpa3+/+_2-bottle_test
ENSMUSG00000026051	Ecrg4	78896	3.15897	4.79666e-07	0.00144269	0.662515	0.999985	immunized_water_drinking	immunized_day7_Cpa3+/+_2-bottle_test
ENSMUSG00000057363	Uxs1	67883	192.671	-2.55388e-06	0.00144266	0.518371	0.999985	immunized_water_drinking	immunized_day7_Cpa3+/+_2-bottle_test
ENSMUSG00000090243	Gm16103		5.37972	-8.10841e-07	0.00144269	0.528335	0.999985	immunized_water_drinking	immunized_day7_Cpa3+/+_2-bottle_test
ENSMUSG00000100701	Gm19587		20.0671	-7.68416e-07	0.00144269	0.723184	0.999985	immunized_water_drinking	immunized_day7_Cpa3+/+_2-bottle_test
ENSMUSG00000041763	Tpp2	22019	715.171	-4.93368e-06	0.00144268	0.281001	0.999985	immunized_water_drinking	immunized_day7_Cpa3+/+_2-bottle_test
ENSMUSG00000026049	Tex30	75623	56.3793	2.60614e-07	0.00144268	0.930185	0.999985	immunized_water_drinking	immunized_day7_Cpa3+/+_2-bottle_test
ENSMUSG00000026047	Poglut2	72050	54.6653	-3.50529e-06	0.00144267	0.395672	0.999985	immunized_water_drinking	immunized_day7_Cpa3+/+_2-bottle_test
ENSMUSG00000041684	Bivm	246229	93.8848	0.000196315	0.00144946	0.792401	0.999985	immunized_water_drinking	immunized_day7_Cpa3+/+_2-bottle_test
ENSMUSG00000026048	Ercc5	22592	152.056	-5.54356e-06	0.00144267	0.762361	0.999985	immunized_water_drinking	immunized_day7_Cpa3+/+_2-bottle_test
ENSMUSG00000101567	Txn-ps1		5.86115	7.18438e-07	0.00144269	0.565032	0.999985	immunized_water_drinking	immunized_day7_Cpa3+/+_2-bottle_test
ENSMUSG00000056870	Gulp1	70676	25.7008	-1.36176e-06	0.00144269	0.560748	0.999985	immunized_water_drinking	immunized_day7_Cpa3+/+_2-bottle_test
ENSMUSG00000026043	Col3a1	12825	3511.45	1.86356e-06	0.00144268	0.854529	0.999985	immunized_water_drinking	immunized_day7_Cpa3+/+_2-bottle_test
ENSMUSG00000026042	Col5a2	12832	374.436	8.88114e-07	0.00144268	0.918596	0.999985	immunized_water_drinking	immunized_day7_Cpa3+/+_2-bottle_test
ENSMUSG00000025995	Wdr75	73674	197.124	-2.87006e-06	0.00144266	0.727853	0.999985	immunized_water_drinking	immunized_day7_Cpa3+/+_2-bottle_test
ENSMUSG00000084817	Gm5526		162.837	3.65534e-06	0.00144269	0.155255	0.999985	immunized_water_drinking	immunized_day7_Cpa3+/+_2-bottle_test
ENSMUSG00000025993	Slc40a1	53945	62.2451	-8.26642e-07	0.00144268	0.772327	0.999985	immunized_water_drinking	immunized_day7_Cpa3+/+_2-bottle_test
ENSMUSG00000041144	Dnah7b	227058	5.54653	-1.85162e-07	0.00144269	0.888948	0.999985	immunized_water_drinking	immunized_day7_Cpa3+/+_2-bottle_test
ENSMUSG00000101262	Gm8326		115.929	5.34354e-06	0.00144269	0.022227	0.999985	immunized_water_drinking	immunized_day7_Cpa3+/+_2-bottle_test
ENSMUSG00000025986	Slc39a10	227059	149.813	3.04956e-07	0.00144268	0.961028	0.999985	immunized_water_drinking	immunized_day7_Cpa3+/+_2-bottle_test
ENSMUSG00000100213	Gm28151		12.4285	2.10751e-06	0.00144269	0.292638	0.999985	immunized_water_drinking	immunized_day7_Cpa3+/+_2-bottle_test
ENSMUSG00000100033	Gm8337		108.846	5.63905e-06	0.00144269	0.103946	0.999985	immunized_water_drinking	immunized_day7_Cpa3+/+_2-bottle_test
ENSMUSG00000026109	Tmeff2	56363	7.08617	7.76221e-07	0.00144269	0.617186	0.999985	immunized_water_drinking	immunized_day7_Cpa3+/+_2-bottle_test
ENSMUSG00000045954	Cavin2	20324	268.002	-3.06226e-06	0.00144267	0.497012	0.999985	immunized_water_drinking	immunized_day7_Cpa3+/+_2-bottle_test
ENSMUSG00000026107	Nabp1	109019	183.603	-4.09853e-06	0.00144268	0.313639	0.999985	immunized_water_drinking	immunized_day7_Cpa3+/+_2-bottle_test
ENSMUSG00000018417	Myo1b	17912	405.454	-3.69377e-06	0.00144268	0.320828	0.999985	immunized_water_drinking	immunized_day7_Cpa3+/+_2-bottle_test
ENSMUSG00000026104	Stat1	20846	122.392	9.9327e-07	0.00144267	0.751069	0.999985	immunized_water_drinking	immunized_day7_Cpa3+/+_2-bottle_test
ENSMUSG00000026103	Gls	14660	228.743	1.00973e-06	0.00144267	0.94267	0.999985	immunized_water_drinking	immunized_day7_Cpa3+/+_2-bottle_test
ENSMUSG00000002881	Nab1	17936	389.041	-2.1172e-06	0.00144268	0.476973	0.999985	immunized_water_drinking	immunized_day7_Cpa3+/+_2-bottle_test
ENSMUSG00000043015	Nemp2	227094	21.3085	-1.30119e-06	0.00144269	0.774268	0.999985	immunized_water_drinking	immunized_day7_Cpa3+/+_2-bottle_test
ENSMUSG00000041439	Mfsd6	98682	980.077	-3.09556e-05	0.00144283	0.505111	0.999985	immunized_water_drinking	immunized_day7_Cpa3+/+_2-bottle_test
ENSMUSG00000026102	Inpp1	16329	58.2361	6.54339e-07	0.00144267	0.869334	0.999985	immunized_water_drinking	immunized_day7_Cpa3+/+_2-bottle_test
ENSMUSG00000041426	Hibch	227095	349.667	-2.93451e-06	0.00144266	0.205842	0.999985	immunized_water_drinking	immunized_day7_Cpa3+/+_2-bottle_test
ENSMUSG00000043629	1700019D03Rik	67080	58.5569	-3.40792e-06	0.00144268	0.253691	0.999985	immunized_water_drinking	immunized_day7_Cpa3+/+_2-bottle_test
ENSMUSG00000026098	Pms1	227099	19.9429	1.60213e-06	0.00144269	0.527364	0.999985	immunized_water_drinking	immunized_day7_Cpa3+/+_2-bottle_test
ENSMUSG00000026097	Ormdl1	227102	159.603	-5.52729e-06	0.00144269	0.867442	0.999985	immunized_water_drinking	immunized_day7_Cpa3+/+_2-bottle_test
ENSMUSG00000026096	Osgepl1	72085	68.7751	-1.02048e-06	0.00144267	0.803147	0.999985	immunized_water_drinking	immunized_day7_Cpa3+/+_2-bottle_test
ENSMUSG00000026095	Asnsd1	70396	90.6065	1.35223e-06	0.00144268	0.692879	0.999985	immunized_water_drinking	immunized_day7_Cpa3+/+_2-bottle_test
ENSMUSG00000026094	Stk17b	98267	349.156	1.59966e-06	0.00144268	0.816852	0.999985	immunized_water_drinking	immunized_day7_Cpa3+/+_2-bottle_test
ENSMUSG00000042807	Hecw2	329152	350.807	-3.91148e-06	0.00144268	0.354748	0.999985	immunized_water_drinking	immunized_day7_Cpa3+/+_2-bottle_test
ENSMUSG00000041303	Gtf3c3	98488	119.636	-5.68211e-06	0.00144267	0.239627	0.999985	immunized_water_drinking	immunized_day7_Cpa3+/+_2-bottle_test
ENSMUSG00000073678	Pgap1	241062	325.046	-5.03783e-07	0.00144268	0.863436	0.999985	immunized_water_drinking	immunized_day7_Cpa3+/+_2-bottle_test
ENSMUSG00000052331	Ankrd44	329154	141.824	-1.00916e-06	0.00144268	0.729344	0.999985	immunized_water_drinking	immunized_day7_Cpa3+/+_2-bottle_test
ENSMUSG00000025982	Sf3b1	81898	1461.44	7.42826e-05	0.0014436	0.349611	0.999985	immunized_water_drinking	immunized_day7_Cpa3+/+_2-bottle_test
ENSMUSG00000103030	E330011M16Rik		2.57441	1.46709e-06	0.00144269	0.131846	0.999985	immunized_water_drinking	immunized_day7_Cpa3+/+_2-bottle_test
ENSMUSG00000025981	Coq10b	67876	226.014	-9.16934e-06	0.00144268	0.72002	0.999985	immunized_water_drinking	immunized_day7_Cpa3+/+_2-bottle_test
ENSMUSG00000025980	Hspd1	15510	2608.99	1.87556e-05	0.00144269	0.281906	0.999985	immunized_water_drinking	immunized_day7_Cpa3+/+_2-bottle_test
ENSMUSG00000073676	Hspe1	15528	773.156	4.39855e-06	0.00144269	0.144004	0.999985	immunized_water_drinking	immunized_day7_Cpa3+/+_2-bottle_test
ENSMUSG00000089670	Gm16581		3.07448	5.61242e-07	0.00144269	0.990131	0.999985	immunized_water_drinking	immunized_day7_Cpa3+/+_2-bottle_test
ENSMUSG00000025979	Mob4	19070	597.072	-2.95358e-07	0.00144266	0.618863	0.999985	immunized_water_drinking	immunized_day7_Cpa3+/+_2-bottle_test
ENSMUSG00000061863	Gm6822		84.3326	1.58577e-06	0.00144269	0.408849	0.999985	immunized_water_drinking	immunized_day7_Cpa3+/+_2-bottle_test
ENSMUSG00000025978	Rftn2	74013	31.8275	-8.44441e-07	0.00144268	0.790768	0.999985	immunized_water_drinking	immunized_day7_Cpa3+/+_2-bottle_test
ENSMUSG00000097649	Gm10561		7.50059	4.52346e-07	0.00144269	0.801128	0.999985	immunized_water_drinking	immunized_day7_Cpa3+/+_2-bottle_test
ENSMUSG00000046994	Mars2	212679	56.5985	5.48729e-06	0.00144268	0.121518	0.999985	immunized_water_drinking	immunized_day7_Cpa3+/+_2-bottle_test
ENSMUSG00000100215	Gm8292		19.0632	1.08322e-07	0.00144269	0.953069	0.999985	immunized_water_drinking	immunized_day7_Cpa3+/+_2-bottle_test
ENSMUSG00000038349	Plcl1	227120	96.5062	2.55762e-06	0.00144268	0.446	0.999985	immunized_water_drinking	immunized_day7_Cpa3+/+_2-bottle_test
ENSMUSG00000038331	Satb2	212712	3.6813	-1.08973e-06	0.00144269	0.342691	0.999985	immunized_water_drinking	immunized_day7_Cpa3+/+_2-bottle_test
ENSMUSG00000038323	1700066M21Rik	73467	62.2379	-6.36889e-07	0.00144268	0.806865	0.999985	immunized_water_drinking	immunized_day7_Cpa3+/+_2-bottle_test
ENSMUSG00000048495	Tyw5	68736	56.6538	-9.18243e-07	0.00144268	0.783309	0.999985	immunized_water_drinking	immunized_day7_Cpa3+/+_2-bottle_test
ENSMUSG00000025971	Maip1	68115	144.446	-3.56198e-07	0.00144267	0.97893	0.999985	immunized_water_drinking	immunized_day7_Cpa3+/+_2-bottle_test
ENSMUSG00000038305	Spats2l	67198	317.19	-1.05227e-06	0.00144266	0.935844	0.999985	immunized_water_drinking	immunized_day7_Cpa3+/+_2-bottle_test
ENSMUSG00000054770	Kctd18	51960	43.164	-5.02088e-06	0.00144268	0.193287	0.999985	immunized_water_drinking	immunized_day7_Cpa3+/+_2-bottle_test
ENSMUSG00000026039	Sgo2a	68549	46.6657	9.91798e-07	0.00144268	0.887899	0.999985	immunized_water_drinking	immunized_day7_Cpa3+/+_2-bottle_test
ENSMUSG00000063558	Aox1	11761	34.4167	-3.65857e-06	0.00144269	0.187008	0.999985	immunized_water_drinking	immunized_day7_Cpa3+/+_2-bottle_test
ENSMUSG00000064294	Aox3	71724	48.6939	-3.18018e-06	0.00144269	0.250993	0.999985	immunized_water_drinking	immunized_day7_Cpa3+/+_2-bottle_test
ENSMUSG00000038242	Aox4	71872	1440.14	-8.61656e-06	0.0014427	0.398129	0.999985	immunized_water_drinking	immunized_day7_Cpa3+/+_2-bottle_test
ENSMUSG00000103839	Gm37607		9.36613	-5.66802e-07	0.00144269	0.688692	0.999985	immunized_water_drinking	immunized_day7_Cpa3+/+_2-bottle_test
ENSMUSG00000051223	Bzw1	66882	1536.59	-2.25892e-06	0.00144266	0.632107	0.999985	immunized_water_drinking	immunized_day7_Cpa3+/+_2-bottle_test
ENSMUSG00000026034	Clk1	12747	575.329	3.59355e-07	0.00144267	0.934855	0.999985	immunized_water_drinking	immunized_day7_Cpa3+/+_2-bottle_test
ENSMUSG00000026035	Ppil3	70225	101.071	-4.21898e-06	0.00144267	0.344179	0.999985	immunized_water_drinking	immunized_day7_Cpa3+/+_2-bottle_test
ENSMUSG00000026036	Nif3l1	65102	183.331	-1.9207e-06	0.00144266	0.719553	0.999985	immunized_water_drinking	immunized_day7_Cpa3+/+_2-bottle_test
ENSMUSG00000026037	Orc2	18393	135.351	-4.11832e-06	0.00144267	0.388761	0.999985	immunized_water_drinking	immunized_day7_Cpa3+/+_2-bottle_test
ENSMUSG00000038174	Fam126b	213056	85.6211	1.53845e-06	0.00144269	0.494214	0.999985	immunized_water_drinking	immunized_day7_Cpa3+/+_2-bottle_test
ENSMUSG00000026032	Ndufb3	66495	775.533	3.15279e-06	0.00144268	0.521018	0.999985	immunized_water_drinking	immunized_day7_Cpa3+/+_2-bottle_test
ENSMUSG00000102059	Gm20257		11.2768	-1.8078e-06	0.00144269	0.310182	0.999985	immunized_water_drinking	immunized_day7_Cpa3+/+_2-bottle_test
ENSMUSG00000026031	Cflar	12633	329.115	1.84109e-06	0.00144267	0.676003	0.999985	immunized_water_drinking	immunized_day7_Cpa3+/+_2-bottle_test
ENSMUSG00000026029	Casp8	12370	271.153	-1.31501e-06	0.00144267	0.90331	0.999985	immunized_water_drinking	immunized_day7_Cpa3+/+_2-bottle_test
ENSMUSG00000026028	Trak2	70827	685.549	-2.45819e-07	0.00144268	0.943535	0.999985	immunized_water_drinking	immunized_day7_Cpa3+/+_2-bottle_test
ENSMUSG00000026027	Stradb	227154	281.202	-3.32333e-06	0.00144266	0.530809	0.999985	immunized_water_drinking	immunized_day7_Cpa3+/+_2-bottle_test
ENSMUSG00000038079	Tmem237	381259	51.3969	-5.69101e-06	0.00144268	0.434449	0.999985	immunized_water_drinking	immunized_day7_Cpa3+/+_2-bottle_test
ENSMUSG00000097573	G730003C15Rik		5.75937	-1.92828e-07	0.00144269	0.897136	0.999985	immunized_water_drinking	immunized_day7_Cpa3+/+_2-bottle_test
ENSMUSG00000026024	Als2	74018	145.73	-2.92074e-06	0.00144269	0.711466	0.999985	immunized_water_drinking	immunized_day7_Cpa3+/+_2-bottle_test
ENSMUSG00000041075	Fzd7	14369	108.118	-6.87952e-06	0.00144267	0.118136	0.999985	immunized_water_drinking	immunized_day7_Cpa3+/+_2-bottle_test
ENSMUSG00000047361	Gm973	381260	3.23072	-1.04778e-07	0.00144269	0.926972	0.999985	immunized_water_drinking	immunized_day7_Cpa3+/+_2-bottle_test
ENSMUSG00000026021	Sumo1	22218	498.402	2.4801e-06	0.00144266	0.520846	0.999985	immunized_water_drinking	immunized_day7_Cpa3+/+_2-bottle_test
ENSMUSG00000026020	Nop58	55989	431.017	-3.54036e-06	0.00144265	0.546972	0.999985	immunized_water_drinking	immunized_day7_Cpa3+/+_2-bottle_test
ENSMUSG00000067336	Bmpr2	12168	378.972	1.4282e-06	0.00144268	0.664386	0.999985	immunized_water_drinking	immunized_day7_Cpa3+/+_2-bottle_test
ENSMUSG00000041040	Fam117b	72750	103.443	-4.90951e-06	0.00144267	0.251109	0.999985	immunized_water_drinking	immunized_day7_Cpa3+/+_2-bottle_test
ENSMUSG00000026018	Ica1l	70375	9.29475	-6.92813e-07	0.00144269	0.66461	0.999985	immunized_water_drinking	immunized_day7_Cpa3+/+_2-bottle_test
ENSMUSG00000026019	Wdr12	57750	147.858	1.35079e-06	0.00144268	0.524828	0.999985	immunized_water_drinking	immunized_day7_Cpa3+/+_2-bottle_test
ENSMUSG00000026017	Carf	241066	28.755	2.19822e-06	0.00144269	0.34645	0.999985	immunized_water_drinking	immunized_day7_Cpa3+/+_2-bottle_test
ENSMUSG00000082609	Gm15464		9.07464	3.06997e-07	0.00144269	0.772362	0.999985	immunized_water_drinking	immunized_day7_Cpa3+/+_2-bottle_test
ENSMUSG00000073664	Nbeal1	269198	287.26	1.6038e-06	0.00144268	0.580147	0.999985	immunized_water_drinking	immunized_day7_Cpa3+/+_2-bottle_test
ENSMUSG00000049439	Cyp20a1	77951	160.457	-3.37945e-06	0.00144266	0.482357	0.999985	immunized_water_drinking	immunized_day7_Cpa3+/+_2-bottle_test
ENSMUSG00000026782	Abi2	329165	76.8226	-3.11751e-08	0.00144268	0.963631	0.999985	immunized_water_drinking	immunized_day7_Cpa3+/+_2-bottle_test
ENSMUSG00000026014	Raph1	77300	293.516	4.0146e-06	0.00144268	0.280081	0.999985	immunized_water_drinking	immunized_day7_Cpa3+/+_2-bottle_test
ENSMUSG00000081562	Gm11575		7.85861	2.11586e-06	0.00144269	0.17426	0.999985	immunized_water_drinking	immunized_day7_Cpa3+/+_2-bottle_test
ENSMUSG00000101188	Eif4a-ps4		104.302	4.81394e-07	0.00144268	0.878164	0.999985	immunized_water_drinking	immunized_day7_Cpa3+/+_2-bottle_test
ENSMUSG00000081382	Rpl18-ps1		79.0787	3.19205e-06	0.00144269	0.21022	0.999985	immunized_water_drinking	immunized_day7_Cpa3+/+_2-bottle_test
ENSMUSG00000080800	Gm11582		14.4785	2.70543e-06	0.00144269	0.152354	0.999985	immunized_water_drinking	immunized_day7_Cpa3+/+_2-bottle_test
ENSMUSG00000052062	Pard3b	72823	119.758	-3.44925e-06	0.00144268	0.420549	0.999985	immunized_water_drinking	immunized_day7_Cpa3+/+_2-bottle_test
ENSMUSG00000100750	Gm29084		1.92327	-2.5325e-07	0.00144269	0.793902	0.999985	immunized_water_drinking	immunized_day7_Cpa3+/+_2-bottle_test
ENSMUSG00000025969	Nrp2	18187	276.297	-8.68391e-06	0.00144269	0.330628	0.999985	immunized_water_drinking	immunized_day7_Cpa3+/+_2-bottle_test
ENSMUSG00000040865	Ino80d	227195	183.455	2.05287e-06	0.00144268	0.579497	0.999985	immunized_water_drinking	immunized_day7_Cpa3+/+_2-bottle_test
ENSMUSG00000081429	Rps27-ps1		14.5918	1.7666e-06	0.00144269	0.0884026	0.999985	immunized_water_drinking	immunized_day7_Cpa3+/+_2-bottle_test
ENSMUSG00000084799	Ino80dos	100380944	6.04105	2.68804e-07	0.00144269	0.850114	0.999985	immunized_water_drinking	immunized_day7_Cpa3+/+_2-bottle_test
ENSMUSG00000101599	Gm20342		25.298	1.80853e-06	0.00144269	0.421046	0.999985	immunized_water_drinking	immunized_day7_Cpa3+/+_2-bottle_test
ENSMUSG00000025968	Ndufs1	227197	1579.82	-6.5141e-06	0.00144263	0.371794	0.999985	immunized_water_drinking	immunized_day7_Cpa3+/+_2-bottle_test
ENSMUSG00000025967	Eef1b2	55949	3855.5	-7.53482e-05	0.00144367	0.533447	0.999985	immunized_water_drinking	immunized_day7_Cpa3+/+_2-bottle_test
ENSMUSG00000027520	Zdbf2	73884	5.255	1.11913e-06	0.00144269	0.350907	0.999985	immunized_water_drinking	immunized_day7_Cpa3+/+_2-bottle_test
ENSMUSG00000081643	Gm11605		33.6776	4.82124e-07	0.00144269	0.356649	0.999985	immunized_water_drinking	immunized_day7_Cpa3+/+_2-bottle_test
ENSMUSG00000025964	Adam23	23792	44.5242	-1.63895e-06	0.00144268	0.381545	0.999985	immunized_water_drinking	immunized_day7_Cpa3+/+_2-bottle_test
ENSMUSG00000025962	Fastkd2	75619	144.855	-7.62613e-07	0.00144266	0.912815	0.999985	immunized_water_drinking	immunized_day7_Cpa3+/+_2-bottle_test
ENSMUSG00000025959	Klf7	93691	127.291	8.02584e-08	0.00144267	0.987799	0.999985	immunized_water_drinking	immunized_day7_Cpa3+/+_2-bottle_test
ENSMUSG00000025958	Creb1	12912	290.752	4.27639e-07	0.00144267	0.76108	0.999985	immunized_water_drinking	immunized_day7_Cpa3+/+_2-bottle_test
ENSMUSG00000025956	Mettl21a	67099	74.4753	7.4585e-07	0.00144267	0.926572	0.999985	immunized_water_drinking	immunized_day7_Cpa3+/+_2-bottle_test
ENSMUSG00000087213	2810408I11Rik	69941	9.43955	1.5792e-06	0.00144269	0.293905	0.999985	immunized_water_drinking	immunized_day7_Cpa3+/+_2-bottle_test
ENSMUSG00000070871	Ccnyl1	227210	108.994	-1.70887e-07	0.00144267	0.86671	0.999985	immunized_water_drinking	immunized_day7_Cpa3+/+_2-bottle_test
ENSMUSG00000045005	Fzd5	14367	453.824	4.55428e-06	0.00144265	0.700657	0.999985	immunized_water_drinking	immunized_day7_Cpa3+/+_2-bottle_test
ENSMUSG00000051344	Plekhm3	241075	44.8701	-4.7504e-07	0.00144268	0.86192	0.999985	immunized_water_drinking	immunized_day7_Cpa3+/+_2-bottle_test
ENSMUSG00000084416	Rpl10a-ps1		196.363	5.31731e-05	0.00144318	0.304133	0.999985	immunized_water_drinking	immunized_day7_Cpa3+/+_2-bottle_test
ENSMUSG00000100774	Gm7329		11.3161	2.43448e-06	0.00144269	0.143622	0.999985	immunized_water_drinking	immunized_day7_Cpa3+/+_2-bottle_test
ENSMUSG00000025950	Idh1	15926	1099.12	-3.79731e-06	0.00144267	0.397314	0.999985	immunized_water_drinking	immunized_day7_Cpa3+/+_2-bottle_test
ENSMUSG00000025949	Pikfyve	18711	129.705	4.36982e-06	0.00144268	0.257045	0.999985	immunized_water_drinking	immunized_day7_Cpa3+/+_2-bottle_test
ENSMUSG00000015222	Map2	17756	73.7702	-2.12167e-06	0.00144268	0.472094	0.999985	immunized_water_drinking	immunized_day7_Cpa3+/+_2-bottle_test
ENSMUSG00000055567	Unc80	329178	18.9725	-8.97339e-08	0.00144269	0.949228	0.999985	immunized_water_drinking	immunized_day7_Cpa3+/+_2-bottle_test
ENSMUSG00000026005	Rpe	66646	389.006	4.22295e-07	0.00144267	0.925508	0.999985	immunized_water_drinking	immunized_day7_Cpa3+/+_2-bottle_test
ENSMUSG00000026004	Kansl1l	68691	117.742	-1.42297e-06	0.00144268	0.771519	0.999985	immunized_water_drinking	immunized_day7_Cpa3+/+_2-bottle_test
ENSMUSG00000026003	Acadl	11363	2002.03	8.52153e-07	0.00144266	0.907944	0.999985	immunized_water_drinking	immunized_day7_Cpa3+/+_2-bottle_test
ENSMUSG00000094191	Rpl31-ps14		22.2286	5.55656e-06	0.00144269	0.467697	0.999985	immunized_water_drinking	immunized_day7_Cpa3+/+_2-bottle_test
ENSMUSG00000026000	Lancl1	14768	187.831	-2.02931e-06	0.00144267	0.680648	0.999985	immunized_water_drinking	immunized_day7_Cpa3+/+_2-bottle_test
ENSMUSG00000025997	Ikzf2	22779	29.4522	-1.1415e-06	0.00144269	0.607485	0.999985	immunized_water_drinking	immunized_day7_Cpa3+/+_2-bottle_test
ENSMUSG00000026196	Bard1	12021	16.5409	2.11567e-06	0.00144269	0.376161	0.999985	immunized_water_drinking	immunized_day7_Cpa3+/+_2-bottle_test
ENSMUSG00000050296	Abca12	74591	780.208	-1.97083e-06	0.00144269	0.426158	0.999985	immunized_water_drinking	immunized_day7_Cpa3+/+_2-bottle_test
ENSMUSG00000026192	Atic	108147	371.944	1.35841e-06	0.00144264	0.808994	0.999985	immunized_water_drinking	immunized_day7_Cpa3+/+_2-bottle_test
ENSMUSG00000026193	Fn1	14268	1025.27	1.87347e-06	0.00144268	0.510789	0.999985	immunized_water_drinking	immunized_day7_Cpa3+/+_2-bottle_test
ENSMUSG00000101834	Gm5829		4.00857	8.69783e-07	0.00144269	0.428089	0.999985	immunized_water_drinking	immunized_day7_Cpa3+/+_2-bottle_test
ENSMUSG00000100319	Gm5256		12.6446	4.04032e-07	0.00144269	0.849255	0.999985	immunized_water_drinking	immunized_day7_Cpa3+/+_2-bottle_test
ENSMUSG00000101496	Gm8885		25.2294	6.39686e-07	0.00144269	0.816363	0.999985	immunized_water_drinking	immunized_day7_Cpa3+/+_2-bottle_test
ENSMUSG00000039395	Mreg	381269	175.194	-2.25011e-06	0.00144268	0.401787	0.999985	immunized_water_drinking	immunized_day7_Cpa3+/+_2-bottle_test
ENSMUSG00000093843			33.2484	1.10509e-06	0.00144269	0.0805645	0.999985	immunized_water_drinking	immunized_day7_Cpa3+/+_2-bottle_test
ENSMUSG00000026189	Pecr	111175	131.002	4.0144e-06	0.00144268	0.531542	0.999985	immunized_water_drinking	immunized_day7_Cpa3+/+_2-bottle_test
ENSMUSG00000026187	Xrcc5	22596	240.571	-1.53866e-06	0.00144266	0.756907	0.999985	immunized_water_drinking	immunized_day7_Cpa3+/+_2-bottle_test
ENSMUSG00000039372	Marchf4	381270	3.95048	-8.97642e-07	0.00144269	0.486778	0.999985	immunized_water_drinking	immunized_day7_Cpa3+/+_2-bottle_test
ENSMUSG00000085812	Gm15843		6.24444	5.79814e-07	0.00144269	0.747282	0.999985	immunized_water_drinking	immunized_day7_Cpa3+/+_2-bottle_test
ENSMUSG00000039354	Smarcal1	54380	150.608	-5.97354e-06	0.00144266	0.236932	0.999985	immunized_water_drinking	immunized_day7_Cpa3+/+_2-bottle_test
ENSMUSG00000046330	Rpl37a	19981	3188.34	3.14476e-06	0.00144268	0.395763	0.999985	immunized_water_drinking	immunized_day7_Cpa3+/+_2-bottle_test
ENSMUSG00000039323	Igfbp2	16008	1552.99	1.44394e-06	0.00144268	0.547908	0.999985	immunized_water_drinking	immunized_day7_Cpa3+/+_2-bottle_test
ENSMUSG00000026185	Igfbp5	16011	1209.48	-2.69776e-05	0.00144281	0.953284	0.999985	immunized_water_drinking	immunized_day7_Cpa3+/+_2-bottle_test
ENSMUSG00000055322	Tns1	21961	2023.58	5.27264e-06	0.00144268	0.84166	0.999985	immunized_water_drinking	immunized_day7_Cpa3+/+_2-bottle_test
ENSMUSG00000061815	Rufy4	435626	49.0428	-1.24228e-06	0.00144268	0.670829	0.999985	immunized_water_drinking	immunized_day7_Cpa3+/+_2-bottle_test
ENSMUSG00000026180	Cxcr2	12765	17.7369	5.15355e-07	0.00144269	0.803438	0.999985	immunized_water_drinking	immunized_day7_Cpa3+/+_2-bottle_test
ENSMUSG00000006304	Arpc2	76709	2938.2	-3.94728e-05	0.00144292	0.729933	0.999985	immunized_water_drinking	immunized_day7_Cpa3+/+_2-bottle_test
ENSMUSG00000006299	Aamp	227290	1296.46	4.5596e-06	0.00144267	0.327813	0.999985	immunized_water_drinking	immunized_day7_Cpa3+/+_2-bottle_test
ENSMUSG00000026179	Pnkd	56695	526.601	-3.89332e-07	0.00144265	0.726586	0.999985	immunized_water_drinking	immunized_day7_Cpa3+/+_2-bottle_test
ENSMUSG00000006301	Tmbim1	69660	2290.59	3.11318e-06	0.00144264	0.511017	0.999985	immunized_water_drinking	immunized_day7_Cpa3+/+_2-bottle_test
ENSMUSG00000073650	Catip	241112	5.76409	-1.20075e-06	0.00144269	0.428677	0.999985	immunized_water_drinking	immunized_day7_Cpa3+/+_2-bottle_test
ENSMUSG00000026177	Slc11a1	18173	20.0937	-1.00672e-06	0.00144269	0.679034	0.999985	immunized_water_drinking	immunized_day7_Cpa3+/+_2-bottle_test
ENSMUSG00000026176	Ctdsp1	227292	1014.54	9.07781e-06	0.00144265	0.361097	0.999985	immunized_water_drinking	immunized_day7_Cpa3+/+_2-bottle_test
ENSMUSG00000026175	Vil1	22349	312.214	-2.35177e-06	0.00144268	0.469403	0.999985	immunized_water_drinking	immunized_day7_Cpa3+/+_2-bottle_test
ENSMUSG00000033364	Usp37	319651	104.993	2.45586e-06	0.00144267	0.580406	0.999985	immunized_water_drinking	immunized_day7_Cpa3+/+_2-bottle_test
ENSMUSG00000026174	Cnot9	58184	265.227	1.50514e-06	0.00144265	0.796651	0.999985	immunized_water_drinking	immunized_day7_Cpa3+/+_2-bottle_test
ENSMUSG00000026173	Plcd4	18802	5.11359	6.66173e-07	0.00144269	0.609182	0.999985	immunized_water_drinking	immunized_day7_Cpa3+/+_2-bottle_test
ENSMUSG00000026135	Zfp142	77264	103.038	5.6845e-06	0.00144268	0.177112	0.999985	immunized_water_drinking	immunized_day7_Cpa3+/+_2-bottle_test
ENSMUSG00000026172	Bcs1l	66821	150.641	-1.76306e-06	0.00144267	0.69703	0.999985	immunized_water_drinking	immunized_day7_Cpa3+/+_2-bottle_test
ENSMUSG00000026171	Rnf25	57751	265.329	-2.76547e-06	0.00144266	0.923621	0.999985	immunized_water_drinking	immunized_day7_Cpa3+/+_2-bottle_test
ENSMUSG00000033276	Stk36	269209	11.5379	4.76664e-07	0.00144269	0.968817	0.999985	immunized_water_drinking	immunized_day7_Cpa3+/+_2-bottle_test
ENSMUSG00000033257	Ttll4	67534	180.978	1.45034e-06	0.00144267	0.730714	0.999985	immunized_water_drinking	immunized_day7_Cpa3+/+_2-bottle_test
ENSMUSG00000026170	Cyp27a1	104086	125.377	1.45097e-06	0.00144268	0.687444	0.999985	immunized_water_drinking	immunized_day7_Cpa3+/+_2-bottle_test
ENSMUSG00000033227	Wnt6	22420	6.20562	1.27174e-06	0.00144269	0.330762	0.999985	immunized_water_drinking	immunized_day7_Cpa3+/+_2-bottle_test
ENSMUSG00000026167	Wnt10a	22409	26.0838	1.65855e-06	0.00144269	0.500114	0.999985	immunized_water_drinking	immunized_day7_Cpa3+/+_2-bottle_test
ENSMUSG00000090071	Cdk5r2	12570	10.779	8.2549e-07	0.00144269	0.670844	0.999985	immunized_water_drinking	immunized_day7_Cpa3+/+_2-bottle_test
ENSMUSG00000055197	Fev	260298	3.00028	7.06325e-07	0.00144269	0.556874	0.999985	immunized_water_drinking	immunized_day7_Cpa3+/+_2-bottle_test
ENSMUSG00000006546	Cryba2	12958	3.00695	-4.94097e-07	0.00144269	0.593601	0.999985	immunized_water_drinking	immunized_day7_Cpa3+/+_2-bottle_test
ENSMUSG00000006538	Ihh	16147	356.136	2.18395e-06	0.00144266	0.649815	0.999985	immunized_water_drinking	immunized_day7_Cpa3+/+_2-bottle_test
ENSMUSG00000026162	Nhej1	75570	26.9008	1.88962e-06	0.00144268	0.257301	0.999985	immunized_water_drinking	immunized_day7_Cpa3+/+_2-bottle_test
ENSMUSG00000026205	Slc23a3	22626	96.4252	4.7671e-06	0.00144269	0.111826	0.999985	immunized_water_drinking	immunized_day7_Cpa3+/+_2-bottle_test
ENSMUSG00000033159	Cnppd1	69171	564.859	8.67114e-06	0.00144266	0.472041	0.999985	immunized_water_drinking	immunized_day7_Cpa3+/+_2-bottle_test
ENSMUSG00000049339	Retreg2	227298	646.277	5.06207e-06	0.00144268	0.344957	0.999985	immunized_water_drinking	immunized_day7_Cpa3+/+_2-bottle_test
ENSMUSG00000026197	Zfand2b	68818	191.126	2.22713e-06	0.00144267	0.628534	0.999985	immunized_water_drinking	immunized_day7_Cpa3+/+_2-bottle_test
ENSMUSG00000026198	Abcb6	74104	22.7364	5.47248e-07	0.00144269	0.807945	0.999985	immunized_water_drinking	immunized_day7_Cpa3+/+_2-bottle_test
ENSMUSG00000033124	Atg9a	245860	147.34	-5.51759e-07	0.00144269	0.773087	0.999985	immunized_water_drinking	immunized_day7_Cpa3+/+_2-bottle_test
ENSMUSG00000026199	Ankzf1	52231	156.796	-7.89221e-08	0.00144268	0.939599	0.999985	immunized_water_drinking	immunized_day7_Cpa3+/+_2-bottle_test
ENSMUSG00000026200	Glb1l	74577	41.2493	2.23927e-06	0.00144268	0.781506	0.999985	immunized_water_drinking	immunized_day7_Cpa3+/+_2-bottle_test
ENSMUSG00000026201	Stk16	20872	497.959	3.1483e-06	0.00144266	0.565483	0.999985	immunized_water_drinking	immunized_day7_Cpa3+/+_2-bottle_test
ENSMUSG00000026202	Tuba4a	22145	2149.69	8.47485e-06	0.00144266	0.240846	0.999985	immunized_water_drinking	immunized_day7_Cpa3+/+_2-bottle_test
ENSMUSG00000026203	Dnajb2	56812	488.318	4.17788e-06	0.00144267	0.31957	0.999985	immunized_water_drinking	immunized_day7_Cpa3+/+_2-bottle_test
ENSMUSG00000026204	Ptprn	19275	84.3545	-1.93192e-06	0.00144268	0.51691	0.999985	immunized_water_drinking	immunized_day7_Cpa3+/+_2-bottle_test
ENSMUSG00000033061	Resp18	19711	127.091	1.98978e-06	0.00144268	0.488497	0.999985	immunized_water_drinking	immunized_day7_Cpa3+/+_2-bottle_test
ENSMUSG00000026209	Dnpep	13437	593.342	4.80059e-06	0.00144267	0.274631	0.999985	immunized_water_drinking	immunized_day7_Cpa3+/+_2-bottle_test
ENSMUSG00000026208	Des	13346	6115.32	-6.43488e-05	0.0014434	0.954726	0.999985	immunized_water_drinking	immunized_day7_Cpa3+/+_2-bottle_test
ENSMUSG00000026207	Speg	11790	142.613	-1.57721e-06	0.00144268	0.645326	0.999985	immunized_water_drinking	immunized_day7_Cpa3+/+_2-bottle_test
ENSMUSG00000033021	Gmppa	69080	548.082	-6.57901e-05	0.0014434	0.415119	0.999985	immunized_water_drinking	immunized_day7_Cpa3+/+_2-bottle_test
ENSMUSG00000032997	Chpf	74241	119.331	3.01953e-06	0.00144268	0.367372	0.999985	immunized_water_drinking	immunized_day7_Cpa3+/+_2-bottle_test
ENSMUSG00000026211	Obsl1	98733	26.4899	-1.76978e-06	0.00144269	0.494734	0.999985	immunized_water_drinking	immunized_day7_Cpa3+/+_2-bottle_test
ENSMUSG00000051703	Tmem198	319998	7.19773	3.91933e-08	0.00144269	0.97957	0.999985	immunized_water_drinking	immunized_day7_Cpa3+/+_2-bottle_test
ENSMUSG00000032968	Inha	16322	10.3478	6.67281e-07	0.00144269	0.65313	0.999985	immunized_water_drinking	immunized_day7_Cpa3+/+_2-bottle_test
ENSMUSG00000026213	Stk11ip	71728	122.057	-2.20965e-06	0.00144266	0.641043	0.999985	immunized_water_drinking	immunized_day7_Cpa3+/+_2-bottle_test
ENSMUSG00000006576	Slc4a3	20536	59.7443	-1.76506e-06	0.00144268	0.550257	0.999985	immunized_water_drinking	immunized_day7_Cpa3+/+_2-bottle_test
ENSMUSG00000026235	Epha4	13838	42.6835	-2.5592e-06	0.00144269	0.343632	0.999985	immunized_water_drinking	immunized_day7_Cpa3+/+_2-bottle_test
ENSMUSG00000032908	Sgpp2	433323	859.803	-4.2701e-06	0.00144268	0.26985	0.999985	immunized_water_drinking	immunized_day7_Cpa3+/+_2-bottle_test
ENSMUSG00000026245	Farsb	23874	604.926	3.12771e-05	0.00144282	0.423633	0.999985	immunized_water_drinking	immunized_day7_Cpa3+/+_2-bottle_test
ENSMUSG00000090486	BC035947		4.0022	-1.42188e-08	0.00144269	0.989021	0.999985	immunized_water_drinking	immunized_day7_Cpa3+/+_2-bottle_test
ENSMUSG00000012187	Mogat1	68393	1557.98	1.38566e-06	0.00144267	0.875899	0.999985	immunized_water_drinking	immunized_day7_Cpa3+/+_2-bottle_test
ENSMUSG00000032883	Acsl3	74205	686.87	-4.01688e-06	0.00144266	0.675998	0.999985	immunized_water_drinking	immunized_day7_Cpa3+/+_2-bottle_test
ENSMUSG00000079470	Utp14b	195434	63.126	3.47698e-06	0.00144268	0.328382	0.999985	immunized_water_drinking	immunized_day7_Cpa3+/+_2-bottle_test
ENSMUSG00000099377	Gm6159		8.68577	-1.43539e-06	0.00144269	0.450528	0.999985	immunized_water_drinking	immunized_day7_Cpa3+/+_2-bottle_test
ENSMUSG00000047330	Kcne4	57814	20.7913	-2.95515e-06	0.00144269	0.22177	0.999985	immunized_water_drinking	immunized_day7_Cpa3+/+_2-bottle_test
ENSMUSG00000072978	Gm5830		10.9378	-1.23268e-06	0.00144269	0.474359	0.999985	immunized_water_drinking	immunized_day7_Cpa3+/+_2-bottle_test
ENSMUSG00000050711	Scg2	20254	192.983	-2.05619e-07	0.00144267	0.837809	0.999985	immunized_water_drinking	immunized_day7_Cpa3+/+_2-bottle_test
ENSMUSG00000054702	Ap1s3	252903	141.232	1.8923e-06	0.00144268	0.586759	0.999985	immunized_water_drinking	immunized_day7_Cpa3+/+_2-bottle_test
ENSMUSG00000073643	Wdfy1	69368	300.249	1.33066e-05	0.0014427	0.967853	0.999985	immunized_water_drinking	immunized_day7_Cpa3+/+_2-bottle_test
ENSMUSG00000026248	Mrpl44	69163	196.035	-3.23182e-06	0.00144266	0.877661	0.999985	immunized_water_drinking	immunized_day7_Cpa3+/+_2-bottle_test
ENSMUSG00000026249	Serpine2	20720	72.1442	4.56198e-06	0.00144268	0.803717	0.999985	immunized_water_drinking	immunized_day7_Cpa3+/+_2-bottle_test
ENSMUSG00000067106	Gm5529		210.267	-2.80088e-07	0.00144267	0.406235	0.999985	immunized_water_drinking	immunized_day7_Cpa3+/+_2-bottle_test
ENSMUSG00000004364	Cul3	26554	877.209	-3.02185e-06	0.00144267	0.459997	0.999985	immunized_water_drinking	immunized_day7_Cpa3+/+_2-bottle_test
ENSMUSG00000038608	Dock10	210293	31.6581	4.53923e-06	0.00144269	0.0505126	0.999985	immunized_water_drinking	immunized_day7_Cpa3+/+_2-bottle_test
ENSMUSG00000087008	Gm5530		2.91974	1.13788e-07	0.00144269	0.919292	0.999985	immunized_water_drinking	immunized_day7_Cpa3+/+_2-bottle_test
ENSMUSG00000100561	Gm7516		11.3047	1.06155e-06	0.00144269	0.49844	0.999985	immunized_water_drinking	immunized_day7_Cpa3+/+_2-bottle_test
ENSMUSG00000055980	Irs1	16367	150.457	6.42311e-06	0.00144268	0.0427435	0.999985	immunized_water_drinking	immunized_day7_Cpa3+/+_2-bottle_test
ENSMUSG00000026142	Rhbdd1	76867	229.844	-3.60354e-06	0.00144267	0.439717	0.999985	immunized_water_drinking	immunized_day7_Cpa3+/+_2-bottle_test
ENSMUSG00000067158	Col4a4	12829	53.9662	1.84597e-06	0.00144268	0.698376	0.999985	immunized_water_drinking	immunized_day7_Cpa3+/+_2-bottle_test
ENSMUSG00000079465	Col4a3	12828	61.1762	-2.96397e-07	0.00144269	0.864149	0.999985	immunized_water_drinking	immunized_day7_Cpa3+/+_2-bottle_test
ENSMUSG00000097564	C430014B12Rik		4.06787	-5.25888e-07	0.00144269	0.802623	0.999985	immunized_water_drinking	immunized_day7_Cpa3+/+_2-bottle_test
ENSMUSG00000026150	Mff	75734	443.406	4.17666e-05	0.00144294	0.805333	0.999985	immunized_water_drinking	immunized_day7_Cpa3+/+_2-bottle_test
ENSMUSG00000026159	Agfg1	15463	286.279	-1.3632e-06	0.00144267	0.733626	0.999985	immunized_water_drinking	immunized_day7_Cpa3+/+_2-bottle_test
ENSMUSG00000038496	Slc19a3	80721	4.16594	-5.69041e-07	0.00144269	0.63086	0.999985	immunized_water_drinking	immunized_day7_Cpa3+/+_2-bottle_test
ENSMUSG00000026163	Sphkap	77629	15.5325	-1.52569e-06	0.00144269	0.475247	0.999985	immunized_water_drinking	immunized_day7_Cpa3+/+_2-bottle_test
ENSMUSG00000045658	Pid1	98496	52.306	6.19778e-07	0.00144268	0.880527	0.999985	immunized_water_drinking	immunized_day7_Cpa3+/+_2-bottle_test
ENSMUSG00000036766	Dner	227325	20.8512	7.9757e-07	0.00144269	0.731239	0.999985	immunized_water_drinking	immunized_day7_Cpa3+/+_2-bottle_test
ENSMUSG00000026219	Trip12	14897	1069.23	8.03338e-07	0.00144267	0.741425	0.999985	immunized_water_drinking	immunized_day7_Cpa3+/+_2-bottle_test
ENSMUSG00000073633	Fbxo36	66153	32.167	-3.39031e-06	0.00144268	0.286773	0.999985	immunized_water_drinking	immunized_day7_Cpa3+/+_2-bottle_test
ENSMUSG00000064281	Rpl19-ps1		44.7288	4.74721e-06	0.00144269	0.136019	0.999985	immunized_water_drinking	immunized_day7_Cpa3+/+_2-bottle_test
ENSMUSG00000089714	Gm16092		17.2349	-8.02584e-07	0.00144269	0.579857	0.999985	immunized_water_drinking	immunized_day7_Cpa3+/+_2-bottle_test
ENSMUSG00000070034	Sp110	109032	24.9429	1.63135e-06	0.00144268	0.692074	0.999985	immunized_water_drinking	immunized_day7_Cpa3+/+_2-bottle_test
ENSMUSG00000070031	Sp140	434484	13.9196	1.50204e-06	0.00144269	0.466899	0.999985	immunized_water_drinking	immunized_day7_Cpa3+/+_2-bottle_test
ENSMUSG00000090246	Gm17017		3.22222	-6.4066e-09	0.00144269	0.993945	0.999985	immunized_water_drinking	immunized_day7_Cpa3+/+_2-bottle_test
ENSMUSG00000026222	Sp100	20684	77.97	7.02771e-06	0.00144268	0.153559	0.999985	immunized_water_drinking	immunized_day7_Cpa3+/+_2-bottle_test
ENSMUSG00000052760	A630001G21Rik	319997	4.57329	1.65131e-06	0.00144269	0.233756	0.999985	immunized_water_drinking	immunized_day7_Cpa3+/+_2-bottle_test
ENSMUSG00000036707	Cab39	12283	1698.97	2.68802e-06	0.00144266	0.920627	0.999985	immunized_water_drinking	immunized_day7_Cpa3+/+_2-bottle_test
ENSMUSG00000026223	Itm2c	64294	934.999	2.79357e-06	0.00144267	0.526235	0.999985	immunized_water_drinking	immunized_day7_Cpa3+/+_2-bottle_test
ENSMUSG00000099342	Gm18180		9.96672	-1.31941e-06	0.00144269	0.43996	0.999985	immunized_water_drinking	immunized_day7_Cpa3+/+_2-bottle_test
ENSMUSG00000026227	2810459M11Rik	72792	135.181	2.61928e-06	0.00144267	0.596381	0.999985	immunized_water_drinking	immunized_day7_Cpa3+/+_2-bottle_test
ENSMUSG00000026229	Psmd1	70247	723.024	-6.04704e-06	0.00144267	0.332748	0.999985	immunized_water_drinking	immunized_day7_Cpa3+/+_2-bottle_test
ENSMUSG00000026228	Htr2b	15559	37.9996	-7.64988e-06	0.00144269	0.0348696	0.999985	immunized_water_drinking	immunized_day7_Cpa3+/+_2-bottle_test
ENSMUSG00000062590	Armc9	78795	41.0327	2.17629e-06	0.00144268	0.492277	0.999985	immunized_water_drinking	immunized_day7_Cpa3+/+_2-bottle_test
ENSMUSG00000079445	B3gnt7	227327	93.4142	4.91604e-06	0.00144268	0.153524	0.999985	immunized_water_drinking	immunized_day7_Cpa3+/+_2-bottle_test
ENSMUSG00000026234	Ncl	17975	2453.43	-1.15329e-05	0.00144265	0.590863	0.999985	immunized_water_drinking	immunized_day7_Cpa3+/+_2-bottle_test
ENSMUSG00000073627	C130036L24Rik		4.23721	1.68397e-07	0.00144269	0.830891	0.999985	immunized_water_drinking	immunized_day7_Cpa3+/+_2-bottle_test
ENSMUSG00000026238	Ptma	19231	4015.72	-2.90927e-06	0.00144264	0.139249	0.999985	immunized_water_drinking	immunized_day7_Cpa3+/+_2-bottle_test
ENSMUSG00000026239	Pde6d	18582	132.836	2.81388e-06	0.00144268	0.987988	0.999985	immunized_water_drinking	immunized_day7_Cpa3+/+_2-bottle_test
ENSMUSG00000026240	Cops7b	26895	125.404	8.21377e-07	0.00144266	0.589803	0.999985	immunized_water_drinking	immunized_day7_Cpa3+/+_2-bottle_test
ENSMUSG00000053333	Dis3l2	208718	139.403	-4.82052e-06	0.00144266	0.376993	0.999985	immunized_water_drinking	immunized_day7_Cpa3+/+_2-bottle_test
ENSMUSG00000084106	Gm6136		88.0983	2.46893e-06	0.00144268	0.366731	0.999985	immunized_water_drinking	immunized_day7_Cpa3+/+_2-bottle_test
ENSMUSG00000079440	Alpi	76768	16.8715	-1.90629e-07	0.00144269	0.905971	0.999985	immunized_water_drinking	immunized_day7_Cpa3+/+_2-bottle_test
ENSMUSG00000026254	Eif4e2	26987	685.333	2.66828e-06	0.00144266	0.484178	0.999985	immunized_water_drinking	immunized_day7_Cpa3+/+_2-bottle_test
ENSMUSG00000026255	Efhd1	98363	7.96598	-2.30751e-06	0.00144269	0.219929	0.999985	immunized_water_drinking	immunized_day7_Cpa3+/+_2-bottle_test
ENSMUSG00000048000	Gigyf2	227331	363.177	4.53422e-07	0.00144267	0.984717	0.999985	immunized_water_drinking	immunized_day7_Cpa3+/+_2-bottle_test
ENSMUSG00000079436	Kcnj13	100040591	42.8423	-1.87441e-07	0.00144268	0.948308	0.999985	immunized_water_drinking	immunized_day7_Cpa3+/+_2-bottle_test
ENSMUSG00000026259	Ngef	53972	128.4	1.35676e-06	0.00144266	0.801798	0.999985	immunized_water_drinking	immunized_day7_Cpa3+/+_2-bottle_test
ENSMUSG00000079434	Neu2	23956	10.8412	7.95572e-07	0.00144269	0.666438	0.999985	immunized_water_drinking	immunized_day7_Cpa3+/+_2-bottle_test
ENSMUSG00000090994	Gm6153		5.51119	-1.22338e-06	0.00144269	0.376578	0.999985	immunized_water_drinking	immunized_day7_Cpa3+/+_2-bottle_test
ENSMUSG00000026288	Inpp5d	16331	47.8494	2.91686e-06	0.00144268	0.308369	0.999985	immunized_water_drinking	immunized_day7_Cpa3+/+_2-bottle_test
ENSMUSG00000026289	Atg16l1	77040	243.958	1.6789e-06	0.00144266	0.768893	0.999985	immunized_water_drinking	immunized_day7_Cpa3+/+_2-bottle_test
ENSMUSG00000070738	Dgkd	227333	610.145	-3.76408e-05	0.0014429	0.32399	0.999985	immunized_water_drinking	immunized_day7_Cpa3+/+_2-bottle_test
ENSMUSG00000005501	Usp40	227334	204.493	-1.18811e-07	0.00144266	0.732606	0.999985	immunized_water_drinking	immunized_day7_Cpa3+/+_2-bottle_test
ENSMUSG00000090124	Ugt1a7c	394432	154.438	-4.49418e-06	0.00144269	0.120011	0.999985	immunized_water_drinking	immunized_day7_Cpa3+/+_2-bottle_test
ENSMUSG00000090145	Ugt1a6b	394435	12.4577	3.59371e-06	0.00144269	0.597156	0.999985	immunized_water_drinking	immunized_day7_Cpa3+/+_2-bottle_test
ENSMUSG00000054545	Ugt1a6a	94284	8.33757	3.17341e-07	0.00144269	0.859045	0.999985	immunized_water_drinking	immunized_day7_Cpa3+/+_2-bottle_test
ENSMUSG00000081984	Dnajb3	15504	3.36986	8.46929e-07	0.00144269	0.426213	0.999985	immunized_water_drinking	immunized_day7_Cpa3+/+_2-bottle_test
ENSMUSG00000089960	Ugt1a1	394436	31.2839	8.17636e-07	0.00144269	0.835018	0.999985	immunized_water_drinking	immunized_day7_Cpa3+/+_2-bottle_test
ENSMUSG00000079429	Mroh2a	100040766	4.26934	-1.09181e-06	0.00144269	0.347824	0.999985	immunized_water_drinking	immunized_day7_Cpa3+/+_2-bottle_test
ENSMUSG00000044783	Hjurp	212427	374.685	-1.28339e-06	0.00144265	0.751442	0.999985	immunized_water_drinking	immunized_day7_Cpa3+/+_2-bottle_test
ENSMUSG00000044783	Hjurp	381280	374.685	-1.28339e-06	0.00144265	0.751442	0.999985	immunized_water_drinking	immunized_day7_Cpa3+/+_2-bottle_test
ENSMUSG00000049866	Arl4c	320982	73.9171	2.20957e-06	0.00144267	0.670852	0.999985	immunized_water_drinking	immunized_day7_Cpa3+/+_2-bottle_test
ENSMUSG00000036206	Sh3bp4	98402	156.445	1.4796e-06	0.00144267	0.987485	0.999985	immunized_water_drinking	immunized_day7_Cpa3+/+_2-bottle_test
ENSMUSG00000055013	Agap1	347722	265.525	-2.53031e-06	0.00144266	0.955538	0.999985	immunized_water_drinking	immunized_day7_Cpa3+/+_2-bottle_test
ENSMUSG00000044337	Ackr3	12778	54.5143	-1.68471e-07	0.00144268	0.938888	0.999985	immunized_water_drinking	immunized_day7_Cpa3+/+_2-bottle_test
ENSMUSG00000034432	Cops8	108679	320.328	2.4174e-06	0.00144265	0.666713	0.999985	immunized_water_drinking	immunized_day7_Cpa3+/+_2-bottle_test
ENSMUSG00000048126	Col6a3	12835	259.607	2.1116e-06	0.00144268	0.824449	0.999985	immunized_water_drinking	immunized_day7_Cpa3+/+_2-bottle_test
ENSMUSG00000026303	Mlph	171531	1807	-6.97262e-06	0.00144267	0.538111	0.999985	immunized_water_drinking	immunized_day7_Cpa3+/+_2-bottle_test
ENSMUSG00000026304	Rab17	19329	39.2874	7.59003e-07	0.00144268	0.800016	0.999985	immunized_water_drinking	immunized_day7_Cpa3+/+_2-bottle_test
ENSMUSG00000026305	Lrrfip1	16978	642.473	8.60574e-07	0.00144268	0.952165	0.999985	immunized_water_drinking	immunized_day7_Cpa3+/+_2-bottle_test
ENSMUSG00000100018	Gm7776		5.48087	4.39454e-07	0.00144269	0.556382	0.999985	immunized_water_drinking	immunized_day7_Cpa3+/+_2-bottle_test
ENSMUSG00000034353	Ramp1	51801	45.9137	3.29441e-06	0.00144268	0.342608	0.999985	immunized_water_drinking	immunized_day7_Cpa3+/+_2-bottle_test
ENSMUSG00000034343	Ube2f	67921	478.707	2.64345e-06	0.00144266	0.456062	0.999985	immunized_water_drinking	immunized_day7_Cpa3+/+_2-bottle_test
ENSMUSG00000083064	Gm7785		9.17949	-7.48854e-07	0.00144269	0.666778	0.999985	immunized_water_drinking	immunized_day7_Cpa3+/+_2-bottle_test
ENSMUSG00000026307	Scly	50880	182.616	4.91246e-07	0.00144265	0.933908	0.999985	immunized_water_drinking	immunized_day7_Cpa3+/+_2-bottle_test
ENSMUSG00000026308	Klhl30	70788	8.32731	-2.09711e-06	0.00144269	0.267088	0.999985	immunized_water_drinking	immunized_day7_Cpa3+/+_2-bottle_test
ENSMUSG00000047443	Erfe	227358	9.91869	6.28382e-07	0.00144269	0.690965	0.999985	immunized_water_drinking	immunized_day7_Cpa3+/+_2-bottle_test
ENSMUSG00000026309	Ilkap	67444	321.704	2.73737e-06	0.00144267	0.549839	0.999985	immunized_water_drinking	immunized_day7_Cpa3+/+_2-bottle_test
ENSMUSG00000067071	Hes6	55927	203.342	2.31537e-06	0.00144268	0.535021	0.999985	immunized_water_drinking	immunized_day7_Cpa3+/+_2-bottle_test
ENSMUSG00000055866	Per2	18627	67.3381	3.33856e-06	0.00144269	0.0394301	0.999985	immunized_water_drinking	immunized_day7_Cpa3+/+_2-bottle_test
ENSMUSG00000034292	Traf3ip1	74019	112.524	8.85093e-06	0.00144268	0.108881	0.999985	immunized_water_drinking	immunized_day7_Cpa3+/+_2-bottle_test
ENSMUSG00000026311	Asb1	65247	51.769	4.76655e-07	0.00144267	0.799907	0.999985	immunized_water_drinking	immunized_day7_Cpa3+/+_2-bottle_test
ENSMUSG00000026313	Hdac4	208727	127.809	-2.66397e-06	0.00144267	0.744721	0.999985	immunized_water_drinking	immunized_day7_Cpa3+/+_2-bottle_test
ENSMUSG00000026260	Ndufa10	67273	2105.82	2.46497e-06	0.00144267	0.852389	0.999985	immunized_water_drinking	immunized_day7_Cpa3+/+_2-bottle_test
ENSMUSG00000073616	Cops9	66915	486.225	2.01043e-06	0.00144269	0.452554	0.999985	immunized_water_drinking	immunized_day7_Cpa3+/+_2-bottle_test
ENSMUSG00000034220	Gpc1	14733	108.168	1.7963e-06	0.00144267	0.659615	0.999985	immunized_water_drinking	immunized_day7_Cpa3+/+_2-bottle_test
ENSMUSG00000047067	Dusp28	67446	73.2344	1.92541e-06	0.00144268	0.703887	0.999985	immunized_water_drinking	immunized_day7_Cpa3+/+_2-bottle_test
ENSMUSG00000097251	5033417F24Rik	75995	12.1208	2.03241e-06	0.00144269	0.335512	0.999985	immunized_water_drinking	immunized_day7_Cpa3+/+_2-bottle_test
ENSMUSG00000026269	Rnpepl1	108657	929.195	1.18014e-07	0.00144266	0.619304	0.999985	immunized_water_drinking	immunized_day7_Cpa3+/+_2-bottle_test
ENSMUSG00000026270	Capn10	23830	240.891	1.3187e-06	0.00144265	0.891676	0.999985	immunized_water_drinking	immunized_day7_Cpa3+/+_2-bottle_test
ENSMUSG00000026271	Gpr35	64095	21.5931	-1.47642e-06	0.00144269	0.466819	0.999985	immunized_water_drinking	immunized_day7_Cpa3+/+_2-bottle_test
ENSMUSG00000014602	Kif1a	16560	180.904	-1.56046e-06	0.00144267	0.711761	0.999985	immunized_water_drinking	immunized_day7_Cpa3+/+_2-bottle_test
ENSMUSG00000034159	Mab21l4	71874	112.349	-2.24539e-06	0.00144268	0.551193	0.999985	immunized_water_drinking	immunized_day7_Cpa3+/+_2-bottle_test
ENSMUSG00000047793	Sned1	208777	43.8768	-1.05362e-06	0.00144269	0.529025	0.999985	immunized_water_drinking	immunized_day7_Cpa3+/+_2-bottle_test
ENSMUSG00000026273	Mterf4	69821	124.976	5.91183e-06	0.00144267	0.732123	0.999985	immunized_water_drinking	immunized_day7_Cpa3+/+_2-bottle_test
ENSMUSG00000100351	Gm7867		19.4905	1.34554e-06	0.00144269	0.405313	0.999985	immunized_water_drinking	immunized_day7_Cpa3+/+_2-bottle_test
ENSMUSG00000026274	Pask	269224	20.6378	-4.10137e-07	0.00144269	0.861464	0.999985	immunized_water_drinking	immunized_day7_Cpa3+/+_2-bottle_test
ENSMUSG00000026275	Ppp1r7	66385	288.141	-8.74478e-06	0.00144266	0.133641	0.999985	immunized_water_drinking	immunized_day7_Cpa3+/+_2-bottle_test
ENSMUSG00000034107	Ano7	404545	576.835	-2.46658e-05	0.00144278	0.893592	0.999985	immunized_water_drinking	immunized_day7_Cpa3+/+_2-bottle_test
ENSMUSG00000034088	Hdlbp	110611	3982.84	4.73645e-05	0.00144305	0.346693	0.999985	immunized_water_drinking	immunized_day7_Cpa3+/+_2-bottle_test
ENSMUSG00000026276	Septin2	18000	8.94076	6.16761e-07	0.00144269	0.73912	0.999985	immunized_water_drinking	immunized_day7_Cpa3+/+_2-bottle_test
ENSMUSG00000034066	Farp2	227377	104.495	-1.82458e-05	0.00144272	0.861241	0.999985	immunized_water_drinking	immunized_day7_Cpa3+/+_2-bottle_test
ENSMUSG00000026277	Stk25	59041	1054.89	1.9819e-05	0.00144274	0.992054	0.999985	immunized_water_drinking	immunized_day7_Cpa3+/+_2-bottle_test
ENSMUSG00000026278	Bok	51800	246.698	2.96463e-06	0.00144268	0.126587	0.999985	immunized_water_drinking	immunized_day7_Cpa3+/+_2-bottle_test
ENSMUSG00000026279	Thap4	67026	497.157	2.90681e-06	0.00144266	0.572475	0.999985	immunized_water_drinking	immunized_day7_Cpa3+/+_2-bottle_test
ENSMUSG00000026280	Atg4b	66615	425.399	1.20381e-06	0.00144264	0.829302	0.999985	immunized_water_drinking	immunized_day7_Cpa3+/+_2-bottle_test
ENSMUSG00000026281	Dtymk	21915	189.036	1.39123e-05	0.00144271	0.223559	0.999985	immunized_water_drinking	immunized_day7_Cpa3+/+_2-bottle_test
ENSMUSG00000026283	Ing5	66262	175.531	-4.26784e-06	0.00144266	0.375401	0.999985	immunized_water_drinking	immunized_day7_Cpa3+/+_2-bottle_test
ENSMUSG00000073609	D2hgdh	98314	37.694	2.3054e-06	0.00144268	0.491009	0.999985	immunized_water_drinking	immunized_day7_Cpa3+/+_2-bottle_test
ENSMUSG00000093805	Gal3st2b	100041596	2.67843	-4.46045e-07	0.00144269	0.683836	0.999985	immunized_water_drinking	immunized_day7_Cpa3+/+_2-bottle_test
ENSMUSG00000100347	Gm7895		7.18274	-2.33784e-06	0.00144269	0.111479	0.999985	immunized_water_drinking	immunized_day7_Cpa3+/+_2-bottle_test
ENSMUSG00000051185	Fam174a	67698	118.017	2.16574e-06	0.00144268	0.960195	0.999985	immunized_water_drinking	immunized_day7_Cpa3+/+_2-bottle_test
ENSMUSG00000081051	Gm15427		204.586	2.63196e-06	0.00144269	0.174692	0.999985	immunized_water_drinking	immunized_day7_Cpa3+/+_2-bottle_test
ENSMUSG00000040710	St8sia4	20452	15.3138	2.74182e-07	0.00144269	0.787772	0.999985	immunized_water_drinking	immunized_day7_Cpa3+/+_2-bottle_test
ENSMUSG00000097814	Panct2	329217	8.39654	-3.36866e-07	0.00144269	0.789033	0.999985	immunized_water_drinking	immunized_day7_Cpa3+/+_2-bottle_test
ENSMUSG00000044757	Gm6430		8.20819	1.77469e-07	0.00144269	0.895561	0.999985	immunized_water_drinking	immunized_day7_Cpa3+/+_2-bottle_test
ENSMUSG00000044768	Macir	52392	298.745	1.7119e-08	0.00144268	0.998534	0.999985	immunized_water_drinking	immunized_day7_Cpa3+/+_2-bottle_test
ENSMUSG00000040648	Ppip5k2	227399	234.785	-5.56267e-07	0.00144268	0.849139	0.999985	immunized_water_drinking	immunized_day7_Cpa3+/+_2-bottle_test
ENSMUSG00000026333	Gin1	252876	46.1865	-6.2691e-07	0.00144268	0.910056	0.999985	immunized_water_drinking	immunized_day7_Cpa3+/+_2-bottle_test
ENSMUSG00000026335	Pam	18484	758.598	-8.88538e-06	0.00144267	0.204158	0.999985	immunized_water_drinking	immunized_day7_Cpa3+/+_2-bottle_test
ENSMUSG00000089782	Btf3-ps1		65.8117	2.43811e-06	0.00144269	0.297157	0.999985	immunized_water_drinking	immunized_day7_Cpa3+/+_2-bottle_test
ENSMUSG00000089706	B230216N24Rik	78603	7.76109	-1.13804e-06	0.00144269	0.479825	0.999985	immunized_water_drinking	immunized_day7_Cpa3+/+_2-bottle_test
ENSMUSG00000099634	Gm29462		3.92421	8.22493e-07	0.00144269	0.459678	0.999985	immunized_water_drinking	immunized_day7_Cpa3+/+_2-bottle_test
ENSMUSG00000082431	Prdx2-ps1		69.923	1.81005e-06	0.00144269	0.327495	0.999985	immunized_water_drinking	immunized_day7_Cpa3+/+_2-bottle_test
ENSMUSG00000099835	Gm29668		4.20055	1.5267e-06	0.00144269	0.111908	0.999985	immunized_water_drinking	immunized_day7_Cpa3+/+_2-bottle_test
ENSMUSG00000100222	Psmb6-ps2		7.48011	2.49809e-06	0.00144269	0.0413448	0.999985	immunized_water_drinking	immunized_day7_Cpa3+/+_2-bottle_test
ENSMUSG00000047496	Rnf152	320311	139.841	-2.8816e-06	0.00144268	0.66331	0.999985	immunized_water_drinking	immunized_day7_Cpa3+/+_2-bottle_test
ENSMUSG00000097482	Gm17634	100504568	14.4508	-1.92009e-06	0.00144269	0.387404	0.999985	immunized_water_drinking	immunized_day7_Cpa3+/+_2-bottle_test
ENSMUSG00000067017	Capza1-ps1		30.7937	2.20105e-06	0.00144269	0.389557	0.999985	immunized_water_drinking	immunized_day7_Cpa3+/+_2-bottle_test
ENSMUSG00000056536	Pign	27392	252.591	-3.21618e-06	0.00144268	0.631227	0.999985	immunized_water_drinking	immunized_day7_Cpa3+/+_2-bottle_test
ENSMUSG00000026319	Relch	227446	251.11	-3.85378e-06	0.00144268	0.337564	0.999985	immunized_water_drinking	immunized_day7_Cpa3+/+_2-bottle_test
ENSMUSG00000101330	Gm10193		14.09	1.04088e-07	0.00144269	0.962911	0.999985	immunized_water_drinking	immunized_day7_Cpa3+/+_2-bottle_test
ENSMUSG00000026321	Tnfrsf11a	21934	79.8416	3.50362e-06	0.00144268	0.7913	0.999985	immunized_water_drinking	immunized_day7_Cpa3+/+_2-bottle_test
ENSMUSG00000099843	Gm7160	635504	12.2594	-4.12656e-07	0.00144269	0.829582	0.999985	immunized_water_drinking	immunized_day7_Cpa3+/+_2-bottle_test
ENSMUSG00000038866	Zcchc2	227449	171.691	9.34978e-06	0.00144268	0.08449	0.999985	immunized_water_drinking	immunized_day7_Cpa3+/+_2-bottle_test
ENSMUSG00000044340	Phlpp1	98432	150.358	1.72337e-07	0.00144268	0.915227	0.999985	immunized_water_drinking	immunized_day7_Cpa3+/+_2-bottle_test
ENSMUSG00000057329	Bcl2	12043	89.8734	-6.50816e-08	0.00144268	0.986436	0.999985	immunized_water_drinking	immunized_day7_Cpa3+/+_2-bottle_test
ENSMUSG00000009905	Kdsr	70750	283.625	-4.85385e-06	0.00144266	0.262155	0.999985	immunized_water_drinking	immunized_day7_Cpa3+/+_2-bottle_test
ENSMUSG00000009907	Vps4b	20479	878.282	-3.74447e-06	0.00144267	0.368956	0.999985	immunized_water_drinking	immunized_day7_Cpa3+/+_2-bottle_test
ENSMUSG00000067006	Serpinb5	20724	658.449	-9.36245e-06	0.00144269	0.123589	0.999985	immunized_water_drinking	immunized_day7_Cpa3+/+_2-bottle_test
ENSMUSG00000059956	Serpinb12	71869	2965.66	-1.94765e-06	0.00144269	0.411303	0.999985	immunized_water_drinking	immunized_day7_Cpa3+/+_2-bottle_test
ENSMUSG00000048775	Serpinb13	241196	47.0753	-3.13726e-06	0.00144269	0.21012	0.999985	immunized_water_drinking	immunized_day7_Cpa3+/+_2-bottle_test
ENSMUSG00000044594	Serpinb3a	20248	484.866	-1.18288e-05	0.00144271	0.142377	0.999985	immunized_water_drinking	immunized_day7_Cpa3+/+_2-bottle_test
ENSMUSG00000073602	Serpinb3b	383548	191.504	-4.18269e-06	0.00144269	0.201449	0.999985	immunized_water_drinking	immunized_day7_Cpa3+/+_2-bottle_test
ENSMUSG00000073601	Serpinb3c	381286	249.547	-1.53784e-07	0.00144269	0.875572	0.999985	immunized_water_drinking	immunized_day7_Cpa3+/+_2-bottle_test
ENSMUSG00000026327	Serpinb11	66957	192.814	-2.51128e-06	0.00144269	0.366417	0.999985	immunized_water_drinking	immunized_day7_Cpa3+/+_2-bottle_test
ENSMUSG00000067001	Serpinb7	116872	104.23	-2.16426e-06	0.00144269	0.26751	0.999985	immunized_water_drinking	immunized_day7_Cpa3+/+_2-bottle_test
ENSMUSG00000062345	Serpinb2	18788	426.597	-2.54737e-06	0.00144269	0.23431	0.999985	immunized_water_drinking	immunized_day7_Cpa3+/+_2-bottle_test
ENSMUSG00000092572	Serpinb10	241197	46.0277	-2.09155e-06	0.00144268	0.684169	0.999985	immunized_water_drinking	immunized_day7_Cpa3+/+_2-bottle_test
ENSMUSG00000026315	Serpinb8	20725	220.919	-4.60079e-06	0.00144268	0.261385	0.999985	immunized_water_drinking	immunized_day7_Cpa3+/+_2-bottle_test
ENSMUSG00000100025	Gm8141		34.0019	4.55077e-06	0.00144269	0.0910208	0.999985	immunized_water_drinking	immunized_day7_Cpa3+/+_2-bottle_test
ENSMUSG00000047216	Cdh19	227485	14.5581	-4.73909e-06	0.00144269	0.045324	0.999985	immunized_water_drinking	immunized_day7_Cpa3+/+_2-bottle_test
ENSMUSG00000038702	Dsel	319901	44.1427	-1.07228e-06	0.00144269	0.647117	0.999985	immunized_water_drinking	immunized_day7_Cpa3+/+_2-bottle_test
ENSMUSG00000101875	Gm6028		11.3921	7.8334e-07	0.00144269	0.643985	0.999985	immunized_water_drinking	immunized_day7_Cpa3+/+_2-bottle_test
ENSMUSG00000070695	Cntnap5a	636808	10.6855	-3.33624e-06	0.00144269	0.0935847	0.999985	immunized_water_drinking	immunized_day7_Cpa3+/+_2-bottle_test
ENSMUSG00000026374	Tsn	22099	454.949	-1.78595e-06	0.00144265	0.654768	0.999985	immunized_water_drinking	immunized_day7_Cpa3+/+_2-bottle_test
ENSMUSG00000026377	Nifk	67949	326.513	-8.43059e-07	0.00144267	0.825815	0.999985	immunized_water_drinking	immunized_day7_Cpa3+/+_2-bottle_test
ENSMUSG00000064302	Clasp1	76707	277.059	3.5201e-07	0.00144268	0.913758	0.999985	immunized_water_drinking	immunized_day7_Cpa3+/+_2-bottle_test
ENSMUSG00000026380	Tfcp2l1	81879	1117.55	-2.46732e-07	0.00144266	0.977356	0.999985	immunized_water_drinking	immunized_day7_Cpa3+/+_2-bottle_test
ENSMUSG00000048402	Gli2	14633	19.0548	1.43231e-07	0.00144269	0.929784	0.999985	immunized_water_drinking	immunized_day7_Cpa3+/+_2-bottle_test
ENSMUSG00000100767	Gm3508		8.28502	1.65373e-06	0.00144269	0.0953569	0.999985	immunized_water_drinking	immunized_day7_Cpa3+/+_2-bottle_test
ENSMUSG00000037035	Inhbb	16324	55.8695	3.34993e-06	0.00144268	0.291294	0.999985	immunized_water_drinking	immunized_day7_Cpa3+/+_2-bottle_test
ENSMUSG00000004451	Ralb	64143	638.76	-2.16541e-06	0.00144266	0.37944	0.999985	immunized_water_drinking	immunized_day7_Cpa3+/+_2-bottle_test
ENSMUSG00000098923	Tmem185b	226351	84.6619	5.56653e-06	0.00144267	0.358377	0.999985	immunized_water_drinking	immunized_day7_Cpa3+/+_2-bottle_test
ENSMUSG00000026383	Epb41l5	226352	217.252	6.78465e-08	0.00144266	0.769628	0.999985	immunized_water_drinking	immunized_day7_Cpa3+/+_2-bottle_test
ENSMUSG00000026384	Ptpn4	19258	84.0706	6.81033e-08	0.00144269	0.983719	0.999985	immunized_water_drinking	immunized_day7_Cpa3+/+_2-bottle_test
ENSMUSG00000036975	Tmem177	66343	70.7833	4.6697e-06	0.00144268	0.977829	0.999985	immunized_water_drinking	immunized_day7_Cpa3+/+_2-bottle_test
ENSMUSG00000026387	Sctr	319229	243.745	3.19907e-06	0.00144268	0.397712	0.999985	immunized_water_drinking	immunized_day7_Cpa3+/+_2-bottle_test
ENSMUSG00000050777	Tmem37	170706	35.7339	1.98934e-06	0.00144269	0.451274	0.999985	immunized_water_drinking	immunized_day7_Cpa3+/+_2-bottle_test
ENSMUSG00000026385	Dbi	13167	4800.92	3.82829e-06	0.00144268	0.278636	0.999985	immunized_water_drinking	immunized_day7_Cpa3+/+_2-bottle_test
ENSMUSG00000026388	3110009E18Rik	73103	22.3803	2.71822e-06	0.00144269	0.409247	0.999985	immunized_water_drinking	immunized_day7_Cpa3+/+_2-bottle_test
ENSMUSG00000026389	Steap3	68428	93.2978	6.14401e-06	0.00144267	0.958377	0.999985	immunized_water_drinking	immunized_day7_Cpa3+/+_2-bottle_test
ENSMUSG00000036907	C1ql2	226359	5.53042	-6.67026e-07	0.00144269	0.662748	0.999985	immunized_water_drinking	immunized_day7_Cpa3+/+_2-bottle_test
ENSMUSG00000003721	Insig2	72999	369.501	-2.06849e-05	0.00144273	0.787431	0.999985	immunized_water_drinking	immunized_day7_Cpa3+/+_2-bottle_test
ENSMUSG00000104253	Gm37174		3.52754	1.1012e-06	0.00144269	0.361222	0.999985	immunized_water_drinking	immunized_day7_Cpa3+/+_2-bottle_test
ENSMUSG00000101791	2210011K15Rik		5.14244	-1.23458e-07	0.00144269	0.91892	0.999985	immunized_water_drinking	immunized_day7_Cpa3+/+_2-bottle_test
ENSMUSG00000026339	Ccdc93	70829	155.897	1.39833e-06	0.00144268	0.703517	0.999985	immunized_water_drinking	immunized_day7_Cpa3+/+_2-bottle_test
ENSMUSG00000001674	Ddx18	66942	198.551	-1.09062e-06	0.00144266	0.85204	0.999985	immunized_water_drinking	immunized_day7_Cpa3+/+_2-bottle_test
ENSMUSG00000100405	Gm28911		57.9667	3.62475e-06	0.00144269	0.147594	0.999985	immunized_water_drinking	immunized_day7_Cpa3+/+_2-bottle_test
ENSMUSG00000036815	Dpp10	269109	5.90521	5.9848e-07	0.00144269	0.690402	0.999985	immunized_water_drinking	immunized_day7_Cpa3+/+_2-bottle_test
ENSMUSG00000026341	Actr3	74117	2445.38	-1.30372e-06	0.00144266	0.792838	0.999985	immunized_water_drinking	immunized_day7_Cpa3+/+_2-bottle_test
ENSMUSG00000026342	Slc35f5	74150	828.358	-3.92044e-06	0.00144266	0.250412	0.999985	immunized_water_drinking	immunized_day7_Cpa3+/+_2-bottle_test
ENSMUSG00000026343	Gpr39	71111	279.988	1.94759e-06	0.00144267	0.817656	0.999985	immunized_water_drinking	immunized_day7_Cpa3+/+_2-bottle_test
ENSMUSG00000026344	Lypd1	72585	4.08698	-1.61436e-06	0.00144269	0.33273	0.999985	immunized_water_drinking	immunized_day7_Cpa3+/+_2-bottle_test
ENSMUSG00000049690	Nckap5	210356	11.6997	-8.11123e-07	0.00144269	0.843841	0.999985	immunized_water_drinking	immunized_day7_Cpa3+/+_2-bottle_test
ENSMUSG00000036155	Mgat5	107895	170.976	-3.8509e-07	0.00144267	0.845084	0.999985	immunized_water_drinking	immunized_day7_Cpa3+/+_2-bottle_test
ENSMUSG00000099471	Gm8451		162.909	1.97443e-06	0.00144269	0.453952	0.999985	immunized_water_drinking	immunized_day7_Cpa3+/+_2-bottle_test
ENSMUSG00000026347	Tmem163	72160	5.65514	1.24162e-07	0.00144269	0.92572	0.999985	immunized_water_drinking	immunized_day7_Cpa3+/+_2-bottle_test
ENSMUSG00000026349	Ccnt2	72949	256.652	3.53878e-06	0.00144266	0.477751	0.999985	immunized_water_drinking	immunized_day7_Cpa3+/+_2-bottle_test
ENSMUSG00000036104	Rab3gap1	226407	380.734	-3.15492e-06	0.00144267	0.498159	0.999985	immunized_water_drinking	immunized_day7_Cpa3+/+_2-bottle_test
ENSMUSG00000036086	Zranb3	226409	35.4333	2.497e-06	0.00144268	0.669451	0.999985	immunized_water_drinking	immunized_day7_Cpa3+/+_2-bottle_test
ENSMUSG00000058603	Rpl28-ps1		46.246	2.95022e-06	0.00144269	0.215066	0.999985	immunized_water_drinking	immunized_day7_Cpa3+/+_2-bottle_test
ENSMUSG00000056211	R3hdm1	226412	273.822	-1.45858e-06	0.00144267	0.735801	0.999985	immunized_water_drinking	immunized_day7_Cpa3+/+_2-bottle_test
ENSMUSG00000026353	Ubxn4	67812	705.867	-2.50285e-05	0.00144274	0.995358	0.999985	immunized_water_drinking	immunized_day7_Cpa3+/+_2-bottle_test
ENSMUSG00000026355	Mcm6	17219	201.805	1.84441e-06	0.00144268	0.353088	0.999985	immunized_water_drinking	immunized_day7_Cpa3+/+_2-bottle_test
ENSMUSG00000026356	Dars	226414	376.622	-7.58574e-06	0.00144268	0.153377	0.999985	immunized_water_drinking	immunized_day7_Cpa3+/+_2-bottle_test
ENSMUSG00000100078	Gm6170		67.6336	-5.39472e-08	0.00144268	0.981658	0.999985	immunized_water_drinking	immunized_day7_Cpa3+/+_2-bottle_test
ENSMUSG00000045382	Cxcr4	12767	27.5322	2.04948e-06	0.00144269	0.416233	0.999985	immunized_water_drinking	immunized_day7_Cpa3+/+_2-bottle_test
ENSMUSG00000094122	Rpl31-ps9		6.09431	2.0297e-07	0.00144269	0.860762	0.999985	immunized_water_drinking	immunized_day7_Cpa3+/+_2-bottle_test
ENSMUSG00000026401	Cd55b	13137	2.19177	-6.67098e-07	0.00144269	0.511129	0.999985	immunized_water_drinking	immunized_day7_Cpa3+/+_2-bottle_test
ENSMUSG00000086825	Gm15675		47.3519	1.67989e-06	0.00144268	0.587541	0.999985	immunized_water_drinking	immunized_day7_Cpa3+/+_2-bottle_test
ENSMUSG00000026399	Cd55	13136	529.729	-3.7386e-06	0.00144267	0.925737	0.999985	immunized_water_drinking	immunized_day7_Cpa3+/+_2-bottle_test
ENSMUSG00000026405	C4bp	12269	60.9348	3.91033e-06	0.00144269	0.0960716	0.999985	immunized_water_drinking	immunized_day7_Cpa3+/+_2-bottle_test
ENSMUSG00000026409	Pfkfb2	18640	83.6197	1.60841e-06	0.00144267	0.683757	0.999985	immunized_water_drinking	immunized_day7_Cpa3+/+_2-bottle_test
ENSMUSG00000046404	Yod1	226418	153.794	1.01438e-06	0.00144267	0.878934	0.999985	immunized_water_drinking	immunized_day7_Cpa3+/+_2-bottle_test
ENSMUSG00000042510	AA986860	212439	792.469	-4.19621e-06	0.00144265	0.859322	0.999985	immunized_water_drinking	immunized_day7_Cpa3+/+_2-bottle_test
ENSMUSG00000026417	Pigr	18703	491.682	3.1752e-06	0.00144269	0.116394	0.999985	immunized_water_drinking	immunized_day7_Cpa3+/+_2-bottle_test
ENSMUSG00000016528	Mapkapk2	17164	1053.11	-6.82213e-06	0.00144266	0.584039	0.999985	immunized_water_drinking	immunized_day7_Cpa3+/+_2-bottle_test
ENSMUSG00000016526	Dyrk3	226419	10.7841	7.96614e-07	0.00144269	0.676791	0.999985	immunized_water_drinking	immunized_day7_Cpa3+/+_2-bottle_test
ENSMUSG00000026427	Eif2d	16865	442.429	-1.82307e-06	0.00144265	0.763478	0.999985	immunized_water_drinking	immunized_day7_Cpa3+/+_2-bottle_test
ENSMUSG00000026430	Rassf5	54354	138.301	-2.78931e-06	0.00144268	0.458356	0.999985	immunized_water_drinking	immunized_day7_Cpa3+/+_2-bottle_test
ENSMUSG00000042349	Ikbke	56489	116.455	-3.1934e-06	0.00144266	0.532843	0.999985	immunized_water_drinking	immunized_day7_Cpa3+/+_2-bottle_test
ENSMUSG00000026425	Srgap2	14270	193.27	-6.4727e-06	0.00144268	0.636091	0.999985	immunized_water_drinking	immunized_day7_Cpa3+/+_2-bottle_test
ENSMUSG00000055184	Fam72a	108900	7.76849	5.87029e-07	0.00144269	0.921517	0.999985	immunized_water_drinking	immunized_day7_Cpa3+/+_2-bottle_test
ENSMUSG00000026432	Avpr1b	26361	7.43047	-2.23246e-07	0.00144269	0.901757	0.999985	immunized_water_drinking	immunized_day7_Cpa3+/+_2-bottle_test
ENSMUSG00000004552	Ctse	13034	20365.6	-0.000224035	0.00145153	0.664874	0.999985	immunized_water_drinking	immunized_day7_Cpa3+/+_2-bottle_test
ENSMUSG00000052688	Rab7b	226421	41.2576	-1.95661e-06	0.00144268	0.511865	0.999985	immunized_water_drinking	immunized_day7_Cpa3+/+_2-bottle_test
ENSMUSG00000042268	Slc26a9	320718	2830.56	0.0003022	0.00145911	0.668079	0.999985	immunized_water_drinking	immunized_day7_Cpa3+/+_2-bottle_test
ENSMUSG00000042251	Pm20d1	212933	90.6651	2.31775e-06	0.00144268	0.724602	0.999985	immunized_water_drinking	immunized_day7_Cpa3+/+_2-bottle_test
ENSMUSG00000013275	Slc41a1	98396	200.889	-1.54828e-06	0.00144268	0.488631	0.999985	immunized_water_drinking	immunized_day7_Cpa3+/+_2-bottle_test
ENSMUSG00000026433	Rab29	226422	128.169	-5.42476e-07	0.00144267	0.896128	0.999985	immunized_water_drinking	immunized_day7_Cpa3+/+_2-bottle_test
ENSMUSG00000026434	Nucks1	98415	708.053	6.87931e-06	0.00144267	0.928156	0.999985	immunized_water_drinking	immunized_day7_Cpa3+/+_2-bottle_test
ENSMUSG00000026435	Slc45a3	212980	805.148	6.56549e-06	0.00144267	0.156761	0.999985	immunized_water_drinking	immunized_day7_Cpa3+/+_2-bottle_test
ENSMUSG00000026436	Elk4	13714	272.72	4.2059e-06	0.00144267	0.335722	0.999985	immunized_water_drinking	immunized_day7_Cpa3+/+_2-bottle_test
ENSMUSG00000059149	Mfsd4a	213006	1305.36	-2.45888e-06	0.00144267	0.624786	0.999985	immunized_water_drinking	immunized_day7_Cpa3+/+_2-bottle_test
ENSMUSG00000026437	Cdk18	18557	601.682	4.56627e-06	0.00144266	0.379871	0.999985	immunized_water_drinking	immunized_day7_Cpa3+/+_2-bottle_test
ENSMUSG00000042115	Klhdc8a	213417	21.2372	-2.3633e-06	0.00144269	0.30278	0.999985	immunized_water_drinking	immunized_day7_Cpa3+/+_2-bottle_test
ENSMUSG00000009772	Nuak2	74137	42.3627	-9.48724e-07	0.00144268	0.76862	0.999985	immunized_water_drinking	immunized_day7_Cpa3+/+_2-bottle_test
ENSMUSG00000042066	Tmcc2	68875	40.7075	-5.30181e-07	0.00144268	0.856907	0.999985	immunized_water_drinking	immunized_day7_Cpa3+/+_2-bottle_test
ENSMUSG00000042046	Dstyk	213452	189.651	-2.60013e-06	0.00144266	0.603142	0.999985	immunized_water_drinking	immunized_day7_Cpa3+/+_2-bottle_test
ENSMUSG00000026439	Rbbp5	213464	214.44	6.93942e-06	0.00144267	0.393221	0.999985	immunized_water_drinking	immunized_day7_Cpa3+/+_2-bottle_test
ENSMUSG00000048174	Tmem81	74626	39.6665	3.01337e-06	0.00144268	0.318671	0.999985	immunized_water_drinking	immunized_day7_Cpa3+/+_2-bottle_test
ENSMUSG00000026442	Nfasc	269116	40.2765	8.95339e-07	0.00144268	0.782886	0.999985	immunized_water_drinking	immunized_day7_Cpa3+/+_2-bottle_test
ENSMUSG00000026443	Lrrn2	16980	28.2611	-9.05812e-07	0.00144269	0.533159	0.999985	immunized_water_drinking	immunized_day7_Cpa3+/+_2-bottle_test
ENSMUSG00000054387	Mdm4	17248	334.908	9.55334e-07	0.00144267	0.802023	0.999985	immunized_water_drinking	immunized_day7_Cpa3+/+_2-bottle_test
ENSMUSG00000100228	Gm29257		35.3109	2.84733e-06	0.00144269	0.16311	0.999985	immunized_water_drinking	immunized_day7_Cpa3+/+_2-bottle_test
ENSMUSG00000026447	Pik3c2b	240752	173.044	-4.52057e-07	0.00144267	0.98986	0.999985	immunized_water_drinking	immunized_day7_Cpa3+/+_2-bottle_test
ENSMUSG00000046062	Ppp1r15b	108954	1048.39	6.98786e-07	0.00144264	0.585438	0.999985	immunized_water_drinking	immunized_day7_Cpa3+/+_2-bottle_test
ENSMUSG00000041757	Plekha6	240753	927.854	5.32336e-07	0.00144267	0.952857	0.999985	immunized_water_drinking	immunized_day7_Cpa3+/+_2-bottle_test
ENSMUSG00000101693	Gm19461		4.79188	3.37193e-07	0.00144269	0.782974	0.999985	immunized_water_drinking	immunized_day7_Cpa3+/+_2-bottle_test
ENSMUSG00000103421	Golt1a	68338	5.73632	-2.84982e-07	0.00144269	0.844623	0.999985	immunized_water_drinking	immunized_day7_Cpa3+/+_2-bottle_test
ENSMUSG00000070644	Etnk2	214253	67.8918	2.80384e-06	0.00144269	0.804565	0.999985	immunized_water_drinking	immunized_day7_Cpa3+/+_2-bottle_test
ENSMUSG00000070643	Sox13	20668	224.098	3.49517e-06	0.00144266	0.550488	0.999985	immunized_water_drinking	immunized_day7_Cpa3+/+_2-bottle_test
ENSMUSG00000090553	Snrpe	20643	342.755	2.18064e-06	0.00144269	0.400186	0.999985	immunized_water_drinking	immunized_day7_Cpa3+/+_2-bottle_test
ENSMUSG00000102976	Zc3h11a	70579	22.4196	1.19212e-06	0.00144269	0.462692	0.999985	immunized_water_drinking	immunized_day7_Cpa3+/+_2-bottle_test
ENSMUSG00000094410	Zbed6	667118	59.9277	2.37477e-07	0.00144269	0.793774	0.999985	immunized_water_drinking	immunized_day7_Cpa3+/+_2-bottle_test
ENSMUSG00000051998	Lax1	240754	6.18118	3.72729e-07	0.00144269	0.80577	0.999985	immunized_water_drinking	immunized_day7_Cpa3+/+_2-bottle_test
ENSMUSG00000026463	Atp2b4	381290	518.079	-3.29572e-06	0.00144268	0.361688	0.999985	immunized_water_drinking	immunized_day7_Cpa3+/+_2-bottle_test
ENSMUSG00000010311	Optc	269120	102.794	-3.49703e-06	0.00144267	0.265485	0.999985	immunized_water_drinking	immunized_day7_Cpa3+/+_2-bottle_test
ENSMUSG00000041577	Prelp	116847	435.028	-5.24581e-06	0.00144268	0.509855	0.999985	immunized_water_drinking	immunized_day7_Cpa3+/+_2-bottle_test
ENSMUSG00000041559	Fmod	14264	29.0983	-2.49476e-06	0.00144269	0.56757	0.999985	immunized_water_drinking	immunized_day7_Cpa3+/+_2-bottle_test
ENSMUSG00000020423	Btg2	12227	999.388	-1.36352e-05	0.00144268	0.535054	0.999985	immunized_water_drinking	immunized_day7_Cpa3+/+_2-bottle_test
ENSMUSG00000073559	Gm8618	667414	6.34808	9.72797e-07	0.00144269	0.441149	0.999985	immunized_water_drinking	immunized_day7_Cpa3+/+_2-bottle_test
ENSMUSG00000026450	Chit1	71884	619.121	-4.92101e-07	0.00144268	0.855427	0.999985	immunized_water_drinking	immunized_day7_Cpa3+/+_2-bottle_test
ENSMUSG00000064246	Chil1	12654	20.1631	7.31723e-07	0.00144269	0.752686	0.999985	immunized_water_drinking	immunized_day7_Cpa3+/+_2-bottle_test
ENSMUSG00000042429	Adora1	11539	376.59	-7.38994e-06	0.00144266	0.191632	0.999985	immunized_water_drinking	immunized_day7_Cpa3+/+_2-bottle_test
ENSMUSG00000026458	Ppfia4	68507	23.1074	-2.1395e-06	0.00144268	0.464679	0.999985	immunized_water_drinking	immunized_day7_Cpa3+/+_2-bottle_test
ENSMUSG00000042305	Tmem183a	57439	863.041	-2.78856e-07	0.00144264	0.914795	0.999985	immunized_water_drinking	immunized_day7_Cpa3+/+_2-bottle_test
ENSMUSG00000026456	Cyb5r1	72017	190.236	1.9345e-06	0.00144268	0.633536	0.999985	immunized_water_drinking	immunized_day7_Cpa3+/+_2-bottle_test
ENSMUSG00000026457	Adipor1	72674	1468.2	-3.48535e-06	0.00144266	0.935854	0.999985	immunized_water_drinking	immunized_day7_Cpa3+/+_2-bottle_test
ENSMUSG00000026455	Klhl12	240756	149.576	-5.8066e-06	0.00144267	0.243975	0.999985	immunized_water_drinking	immunized_day7_Cpa3+/+_2-bottle_test
ENSMUSG00000042229	Rabif	98710	238.281	7.80133e-07	0.00144265	0.899712	0.999985	immunized_water_drinking	immunized_day7_Cpa3+/+_2-bottle_test
ENSMUSG00000096712	Gm15454		16.3118	1.7784e-06	0.00144269	0.22069	0.999985	immunized_water_drinking	immunized_day7_Cpa3+/+_2-bottle_test
ENSMUSG00000042207	Kdm5b	75605	330.58	-3.60577e-07	0.00144266	0.658418	0.999985	immunized_water_drinking	immunized_day7_Cpa3+/+_2-bottle_test
ENSMUSG00000026452	Syt2	20980	5.54449	8.4565e-07	0.00144269	0.5333	0.999985	immunized_water_drinking	immunized_day7_Cpa3+/+_2-bottle_test
ENSMUSG00000073557	Ppp1r12b	329251	831.142	-1.12071e-05	0.0014427	0.40717	0.999985	immunized_water_drinking	immunized_day7_Cpa3+/+_2-bottle_test
ENSMUSG00000026429	Ube2t	67196	18.1977	2.01084e-06	0.00144269	0.386139	0.999985	immunized_water_drinking	immunized_day7_Cpa3+/+_2-bottle_test
ENSMUSG00000042793	Lgr6	329252	30.3622	-1.749e-06	0.00144269	0.133039	0.999985	immunized_water_drinking	immunized_day7_Cpa3+/+_2-bottle_test
ENSMUSG00000031506	Ptpn7	320139	11.0046	1.10342e-06	0.00144269	0.537003	0.999985	immunized_water_drinking	immunized_day7_Cpa3+/+_2-bottle_test
ENSMUSG00000026426	Arl8a	68724	381.047	-2.7304e-06	0.00144265	0.638679	0.999985	immunized_water_drinking	immunized_day7_Cpa3+/+_2-bottle_test
ENSMUSG00000085311	Gm15445		2.10847	-1.06496e-06	0.00144269	0.286669	0.999985	immunized_water_drinking	immunized_day7_Cpa3+/+_2-bottle_test
ENSMUSG00000026424	Gpr37l1	171469	30.9362	-6.50857e-08	0.00144269	0.977227	0.999985	immunized_water_drinking	immunized_day7_Cpa3+/+_2-bottle_test
ENSMUSG00000079139	Gm4204		33.5595	-3.94297e-06	0.00144269	0.189941	0.999985	immunized_water_drinking	immunized_day7_Cpa3+/+_2-bottle_test
ENSMUSG00000003051	Elf3	13710	3060.21	4.35081e-06	0.00144267	0.351093	0.999985	immunized_water_drinking	immunized_day7_Cpa3+/+_2-bottle_test
ENSMUSG00000041926	Rnpep	215615	1222.16	3.26525e-06	0.00144266	0.596414	0.999985	immunized_water_drinking	immunized_day7_Cpa3+/+_2-bottle_test
ENSMUSG00000062580	Timm17a	21854	615.188	-8.71633e-07	0.00144266	0.843121	0.999985	immunized_water_drinking	immunized_day7_Cpa3+/+_2-bottle_test
ENSMUSG00000048096	Lmod1	93689	618.424	-3.94229e-06	0.00144268	0.304708	0.999985	immunized_water_drinking	immunized_day7_Cpa3+/+_2-bottle_test
ENSMUSG00000041889	Shisa4	77552	108.002	1.2646e-06	0.00144268	0.623714	0.999985	immunized_water_drinking	immunized_day7_Cpa3+/+_2-bottle_test
ENSMUSG00000041879	Ipo9	226432	247.553	-5.88387e-07	0.00144266	0.858046	0.999985	immunized_water_drinking	immunized_day7_Cpa3+/+_2-bottle_test
ENSMUSG00000009418	Nav1	215690	110.95	-6.72478e-07	0.00144268	0.940525	0.999985	immunized_water_drinking	immunized_day7_Cpa3+/+_2-bottle_test
ENSMUSG00000026421	Csrp1	13007	5945.37	-3.45846e-07	0.00144267	0.935294	0.999985	immunized_water_drinking	immunized_day7_Cpa3+/+_2-bottle_test
ENSMUSG00000041801	Phlda3	27280	210.41	2.55246e-06	0.00144268	0.557521	0.999985	immunized_water_drinking	immunized_day7_Cpa3+/+_2-bottle_test
ENSMUSG00000026418	Tnni1	21952	3.25616	4.49609e-07	0.00144269	0.728052	0.999985	immunized_water_drinking	immunized_day7_Cpa3+/+_2-bottle_test
ENSMUSG00000041782	Lad1	16763	1567.58	-4.37075e-06	0.00144265	0.627771	0.999985	immunized_water_drinking	immunized_day7_Cpa3+/+_2-bottle_test
ENSMUSG00000026414	Tnnt2	21956	17.8331	2.45931e-06	0.00144269	0.331248	0.999985	immunized_water_drinking	immunized_day7_Cpa3+/+_2-bottle_test
ENSMUSG00000026413	Pkp1	18772	1069.73	-2.48421e-06	0.00144268	0.386113	0.999985	immunized_water_drinking	immunized_day7_Cpa3+/+_2-bottle_test
ENSMUSG00000026411	Tmem9	66241	208.868	-4.74377e-06	0.00144266	0.354711	0.999985	immunized_water_drinking	immunized_day7_Cpa3+/+_2-bottle_test
ENSMUSG00000041642	Kif21b	16565	25.4116	-2.28525e-07	0.00144269	0.998706	0.999985	immunized_water_drinking	immunized_day7_Cpa3+/+_2-bottle_test
ENSMUSG00000087230	Mroh3	76422	31.6804	8.32587e-07	0.00144269	0.740016	0.999985	immunized_water_drinking	immunized_day7_Cpa3+/+_2-bottle_test
ENSMUSG00000041605	Inava	67313	389.331	2.23804e-06	0.00144267	0.406573	0.999985	immunized_water_drinking	immunized_day7_Cpa3+/+_2-bottle_test
ENSMUSG00000041570	Camsap2	67886	440.353	-3.11465e-06	0.00144269	0.767155	0.999985	immunized_water_drinking	immunized_day7_Cpa3+/+_2-bottle_test
ENSMUSG00000026404	Ddx59	67997	49.3897	-6.82636e-06	0.00144269	0.142398	0.999985	immunized_water_drinking	immunized_day7_Cpa3+/+_2-bottle_test
ENSMUSG00000041498	Kif14	381293	113.815	2.04945e-06	0.00144269	0.479923	0.999985	immunized_water_drinking	immunized_day7_Cpa3+/+_2-bottle_test
ENSMUSG00000041483	Zfp281	226442	51.2411	-1.27335e-06	0.00144268	0.665705	0.999985	immunized_water_drinking	immunized_day7_Cpa3+/+_2-bottle_test
ENSMUSG00000097113	Gm19705	100503460	3.07429	-1.64285e-06	0.00144269	0.142652	0.999985	immunized_water_drinking	immunized_day7_Cpa3+/+_2-bottle_test
ENSMUSG00000103953	Gm29718		3.44957	-1.1178e-07	0.00144269	0.876944	0.999985	immunized_water_drinking	immunized_day7_Cpa3+/+_2-bottle_test
ENSMUSG00000026395	Ptprc	19264	51.9633	4.57013e-06	0.00144269	0.0800025	0.999985	immunized_water_drinking	immunized_day7_Cpa3+/+_2-bottle_test
ENSMUSG00000026395	Ptprc	19264	51.9633	4.57013e-06	0.00144269	0.0800025	0.999985	immunized_water_drinking	immunized_day7_Cpa3+/+_2-bottle_test
ENSMUSG00000026395	Ptprc	19264	51.9633	4.57013e-06	0.00144269	0.0800025	0.999985	immunized_water_drinking	immunized_day7_Cpa3+/+_2-bottle_test
ENSMUSG00000026393	Nek7	59125	621.714	-2.89865e-06	0.00144267	0.524599	0.999985	immunized_water_drinking	immunized_day7_Cpa3+/+_2-bottle_test
ENSMUSG00000079283	2310009B15Rik	69549	24.0821	3.46396e-06	0.00144269	0.480453	0.999985	immunized_water_drinking	immunized_day7_Cpa3+/+_2-bottle_test
ENSMUSG00000056268	Dennd1b	329260	146.536	5.84694e-09	0.00144267	0.9996	0.999985	immunized_water_drinking	immunized_day7_Cpa3+/+_2-bottle_test
ENSMUSG00000063681	Crb1	170788	3.17128	7.32289e-07	0.00144269	0.534944	0.999985	immunized_water_drinking	immunized_day7_Cpa3+/+_2-bottle_test
ENSMUSG00000033964	Zbtb41	226470	134.341	-1.34565e-07	0.00144269	0.932987	0.999985	immunized_water_drinking	immunized_day7_Cpa3+/+_2-bottle_test
ENSMUSG00000033952	Aspm	12316	48.8367	3.90545e-07	0.00144269	0.868822	0.999985	immunized_water_drinking	immunized_day7_Cpa3+/+_2-bottle_test
ENSMUSG00000104496	Gm5837		7.58046	-5.38001e-07	0.00144269	0.738753	0.999985	immunized_water_drinking	immunized_day7_Cpa3+/+_2-bottle_test
ENSMUSG00000026365	Cfh	12628	177.04	-4.01272e-08	0.00144269	0.305296	0.999985	immunized_water_drinking	immunized_day7_Cpa3+/+_2-bottle_test
ENSMUSG00000052726	Kcnt2	240776	6.70835	2.92904e-07	0.00144269	0.842965	0.999985	immunized_water_drinking	immunized_day7_Cpa3+/+_2-bottle_test
ENSMUSG00000101795	Gm5835		199.771	3.76547e-07	0.00144268	0.908807	0.999985	immunized_water_drinking	immunized_day7_Cpa3+/+_2-bottle_test
ENSMUSG00000026361	Cdc73	214498	256.064	7.33155e-07	0.00144267	0.861568	0.999985	immunized_water_drinking	immunized_day7_Cpa3+/+_2-bottle_test
ENSMUSG00000033849	B3galt2	26878	1.9175	1.13964e-07	0.00144269	0.961571	0.999985	immunized_water_drinking	immunized_day7_Cpa3+/+_2-bottle_test
ENSMUSG00000018196	Glrx2	69367	297.946	1.17406e-06	0.00144267	0.83509	0.999985	immunized_water_drinking	immunized_day7_Cpa3+/+_2-bottle_test
ENSMUSG00000018199	Ro60	20822	240.23	-1.44832e-06	0.00144268	0.974068	0.999985	immunized_water_drinking	immunized_day7_Cpa3+/+_2-bottle_test
ENSMUSG00000018189	Uchl5	56207	294.456	-1.37547e-05	0.0014427	0.894848	0.999985	immunized_water_drinking	immunized_day7_Cpa3+/+_2-bottle_test
ENSMUSG00000100455	Gm29170		5.42531	8.38846e-07	0.00144269	0.854506	0.999985	immunized_water_drinking	immunized_day7_Cpa3+/+_2-bottle_test
ENSMUSG00000026360	Rgs2	19735	292.708	-9.7916e-06	0.00144269	0.308145	0.999985	immunized_water_drinking	immunized_day7_Cpa3+/+_2-bottle_test
ENSMUSG00000051079	Rgs13	246709	20.4913	5.63783e-06	0.00144269	0.0165591	0.999985	immunized_water_drinking	immunized_day7_Cpa3+/+_2-bottle_test
ENSMUSG00000026358	Rgs1	50778	15.0455	2.19847e-06	0.00144269	0.441915	0.999985	immunized_water_drinking	immunized_day7_Cpa3+/+_2-bottle_test
ENSMUSG00000100441	Gm7266		55.66	1.85003e-06	0.00144269	0.381959	0.999985	immunized_water_drinking	immunized_day7_Cpa3+/+_2-bottle_test
ENSMUSG00000026357	Rgs18	64214	2.97976	-1.07946e-07	0.00144269	0.786986	0.999985	immunized_water_drinking	immunized_day7_Cpa3+/+_2-bottle_test
ENSMUSG00000056220	Pla2g4a	18783	290.587	1.99202e-06	0.00144268	0.732671	0.999985	immunized_water_drinking	immunized_day7_Cpa3+/+_2-bottle_test
ENSMUSG00000032487	Ptgs2	19225	8.17312	-7.95629e-07	0.00144269	0.6508	0.999985	immunized_water_drinking	immunized_day7_Cpa3+/+_2-bottle_test
ENSMUSG00000099875	Rbm3-ps		6.16099	1.43974e-07	0.00144269	0.923112	0.999985	immunized_water_drinking	immunized_day7_Cpa3+/+_2-bottle_test
ENSMUSG00000006010	Odr4	226499	344.66	-5.96513e-06	0.00144268	0.409257	0.999985	immunized_water_drinking	immunized_day7_Cpa3+/+_2-bottle_test
ENSMUSG00000006005	Tpr	108989	807.789	-4.19619e-05	0.00144296	0.973477	0.999985	immunized_water_drinking	immunized_day7_Cpa3+/+_2-bottle_test
ENSMUSG00000006014	Prg4	96875	62.4573	7.77555e-07	0.00144269	0.734417	0.999985	immunized_water_drinking	immunized_day7_Cpa3+/+_2-bottle_test
ENSMUSG00000066842	Hmcn1	545370	14.5527	9.45039e-08	0.00144269	0.969005	0.999985	immunized_water_drinking	immunized_day7_Cpa3+/+_2-bottle_test
ENSMUSG00000100954	Gm10138		9.84111	1.56989e-06	0.00144269	0.496536	0.999985	immunized_water_drinking	immunized_day7_Cpa3+/+_2-bottle_test
ENSMUSG00000023150	Ivns1abp	117198	2508.64	-3.37818e-06	0.00144266	0.482641	0.999985	immunized_water_drinking	immunized_day7_Cpa3+/+_2-bottle_test
ENSMUSG00000052748	Swt1	66875	127.356	3.89622e-06	0.00144267	0.442029	0.999985	immunized_water_drinking	immunized_day7_Cpa3+/+_2-bottle_test
ENSMUSG00000053286	Trmt1l	98685	205.482	1.76295e-06	0.00144266	0.715543	0.999985	immunized_water_drinking	immunized_day7_Cpa3+/+_2-bottle_test
ENSMUSG00000103928	Gm37893		6.33186	-1.47955e-07	0.00144269	0.905345	0.999985	immunized_water_drinking	immunized_day7_Cpa3+/+_2-bottle_test
ENSMUSG00000026484	Rnf2	19821	155.62	2.18699e-06	0.00144267	0.602487	0.999985	immunized_water_drinking	immunized_day7_Cpa3+/+_2-bottle_test
ENSMUSG00000100551	Gm19503		46.8403	7.54193e-07	0.00144268	0.272425	0.999985	immunized_water_drinking	immunized_day7_Cpa3+/+_2-bottle_test
ENSMUSG00000026483	Niban1	63913	808.126	-3.84146e-06	0.00144268	0.327192	0.999985	immunized_water_drinking	immunized_day7_Cpa3+/+_2-bottle_test
ENSMUSG00000100594	2810414N06Rik	102640772	17.2467	-1.68922e-06	0.00144269	0.550314	0.999985	immunized_water_drinking	immunized_day7_Cpa3+/+_2-bottle_test
ENSMUSG00000043019	Edem3	66967	552.881	4.64175e-07	0.00144268	0.830701	0.999985	immunized_water_drinking	immunized_day7_Cpa3+/+_2-bottle_test
ENSMUSG00000032666	1700025G04Rik	69399	315.824	-4.323e-07	0.00144265	0.689594	0.999985	immunized_water_drinking	immunized_day7_Cpa3+/+_2-bottle_test
ENSMUSG00000014980	Tsen15	66637	61.9162	2.36643e-06	0.00144268	0.612632	0.999985	immunized_water_drinking	immunized_day7_Cpa3+/+_2-bottle_test
ENSMUSG00000032649	Colgalt2	269132	12.6816	-1.41621e-06	0.00144269	0.526049	0.999985	immunized_water_drinking	immunized_day7_Cpa3+/+_2-bottle_test
ENSMUSG00000026482	Rgl1	19731	180.217	-4.81963e-06	0.00144268	0.207685	0.999985	immunized_water_drinking	immunized_day7_Cpa3+/+_2-bottle_test
ENSMUSG00000080950	Gm7278		4.63254	1.70858e-06	0.00144269	0.203452	0.999985	immunized_water_drinking	immunized_day7_Cpa3+/+_2-bottle_test
ENSMUSG00000008475	Arpc5	67771	1511.42	-1.84311e-05	0.00144273	0.956805	0.999985	immunized_water_drinking	immunized_day7_Cpa3+/+_2-bottle_test
ENSMUSG00000026480	Ncf2	17970	23.7448	9.93758e-07	0.00144268	0.716949	0.999985	immunized_water_drinking	immunized_day7_Cpa3+/+_2-bottle_test
ENSMUSG00000042772	Smg7	226517	378.63	3.5339e-06	0.00144266	0.488229	0.999985	immunized_water_drinking	immunized_day7_Cpa3+/+_2-bottle_test
ENSMUSG00000100702	Gm8976		4.61524	6.11332e-07	0.00144269	0.517399	0.999985	immunized_water_drinking	immunized_day7_Cpa3+/+_2-bottle_test
ENSMUSG00000042751	Nmnat2	226518	16.6122	8.1057e-07	0.00144269	0.808558	0.999985	immunized_water_drinking	immunized_day7_Cpa3+/+_2-bottle_test
ENSMUSG00000026479	Lamc2	16782	454.189	2.21722e-06	0.00144266	0.659922	0.999985	immunized_water_drinking	immunized_day7_Cpa3+/+_2-bottle_test
ENSMUSG00000026478	Lamc1	226519	503.523	-1.13636e-06	0.00144267	0.788033	0.999985	immunized_water_drinking	immunized_day7_Cpa3+/+_2-bottle_test
ENSMUSG00000079138	Gm8818		2.51122	9.51841e-07	0.00144269	0.299897	0.999985	immunized_water_drinking	immunized_day7_Cpa3+/+_2-bottle_test
ENSMUSG00000042699	Dhx9	13211	736.49	-1.59758e-06	0.00144268	0.639028	0.999985	immunized_water_drinking	immunized_day7_Cpa3+/+_2-bottle_test
ENSMUSG00000042684	Npl	74091	22.3915	1.59293e-06	0.00144269	0.536697	0.999985	immunized_water_drinking	immunized_day7_Cpa3+/+_2-bottle_test
ENSMUSG00000099858	Gm6652		4.6321	-3.0629e-07	0.00144269	0.82048	0.999985	immunized_water_drinking	immunized_day7_Cpa3+/+_2-bottle_test
ENSMUSG00000026475	Rgs16	19734	19.6544	7.91769e-07	0.00144269	0.790081	0.999985	immunized_water_drinking	immunized_day7_Cpa3+/+_2-bottle_test
ENSMUSG00000066800	Rnasel	24014	153.08	-1.09153e-06	0.00144269	0.416953	0.999985	immunized_water_drinking	immunized_day7_Cpa3+/+_2-bottle_test
ENSMUSG00000045968	Teddm2	240817	4.83427	-2.04109e-08	0.00144269	0.985618	0.999985	immunized_water_drinking	immunized_day7_Cpa3+/+_2-bottle_test
ENSMUSG00000026473	Glul	14645	6048.21	-1.8879e-05	0.0014427	0.712951	0.999985	immunized_water_drinking	immunized_day7_Cpa3+/+_2-bottle_test
ENSMUSG00000100627	A830008E24Rik	108167736	2.92287	-1.16652e-06	0.00144269	0.265788	0.999985	immunized_water_drinking	immunized_day7_Cpa3+/+_2-bottle_test
ENSMUSG00000004110	Cacna1e	12290	13.426	8.617e-08	0.00144269	0.967366	0.999985	immunized_water_drinking	immunized_day7_Cpa3+/+_2-bottle_test
ENSMUSG00000096950	Gm9530	671336	4.54595	-2.14578e-07	0.00144269	0.894717	0.999985	immunized_water_drinking	immunized_day7_Cpa3+/+_2-bottle_test
ENSMUSG00000056708	Ier5	15939	206.187	2.38823e-07	0.00144267	0.975883	0.999985	immunized_water_drinking	immunized_day7_Cpa3+/+_2-bottle_test
ENSMUSG00000026471	Mr1	15064	112.796	-3.91802e-06	0.00144268	0.274861	0.999985	immunized_water_drinking	immunized_day7_Cpa3+/+_2-bottle_test
ENSMUSG00000026470	Stx6	58244	302.006	-1.9838e-05	0.00144271	0.660471	0.999985	immunized_water_drinking	immunized_day7_Cpa3+/+_2-bottle_test
ENSMUSG00000033722	BC034090	207792	16.4281	5.31027e-07	0.00144269	0.811578	0.999985	immunized_water_drinking	immunized_day7_Cpa3+/+_2-bottle_test
ENSMUSG00000026469	Xpr1	19775	172.966	-3.22766e-06	0.00144267	0.414913	0.999985	immunized_water_drinking	immunized_day7_Cpa3+/+_2-bottle_test
ENSMUSG00000033701	Acbd6	72482	155.022	9.17642e-07	0.00144268	0.391136	0.999985	immunized_water_drinking	immunized_day7_Cpa3+/+_2-bottle_test
ENSMUSG00000033684	Qsox1	104009	1098.95	5.33082e-06	0.00144267	0.29115	0.999985	immunized_water_drinking	immunized_day7_Cpa3+/+_2-bottle_test
ENSMUSG00000033671	Cep350	74081	589.522	7.29048e-07	0.00144268	0.627369	0.999985	immunized_water_drinking	immunized_day7_Cpa3+/+_2-bottle_test
ENSMUSG00000026466	Tor1aip1	208263	351.367	-5.01791e-07	0.00144266	0.926351	0.999985	immunized_water_drinking	immunized_day7_Cpa3+/+_2-bottle_test
ENSMUSG00000050565	Tor1aip2	240832	1063.97	-1.2843e-06	0.00144266	0.805685	0.999985	immunized_water_drinking	immunized_day7_Cpa3+/+_2-bottle_test
ENSMUSG00000015484	Fam163a	329274	13.8133	4.03319e-07	0.00144269	0.848686	0.999985	immunized_water_drinking	immunized_day7_Cpa3+/+_2-bottle_test
ENSMUSG00000026602	Nphs2	170484	12.1753	3.02278e-06	0.0014427	0.00693274	0.999985	immunized_water_drinking	immunized_day7_Cpa3+/+_2-bottle_test
ENSMUSG00000078193	Gm2000		160.937	3.70571e-06	0.00144269	0.11781	0.999985	immunized_water_drinking	immunized_day7_Cpa3+/+_2-bottle_test
ENSMUSG00000026600	Soat1	20652	609.489	5.77474e-08	0.00144266	0.912127	0.999985	immunized_water_drinking	immunized_day7_Cpa3+/+_2-bottle_test
ENSMUSG00000101523	Csnk2a1-ps3		5.08254	-3.50756e-07	0.00144269	0.770565	0.999985	immunized_water_drinking	immunized_day7_Cpa3+/+_2-bottle_test
ENSMUSG00000026596	Abl2	11352	133.157	1.9121e-06	0.00144267	0.182339	0.999985	immunized_water_drinking	immunized_day7_Cpa3+/+_2-bottle_test
ENSMUSG00000060519	Tor3a	30935	988.106	1.39016e-05	0.00144267	0.376224	0.999985	immunized_water_drinking	immunized_day7_Cpa3+/+_2-bottle_test
ENSMUSG00000033557	Fam20b	215015	1560.9	-2.34647e-06	0.00144265	0.838243	0.999985	immunized_water_drinking	immunized_day7_Cpa3+/+_2-bottle_test
ENSMUSG00000026594	Ralgps2	78255	397.791	-2.12049e-06	0.00144266	0.695495	0.999985	immunized_water_drinking	immunized_day7_Cpa3+/+_2-bottle_test
ENSMUSG00000033544	Angptl1	72713	28.679	7.75913e-07	0.00144268	0.406548	0.999985	immunized_water_drinking	immunized_day7_Cpa3+/+_2-bottle_test
ENSMUSG00000070565	Rasal2	226525	58.9886	3.39886e-06	0.00144268	0.766856	0.999985	immunized_water_drinking	immunized_day7_Cpa3+/+_2-bottle_test
ENSMUSG00000049881	2810025M15Rik	69953	49.6764	-2.17495e-07	0.00144268	0.930616	0.999985	immunized_water_drinking	immunized_day7_Cpa3+/+_2-bottle_test
ENSMUSG00000033488	Cryzl2	226527	36.0341	6.81602e-07	0.00144268	0.802085	0.999985	immunized_water_drinking	immunized_day7_Cpa3+/+_2-bottle_test
ENSMUSG00000026589	Sec16b	89867	192.396	2.34675e-06	0.00144267	0.777059	0.999985	immunized_water_drinking	immunized_day7_Cpa3+/+_2-bottle_test
ENSMUSG00000004031	Brinp2	240843	53.0035	-4.77174e-07	0.00144269	0.846478	0.999985	immunized_water_drinking	immunized_day7_Cpa3+/+_2-bottle_test
ENSMUSG00000026587	Astn1	11899	60.6664	-2.27672e-06	0.00144268	0.487324	0.999985	immunized_water_drinking	immunized_day7_Cpa3+/+_2-bottle_test
ENSMUSG00000073530	Pappa2	23850	61.8913	-8.56316e-06	0.0014427	0.127246	0.999985	immunized_water_drinking	immunized_day7_Cpa3+/+_2-bottle_test
ENSMUSG00000061992	Gm4953		9.60872	-8.43706e-07	0.00144269	0.552072	0.999985	immunized_water_drinking	immunized_day7_Cpa3+/+_2-bottle_test
ENSMUSG00000040782	Cop1	26374	569.318	1.25523e-05	0.00144268	0.943242	0.999985	immunized_water_drinking	immunized_day7_Cpa3+/+_2-bottle_test
ENSMUSG00000015829	Tnr	21960	12.8712	2.2792e-07	0.00144269	0.995503	0.999985	immunized_water_drinking	immunized_day7_Cpa3+/+_2-bottle_test
ENSMUSG00000090394	4930523C07Rik	67647	359.896	-1.37669e-07	0.00144266	0.993196	0.999985	immunized_water_drinking	immunized_day7_Cpa3+/+_2-bottle_test
ENSMUSG00000026725	Tnn	329278	445.688	-2.65747e-06	0.00144267	0.552064	0.999985	immunized_water_drinking	immunized_day7_Cpa3+/+_2-bottle_test
ENSMUSG00000058267	Mrps14	64659	480.216	1.40991e-06	0.00144268	0.578272	0.999985	immunized_water_drinking	immunized_day7_Cpa3+/+_2-bottle_test
ENSMUSG00000014226	Cacybp	12301	655.931	2.38737e-06	0.00144268	0.284493	0.999985	immunized_water_drinking	immunized_day7_Cpa3+/+_2-bottle_test
ENSMUSG00000103006	4933417C20Rik		2.64483	-4.61656e-07	0.00144269	0.590274	0.999985	immunized_water_drinking	immunized_day7_Cpa3+/+_2-bottle_test
ENSMUSG00000026721	Rabgap1l	29809	565.158	2.99582e-07	0.00144268	0.883217	0.999985	immunized_water_drinking	immunized_day7_Cpa3+/+_2-bottle_test
ENSMUSG00000118401	Gpr52	620246	4.06794	-3.64398e-07	0.00144269	0.782893	0.999985	immunized_water_drinking	immunized_day7_Cpa3+/+_2-bottle_test
ENSMUSG00000057499	Gm6177		15.4492	1.34109e-06	0.00144269	0.277969	0.999985	immunized_water_drinking	immunized_day7_Cpa3+/+_2-bottle_test
ENSMUSG00000040423	Rc3h1	381305	343.814	3.92831e-06	0.00144268	0.333332	0.999985	immunized_water_drinking	immunized_day7_Cpa3+/+_2-bottle_test
ENSMUSG00000040423	Rc3h1	381305	343.814	3.92831e-06	0.00144268	0.333332	0.999985	immunized_water_drinking	immunized_day7_Cpa3+/+_2-bottle_test
ENSMUSG00000026715	Serpinc1	11905	69.7629	7.07518e-07	0.0014427			immunized_water_drinking	immunized_day7_Cpa3+/+_2-bottle_test
ENSMUSG00000043467	Zbtb37	240869	46.6224	2.203e-06	0.00144268	0.941074	0.999985	immunized_water_drinking	immunized_day7_Cpa3+/+_2-bottle_test
ENSMUSG00000053332	Gas5	14455	544.866	-2.93922e-06	0.00144268	0.902744	0.999985	immunized_water_drinking	immunized_day7_Cpa3+/+_2-bottle_test
ENSMUSG00000026709	Dars2	226539	153.039	-5.72452e-06	0.00144267	0.242108	0.999985	immunized_water_drinking	immunized_day7_Cpa3+/+_2-bottle_test
ENSMUSG00000026708	Cenpl	70454	37.0495	4.72378e-07	0.00144268	0.884747	0.999985	immunized_water_drinking	immunized_day7_Cpa3+/+_2-bottle_test
ENSMUSG00000026705	Klhl20	226541	67.3489	-2.19113e-06	0.00144268	0.442115	0.999985	immunized_water_drinking	immunized_day7_Cpa3+/+_2-bottle_test
ENSMUSG00000044835	Ankrd45	73844	9.16325	-2.25374e-06	0.00144269	0.218299	0.999985	immunized_water_drinking	immunized_day7_Cpa3+/+_2-bottle_test
ENSMUSG00000026701	Prdx6	11758	1345.36	-3.29264e-06	0.00144267	0.959541	0.999985	immunized_water_drinking	immunized_day7_Cpa3+/+_2-bottle_test
ENSMUSG00000040323	Gm15429		8.0294	3.897e-08	0.00144269	0.983995	0.999985	immunized_water_drinking	immunized_day7_Cpa3+/+_2-bottle_test
ENSMUSG00000040297	Suco	226551	207.403	-8.82026e-08	0.00144268	0.978853	0.999985	immunized_water_drinking	immunized_day7_Cpa3+/+_2-bottle_test
ENSMUSG00000026698	Pigc	67292	221.839	8.61877e-07	0.00144266	0.849984	0.999985	immunized_water_drinking	immunized_day7_Cpa3+/+_2-bottle_test
ENSMUSG00000040265	Dnm3	103967	18.5863	2.77308e-07	0.00144269	0.891124	0.999985	immunized_water_drinking	immunized_day7_Cpa3+/+_2-bottle_test
ENSMUSG00000078190	Dnm3os	474332	9.74033	-3.77218e-07	0.00144269	0.74926	0.999985	immunized_water_drinking	immunized_day7_Cpa3+/+_2-bottle_test
ENSMUSG00000026694	Eef1aknmt	71449	108.813	6.91548e-07	0.00144268	0.455785	0.999985	immunized_water_drinking	immunized_day7_Cpa3+/+_2-bottle_test
ENSMUSG00000026696	Vamp4	53330	135.148	-1.64239e-06	0.00144267	0.680227	0.999985	immunized_water_drinking	immunized_day7_Cpa3+/+_2-bottle_test
ENSMUSG00000040225	Prrc2c	226562	492.861	5.96422e-07	0.00144268	0.862521	0.999985	immunized_water_drinking	immunized_day7_Cpa3+/+_2-bottle_test
ENSMUSG00000040181	Fmo1	14261	23.4309	9.20961e-07	0.00144269	0.217825	0.999985	immunized_water_drinking	immunized_day7_Cpa3+/+_2-bottle_test
ENSMUSG00000040170	Fmo2	55990	124.629	-5.85079e-07	0.00144268	0.850653	0.999985	immunized_water_drinking	immunized_day7_Cpa3+/+_2-bottle_test
ENSMUSG00000026586	Prrx1	18933	15.8011	-2.6023e-06	0.00144269	0.215758	0.999985	immunized_water_drinking	immunized_day7_Cpa3+/+_2-bottle_test
ENSMUSG00000040124	Gorab	98376	52.8828	-4.06193e-07	0.00144268	0.91033	0.999985	immunized_water_drinking	immunized_day7_Cpa3+/+_2-bottle_test
ENSMUSG00000102117	Rpsa-ps1		23.3532	1.76429e-06	0.00144269	0.349539	0.999985	immunized_water_drinking	immunized_day7_Cpa3+/+_2-bottle_test
ENSMUSG00000026585	Kifap3	16579	208.4	-3.89413e-06	0.00144266	0.504451	0.999985	immunized_water_drinking	immunized_day7_Cpa3+/+_2-bottle_test
ENSMUSG00000026584	Scyl3	240880	156.258	-4.32561e-06	0.00144267	0.42149	0.999985	immunized_water_drinking	immunized_day7_Cpa3+/+_2-bottle_test
ENSMUSG00000041406	BC055324	381306	17.7018	-1.01024e-06	0.00144269	0.666978	0.999985	immunized_water_drinking	immunized_day7_Cpa3+/+_2-bottle_test
ENSMUSG00000041396	Mettl18	69962	41.4563	2.95971e-07	0.00144268	0.913877	0.999985	immunized_water_drinking	immunized_day7_Cpa3+/+_2-bottle_test
ENSMUSG00000026581	Sell	20343	4.80957	8.32921e-07	0.00144269	0.560009	0.999985	immunized_water_drinking	immunized_day7_Cpa3+/+_2-bottle_test
ENSMUSG00000026581	Sell	20343	4.80957	8.32921e-07	0.00144269	0.560009	0.999985	immunized_water_drinking	immunized_day7_Cpa3+/+_2-bottle_test
ENSMUSG00000026580	Selp	20344	17.9218	1.57577e-06	0.00144269	0.446424	0.999985	immunized_water_drinking	immunized_day7_Cpa3+/+_2-bottle_test
ENSMUSG00000026579	F5	14067	79.2682	1.55448e-06	0.00144269	0.385741	0.999985	immunized_water_drinking	immunized_day7_Cpa3+/+_2-bottle_test
ENSMUSG00000040918	Slc19a2	116914	274.983	-7.0081e-05	0.0014435	0.294514	0.999985	immunized_water_drinking	immunized_day7_Cpa3+/+_2-bottle_test
ENSMUSG00000026578	Ccdc181	74895	144.648	-3.89869e-06	0.00144267	0.441819	0.999985	immunized_water_drinking	immunized_day7_Cpa3+/+_2-bottle_test
ENSMUSG00000026577	Blzf1	66352	266.284	-3.07863e-06	0.00144267	0.591528	0.999985	immunized_water_drinking	immunized_day7_Cpa3+/+_2-bottle_test
ENSMUSG00000026575	Nme7	171567	76.2736	-6.53159e-07	0.00144267	0.885693	0.999985	immunized_water_drinking	immunized_day7_Cpa3+/+_2-bottle_test
ENSMUSG00000026576	Atp1b1	11931	6118.43	-1.63495e-07	0.00144267	0.968427	0.999985	immunized_water_drinking	immunized_day7_Cpa3+/+_2-bottle_test
ENSMUSG00000104011	Gm32391	102634922	6.7602	-1.97152e-06	0.00144269	0.347833	0.999985	immunized_water_drinking	immunized_day7_Cpa3+/+_2-bottle_test
ENSMUSG00000026574	Dpt	56429	481.594	5.62891e-08	0.00144268	0.682458	0.999985	immunized_water_drinking	immunized_day7_Cpa3+/+_2-bottle_test
ENSMUSG00000026573	Xcl1	16963	2.81492	-5.41281e-07	0.00144269	0.619515	0.999985	immunized_water_drinking	immunized_day7_Cpa3+/+_2-bottle_test
ENSMUSG00000040848	Sft2d2	108735	1257.3	1.00685e-06	0.00144266	0.891291	0.999985	immunized_water_drinking	immunized_day7_Cpa3+/+_2-bottle_test
ENSMUSG00000040843	Tiprl	226591	246.493	-2.64967e-06	0.00144265	0.625564	0.999985	immunized_water_drinking	immunized_day7_Cpa3+/+_2-bottle_test
ENSMUSG00000102302	Gm38190		2.73412	7.85679e-07	0.00144269	0.453417	0.999985	immunized_water_drinking	immunized_day7_Cpa3+/+_2-bottle_test
ENSMUSG00000040836	Gpr161	240888	31.3314	-1.59508e-06	0.00144269	0.557241	0.999985	immunized_water_drinking	immunized_day7_Cpa3+/+_2-bottle_test
ENSMUSG00000026571	Dcaf6	74106	227.181	-5.61809e-06	0.00144265	0.348341	0.999985	immunized_water_drinking	immunized_day7_Cpa3+/+_2-bottle_test
ENSMUSG00000026568	Mpc2	70456	752.717	8.03668e-06	0.0014427	0.755605	0.999985	immunized_water_drinking	immunized_day7_Cpa3+/+_2-bottle_test
ENSMUSG00000026566	Mpzl1	68481	228.227	4.9559e-06	0.00144266	0.35569	0.999985	immunized_water_drinking	immunized_day7_Cpa3+/+_2-bottle_test
ENSMUSG00000040723	Rcsd1	226594	49.4701	-1.56756e-06	0.00144268	0.507727	0.999985	immunized_water_drinking	immunized_day7_Cpa3+/+_2-bottle_test
ENSMUSG00000040713	Creg1	433375	1355.3	-7.82172e-06	0.00144264	0.783064	0.999985	immunized_water_drinking	immunized_day7_Cpa3+/+_2-bottle_test
ENSMUSG00000026565	Pou2f1	18986	78.6952	2.74795e-06	0.00144268	0.440586	0.999985	immunized_water_drinking	immunized_day7_Cpa3+/+_2-bottle_test
ENSMUSG00000000544	Gpa33	59290	222.409	2.5698e-07	0.00144268	0.551611	0.999985	immunized_water_drinking	immunized_day7_Cpa3+/+_2-bottle_test
ENSMUSG00000040612	Ildr2	100039795	32.5351	1.39674e-06	0.00144268	0.608133	0.999985	immunized_water_drinking	immunized_day7_Cpa3+/+_2-bottle_test
ENSMUSG00000103400	Gm15853		2.49119	-2.40688e-07	0.00144269	0.95893	0.999985	immunized_water_drinking	immunized_day7_Cpa3+/+_2-bottle_test
ENSMUSG00000026563	Tada1	27878	102.004	4.36867e-06	0.00144268	0.292209	0.999985	immunized_water_drinking	immunized_day7_Cpa3+/+_2-bottle_test
ENSMUSG00000040596	Pogk	71592	177.849	-1.82659e-06	0.00144267	0.717383	0.999985	immunized_water_drinking	immunized_day7_Cpa3+/+_2-bottle_test
ENSMUSG00000084093	Gm16418		63.0063	1.69063e-06	0.00144269	0.327192	0.999985	immunized_water_drinking	immunized_day7_Cpa3+/+_2-bottle_test
ENSMUSG00000086925	Gm6286		40.724	2.35175e-06	0.00144269	0.156518	0.999985	immunized_water_drinking	immunized_day7_Cpa3+/+_2-bottle_test
ENSMUSG00000097823	Gm16701		3.70912	-6.76562e-07	0.00144269	0.598892	0.999985	immunized_water_drinking	immunized_day7_Cpa3+/+_2-bottle_test
ENSMUSG00000060568	Fam78b	226610	14.3184	-2.73613e-06	0.00144269	0.506942	0.999985	immunized_water_drinking	immunized_day7_Cpa3+/+_2-bottle_test
ENSMUSG00000026558	Uck2	80914	900.474	2.92911e-05	0.00144281	0.683431	0.999985	immunized_water_drinking	immunized_day7_Cpa3+/+_2-bottle_test
ENSMUSG00000052428	Tmco1	68944	575.037	-6.38102e-06	0.00144267	0.542838	0.999985	immunized_water_drinking	immunized_day7_Cpa3+/+_2-bottle_test
ENSMUSG00000088246			157.765	1.27048e-06	0.00144269	0.0534384	0.999985	immunized_water_drinking	immunized_day7_Cpa3+/+_2-bottle_test
ENSMUSG00000026687	Aldh9a1	56752	652.964	-3.28689e-06	0.00144263	0.525212	0.999985	immunized_water_drinking	immunized_day7_Cpa3+/+_2-bottle_test
ENSMUSG00000026688	Mgst3	66447	6515.71	-6.89089e-08	0.00144268	0.366081	0.999985	immunized_water_drinking	immunized_day7_Cpa3+/+_2-bottle_test
ENSMUSG00000015843	Rxrg	20183	3.81279	1.90032e-07	0.00144269	0.859771	0.999985	immunized_water_drinking	immunized_day7_Cpa3+/+_2-bottle_test
ENSMUSG00000052534	Pbx1	18514	541.18	-1.71342e-06	0.00144265	0.753429	0.999985	immunized_water_drinking	immunized_day7_Cpa3+/+_2-bottle_test
ENSMUSG00000058622	Gm5265		4.97248	-5.47509e-07	0.00144269	0.681394	0.999985	immunized_water_drinking	immunized_day7_Cpa3+/+_2-bottle_test
ENSMUSG00000026683	Nuf2	66977	53.7469	1.99433e-06	0.00144267	0.979604	0.999985	immunized_water_drinking	immunized_day7_Cpa3+/+_2-bottle_test
ENSMUSG00000026678	Rgs5	19737	1794.73	-2.68693e-06	0.00144267	0.521521	0.999985	immunized_water_drinking	immunized_day7_Cpa3+/+_2-bottle_test
ENSMUSG00000038530	Rgs4	19736	52.878	-2.25314e-06	0.00144268	0.42954	0.999985	immunized_water_drinking	immunized_day7_Cpa3+/+_2-bottle_test
ENSMUSG00000026675	Hsd17b7	15490	180.283	-3.80288e-06	0.00144268	0.204037	0.999985	immunized_water_drinking	immunized_day7_Cpa3+/+_2-bottle_test
ENSMUSG00000097503	3110045C21Rik		4.52916	-2.67864e-07	0.00144269	0.850274	0.999985	immunized_water_drinking	immunized_day7_Cpa3+/+_2-bottle_test
ENSMUSG00000026674	Ddr2	18214	295.214	-2.59071e-06	0.00144267	0.562428	0.999985	immunized_water_drinking	immunized_day7_Cpa3+/+_2-bottle_test
ENSMUSG00000026670	Uap1	107652	781.287	4.42677e-06	0.00144264	0.165588	0.999985	immunized_water_drinking	immunized_day7_Cpa3+/+_2-bottle_test
ENSMUSG00000026667	Uhmk1	16589	848.342	-1.95066e-06	0.00144267	0.87976	0.999985	immunized_water_drinking	immunized_day7_Cpa3+/+_2-bottle_test
ENSMUSG00000102418	Sh2d1b1	26904	5.22669	2.60048e-06	0.00144269	0.0236608	0.999985	immunized_water_drinking	immunized_day7_Cpa3+/+_2-bottle_test
ENSMUSG00000102752	Gm7694	665574	97.4197	2.12802e-06	0.00144267	0.722662	0.999985	immunized_water_drinking	immunized_day7_Cpa3+/+_2-bottle_test
ENSMUSG00000038473	Nos1ap	70729	13.3292	6.2023e-07	0.00144269	0.657433	0.999985	immunized_water_drinking	immunized_day7_Cpa3+/+_2-bottle_test
ENSMUSG00000102193	Gm7299		7.69814	-1.12375e-07	0.00144269	0.932742	0.999985	immunized_water_drinking	immunized_day7_Cpa3+/+_2-bottle_test
ENSMUSG00000038463	Olfml2b	320078	111.875	4.17922e-06	0.00144268	0.810192	0.999985	immunized_water_drinking	immunized_day7_Cpa3+/+_2-bottle_test
ENSMUSG00000026663	Atf6	226641	418.531	6.48686e-07	0.00144266	0.738856	0.999985	immunized_water_drinking	immunized_day7_Cpa3+/+_2-bottle_test
ENSMUSG00000026659	Dusp12	80915	76.623	-3.67525e-06	0.00144267	0.411139	0.999985	immunized_water_drinking	immunized_day7_Cpa3+/+_2-bottle_test
ENSMUSG00000089838	Gm2962		63.087	2.04448e-06	0.00144268	0.243187	0.999985	immunized_water_drinking	immunized_day7_Cpa3+/+_2-bottle_test
ENSMUSG00000026656	Fcgr2b	14130	78.7715	3.04567e-06	0.00144268	0.420395	0.999985	immunized_water_drinking	immunized_day7_Cpa3+/+_2-bottle_test
ENSMUSG00000026656	Fcgr2b	14130	78.7715	3.04567e-06	0.00144268	0.420395	0.999985	immunized_water_drinking	immunized_day7_Cpa3+/+_2-bottle_test
ENSMUSG00000026656	Fcgr2b	14130	78.7715	3.04567e-06	0.00144268	0.420395	0.999985	immunized_water_drinking	immunized_day7_Cpa3+/+_2-bottle_test
ENSMUSG00000104340	Gm10522		27.2503	0.890883	0.594113	0.00214155	0.999985	immunized_water_drinking	immunized_day7_Cpa3+/+_2-bottle_test
ENSMUSG00000059089	Fcgr4	246256	5.80378	2.34618e-06	0.00144269	0.12279	0.999985	immunized_water_drinking	immunized_day7_Cpa3+/+_2-bottle_test
ENSMUSG00000059498	Fcgr3	14131	61.5284	3.43281e-06	0.00144268	0.186725	0.999985	immunized_water_drinking	immunized_day7_Cpa3+/+_2-bottle_test
ENSMUSG00000059498	Fcgr3	14131	61.5284	3.43281e-06	0.00144268	0.186725	0.999985	immunized_water_drinking	immunized_day7_Cpa3+/+_2-bottle_test
ENSMUSG00000059498	Fcgr3	14131	61.5284	3.43281e-06	0.00144268	0.186725	0.999985	immunized_water_drinking	immunized_day7_Cpa3+/+_2-bottle_test
ENSMUSG00000059498	Fcgr3	14131	61.5284	3.43281e-06	0.00144268	0.186725	0.999985	immunized_water_drinking	immunized_day7_Cpa3+/+_2-bottle_test
ENSMUSG00000026649	Cfap126	75472	26.1421	-1.46729e-06	0.00144268	0.600686	0.999985	immunized_water_drinking	immunized_day7_Cpa3+/+_2-bottle_test
ENSMUSG00000058076	Sdhc	66052	2151.95	2.71103e-06	0.00144267	0.904334	0.999985	immunized_water_drinking	immunized_day7_Cpa3+/+_2-bottle_test
ENSMUSG00000056569	Mpz	17528	12.1239	-1.61049e-06	0.00144269	0.412918	0.999985	immunized_water_drinking	immunized_day7_Cpa3+/+_2-bottle_test
ENSMUSG00000038370	Pcp4l1	66425	871.4	-3.72368e-07	0.00144266	0.909438	0.999985	immunized_water_drinking	immunized_day7_Cpa3+/+_2-bottle_test
ENSMUSG00000005674	Tomm40l	641376	431.194	2.62276e-06	0.00144266	0.701033	0.999985	immunized_water_drinking	immunized_day7_Cpa3+/+_2-bottle_test
ENSMUSG00000005681	Apoa2	11807	190.191	5.58725	2.64723			immunized_water_drinking	immunized_day7_Cpa3+/+_2-bottle_test
ENSMUSG00000058715	Fcer1g	14127	62.1652	1.01822e-05	0.00144269	0.0130259	0.999985	immunized_water_drinking	immunized_day7_Cpa3+/+_2-bottle_test
ENSMUSG00000058715	Fcer1g	14127	62.1652	1.01822e-05	0.00144269	0.0130259	0.999985	immunized_water_drinking	immunized_day7_Cpa3+/+_2-bottle_test
ENSMUSG00000058715	Fcer1g	14127	62.1652	1.01822e-05	0.00144269	0.0130259	0.999985	immunized_water_drinking	immunized_day7_Cpa3+/+_2-bottle_test
ENSMUSG00000058715	Fcer1g	14127	62.1652	1.01822e-05	0.00144269	0.0130259	0.999985	immunized_water_drinking	immunized_day7_Cpa3+/+_2-bottle_test
ENSMUSG00000013593	Ndufs2	226646	2780.8	1.57468e-06	0.00144266	0.668121	0.999985	immunized_water_drinking	immunized_day7_Cpa3+/+_2-bottle_test
ENSMUSG00000006403	Adamts4	240913	27.6356	5.74666e-06	0.00144269	0.0401027	0.999985	immunized_water_drinking	immunized_day7_Cpa3+/+_2-bottle_test
ENSMUSG00000052423	B4galt3	57370	267.717	5.00291e-06	0.00144266	0.369242	0.999985	immunized_water_drinking	immunized_day7_Cpa3+/+_2-bottle_test
ENSMUSG00000062729	Ppox	19044	151.396	-1.29479e-07	0.00144268	0.970863	0.999985	immunized_water_drinking	immunized_day7_Cpa3+/+_2-bottle_test
ENSMUSG00000053483	Usp21	30941	223.029	3.5165e-06	0.00144267	0.473487	0.999985	immunized_water_drinking	immunized_day7_Cpa3+/+_2-bottle_test
ENSMUSG00000062963	Ufc1	66155	833.63	1.07481e-06	0.00144268	0.782774	0.999985	immunized_water_drinking	immunized_day7_Cpa3+/+_2-bottle_test
ENSMUSG00000079137	Rpl27-ps1		13.2101	1.17479e-06	0.00144269	0.80624	0.999985	immunized_water_drinking	immunized_day7_Cpa3+/+_2-bottle_test
ENSMUSG00000103983	Gm20045		14.1989	5.23753e-08	0.00144269	0.97993	0.999985	immunized_water_drinking	immunized_day7_Cpa3+/+_2-bottle_test
ENSMUSG00000013973	Dedd	21945	325.295	5.19962e-06	0.00144265	0.506847	0.999985	immunized_water_drinking	immunized_day7_Cpa3+/+_2-bottle_test
ENSMUSG00000013997	Nit1	27045	414.545	-1.94655e-06	0.00144265	0.728932	0.999985	immunized_water_drinking	immunized_day7_Cpa3+/+_2-bottle_test
ENSMUSG00000006412	Pfdn2	18637	418.795	2.95747e-06	0.00144268	0.458557	0.999985	immunized_water_drinking	immunized_day7_Cpa3+/+_2-bottle_test
ENSMUSG00000006411	Nectin4	71740	375.648	-6.83827e-06	0.00144269	0.360792	0.999985	immunized_water_drinking	immunized_day7_Cpa3+/+_2-bottle_test
ENSMUSG00000048865	Arhgap30	226652	38.1439	3.42631e-06	0.00144269	0.163818	0.999985	immunized_water_drinking	immunized_day7_Cpa3+/+_2-bottle_test
ENSMUSG00000026641	Usf1	22278	402.798	4.67709e-06	0.00144267	0.316663	0.999985	immunized_water_drinking	immunized_day7_Cpa3+/+_2-bottle_test
ENSMUSG00000103711	Tstd1	226654	100.284	1.03107e-05	0.0014427	0.206398	0.999985	immunized_water_drinking	immunized_day7_Cpa3+/+_2-bottle_test
ENSMUSG00000038235	F11r	16456	2369.72	1.48687e-05	0.00144269	0.471986	0.999985	immunized_water_drinking	immunized_day7_Cpa3+/+_2-bottle_test
ENSMUSG00000060244	Alyref2	56009	22.1167	6.08699e-06	0.00144269	0.0164054	0.999985	immunized_water_drinking	immunized_day7_Cpa3+/+_2-bottle_test
ENSMUSG00000038209	Itln1	16429	96.3879	2.56709	1.23159	0.000536341	0.552936	immunized_water_drinking	immunized_day7_Cpa3+/+_2-bottle_test
ENSMUSG00000038209	Itln1	493583	96.3879	2.56709	1.23159	0.000536341	0.552936	immunized_water_drinking	immunized_day7_Cpa3+/+_2-bottle_test
ENSMUSG00000004709	Cd244a	18106	5.22617	2.45774e-06	0.00144269	0.0322158	0.999985	immunized_water_drinking	immunized_day7_Cpa3+/+_2-bottle_test
ENSMUSG00000004709	Cd244a	18106	5.22617	2.45774e-06	0.00144269	0.0322158	0.999985	immunized_water_drinking	immunized_day7_Cpa3+/+_2-bottle_test
ENSMUSG00000004707	Ly9	17085	11.9608	-3.36084e-07	0.00144269	0.857337	0.999985	immunized_water_drinking	immunized_day7_Cpa3+/+_2-bottle_test
ENSMUSG00000015355	Cd48	12506	11.1032	2.91333e-06	0.00144269	0.124996	0.999985	immunized_water_drinking	immunized_day7_Cpa3+/+_2-bottle_test
ENSMUSG00000059058	Tma7-ps		30.1199	-3.2661e-06	0.00144269	0.312827	0.999985	immunized_water_drinking	immunized_day7_Cpa3+/+_2-bottle_test
ENSMUSG00000038147	Cd84	12523	22.185	1.38843e-06	0.00144269	0.455948	0.999985	immunized_water_drinking	immunized_day7_Cpa3+/+_2-bottle_test
ENSMUSG00000038147	Cd84	12523	22.185	1.38843e-06	0.00144269	0.455948	0.999985	immunized_water_drinking	immunized_day7_Cpa3+/+_2-bottle_test
ENSMUSG00000026556	Vangl2	93840	31.1614	-3.93947e-07	0.00144268	0.609877	0.999985	immunized_water_drinking	immunized_day7_Cpa3+/+_2-bottle_test
ENSMUSG00000003458	Ncstn	59287	742.59	2.64457e-06	0.00144264	0.689311	0.999985	immunized_water_drinking	immunized_day7_Cpa3+/+_2-bottle_test
ENSMUSG00000026553	Copa	12847	1743.73	-1.45699e-06	0.00144265	0.883168	0.999985	immunized_water_drinking	immunized_day7_Cpa3+/+_2-bottle_test
ENSMUSG00000003464	Pex19	19298	576.164	-3.88224e-06	0.00144266	0.884198	0.999985	immunized_water_drinking	immunized_day7_Cpa3+/+_2-bottle_test
ENSMUSG00000026554	Dcaf8	98193	671.253	4.5183e-06	0.00144262	0.793921	0.999985	immunized_water_drinking	immunized_day7_Cpa3+/+_2-bottle_test
ENSMUSG00000013698	Pea15a	18611	800.021	-1.81005e-06	0.00144266	0.718701	0.999985	immunized_water_drinking	immunized_day7_Cpa3+/+_2-bottle_test
ENSMUSG00000007107	Atp1a4	27222	2.03812	1.44619e-07	0.00144269	0.871164	0.999985	immunized_water_drinking	immunized_day7_Cpa3+/+_2-bottle_test
ENSMUSG00000038034	Igsf8	140559	207.743	6.30302e-06	0.00144268	0.397927	0.999985	immunized_water_drinking	immunized_day7_Cpa3+/+_2-bottle_test
ENSMUSG00000007097	Atp1a2	98660	91.9892	-4.8774e-06	0.00144268	0.518717	0.999985	immunized_water_drinking	immunized_day7_Cpa3+/+_2-bottle_test
ENSMUSG00000038026	Kcnj9	16524	2.82694	6.08288e-07	0.00144269	0.572363	0.999985	immunized_water_drinking	immunized_day7_Cpa3+/+_2-bottle_test
ENSMUSG00000044708	Kcnj10	16513	16.5528	-1.18311e-06	0.00144269	0.596006	0.999985	immunized_water_drinking	immunized_day7_Cpa3+/+_2-bottle_test
ENSMUSG00000050229	Pigm	67556	211.132	1.68327e-06	0.00144267	0.704622	0.999985	immunized_water_drinking	immunized_day7_Cpa3+/+_2-bottle_test
ENSMUSG00000102278	Gm37145		14.1495	2.14792e-06	0.00144269	0.326498	0.999985	immunized_water_drinking	immunized_day7_Cpa3+/+_2-bottle_test
ENSMUSG00000026548	Slamf9	98365	43.1664	2.87933e-06	0.00144269	0.246093	0.999985	immunized_water_drinking	immunized_day7_Cpa3+/+_2-bottle_test
ENSMUSG00000037995	Igsf9	93842	1075.1	9.11671e-05	0.00144409	0.0104031	0.999985	immunized_water_drinking	immunized_day7_Cpa3+/+_2-bottle_test
ENSMUSG00000026547	Tagln2	21346	8922.29	3.54837e-06	0.00144266	0.486914	0.999985	immunized_water_drinking	immunized_day7_Cpa3+/+_2-bottle_test
ENSMUSG00000026546	Cfap45	71870	49.8323	1.50015e-06	0.00144268	0.671971	0.999985	immunized_water_drinking	immunized_day7_Cpa3+/+_2-bottle_test
ENSMUSG00000085184	4933439K11Rik	71319	15.1413	1.2315e-06	0.00144269	0.583146	0.999985	immunized_water_drinking	immunized_day7_Cpa3+/+_2-bottle_test
ENSMUSG00000049598	Vsig8	240916	242.067	-5.69844e-07	0.00144268	0.913341	0.999985	immunized_water_drinking	immunized_day7_Cpa3+/+_2-bottle_test
ENSMUSG00000053318	Slamf8	74748	6.26279	5.24218e-07	0.00144269	0.728052	0.999985	immunized_water_drinking	immunized_day7_Cpa3+/+_2-bottle_test
ENSMUSG00000026544	Dusp23	68440	58.4011	4.28873e-06	0.00144268	0.292819	0.999985	immunized_water_drinking	immunized_day7_Cpa3+/+_2-bottle_test
ENSMUSG00000005339	Fcer1a	14125	16.8739	2.42968	0.921672	0.000219032	0.274197	immunized_water_drinking	immunized_day7_Cpa3+/+_2-bottle_test
ENSMUSG00000005339	Fcer1a	14125	16.8739	2.42968	0.921672	0.000219032	0.274197	immunized_water_drinking	immunized_day7_Cpa3+/+_2-bottle_test
ENSMUSG00000005339	Fcer1a	14125	16.8739	2.42968	0.921672	0.000219032	0.274197	immunized_water_drinking	immunized_day7_Cpa3+/+_2-bottle_test
ENSMUSG00000037872	Ackr1	13349	21.9295	-1.96023e-06	0.00144269	0.740869	0.999985	immunized_water_drinking	immunized_day7_Cpa3+/+_2-bottle_test
ENSMUSG00000005338	Cadm3	94332	89.8288	-7.13279e-06	0.00144267	0.0545355	0.999985	immunized_water_drinking	immunized_day7_Cpa3+/+_2-bottle_test
ENSMUSG00000037860	Aim2	383619	29.5234	-6.00493e-07	0.00144268	0.78036	0.999985	immunized_water_drinking	immunized_day7_Cpa3+/+_2-bottle_test
ENSMUSG00000043263	Ifi209	236312	3.83062	1.39351e-06	0.00144269	0.173773	0.999985	immunized_water_drinking	immunized_day7_Cpa3+/+_2-bottle_test
ENSMUSG00000066677	Ifi208	100033459	2.5839	-2.03826e-07	0.00144269	0.840038	0.999985	immunized_water_drinking	immunized_day7_Cpa3+/+_2-bottle_test
ENSMUSG00000073490	Ifi207	226691	17.0882	1.61767e-06	0.00144269	0.429175	0.999985	immunized_water_drinking	immunized_day7_Cpa3+/+_2-bottle_test
ENSMUSG00000073489	Ifi204	15951	28.0644	1.35853e-06	0.00144268	0.638482	0.999985	immunized_water_drinking	immunized_day7_Cpa3+/+_2-bottle_test
ENSMUSG00000090222	Ifi203-ps		2.99045	5.46325e-07	0.00144269	0.629436	0.999985	immunized_water_drinking	immunized_day7_Cpa3+/+_2-bottle_test
ENSMUSG00000090272	Mndal	100040462	32.5638	-1.81948e-06	0.00144268	0.524577	0.999985	immunized_water_drinking	immunized_day7_Cpa3+/+_2-bottle_test
ENSMUSG00000026536	Ifi211	381308	4.54755	-1.9185e-06	0.00144269	0.139112	0.999985	immunized_water_drinking	immunized_day7_Cpa3+/+_2-bottle_test
ENSMUSG00000039997	Ifi203	15950	64.8582	5.78702e-07	0.00144268	0.854286	0.999985	immunized_water_drinking	immunized_day7_Cpa3+/+_2-bottle_test
ENSMUSG00000026535	Ifi202b	26388	38.855	2.28056e-05	0.00144277	0.392027	0.999985	immunized_water_drinking	immunized_day7_Cpa3+/+_2-bottle_test
ENSMUSG00000054203	Ifi205	226695	6.12086	-1.84896e-06	0.00144269	0.392209	0.999985	immunized_water_drinking	immunized_day7_Cpa3+/+_2-bottle_test
ENSMUSG00000028354	Fmn2	54418	8.31778	-2.30428e-07	0.00144269	0.88246	0.999985	immunized_water_drinking	immunized_day7_Cpa3+/+_2-bottle_test
ENSMUSG00000050069	Grem2	23893	386.278	-7.87508e-06	0.00144266	0.175365	0.999985	immunized_water_drinking	immunized_day7_Cpa3+/+_2-bottle_test
ENSMUSG00000026527	Rgs7	24012	33.4359	-1.76366e-06	0.00144269	0.525149	0.999985	immunized_water_drinking	immunized_day7_Cpa3+/+_2-bottle_test
ENSMUSG00000026526	Fh1	14194	1655.46	7.11728e-06	0.00144268	0.742827	0.999985	immunized_water_drinking	immunized_day7_Cpa3+/+_2-bottle_test
ENSMUSG00000026525	Opn3	13603	26.4805	-1.76781e-06	0.00144268	0.561755	0.999985	immunized_water_drinking	immunized_day7_Cpa3+/+_2-bottle_test
ENSMUSG00000078185	Chml	12663	106.865	1.4079e-06	0.00144269	0.620996	0.999985	immunized_water_drinking	immunized_day7_Cpa3+/+_2-bottle_test
ENSMUSG00000039748	Exo1	26909	20.4262	8.66678e-07	0.00144269	0.648844	0.999985	immunized_water_drinking	immunized_day7_Cpa3+/+_2-bottle_test
ENSMUSG00000055214	Pld5	319455	3.35328	-5.6802e-08	0.00144269	0.936073	0.999985	immunized_water_drinking	immunized_day7_Cpa3+/+_2-bottle_test
ENSMUSG00000078184	Rbm8a2		17.1449	1.71721e-06	0.00144269	0.371858	0.999985	immunized_water_drinking	immunized_day7_Cpa3+/+_2-bottle_test
ENSMUSG00000057335	Cep170	545389	39.8136	-8.08242e-07	0.00144269	0.746441	0.999985	immunized_water_drinking	immunized_day7_Cpa3+/+_2-bottle_test
ENSMUSG00000026504	Sdccag8	76816	58.0825	-4.01308e-07	0.00144268	0.871136	0.999985	immunized_water_drinking	immunized_day7_Cpa3+/+_2-bottle_test
ENSMUSG00000019699	Akt3	23797	93.9638	-2.41239e-06	0.00144268	0.580735	0.999985	immunized_water_drinking	immunized_day7_Cpa3+/+_2-bottle_test
ENSMUSG00000097892	Gm26801		3.19548	-8.57951e-07	0.00144269	0.458376	0.999985	immunized_water_drinking	immunized_day7_Cpa3+/+_2-bottle_test
ENSMUSG00000063659	Zbtb18	30928	243.035	5.1383e-06	0.00144267	0.551085	0.999985	immunized_water_drinking	immunized_day7_Cpa3+/+_2-bottle_test
ENSMUSG00000015961	Adss	11566	639.837	-3.52917e-06	0.00144265	0.516018	0.999985	immunized_water_drinking	immunized_day7_Cpa3+/+_2-bottle_test
ENSMUSG00000091476	Catspere2	545391	5.71577	-1.46643e-06	0.00144269	0.362349	0.999985	immunized_water_drinking	immunized_day7_Cpa3+/+_2-bottle_test
ENSMUSG00000102493	Gm8010		13.267	-2.1912e-07	0.00144269	0.928117	0.999985	immunized_water_drinking	immunized_day7_Cpa3+/+_2-bottle_test
ENSMUSG00000026502	Desi2	78825	211.66	-3.90164e-06	0.00144268	0.626483	0.999985	immunized_water_drinking	immunized_day7_Cpa3+/+_2-bottle_test
ENSMUSG00000104126	Gm37486		10.419	-1.86273e-06	0.00144269	0.378407	0.999985	immunized_water_drinking	immunized_day7_Cpa3+/+_2-bottle_test
ENSMUSG00000086350	B230369F24Rik		3.99004	-1.00984e-06	0.00144269	0.377073	0.999985	immunized_water_drinking	immunized_day7_Cpa3+/+_2-bottle_test
ENSMUSG00000026500	Cox20	66359	380.055	5.28477e-07	0.00144268	0.65072	0.999985	immunized_water_drinking	immunized_day7_Cpa3+/+_2-bottle_test
ENSMUSG00000039630	Hnrnpu	51810	2265.06	1.86072e-07	0.00144264	0.994801	0.999985	immunized_water_drinking	immunized_day7_Cpa3+/+_2-bottle_test
ENSMUSG00000104279	Gm38300		7.54277	-1.36448e-07	0.00144269	0.875718	0.999985	immunized_water_drinking	immunized_day7_Cpa3+/+_2-bottle_test
ENSMUSG00000026495	Efcab2	68226	35.4692	-2.11349e-07	0.00144268	0.958831	0.999985	immunized_water_drinking	immunized_day7_Cpa3+/+_2-bottle_test
ENSMUSG00000026494	Kif26b	269152	28.8455	-1.43841e-06	0.00144268	0.595998	0.999985	immunized_water_drinking	immunized_day7_Cpa3+/+_2-bottle_test
ENSMUSG00000055067	Smyd3	69726	62.2879	2.29291e-06	0.00144267	0.94834	0.999985	immunized_water_drinking	immunized_day7_Cpa3+/+_2-bottle_test
ENSMUSG00000096474	Gm5561		46.3966	2.84784e-06	0.00144269	0.718985	0.999985	immunized_water_drinking	immunized_day7_Cpa3+/+_2-bottle_test
ENSMUSG00000026492	Tfb2m	15278	179.037	-7.11377e-06	0.00144267	0.115544	0.999985	immunized_water_drinking	immunized_day7_Cpa3+/+_2-bottle_test
ENSMUSG00000038949	Cnst	226744	268.978	-2.90157e-06	0.00144267	0.436861	0.999985	immunized_water_drinking	immunized_day7_Cpa3+/+_2-bottle_test
ENSMUSG00000038936	Sccpdh	109232	101.238	-4.5471e-06	0.00144267	0.338467	0.999985	immunized_water_drinking	immunized_day7_Cpa3+/+_2-bottle_test
ENSMUSG00000026491	Ahctf1	226747	250.834	6.08444e-07	0.00144268	0.946679	0.999985	immunized_water_drinking	immunized_day7_Cpa3+/+_2-bottle_test
ENSMUSG00000104418	Gm37070		7.14369	2.32438e-06	0.00144269	0.108923	0.999985	immunized_water_drinking	immunized_day7_Cpa3+/+_2-bottle_test
ENSMUSG00000026490	Cdc42bpa	226751	272.489	-1.14794e-07	0.00144268	0.96925	0.999985	immunized_water_drinking	immunized_day7_Cpa3+/+_2-bottle_test
ENSMUSG00000026489	Coq8a	67426	444.584	-3.02857e-06	0.00144267	0.525139	0.999985	immunized_water_drinking	immunized_day7_Cpa3+/+_2-bottle_test
ENSMUSG00000010609	Psen2	19165	290.088	7.19108e-06	0.00144266	0.177407	0.999985	immunized_water_drinking	immunized_day7_Cpa3+/+_2-bottle_test
ENSMUSG00000055676	Gm5069		23.4516	-3.48543e-07	0.00144269	0.890155	0.999985	immunized_water_drinking	immunized_day7_Cpa3+/+_2-bottle_test
ENSMUSG00000038855	Itpkb	320404	299.416	3.77811e-06	0.00144266	0.794971	0.999985	immunized_water_drinking	immunized_day7_Cpa3+/+_2-bottle_test
ENSMUSG00000053963	Stum	381310	153.546	-7.92407e-06	0.00144269	0.193313	0.999985	immunized_water_drinking	immunized_day7_Cpa3+/+_2-bottle_test
ENSMUSG00000026496	Parp1	11545	347.058	-1.17901e-06	0.00144265	0.811236	0.999985	immunized_water_drinking	immunized_day7_Cpa3+/+_2-bottle_test
ENSMUSG00000058729	Lin9	72568	41.0692	-1.44788e-06	0.00144268	0.634424	0.999985	immunized_water_drinking	immunized_day7_Cpa3+/+_2-bottle_test
ENSMUSG00000026499	Acbd3	170760	358.761	-2.07968e-06	0.00144267	0.682983	0.999985	immunized_water_drinking	immunized_day7_Cpa3+/+_2-bottle_test
ENSMUSG00000060743	H3f3a	15078	1415.64	-1.04623e-06	0.00144265	0.876209	0.999985	immunized_water_drinking	immunized_day7_Cpa3+/+_2-bottle_test
ENSMUSG00000073485	H3f3aos		2.71975	-6.87663e-07	0.00144269	0.513793	0.999985	immunized_water_drinking	immunized_day7_Cpa3+/+_2-bottle_test
ENSMUSG00000038806	Sde2	208768	165.481	-2.56614e-06	0.00144267	0.486387	0.999985	immunized_water_drinking	immunized_day7_Cpa3+/+_2-bottle_test
ENSMUSG00000103979	Gm20305		7.33363	-2.06165e-07	0.00144269	0.922585	0.999985	immunized_water_drinking	immunized_day7_Cpa3+/+_2-bottle_test
ENSMUSG00000026520	Pycr2	69051	337.314	1.44493e-06	0.00144268	0.249495	0.999985	immunized_water_drinking	immunized_day7_Cpa3+/+_2-bottle_test
ENSMUSG00000038793	Lefty1	13590	32.7197	2.68338e-06	0.00144268	0.367146	0.999985	immunized_water_drinking	immunized_day7_Cpa3+/+_2-bottle_test
ENSMUSG00000026519	Tmem63a	208795	2032.52	9.60005e-06	0.00144264	0.53811	0.999985	immunized_water_drinking	immunized_day7_Cpa3+/+_2-bottle_test
ENSMUSG00000038776	Ephx1	13849	637.132	-3.89947e-06	0.00144266	0.324354	0.999985	immunized_water_drinking	immunized_day7_Cpa3+/+_2-bottle_test
ENSMUSG00000038768	9130409I23Rik	619326	1510.65	-1.69557e-06	0.00144269	0.449665	0.999985	immunized_water_drinking	immunized_day7_Cpa3+/+_2-bottle_test
ENSMUSG00000026516	Nvl	67459	219.4	-2.60176e-06	0.00144266	0.897847	0.999985	immunized_water_drinking	immunized_day7_Cpa3+/+_2-bottle_test
ENSMUSG00000062169	Cnih4	98417	485.628	-5.12563e-06	0.00144267	0.730967	0.999985	immunized_water_drinking	immunized_day7_Cpa3+/+_2-bottle_test
ENSMUSG00000038733	Wdr26	226757	907.687	-2.18766e-06	0.00144267	0.590503	0.999985	immunized_water_drinking	immunized_day7_Cpa3+/+_2-bottle_test
ENSMUSG00000054135	A430110L20Rik		4.14744	5.58086e-07	0.00144269	0.644834	0.999985	immunized_water_drinking	immunized_day7_Cpa3+/+_2-bottle_test
ENSMUSG00000081214	Rpl35a-ps2		25.7762	2.34033e-06	0.00144269	0.207348	0.999985	immunized_water_drinking	immunized_day7_Cpa3+/+_2-bottle_test
ENSMUSG00000004880	Lbr	98386	253.906	-2.33381e-06	0.00144266	0.629608	0.999985	immunized_water_drinking	immunized_day7_Cpa3+/+_2-bottle_test
ENSMUSG00000022995	Enah	13800	436.834	-3.16174e-06	0.00144266	0.556762	0.999985	immunized_water_drinking	immunized_day7_Cpa3+/+_2-bottle_test
ENSMUSG00000026511	Srp9	27058	677.374	4.37484e-06	0.00144268	0.407832	0.999985	immunized_water_drinking	immunized_day7_Cpa3+/+_2-bottle_test
ENSMUSG00000038633	Degs1	13244	1638.32	-4.39145e-06	0.00144266	0.388	0.999985	immunized_water_drinking	immunized_day7_Cpa3+/+_2-bottle_test
ENSMUSG00000047539	Fbxo28	67948	251.068	-2.26926e-06	0.00144264	0.764501	0.999985	immunized_water_drinking	immunized_day7_Cpa3+/+_2-bottle_test
ENSMUSG00000026510	Trp53bp2	209456	319.21	-1.6602e-06	0.00144266	0.748709	0.999985	immunized_water_drinking	immunized_day7_Cpa3+/+_2-bottle_test
ENSMUSG00000026509	Capn2	12334	700.224	-3.65373e-06	0.00144264	0.556819	0.999985	immunized_water_drinking	immunized_day7_Cpa3+/+_2-bottle_test
ENSMUSG00000038599	Capn8	170725	234.631	-2.70776e-06	0.00144267	0.559548	0.999985	immunized_water_drinking	immunized_day7_Cpa3+/+_2-bottle_test
ENSMUSG00000038576	Susd4	96935	12.9366	-1.76931e-07	0.00144269	0.938943	0.999985	immunized_water_drinking	immunized_day7_Cpa3+/+_2-bottle_test
ENSMUSG00000030768	Disp1	68897	141.797	-3.91757e-06	0.00144268	0.289554	0.999985	immunized_water_drinking	immunized_day7_Cpa3+/+_2-bottle_test
ENSMUSG00000102478	BC085271		11.685	1.03403e-06	0.00144269	0.58941	0.999985	immunized_water_drinking	immunized_day7_Cpa3+/+_2-bottle_test
ENSMUSG00000046836	Brox	71678	334.831	0.000109067	0.00144473	0.924648	0.999985	immunized_water_drinking	immunized_day7_Cpa3+/+_2-bottle_test
ENSMUSG00000042901	Aida	108909	203.747	4.80949e-07	0.00144266	0.922855	0.999985	immunized_water_drinking	immunized_day7_Cpa3+/+_2-bottle_test
ENSMUSG00000056050	Mia3	338366	1415.88	3.31024e-06	0.00144267	0.802032	0.999985	immunized_water_drinking	immunized_day7_Cpa3+/+_2-bottle_test
ENSMUSG00000103415	Gm37339		3.79932	5.41966e-07	0.00144269	0.681517	0.999985	immunized_water_drinking	immunized_day7_Cpa3+/+_2-bottle_test
ENSMUSG00000072258	Taf1a	21339	98.3185	-1.81709e-06	0.00144267	0.672503	0.999985	immunized_water_drinking	immunized_day7_Cpa3+/+_2-bottle_test
ENSMUSG00000053461	Hhipl2	78772	4.32778	1.27623e-07	0.00144269	0.909817	0.999985	immunized_water_drinking	immunized_day7_Cpa3+/+_2-bottle_test
ENSMUSG00000039384	Dusp10	63953	28.0138	-1.09169e-06	0.00144269	0.721378	0.999985	immunized_water_drinking	immunized_day7_Cpa3+/+_2-bottle_test
ENSMUSG00000039377	Hlx	15284	15.7182	6.51138e-07	0.00144269	0.90814	0.999985	immunized_water_drinking	immunized_day7_Cpa3+/+_2-bottle_test
ENSMUSG00000073481	Mtarc2	67247	717.539	2.33566e-06	0.00144268	0.477028	0.999985	immunized_water_drinking	immunized_day7_Cpa3+/+_2-bottle_test
ENSMUSG00000039349	C130074G19Rik	226777	105.674	4.1171e-07	0.00144268	0.838668	0.999985	immunized_water_drinking	immunized_day7_Cpa3+/+_2-bottle_test
ENSMUSG00000026620	Mark1	226778	39.3527	-1.39313e-07	0.00144268	0.417799	0.999985	immunized_water_drinking	immunized_day7_Cpa3+/+_2-bottle_test
ENSMUSG00000039318	Rab3gap2	98732	312.806	-4.37952e-06	0.00144266	0.927852	0.999985	immunized_water_drinking	immunized_day7_Cpa3+/+_2-bottle_test
ENSMUSG00000026618	Iars2	381314	617.197	-1.75172e-05	0.00144272	0.0743314	0.999985	immunized_water_drinking	immunized_day7_Cpa3+/+_2-bottle_test
ENSMUSG00000026617	Bpnt1	23827	1139.31	4.79424e-07	0.00144264	0.854192	0.999985	immunized_water_drinking	immunized_day7_Cpa3+/+_2-bottle_test
ENSMUSG00000026615	Eprs	107508	781.239	-1.31165e-05	0.00144268	0.849292	0.999985	immunized_water_drinking	immunized_day7_Cpa3+/+_2-bottle_test
ENSMUSG00000039246	Lyplal1	226791	21.5908	-1.56432e-06	0.00144269	0.617645	0.999985	immunized_water_drinking	immunized_day7_Cpa3+/+_2-bottle_test
ENSMUSG00000039239	Tgfb2	21808	41.9723	-4.79356e-06	0.00144268	0.16855	0.999985	immunized_water_drinking	immunized_day7_Cpa3+/+_2-bottle_test
ENSMUSG00000001305	Rrp15	67223	90.5544	2.21678e-06	0.00144268	0.529268	0.999985	immunized_water_drinking	immunized_day7_Cpa3+/+_2-bottle_test
ENSMUSG00000039210	Gpatch2	67769	136.444	-4.53212e-06	0.00144267	0.787121	0.999985	immunized_water_drinking	immunized_day7_Cpa3+/+_2-bottle_test
ENSMUSG00000104394	Gm37254		21.4017	6.31775e-07	0.00144269	0.784624	0.999985	immunized_water_drinking	immunized_day7_Cpa3+/+_2-bottle_test
ENSMUSG00000026610	Esrrg	26381	1220.31	-1.13779e-06	0.00144268	0.694214	0.999985	immunized_water_drinking	immunized_day7_Cpa3+/+_2-bottle_test
ENSMUSG00000026608	Kctd3	226823	240.855	3.77325e-06	0.00144266	0.936742	0.999985	immunized_water_drinking	immunized_day7_Cpa3+/+_2-bottle_test
ENSMUSG00000037624	Kcnk2	16526	11.7126	-1.99353e-06	0.00144269	0.404013	0.999985	immunized_water_drinking	immunized_day7_Cpa3+/+_2-bottle_test
ENSMUSG00000102824	Pdcd5-ps		46.8066	5.02069e-07	0.00144268	0.879477	0.999985	immunized_water_drinking	immunized_day7_Cpa3+/+_2-bottle_test
ENSMUSG00000026605	Cenpf	108000	105.526	2.36238e-06	0.00144268	0.646763	0.999985	immunized_water_drinking	immunized_day7_Cpa3+/+_2-bottle_test
ENSMUSG00000026604	Ptpn14	19250	176.53	3.21454e-06	0.00144268	0.663021	0.999985	immunized_water_drinking	immunized_day7_Cpa3+/+_2-bottle_test
ENSMUSG00000026603	Smyd2	226830	198.078	1.57911e-05	0.0014427	0.78054	0.999985	immunized_water_drinking	immunized_day7_Cpa3+/+_2-bottle_test
ENSMUSG00000010175	Prox1	19130	18.6132	4.06569e-06	0.00144269	0.0916033	0.999985	immunized_water_drinking	immunized_day7_Cpa3+/+_2-bottle_test
ENSMUSG00000089872	Rps6kc1	320119	105.919	5.10522e-06	0.00144267	0.604811	0.999985	immunized_water_drinking	immunized_day7_Cpa3+/+_2-bottle_test
ENSMUSG00000026634	Angel2	52477	220.668	-4.41362e-06	0.00144266	0.399992	0.999985	immunized_water_drinking	immunized_day7_Cpa3+/+_2-bottle_test
ENSMUSG00000037568	Vash2	226841	3.17652	1.63934e-07	0.00144269	0.880886	0.999985	immunized_water_drinking	immunized_day7_Cpa3+/+_2-bottle_test
ENSMUSG00000066595	Flvcr1	226844	69.9558	2.65342e-06	0.00144268	0.604671	0.999985	immunized_water_drinking	immunized_day7_Cpa3+/+_2-bottle_test
ENSMUSG00000026632	Tatdn3	68972	39.5987	-3.23642e-08	0.00144268	0.986906	0.999985	immunized_water_drinking	immunized_day7_Cpa3+/+_2-bottle_test
ENSMUSG00000062510	Nsl1	381318	14.622	1.30495e-08	0.00144269	0.98281	0.999985	immunized_water_drinking	immunized_day7_Cpa3+/+_2-bottle_test
ENSMUSG00000026628	Atf3	11910	172.87	9.37465e-06	0.00144269	0.0222328	0.999985	immunized_water_drinking	immunized_day7_Cpa3+/+_2-bottle_test
ENSMUSG00000073478	D730003I15Rik		17.3366	5.01429e-07	0.00144269	0.819121	0.999985	immunized_water_drinking	immunized_day7_Cpa3+/+_2-bottle_test
ENSMUSG00000037499	Nenf	66208	341.513	2.02541e-06	0.00144269	0.423772	0.999985	immunized_water_drinking	immunized_day7_Cpa3+/+_2-bottle_test
ENSMUSG00000026627	Pacc1	66950	61.5884	1.93886e-06	0.00144268	0.607285	0.999985	immunized_water_drinking	immunized_day7_Cpa3+/+_2-bottle_test
ENSMUSG00000026626	Ppp2r5a	226849	1041.74	-1.39327e-06	0.00144262	0.793684	0.999985	immunized_water_drinking	immunized_day7_Cpa3+/+_2-bottle_test
ENSMUSG00000037474	Dtl	76843	35.186	1.05487e-06	0.00144268	0.842409	0.999985	immunized_water_drinking	immunized_day7_Cpa3+/+_2-bottle_test
ENSMUSG00000037461	Ints7	77065	144.623	9.83429e-07	0.00144266	0.838427	0.999985	immunized_water_drinking	immunized_day7_Cpa3+/+_2-bottle_test
ENSMUSG00000026623	Lpgat1	226856	260.387	-2.08913e-06	0.00144268	0.871582	0.999985	immunized_water_drinking	immunized_day7_Cpa3+/+_2-bottle_test
ENSMUSG00000026622	Nek2	18005	79.3002	1.68375e-06	0.00144267	0.687459	0.999985	immunized_water_drinking	immunized_day7_Cpa3+/+_2-bottle_test
ENSMUSG00000055833	1700034H15Rik	98736	4.0329	-4.87871e-07	0.00144269	0.677541	0.999985	immunized_water_drinking	immunized_day7_Cpa3+/+_2-bottle_test
ENSMUSG00000037434	Slc30a1	22782	182.481	-9.20482e-07	0.00144268	0.785409	0.999985	immunized_water_drinking	immunized_day7_Cpa3+/+_2-bottle_test
ENSMUSG00000026637	Traf5	22033	49.0708	-2.33178e-06	0.00144268	0.428256	0.999985	immunized_water_drinking	immunized_day7_Cpa3+/+_2-bottle_test
ENSMUSG00000103653	Gstp-ps		161.08	7.69964e-06	0.00144269	0.587702	0.999985	immunized_water_drinking	immunized_day7_Cpa3+/+_2-bottle_test
ENSMUSG00000037395	Rcor3	214742	104.674	3.07241e-07	0.00144267	0.731133	0.999985	immunized_water_drinking	immunized_day7_Cpa3+/+_2-bottle_test
ENSMUSG00000097316	Gm10516	100038712	14.3678	5.19211e-07	0.00144269	0.856122	0.999985	immunized_water_drinking	immunized_day7_Cpa3+/+_2-bottle_test
ENSMUSG00000058248	Kcnh1	16510	7.002	-3.13024e-07	0.00144269	0.788299	0.999985	immunized_water_drinking	immunized_day7_Cpa3+/+_2-bottle_test
ENSMUSG00000037375	Hhat	226861	16.9302	-1.45519e-07	0.00144269	0.953118	0.999985	immunized_water_drinking	immunized_day7_Cpa3+/+_2-bottle_test
ENSMUSG00000016262	Sertad4	214791	72.529	2.0243e-06	0.00144267	0.668405	0.999985	immunized_water_drinking	immunized_day7_Cpa3+/+_2-bottle_test
ENSMUSG00000016200	Syt14	329324	3.55663	1.77197e-06	0.00144269	0.128251	0.999985	immunized_water_drinking	immunized_day7_Cpa3+/+_2-bottle_test
ENSMUSG00000102442	Gm37103		2.89369	-5.12843e-07	0.00144269	0.637987	0.999985	immunized_water_drinking	immunized_day7_Cpa3+/+_2-bottle_test
ENSMUSG00000016181	Utp25	215193	78.9052	1.54731e-06	0.00144267	0.712364	0.999985	immunized_water_drinking	immunized_day7_Cpa3+/+_2-bottle_test
ENSMUSG00000026638	Irf6	54139	1106.53	-1.23907e-06	0.00144266	0.811499	0.999985	immunized_water_drinking	immunized_day7_Cpa3+/+_2-bottle_test
ENSMUSG00000079144	A130010J15Rik	319266	69.7807	-5.76262e-06	0.00144268	0.365394	0.999985	immunized_water_drinking	immunized_day7_Cpa3+/+_2-bottle_test
ENSMUSG00000037318	Traf3ip3	215243	4.08953	4.36918e-07	0.00144269	0.690637	0.999985	immunized_water_drinking	immunized_day7_Cpa3+/+_2-bottle_test
ENSMUSG00000026639	Lamb3	16780	1199.65	-1.44648e-06	0.00144266	0.610904	0.999985	immunized_water_drinking	immunized_day7_Cpa3+/+_2-bottle_test
ENSMUSG00000016194	Hsd11b1	15483	46.1558	2.66296e-06	0.00144269	0.110506	0.999985	immunized_water_drinking	immunized_day7_Cpa3+/+_2-bottle_test
ENSMUSG00000009633	G0s2	14373	14.6692	-9.65195e-08	0.00144269	0.953365	0.999985	immunized_water_drinking	immunized_day7_Cpa3+/+_2-bottle_test
ENSMUSG00000097850	Mir205hg		10.0388	-2.76097e-07	0.00144269	0.878323	0.999985	immunized_water_drinking	immunized_day7_Cpa3+/+_2-bottle_test
ENSMUSG00000026640	Plxna2	18845	292.947	1.97817e-06	0.00144267	0.78042	0.999985	immunized_water_drinking	immunized_day7_Cpa3+/+_2-bottle_test
ENSMUSG00000016494	Cd34	12490	317.801	-3.92371e-06	0.00144267	0.700475	0.999985	immunized_water_drinking	immunized_day7_Cpa3+/+_2-bottle_test
ENSMUSG00000096929	A330023F24Rik		42.0666	1.40102e-06	0.00144269	0.550922	0.999985	immunized_water_drinking	immunized_day7_Cpa3+/+_2-bottle_test
ENSMUSG00000016493	Cd46	17221	9.22715	1.18307e-06	0.00144269	0.505847	0.999985	immunized_water_drinking	immunized_day7_Cpa3+/+_2-bottle_test
ENSMUSG00000016481	Cr1l	12946	533.871	1.66086e-07	0.00144265	0.979002	0.999985	immunized_water_drinking	immunized_day7_Cpa3+/+_2-bottle_test
ENSMUSG00000050530	Fam171a1	269233	184.895	-4.29346e-08	0.00144266	0.993542	0.999985	immunized_water_drinking	immunized_day7_Cpa3+/+_2-bottle_test
ENSMUSG00000026643	Nmt2	18108	289.713	2.35008e-06	0.00144266	0.651419	0.999985	immunized_water_drinking	immunized_day7_Cpa3+/+_2-bottle_test
ENSMUSG00000049950	Rpp38	227522	53.3904	-1.0381e-06	0.00144267	0.858263	0.999985	immunized_water_drinking	immunized_day7_Cpa3+/+_2-bottle_test
ENSMUSG00000026648	Dclre1c	227525	44.0197	-2.79781e-06	0.00144269	0.422009	0.999985	immunized_water_drinking	immunized_day7_Cpa3+/+_2-bottle_test
ENSMUSG00000026646	Suv39h2	64707	20.7464	1.75401e-06	0.00144269	0.365765	0.999985	immunized_water_drinking	immunized_day7_Cpa3+/+_2-bottle_test
ENSMUSG00000109865	Hspa14	50497	212.573	-5.76248e-07	0.00144267	0.854673	0.999985	immunized_water_drinking	immunized_day7_Cpa3+/+_2-bottle_test
ENSMUSG00000051396	Gm45902	119065974	11.6107	1.93964e-06	0.00144269	0.241789	0.999985	immunized_water_drinking	immunized_day7_Cpa3+/+_2-bottle_test
ENSMUSG00000039496	Cdnf	227526	10.4539	-2.05781e-06	0.00144269	0.280159	0.999985	immunized_water_drinking	immunized_day7_Cpa3+/+_2-bottle_test
ENSMUSG00000081278	Gm13186		3.26636	9.80534e-07	0.00144269	0.170224	0.999985	immunized_water_drinking	immunized_day7_Cpa3+/+_2-bottle_test
ENSMUSG00000026655	Fam107b	66540	820.441	-4.66426e-06	0.00144266	0.327158	0.999985	immunized_water_drinking	immunized_day7_Cpa3+/+_2-bottle_test
ENSMUSG00000081070	Gm13181		15.9391	1.56048e-06	0.00144269	0.238759	0.999985	immunized_water_drinking	immunized_day7_Cpa3+/+_2-bottle_test
ENSMUSG00000026657	Frmd4a	209630	65.9198	-1.85152e-07	0.00144268	0.623215	0.999985	immunized_water_drinking	immunized_day7_Cpa3+/+_2-bottle_test
ENSMUSG00000039449	Prpf18	67229	250.278	2.15204e-06	0.00144266	0.90362	0.999985	immunized_water_drinking	immunized_day7_Cpa3+/+_2-bottle_test
ENSMUSG00000083378	Gm13196		9.20788	4.82097e-07	0.00144269	0.802592	0.999985	immunized_water_drinking	immunized_day7_Cpa3+/+_2-bottle_test
ENSMUSG00000048186	Bend7	209645	60.0423	-1.42626e-06	0.00144268	0.724816	0.999985	immunized_water_drinking	immunized_day7_Cpa3+/+_2-bottle_test
ENSMUSG00000026662	Sephs1	109079	246.453	-3.84128e-07	0.00144265	0.68508	0.999985	immunized_water_drinking	immunized_day7_Cpa3+/+_2-bottle_test
ENSMUSG00000026664	Phyh	16922	4916.34	-1.90773e-06	0.00144267	0.786612	0.999985	immunized_water_drinking	immunized_day7_Cpa3+/+_2-bottle_test
ENSMUSG00000086670	Gm13194		5.80142	1.50921e-06	0.00144269	0.247261	0.999985	immunized_water_drinking	immunized_day7_Cpa3+/+_2-bottle_test
ENSMUSG00000069188	Gm13192		61.0419	1.17149e-06	0.00144269	0.412117	0.999985	immunized_water_drinking	immunized_day7_Cpa3+/+_2-bottle_test
ENSMUSG00000026669	Mcm10	70024	52.8369	5.86741e-06	0.00144269	0.037243	0.999985	immunized_water_drinking	immunized_day7_Cpa3+/+_2-bottle_test
ENSMUSG00000026672	Optn	71648	311.288	-5.20878e-07	0.00144266	0.926061	0.999985	immunized_water_drinking	immunized_day7_Cpa3+/+_2-bottle_test
ENSMUSG00000026676	Ccdc3	74186	326.944	-2.877e-06	0.00144267	0.151888	0.999985	immunized_water_drinking	immunized_day7_Cpa3+/+_2-bottle_test
ENSMUSG00000081005	Gm13198		13.5811	2.15989e-06	0.00144269	0.204392	0.999985	immunized_water_drinking	immunized_day7_Cpa3+/+_2-bottle_test
ENSMUSG00000039145	Camk1d	227541	168.393	-1.69768e-06	0.00144269	0.464186	0.999985	immunized_water_drinking	immunized_day7_Cpa3+/+_2-bottle_test
ENSMUSG00000039128	Cdc123	98828	567.724	-4.37125e-06	0.00144265	0.716871	0.999985	immunized_water_drinking	immunized_day7_Cpa3+/+_2-bottle_test
ENSMUSG00000025817	Nudt5	53893	274.801	-3.98895e-06	0.00144266	0.472317	0.999985	immunized_water_drinking	immunized_day7_Cpa3+/+_2-bottle_test
ENSMUSG00000025816	Sec61a2	57743	98.8853	7.10343e-06	0.00144268	0.105778	0.999985	immunized_water_drinking	immunized_day7_Cpa3+/+_2-bottle_test
ENSMUSG00000025815	Dhtkd1	209692	38.5868	-7.19187e-07	0.00144269	0.781371	0.999985	immunized_water_drinking	immunized_day7_Cpa3+/+_2-bottle_test
ENSMUSG00000043241	Upf2	326622	296.034	-2.03777e-06	0.00144266	0.625371	0.999985	immunized_water_drinking	immunized_day7_Cpa3+/+_2-bottle_test
ENSMUSG00000045319	Proser2	227545	297.987	9.72071e-06	0.00144266	0.101946	0.999985	immunized_water_drinking	immunized_day7_Cpa3+/+_2-bottle_test
ENSMUSG00000039063	Echdc3	67856	101.83	-1.37457e-06	0.00144267	0.893953	0.999985	immunized_water_drinking	immunized_day7_Cpa3+/+_2-bottle_test
ENSMUSG00000039046	Usp6nl	98910	279.382	-7.91426e-06	0.00144267	0.583119	0.999985	immunized_water_drinking	immunized_day7_Cpa3+/+_2-bottle_test
ENSMUSG00000002107	Celf2	14007	141.049	2.62329e-06	0.00144267	0.508247	0.999985	immunized_water_drinking	immunized_day7_Cpa3+/+_2-bottle_test
ENSMUSG00000015619	Gata3	14462	35.3377	-2.7912e-08	0.00144269	0.993855	0.999985	immunized_water_drinking	immunized_day7_Cpa3+/+_2-bottle_test
ENSMUSG00000025782	Taf3	209361	85.1651	4.22174e-06	0.00144268	0.264784	0.999985	immunized_water_drinking	immunized_day7_Cpa3+/+_2-bottle_test
ENSMUSG00000025781	Atp5c1	11949	3917.18	-3.7742e-07	0.00144266	0.93574	0.999985	immunized_water_drinking	immunized_day7_Cpa3+/+_2-bottle_test
ENSMUSG00000037262	Kin	16588	116.987	2.09911e-07	0.00144266	0.814359	0.999985	immunized_water_drinking	immunized_day7_Cpa3+/+_2-bottle_test
ENSMUSG00000037254	Itih2	16425	107.148	-1.82888e-07	0.00144269	0.24331	0.999985	immunized_water_drinking	immunized_day7_Cpa3+/+_2-bottle_test
ENSMUSG00000025780	Itih5	209378	232.424	-3.73554e-06	0.00144268	0.35238	0.999985	immunized_water_drinking	immunized_day7_Cpa3+/+_2-bottle_test
ENSMUSG00000026778	Prkcq	18761	13.1447	1.74148e-06	0.00144269	0.430919	0.999985	immunized_water_drinking	immunized_day7_Cpa3+/+_2-bottle_test
ENSMUSG00000082424	Gm13292		24.6793	-8.31955e-07	0.00144269	0.657707	0.999985	immunized_water_drinking	immunized_day7_Cpa3+/+_2-bottle_test
ENSMUSG00000026773	Pfkfb3	170768	333.765	-5.02283e-06	0.00144268	0.223561	0.999985	immunized_water_drinking	immunized_day7_Cpa3+/+_2-bottle_test
ENSMUSG00000037197	Rbm17	76938	393.661	6.08642e-07	0.00144266	0.907629	0.999985	immunized_water_drinking	immunized_day7_Cpa3+/+_2-bottle_test
ENSMUSG00000026770	Il2ra	16184	3.54419	4.18511e-08	0.00144269	0.972955	0.999985	immunized_water_drinking	immunized_day7_Cpa3+/+_2-bottle_test
ENSMUSG00000023206	Il15ra	16169	48.5717	-3.66815e-06	0.00144268	0.247573	0.999985	immunized_water_drinking	immunized_day7_Cpa3+/+_2-bottle_test
ENSMUSG00000058594	Fbh1	50755	426.75	-2.51151e-06	0.00144267	0.569945	0.999985	immunized_water_drinking	immunized_day7_Cpa3+/+_2-bottle_test
ENSMUSG00000047909	Ankrd16	320816	106.129	-2.03253e-07	0.00144268	0.946688	0.999985	immunized_water_drinking	immunized_day7_Cpa3+/+_2-bottle_test
ENSMUSG00000080801	Gm13310		6.05425	1.13243e-06	0.00144269	0.423887	0.999985	immunized_water_drinking	immunized_day7_Cpa3+/+_2-bottle_test
ENSMUSG00000026768	Itga8	241226	46.9515	1.37505e-06	0.00144268	0.553135	0.999985	immunized_water_drinking	immunized_day7_Cpa3+/+_2-bottle_test
ENSMUSG00000026767	Mindy3	66960	273.493	-3.25527e-06	0.00144267	0.430317	0.999985	immunized_water_drinking	immunized_day7_Cpa3+/+_2-bottle_test
ENSMUSG00000026730	Pter	19212	95.7967	-5.27675e-07	0.00144267	0.821508	0.999985	immunized_water_drinking	immunized_day7_Cpa3+/+_2-bottle_test
ENSMUSG00000026727	Rsu1	20163	291.11	-4.83014e-06	0.00144267	0.282644	0.999985	immunized_water_drinking	immunized_day7_Cpa3+/+_2-bottle_test
ENSMUSG00000026726	Cubn	65969	2.52515	4.5439e-07	0.00144269	0.645472	0.999985	immunized_water_drinking	immunized_day7_Cpa3+/+_2-bottle_test
ENSMUSG00000026723	Trdmt1	13434	28.8172	-2.66687e-06	0.00144269	0.307896	0.999985	immunized_water_drinking	immunized_day7_Cpa3+/+_2-bottle_test
ENSMUSG00000026728	Vim	22352	927.374	2.235e-06	0.00144265	0.716794	0.999985	immunized_water_drinking	immunized_day7_Cpa3+/+_2-bottle_test
ENSMUSG00000003418	St8sia6	241230	49.8717	-5.48356e-07	0.00144269	0.795299	0.999985	immunized_water_drinking	immunized_day7_Cpa3+/+_2-bottle_test
ENSMUSG00000063275	Hacd1	30963	171.938	-2.79228e-06	0.00144268	0.897036	0.999985	immunized_water_drinking	immunized_day7_Cpa3+/+_2-bottle_test
ENSMUSG00000102553	D930036K23Rik		3.36104	-7.43836e-07	0.00144269	0.385772	0.999985	immunized_water_drinking	immunized_day7_Cpa3+/+_2-bottle_test
ENSMUSG00000086657	Stamos		7.3061	6.32313e-07	0.00144269	0.500656	0.999985	immunized_water_drinking	immunized_day7_Cpa3+/+_2-bottle_test
ENSMUSG00000026718	Stam	20844	289.603	8.68356e-07	0.00144267	0.84114	0.999985	immunized_water_drinking	immunized_day7_Cpa3+/+_2-bottle_test
ENSMUSG00000103901	Gm37499		7.97108	1.29685e-06	0.00144269	0.380184	0.999985	immunized_water_drinking	immunized_day7_Cpa3+/+_2-bottle_test
ENSMUSG00000026712	Mrc1	17533	103.116	-2.49674e-07	0.00144268	0.803363	0.999985	immunized_water_drinking	immunized_day7_Cpa3+/+_2-bottle_test
ENSMUSG00000057914	Cacnb2	12296	41.8241	-2.13014e-06	0.00144268	0.484694	0.999985	immunized_water_drinking	immunized_day7_Cpa3+/+_2-bottle_test
ENSMUSG00000070271	Gm13268		41.3364	5.23916e-07	0.00144268	0.86051	0.999985	immunized_water_drinking	immunized_day7_Cpa3+/+_2-bottle_test
ENSMUSG00000026707	Nsun6	74455	39.1449	-2.4821e-06	0.00144268	0.75093	0.999985	immunized_water_drinking	immunized_day7_Cpa3+/+_2-bottle_test
ENSMUSG00000017418	Arl5b	75869	156.352	4.64798e-08	0.00144268	0.903962	0.999985	immunized_water_drinking	immunized_day7_Cpa3+/+_2-bottle_test
ENSMUSG00000082632	Gm13365		8.54383	-4.85587e-07	0.00144269	0.775809	0.999985	immunized_water_drinking	immunized_day7_Cpa3+/+_2-bottle_test
ENSMUSG00000026748	Plxdc2	67448	286.946	-3.75663e-06	0.00144268	0.219134	0.999985	immunized_water_drinking	immunized_day7_Cpa3+/+_2-bottle_test
ENSMUSG00000053702	Nebl	74103	126.067	-7.78352e-07	0.00144269	0.686535	0.999985	immunized_water_drinking	immunized_day7_Cpa3+/+_2-bottle_test
ENSMUSG00000054057	A930004D18Rik		23.4957	4.35987e-07	0.00144268	0.876726	0.999985	immunized_water_drinking	immunized_day7_Cpa3+/+_2-bottle_test
ENSMUSG00000054074	Skida1	72668	37.7307	-2.45142e-06	0.00144268	0.418362	0.999985	immunized_water_drinking	immunized_day7_Cpa3+/+_2-bottle_test
ENSMUSG00000026743	Mllt10	17354	210.927	9.567e-08	0.00144268	0.95647	0.999985	immunized_water_drinking	immunized_day7_Cpa3+/+_2-bottle_test
ENSMUSG00000026740	Dnajc1	13418	370.478	-5.3472e-07	0.00144264	0.93713	0.999985	immunized_water_drinking	immunized_day7_Cpa3+/+_2-bottle_test
ENSMUSG00000086882	Gm13352		6.26878	8.32885e-07	0.00144269	0.398081	0.999985	immunized_water_drinking	immunized_day7_Cpa3+/+_2-bottle_test
ENSMUSG00000051154	Commd3	12238	480.723	3.34291e-06	0.00144268	0.630088	0.999985	immunized_water_drinking	immunized_day7_Cpa3+/+_2-bottle_test
ENSMUSG00000026739	Bmi1	12151	230.523	-1.2056e-06	0.00144268	0.670645	0.999985	immunized_water_drinking	immunized_day7_Cpa3+/+_2-bottle_test
ENSMUSG00000092353	Gm3363	100041479	3.46447	-1.21126e-06	0.00144269	0.31102	0.999985	immunized_water_drinking	immunized_day7_Cpa3+/+_2-bottle_test
ENSMUSG00000026737	Pip4k2a	18718	101.451	1.64442e-07	0.00144267	0.978709	0.999985	immunized_water_drinking	immunized_day7_Cpa3+/+_2-bottle_test
ENSMUSG00000026736	4930426L09Rik		5.01261	-1.63273e-07	0.00144269	0.802262	0.999985	immunized_water_drinking	immunized_day7_Cpa3+/+_2-bottle_test
ENSMUSG00000023094	Msrb2	76467	122.053	-4.11397e-06	0.00144267	0.662347	0.999985	immunized_water_drinking	immunized_day7_Cpa3+/+_2-bottle_test
ENSMUSG00000026735	Ptf1a	19213	16.5509	-1.47502e-06	0.00144269	0.543053	0.999985	immunized_water_drinking	immunized_day7_Cpa3+/+_2-bottle_test
ENSMUSG00000043415	Otud1	71198	97.1891	9.96309e-07	0.00144268	0.796521	0.999985	immunized_water_drinking	immunized_day7_Cpa3+/+_2-bottle_test
ENSMUSG00000036617	Etl4	208618	324.027	1.21282e-06	0.00144268	0.753481	0.999985	immunized_water_drinking	immunized_day7_Cpa3+/+_2-bottle_test
ENSMUSG00000081128	Gm13328		12.4256	1.04763e-06	0.00144269	0.565902	0.999985	immunized_water_drinking	immunized_day7_Cpa3+/+_2-bottle_test
ENSMUSG00000036591	Arhgap21	71435	355.714	1.69732e-06	0.00144268	0.783458	0.999985	immunized_water_drinking	immunized_day7_Cpa3+/+_2-bottle_test
ENSMUSG00000075514	Gm13375		10.8843	8.40925e-07	0.00144269	0.619382	0.999985	immunized_water_drinking	immunized_day7_Cpa3+/+_2-bottle_test
ENSMUSG00000026679	Enkur	71233	10.2552	-7.3765e-07	0.00144269	0.707701	0.999985	immunized_water_drinking	immunized_day7_Cpa3+/+_2-bottle_test
ENSMUSG00000048550	Thnsl1	208967	79.4453	-6.10691e-07	0.00144268	0.999595	0.999985	immunized_water_drinking	immunized_day7_Cpa3+/+_2-bottle_test
ENSMUSG00000081467	Gm13337		5.46051	-3.14274e-08	0.00144269	0.969313	0.999985	immunized_water_drinking	immunized_day7_Cpa3+/+_2-bottle_test
ENSMUSG00000082516	Gm13342		13.3356	-6.6234e-07	0.00144269	0.745657	0.999985	immunized_water_drinking	immunized_day7_Cpa3+/+_2-bottle_test
ENSMUSG00000083863	Gm13341		1886.49	-1.77314e-06	0.00144268	0.835631	0.999985	immunized_water_drinking	immunized_day7_Cpa3+/+_2-bottle_test
ENSMUSG00000083563	Gm13340		3291.67	-6.58968e-07	0.00144267	0.565458	0.999985	immunized_water_drinking	immunized_day7_Cpa3+/+_2-bottle_test
ENSMUSG00000082884	Gm13339		268.976	2.58831e-06	0.00144269	0.174809	0.999985	immunized_water_drinking	immunized_day7_Cpa3+/+_2-bottle_test
ENSMUSG00000026786	Apbb1ip	54519	15.9096	-9.95408e-07	0.00144269	0.641646	0.999985	immunized_water_drinking	immunized_day7_Cpa3+/+_2-bottle_test
ENSMUSG00000026784	Pdss1	56075	57.9828	2.65908e-06	0.00144268	0.685082	0.999985	immunized_water_drinking	immunized_day7_Cpa3+/+_2-bottle_test
ENSMUSG00000058835	Abi1	11308	694.547	-2.23551e-06	0.00144267	0.626604	0.999985	immunized_water_drinking	immunized_day7_Cpa3+/+_2-bottle_test
ENSMUSG00000026781	Acbd5	74159	681.837	-6.88698e-07	0.00144268	0.891783	0.999985	immunized_water_drinking	immunized_day7_Cpa3+/+_2-bottle_test
ENSMUSG00000026779	Mastl	67121	25.8848	-4.87942e-07	0.00144269	0.834379	0.999985	immunized_water_drinking	immunized_day7_Cpa3+/+_2-bottle_test
ENSMUSG00000026775	Yme1l1	27377	785.688	-3.72904e-06	0.00144268	0.586947	0.999985	immunized_water_drinking	immunized_day7_Cpa3+/+_2-bottle_test
ENSMUSG00000081648	Gm13423		4.26253	4.94309e-07	0.00144269	0.617625	0.999985	immunized_water_drinking	immunized_day7_Cpa3+/+_2-bottle_test
ENSMUSG00000084098	Gm13422		5.28891	-2.8535e-07	0.00144269	0.837178	0.999985	immunized_water_drinking	immunized_day7_Cpa3+/+_2-bottle_test
ENSMUSG00000026771	Spopl	76857	73.851	-1.53055e-06	0.00144268	0.613241	0.999985	immunized_water_drinking	immunized_day7_Cpa3+/+_2-bottle_test
ENSMUSG00000081519	Gm13331		5.33278	1.51035e-06	0.00144269	0.299939	0.999985	immunized_water_drinking	immunized_day7_Cpa3+/+_2-bottle_test
ENSMUSG00000083373	Gm13392		7.60482	-8.21716e-07	0.00144269	0.720218	0.999985	immunized_water_drinking	immunized_day7_Cpa3+/+_2-bottle_test
ENSMUSG00000026986	Hnmt	140483	36.4571	1.38987e-06	0.00144268	0.602948	0.999985	immunized_water_drinking	immunized_day7_Cpa3+/+_2-bottle_test
ENSMUSG00000026985	Il36b	69677	174.237	-5.9035e-06	0.00144269	0.33842	0.999985	immunized_water_drinking	immunized_day7_Cpa3+/+_2-bottle_test
ENSMUSG00000044103	Il36g	215257	211.97	-2.09616e-06	0.00144269	0.371217	0.999985	immunized_water_drinking	immunized_day7_Cpa3+/+_2-bottle_test
ENSMUSG00000026984	Il36a	54448	361.718	-2.15893e-06	0.00144269	0.353956	0.999985	immunized_water_drinking	immunized_day7_Cpa3+/+_2-bottle_test
ENSMUSG00000083172	Gm13409		2.95857	1.02761e-07	0.00144269	0.944121	0.999985	immunized_water_drinking	immunized_day7_Cpa3+/+_2-bottle_test
ENSMUSG00000026983	Il36rn	54450	1178.19	-1.79699e-06	0.00144269	0.458992	0.999985	immunized_water_drinking	immunized_day7_Cpa3+/+_2-bottle_test
ENSMUSG00000026981	Il1rn	16181	147.017	-9.08649e-07	0.00144269	0.691076	0.999985	immunized_water_drinking	immunized_day7_Cpa3+/+_2-bottle_test
ENSMUSG00000026979	Psd4	215632	259.753	1.03582e-06	0.00144266	0.835941	0.999985	immunized_water_drinking	immunized_day7_Cpa3+/+_2-bottle_test
ENSMUSG00000084241	Gm13416		5.32089	2.36094e-06	0.00144269	0.0826201	0.999985	immunized_water_drinking	immunized_day7_Cpa3+/+_2-bottle_test
ENSMUSG00000004113	Cacna1b	12287	46.5021	2.36169e-06	0.00144268	0.765755	0.999985	immunized_water_drinking	immunized_day7_Cpa3+/+_2-bottle_test
ENSMUSG00000036893	Ehmt1	77683	276.164	2.65495e-06	0.00144267	0.612545	0.999985	immunized_water_drinking	immunized_day7_Cpa3+/+_2-bottle_test
ENSMUSG00000026972	Arrdc1	215705	674.337	6.37107e-06	0.00144268	0.114021	0.999985	immunized_water_drinking	immunized_day7_Cpa3+/+_2-bottle_test
ENSMUSG00000026974	Zmynd19	67187	142.368	-2.75559e-06	0.00144266	0.572941	0.999985	immunized_water_drinking	immunized_day7_Cpa3+/+_2-bottle_test
ENSMUSG00000026975	Dph7	67228	52.648	-3.26539e-06	0.00144268	0.344223	0.999985	immunized_water_drinking	immunized_day7_Cpa3+/+_2-bottle_test
ENSMUSG00000036850	Mrpl41	107733	311.041	1.96832e-06	0.00144267	0.622103	0.999985	immunized_water_drinking	immunized_day7_Cpa3+/+_2-bottle_test
ENSMUSG00000036833	Pnpla7	241274	91.8197	-1.41694e-06	0.00144267	0.230906	0.999985	immunized_water_drinking	immunized_day7_Cpa3+/+_2-bottle_test
ENSMUSG00000006476	Nsmf	56876	210.587	2.0109e-06	0.00144268	0.852503	0.999985	immunized_water_drinking	immunized_day7_Cpa3+/+_2-bottle_test
ENSMUSG00000036813	Entpd8	72090	42.3274	1.43114e-06	0.00144269	0.551513	0.999985	immunized_water_drinking	immunized_day7_Cpa3+/+_2-bottle_test
ENSMUSG00000036805	Noxa1	241275	85.7313	6.08396e-06	0.00144268	0.155397	0.999985	immunized_water_drinking	immunized_day7_Cpa3+/+_2-bottle_test
ENSMUSG00000078202	Nrarp	67122	287.496	2.72965e-06	0.00144268	0.945213	0.999985	immunized_water_drinking	immunized_day7_Cpa3+/+_2-bottle_test
ENSMUSG00000059555	Tor4a	227612	337.555	-2.58222e-06	0.00144264	0.855034	0.999985	immunized_water_drinking	immunized_day7_Cpa3+/+_2-bottle_test
ENSMUSG00000013465	Nelfb	58202	533.808	7.96181e-07	0.00144263	0.826605	0.999985	immunized_water_drinking	immunized_day7_Cpa3+/+_2-bottle_test
ENSMUSG00000036752	Tubb4b	227613	3580.1	8.74549e-06	0.00144266	0.414622	0.999985	immunized_water_drinking	immunized_day7_Cpa3+/+_2-bottle_test
ENSMUSG00000006469	Slc34a3	142681	2.40914	-1.96566e-07	0.00144269	0.844472	0.999985	immunized_water_drinking	immunized_day7_Cpa3+/+_2-bottle_test
ENSMUSG00000089953	Rnf224	329360	4.0369	-6.93678e-07	0.00144269	0.589307	0.999985	immunized_water_drinking	immunized_day7_Cpa3+/+_2-bottle_test
ENSMUSG00000036731	Cysrt1	67859	343.312	1.05839e-06	0.00144268	0.828526	0.999985	immunized_water_drinking	immunized_day7_Cpa3+/+_2-bottle_test
ENSMUSG00000044628	Rnf208	68846	232.618	1.34722e-06	0.00144267	0.745658	0.999985	immunized_water_drinking	immunized_day7_Cpa3+/+_2-bottle_test
ENSMUSG00000006471	Ndor1	78797	46.1565	3.27266e-07	0.00144268	0.886158	0.999985	immunized_water_drinking	immunized_day7_Cpa3+/+_2-bottle_test
ENSMUSG00000078201	Tmem203	227615	49.6973	-1.9627e-06	0.00144268	0.494002	0.999985	immunized_water_drinking	immunized_day7_Cpa3+/+_2-bottle_test
ENSMUSG00000048707	Tprn	97031	363.453	6.27071e-06	0.00144267	0.145004	0.999985	immunized_water_drinking	immunized_day7_Cpa3+/+_2-bottle_test
ENSMUSG00000026966	Ssna1	68475	202.182	1.15151e-05	0.0014427	0.255505	0.999985	immunized_water_drinking	immunized_day7_Cpa3+/+_2-bottle_test
ENSMUSG00000026965	Anapc2	99152	551.635	-5.15156e-06	0.00144264	0.444244	0.999985	immunized_water_drinking	immunized_day7_Cpa3+/+_2-bottle_test
ENSMUSG00000026961	Lrrc26	227618	215.592	6.15476e-06	0.00144268	0.145023	0.999985	immunized_water_drinking	immunized_day7_Cpa3+/+_2-bottle_test
ENSMUSG00000026959	Grin1	14810	10.8363	1.0266e-06	0.00144269	0.528584	0.999985	immunized_water_drinking	immunized_day7_Cpa3+/+_2-bottle_test
ENSMUSG00000085830	Grin1os		10.4582	3.34207e-07	0.00144269	0.876519	0.999985	immunized_water_drinking	immunized_day7_Cpa3+/+_2-bottle_test
ENSMUSG00000036646	Man1b1	227619	621.934	6.75571e-07	0.00144265	0.911425	0.999985	immunized_water_drinking	immunized_day7_Cpa3+/+_2-bottle_test
ENSMUSG00000026958	Dpp7	83768	103.263	-3.98892e-06	0.00144267	0.340714	0.999985	immunized_water_drinking	immunized_day7_Cpa3+/+_2-bottle_test
ENSMUSG00000026956	Uap1l1	227620	257.607	1.87432e-07	0.00144267	0.814543	0.999985	immunized_water_drinking	immunized_day7_Cpa3+/+_2-bottle_test
ENSMUSG00000026955	Sapcd2	72080	53.2775	4.88442e-06	0.00144268	0.136609	0.999985	immunized_water_drinking	immunized_day7_Cpa3+/+_2-bottle_test
ENSMUSG00000015085	Entpd2	12496	114.601	2.24001e-06	0.00144267	0.578099	0.999985	immunized_water_drinking	immunized_day7_Cpa3+/+_2-bottle_test
ENSMUSG00000015094	Npdc1	18146	626.423	4.93608e-06	0.00144267	0.247169	0.999985	immunized_water_drinking	immunized_day7_Cpa3+/+_2-bottle_test
ENSMUSG00000026944	Abca2	11305	364.969	-1.37063e-06	0.00144267	0.960471	0.999985	immunized_water_drinking	immunized_day7_Cpa3+/+_2-bottle_test
ENSMUSG00000047617	Paxx	227622	223.068	3.42846e-07	0.00144268	0.545555	0.999985	immunized_water_drinking	immunized_day7_Cpa3+/+_2-bottle_test
ENSMUSG00000015093	Clic3	69454	251.477	-3.05798e-06	0.00144268	0.378553	0.999985	immunized_water_drinking	immunized_day7_Cpa3+/+_2-bottle_test
ENSMUSG00000015090	Ptgds	19215	8.60884	-2.36576e-06	0.00144269	0.232817	0.999985	immunized_water_drinking	immunized_day7_Cpa3+/+_2-bottle_test
ENSMUSG00000026943	Lcn12	77701	2.689	-1.30472e-06	0.00144269	0.18189	0.999985	immunized_water_drinking	immunized_day7_Cpa3+/+_2-bottle_test
ENSMUSG00000015083	C8g	69379	21.197	1.43242	1.60631	0.00311418	0.999985	immunized_water_drinking	immunized_day7_Cpa3+/+_2-bottle_test
ENSMUSG00000015095	Fbxw5	30839	475.285	-1.13885e-06	0.00144265	0.633931	0.999985	immunized_water_drinking	immunized_day7_Cpa3+/+_2-bottle_test
ENSMUSG00000026942	Traf2	22030	205.162	-1.92647e-06	0.00144267	0.206849	0.999985	immunized_water_drinking	immunized_day7_Cpa3+/+_2-bottle_test
ENSMUSG00000015092	Edf1	59022	1452.55	3.30847e-06	0.00144268	0.338749	0.999985	immunized_water_drinking	immunized_day7_Cpa3+/+_2-bottle_test
ENSMUSG00000026941	Mamdc4	381352	11.1172	4.05097e-07	0.00144269	0.719814	0.999985	immunized_water_drinking	immunized_day7_Cpa3+/+_2-bottle_test
ENSMUSG00000036504	Phpt1	75454	8.00977	-2.16179e-06	0.00144269	0.192114	0.999985	immunized_water_drinking	immunized_day7_Cpa3+/+_2-bottle_test
ENSMUSG00000029419	Ajm1	381353	21.1887	2.75455e-06	0.00144269	0.936929	0.999985	immunized_water_drinking	immunized_day7_Cpa3+/+_2-bottle_test
ENSMUSG00000015087	Rabl6	227624	587.822	3.84951e-06	0.00144265	0.51994	0.999985	immunized_water_drinking	immunized_day7_Cpa3+/+_2-bottle_test
ENSMUSG00000026939	Tmem141	51875	112.849	2.73387e-06	0.00144268	0.375904	0.999985	immunized_water_drinking	immunized_day7_Cpa3+/+_2-bottle_test
ENSMUSG00000026938	Fcna	14133	27.6944	3.0916e-06	0.00144269	0.239284	0.999985	immunized_water_drinking	immunized_day7_Cpa3+/+_2-bottle_test
ENSMUSG00000062061	Obp2a	227627	74.0465	-8.66157e-07	0.00144269	0.729067	0.999985	immunized_water_drinking	immunized_day7_Cpa3+/+_2-bottle_test
ENSMUSG00000049086	Bmyc	107771	84.6706	1.43495e-06	0.00144268	0.666704	0.999985	immunized_water_drinking	immunized_day7_Cpa3+/+_2-bottle_test
ENSMUSG00000026933	Camsap1	227634	169.16	-8.36185e-08	0.00144267	0.981086	0.999985	immunized_water_drinking	immunized_day7_Cpa3+/+_2-bottle_test
ENSMUSG00000036352	Ubac1	98766	229.745	1.07713e-06	0.00144267	0.718312	0.999985	immunized_water_drinking	immunized_day7_Cpa3+/+_2-bottle_test
ENSMUSG00000026932	Nacc2	67991	370.445	-1.26172e-05	0.00144269	0.364462	0.999985	immunized_water_drinking	immunized_day7_Cpa3+/+_2-bottle_test
ENSMUSG00000087679	Tmem250-ps	109299	660.052	4.29596e-06	0.00144266	0.428703	0.999985	immunized_water_drinking	immunized_day7_Cpa3+/+_2-bottle_test
ENSMUSG00000036327	Qsox2	227638	236.524	-4.24941e-06	0.00144266	0.390076	0.999985	immunized_water_drinking	immunized_day7_Cpa3+/+_2-bottle_test
ENSMUSG00000048038	Ccdc187	329366	28.9635	-1.88804e-06	0.00144269	0.46788	0.999985	immunized_water_drinking	immunized_day7_Cpa3+/+_2-bottle_test
ENSMUSG00000026930	Gpsm1	67839	106.442	-4.37777e-06	0.00144267	0.663983	0.999985	immunized_water_drinking	immunized_day7_Cpa3+/+_2-bottle_test
ENSMUSG00000075467	Dnlz	52838	212.22	1.87277e-06	0.00144266	0.732051	0.999985	immunized_water_drinking	immunized_day7_Cpa3+/+_2-bottle_test
ENSMUSG00000026928	Card9	332579	6.19618	-7.2247e-06	0.0014427	0.937148	0.999985	immunized_water_drinking	immunized_day7_Cpa3+/+_2-bottle_test
ENSMUSG00000036281	Snapc4	227644	117.025	1.06061e-06	0.00144268	0.809694	0.999985	immunized_water_drinking	immunized_day7_Cpa3+/+_2-bottle_test
ENSMUSG00000026927	Entr1	68112	476.885	9.39254e-06	0.00144267	0.186717	0.999985	immunized_water_drinking	immunized_day7_Cpa3+/+_2-bottle_test
ENSMUSG00000026926	Pmpca	66865	779.683	-1.30203e-06	0.00144262	0.861515	0.999985	immunized_water_drinking	immunized_day7_Cpa3+/+_2-bottle_test
ENSMUSG00000026925	Inpp5e	64436	133.364	-7.34612e-07	0.00144267	0.850835	0.999985	immunized_water_drinking	immunized_day7_Cpa3+/+_2-bottle_test
ENSMUSG00000026924	Sec16a	227648	816.396	9.01943e-08	0.00144267	0.8921	0.999985	immunized_water_drinking	immunized_day7_Cpa3+/+_2-bottle_test
ENSMUSG00000086714	0610009E02Rik	100125929	8.3149	1.42138e-06	0.00144269	0.420339	0.999985	immunized_water_drinking	immunized_day7_Cpa3+/+_2-bottle_test
ENSMUSG00000026923	Notch1	18128	214.732	1.57077e-06	0.00144268	0.694876	0.999985	immunized_water_drinking	immunized_day7_Cpa3+/+_2-bottle_test
ENSMUSG00000026921	Egfl7	353156	123.259	4.65344e-06	0.00144268	0.188307	0.999985	immunized_water_drinking	immunized_day7_Cpa3+/+_2-bottle_test
ENSMUSG00000026922	Agpat2	67512	856.321	8.56311e-06	0.00144267	0.118493	0.999985	immunized_water_drinking	immunized_day7_Cpa3+/+_2-bottle_test
ENSMUSG00000036186	Dipk1b	56279	25.9305	4.02288e-06	0.00144269	0.116699	0.999985	immunized_water_drinking	immunized_day7_Cpa3+/+_2-bottle_test
ENSMUSG00000015787	Abo	80908	5.18069	1.31172e-06	0.00144269	0.315444	0.999985	immunized_water_drinking	immunized_day7_Cpa3+/+_2-bottle_test
ENSMUSG00000036160	Surf6	20935	168.205	-3.61175e-06	0.00144265	0.520324	0.999985	immunized_water_drinking	immunized_day7_Cpa3+/+_2-bottle_test
ENSMUSG00000015776	Med22	20933	419.898	2.82419e-06	0.00144266	0.547064	0.999985	immunized_water_drinking	immunized_day7_Cpa3+/+_2-bottle_test
ENSMUSG00000062647	Rpl7a	27176	7147.01	3.19133e-06	0.00144267	0.488588	0.999985	immunized_water_drinking	immunized_day7_Cpa3+/+_2-bottle_test
ENSMUSG00000015790	Surf1	20930	382.563	-3.10252e-06	0.00144267	0.471834	0.999985	immunized_water_drinking	immunized_day7_Cpa3+/+_2-bottle_test
ENSMUSG00000014873	Surf2	20931	169.657	-2.1919e-06	0.00144267	0.553192	0.999985	immunized_water_drinking	immunized_day7_Cpa3+/+_2-bottle_test
ENSMUSG00000014867	Surf4	20932	2172.79	8.43577e-06	0.00144265	0.227365	0.999985	immunized_water_drinking	immunized_day7_Cpa3+/+_2-bottle_test
ENSMUSG00000052406	Rexo4	227656	294.987	6.25945e-06	0.00144265	0.255923	0.999985	immunized_water_drinking	immunized_day7_Cpa3+/+_2-bottle_test
ENSMUSG00000015488	Cacfd1	381356	525.208	5.2597e-06	0.00144267	0.27107	0.999985	immunized_water_drinking	immunized_day7_Cpa3+/+_2-bottle_test
ENSMUSG00000036067	Slc2a6	227659	15.0654	-1.95567e-07	0.00144269	0.916828	0.999985	immunized_water_drinking	immunized_day7_Cpa3+/+_2-bottle_test
ENSMUSG00000087364	Gm13398		22.9474	4.40754e-07	0.00144269	0.828471	0.999985	immunized_water_drinking	immunized_day7_Cpa3+/+_2-bottle_test
ENSMUSG00000036040	Adamtsl2	77794	14.1673	-6.64477e-07	0.00144269	0.693067	0.999985	immunized_water_drinking	immunized_day7_Cpa3+/+_2-bottle_test
ENSMUSG00000009614	Sardh	192166	108.75	-9.7122e-06	0.0014427	0.340137	0.999985	immunized_water_drinking	immunized_day7_Cpa3+/+_2-bottle_test
ENSMUSG00000009621	Vav2	22325	150.381	1.07814e-06	0.00144267	0.819724	0.999985	immunized_water_drinking	immunized_day7_Cpa3+/+_2-bottle_test
ENSMUSG00000109946	Brd3os	100504116	20.7138	-2.44132e-06	0.00144269	0.313697	0.999985	immunized_water_drinking	immunized_day7_Cpa3+/+_2-bottle_test
ENSMUSG00000026918	Brd3	67382	397.417	2.90967e-06	0.00144263	0.677204	0.999985	immunized_water_drinking	immunized_day7_Cpa3+/+_2-bottle_test
ENSMUSG00000026917	Wdr5	140858	282.637	1.91262e-06	0.00144264	0.991394	0.999985	immunized_water_drinking	immunized_day7_Cpa3+/+_2-bottle_test
ENSMUSG00000085929	Gm13421	105244102	5.13896	3.65855e-08	0.00144269	0.768815	0.999985	immunized_water_drinking	immunized_day7_Cpa3+/+_2-bottle_test
ENSMUSG00000015846	Rxra	20181	804.477	5.53563e-06	0.00144267	0.796885	0.999985	immunized_water_drinking	immunized_day7_Cpa3+/+_2-bottle_test
ENSMUSG00000026837	Col5a1	12831	322.662	-6.47378e-07	0.00144268	0.839982	0.999985	immunized_water_drinking	immunized_day7_Cpa3+/+_2-bottle_test
ENSMUSG00000026833	Olfm1	56177	106.915	-2.68139e-06	0.00144267	0.513511	0.999985	immunized_water_drinking	immunized_day7_Cpa3+/+_2-bottle_test
ENSMUSG00000035829	Ppp1r26	241289	37.5356	1.08405e-06	0.00144268	0.720106	0.999985	immunized_water_drinking	immunized_day7_Cpa3+/+_2-bottle_test
ENSMUSG00000026831	Pierce1	69327	4.2823	1.00875e-06	0.00144269	0.404174	0.999985	immunized_water_drinking	immunized_day7_Cpa3+/+_2-bottle_test
ENSMUSG00000035772	Mrps2	118451	269.388	-2.72893e-06	0.00144265	0.947581	0.999985	immunized_water_drinking	immunized_day7_Cpa3+/+_2-bottle_test
ENSMUSG00000082895	Rpsa-ps9		79.764	2.61241e-06	0.00144269	0.196513	0.999985	immunized_water_drinking	immunized_day7_Cpa3+/+_2-bottle_test
ENSMUSG00000026829	Gbgt1	227671	6.21072	1.02724e-06	0.00144269	0.494056	0.999985	immunized_water_drinking	immunized_day7_Cpa3+/+_2-bottle_test
ENSMUSG00000063611	Gm10134		25.592	2.96909e-06	0.00144269	0.379717	0.999985	immunized_water_drinking	immunized_day7_Cpa3+/+_2-bottle_test
ENSMUSG00000026821	Ralgds	19730	524.178	2.60581e-06	0.00144267	0.729443	0.999985	immunized_water_drinking	immunized_day7_Cpa3+/+_2-bottle_test
ENSMUSG00000026818	Cel	12613	547.987	-2.43586e-06	0.00144269	0.373037	0.999985	immunized_water_drinking	immunized_day7_Cpa3+/+_2-bottle_test
ENSMUSG00000026816	Gtf3c5	70239	179.885	8.40728e-07	0.00144265	0.879684	0.999985	immunized_water_drinking	immunized_day7_Cpa3+/+_2-bottle_test
ENSMUSG00000026812	Tsc1	64930	175.923	-1.60631e-06	0.00144267	0.927514	0.999985	immunized_water_drinking	immunized_day7_Cpa3+/+_2-bottle_test
ENSMUSG00000035666	Gtf3c4	269252	186.168	-2.17229e-07	0.00144267	0.960465	0.999985	immunized_water_drinking	immunized_day7_Cpa3+/+_2-bottle_test
ENSMUSG00000026806	Ddx31	227674	63.9052	1.73999e-07	0.00144267	0.439882	0.999985	immunized_water_drinking	immunized_day7_Cpa3+/+_2-bottle_test
ENSMUSG00000083773	Gm13394		739.08	-2.2388e-06	0.00144268	0.538238	0.999985	immunized_water_drinking	immunized_day7_Cpa3+/+_2-bottle_test
ENSMUSG00000026803	Ttf1	22130	123.475	-5.08245e-07	0.00144267	0.893787	0.999985	immunized_water_drinking	immunized_day7_Cpa3+/+_2-bottle_test
ENSMUSG00000043535	Setx	269254	220.749	4.70961e-06	0.00144268	0.936432	0.999985	immunized_water_drinking	immunized_day7_Cpa3+/+_2-bottle_test
ENSMUSG00000035513	Ntng2	171171	21.2657	4.49697e-07	0.00144268	0.870437	0.999985	immunized_water_drinking	immunized_day7_Cpa3+/+_2-bottle_test
ENSMUSG00000079499	6530402F18Rik	76220	10.4658	-3.43977e-07	0.00144269	0.793469	0.999985	immunized_water_drinking	immunized_day7_Cpa3+/+_2-bottle_test
ENSMUSG00000026799	Med27	68975	73.7747	-3.90626e-07	0.00144268	0.914125	0.999985	immunized_water_drinking	immunized_day7_Cpa3+/+_2-bottle_test
ENSMUSG00000039844	Rapgef1	107746	422.516	4.97544e-06	0.00144266	0.803663	0.999985	immunized_water_drinking	immunized_day7_Cpa3+/+_2-bottle_test
ENSMUSG00000079497	Gm13420	433415	19.9509	2.33178e-06	0.00144269	0.374651	0.999985	immunized_water_drinking	immunized_day7_Cpa3+/+_2-bottle_test
ENSMUSG00000039826	Trub2	227682	120.078	4.52753e-07	0.00144267	0.950408	0.999985	immunized_water_drinking	immunized_day7_Cpa3+/+_2-bottle_test
ENSMUSG00000026798	Coq4	227683	151.24	7.54797e-07	0.00144267	0.866727	0.999985	immunized_water_drinking	immunized_day7_Cpa3+/+_2-bottle_test
ENSMUSG00000059316	Slc27a4	26569	1041.25	7.50708e-06	0.00144268	0.860513	0.999985	immunized_water_drinking	immunized_day7_Cpa3+/+_2-bottle_test
ENSMUSG00000069020	Urm1	68205	250.41	3.85509e-06	0.00144268	0.315485	0.999985	immunized_water_drinking	immunized_day7_Cpa3+/+_2-bottle_test
ENSMUSG00000039798	2600006K01Rik		5.31574	-4.83162e-07	0.00144269	0.807731	0.999985	immunized_water_drinking	immunized_day7_Cpa3+/+_2-bottle_test
ENSMUSG00000039787	Cercam	99151	54.8543	-3.70864e-06	0.00144268	0.328377	0.999985	immunized_water_drinking	immunized_day7_Cpa3+/+_2-bottle_test
ENSMUSG00000026790	Odf2	18286	249.22	-1.56499e-07	0.00144267	0.763534	0.999985	immunized_water_drinking	immunized_day7_Cpa3+/+_2-bottle_test
ENSMUSG00000019715	Gle1	74412	249.417	9.91712e-07	0.00144265	0.799134	0.999985	immunized_water_drinking	immunized_day7_Cpa3+/+_2-bottle_test
ENSMUSG00000057738	Sptan1	20740	1441.68	6.98485e-07	0.00144265	0.887649	0.999985	immunized_water_drinking	immunized_day7_Cpa3+/+_2-bottle_test
ENSMUSG00000039715	Dync2i2	71820	75.9011	1.93153e-06	0.00144268	0.526628	0.999985	immunized_water_drinking	immunized_day7_Cpa3+/+_2-bottle_test
ENSMUSG00000054766	Set	56086	1225.05	1.06121e-05	0.00144268	0.780869	0.999985	immunized_water_drinking	immunized_day7_Cpa3+/+_2-bottle_test
ENSMUSG00000026785	Pkn3	263803	58.3637	4.2208e-06	0.00144268	0.235471	0.999985	immunized_water_drinking	immunized_day7_Cpa3+/+_2-bottle_test
ENSMUSG00000015335	Zdhhc12	66220	125.572	7.64877e-06	0.00144269	0.228749	0.999985	immunized_water_drinking	immunized_day7_Cpa3+/+_2-bottle_test
ENSMUSG00000039686	Zer1	227693	196.677	-2.56877e-06	0.00144266	0.666921	0.999985	immunized_water_drinking	immunized_day7_Cpa3+/+_2-bottle_test
ENSMUSG00000039678	Tbc1d13	70296	403.824	2.4897e-06	0.00144265	0.756845	0.999985	immunized_water_drinking	immunized_day7_Cpa3+/+_2-bottle_test
ENSMUSG00000015337	Endog	13804	139.973	3.07032e-06	0.00144269	0.21693	0.999985	immunized_water_drinking	immunized_day7_Cpa3+/+_2-bottle_test
ENSMUSG00000039660	Spout1	227695	151.791	2.06136e-06	0.00144267	0.704892	0.999985	immunized_water_drinking	immunized_day7_Cpa3+/+_2-bottle_test
ENSMUSG00000039648	Kyat1	70266	535.359	-2.66122e-06	0.00144267	0.572511	0.999985	immunized_water_drinking	immunized_day7_Cpa3+/+_2-bottle_test
ENSMUSG00000007476	Lrrc8a	241296	173.984	6.22668e-06	0.00144268	0.414435	0.999985	immunized_water_drinking	immunized_day7_Cpa3+/+_2-bottle_test
ENSMUSG00000079484	Phyhd1	227696	3.31807	-2.01426e-07	0.00144269	0.853703	0.999985	immunized_water_drinking	immunized_day7_Cpa3+/+_2-bottle_test
ENSMUSG00000075419	Dolk	227697	117.313	2.12459e-07	0.00144266	0.970137	0.999985	immunized_water_drinking	immunized_day7_Cpa3+/+_2-bottle_test
ENSMUSG00000052533	Nup188	227699	166.331	-1.64481e-06	0.00144268	0.731291	0.999985	immunized_water_drinking	immunized_day7_Cpa3+/+_2-bottle_test
ENSMUSG00000026860	Sh3glb2	227700	716.215	1.31813e-06	0.00144266	0.97869	0.999985	immunized_water_drinking	immunized_day7_Cpa3+/+_2-bottle_test
ENSMUSG00000026858	Miga2	108958	387.891	1.09817e-06	0.00144266	0.838305	0.999985	immunized_water_drinking	immunized_day7_Cpa3+/+_2-bottle_test
ENSMUSG00000026856	Dolpp1	57170	269.785	2.124e-06	0.00144266	0.587041	0.999985	immunized_water_drinking	immunized_day7_Cpa3+/+_2-bottle_test
ENSMUSG00000026853	Crat	12908	795.944	-2.03992e-06	0.00144265	0.96399	0.999985	immunized_water_drinking	immunized_day7_Cpa3+/+_2-bottle_test
ENSMUSG00000039515	Ptpa	110854	1114.82	4.44842e-06	0.00144267	0.306859	0.999985	immunized_water_drinking	immunized_day7_Cpa3+/+_2-bottle_test
ENSMUSG00000089762	Ier5l	72500	23.7433	-8.10592e-07	0.00144269	0.67301	0.999985	immunized_water_drinking	immunized_day7_Cpa3+/+_2-bottle_test
ENSMUSG00000044320	1700001O22Rik	73598	13.715	1.54458e-06	0.00144269	0.444774	0.999985	immunized_water_drinking	immunized_day7_Cpa3+/+_2-bottle_test
ENSMUSG00000026857	Ntmt1	66617	102.292	9.90025e-07	0.00144268	0.738597	0.999985	immunized_water_drinking	immunized_day7_Cpa3+/+_2-bottle_test
ENSMUSG00000039483	Asb6	72323	158.288	2.18348e-06	0.00144267	0.622561	0.999985	immunized_water_drinking	immunized_day7_Cpa3+/+_2-bottle_test
ENSMUSG00000039476	Prrx2	20204	3.58719	-2.67652e-07	0.00144269	0.832293	0.999985	immunized_water_drinking	immunized_day7_Cpa3+/+_2-bottle_test
ENSMUSG00000050737	Ptges	64292	72.2277	8.13045e-06	0.00144269	0.625416	0.999985	immunized_water_drinking	immunized_day7_Cpa3+/+_2-bottle_test
ENSMUSG00000026848	Tor1b	30934	394.871	-9.44987e-06	0.00144267	0.989228	0.999985	immunized_water_drinking	immunized_day7_Cpa3+/+_2-bottle_test
ENSMUSG00000026849	Tor1a	30931	190.384	1.20862e-06	0.00144266	0.806166	0.999985	immunized_water_drinking	immunized_day7_Cpa3+/+_2-bottle_test
ENSMUSG00000026851	BC005624	227707	328.03	-1.36317e-06	0.00144265	0.978043	0.999985	immunized_water_drinking	immunized_day7_Cpa3+/+_2-bottle_test
ENSMUSG00000026854	Usp20	74270	180.514	-8.63479e-07	0.00144265	0.875378	0.999985	immunized_water_drinking	immunized_day7_Cpa3+/+_2-bottle_test
ENSMUSG00000075415	Fnbp1	14269	481.368	-3.98541e-06	0.00144267	0.432357	0.999985	immunized_water_drinking	immunized_day7_Cpa3+/+_2-bottle_test
ENSMUSG00000087269	D330023K18Rik		20.2855	6.11268e-07	0.00144269	0.993463	0.999985	immunized_water_drinking	immunized_day7_Cpa3+/+_2-bottle_test
ENSMUSG00000000194	Gpr107	277463	572.768	4.78414e-06	0.00144264	0.475819	0.999985	immunized_water_drinking	immunized_day7_Cpa3+/+_2-bottle_test
ENSMUSG00000062661	Ncs1	14299	58.1183	-3.43566e-06	0.00144268	0.346503	0.999985	immunized_water_drinking	immunized_day7_Cpa3+/+_2-bottle_test
ENSMUSG00000055632	Hmcn2	665700	178.439	9.71352e-07	0.00144268	0.98226	0.999985	immunized_water_drinking	immunized_day7_Cpa3+/+_2-bottle_test
ENSMUSG00000076441	Ass1	11898	348.026	3.36538e-06	0.00144269	0.419629	0.999985	immunized_water_drinking	immunized_day7_Cpa3+/+_2-bottle_test
ENSMUSG00000026843	Fubp3	320267	208.488	-7.80858e-07	0.00144268	0.816872	0.999985	immunized_water_drinking	immunized_day7_Cpa3+/+_2-bottle_test
ENSMUSG00000039356	Exosc2	227715	144.168	5.92124e-07	0.00144268	0.345697	0.999985	immunized_water_drinking	immunized_day7_Cpa3+/+_2-bottle_test
ENSMUSG00000026842	Abl1	11350	356.302	-2.79863e-06	0.00144268	0.537649	0.999985	immunized_water_drinking	immunized_day7_Cpa3+/+_2-bottle_test
ENSMUSG00000026841	Fibcd1	98970	5.22856	3.9667e-07	0.00144269	0.658146	0.999985	immunized_water_drinking	immunized_day7_Cpa3+/+_2-bottle_test
ENSMUSG00000026840	Lamc3	23928	16.7876	-7.81427e-07	0.00144269	0.748012	0.999985	immunized_water_drinking	immunized_day7_Cpa3+/+_2-bottle_test
ENSMUSG00000001864	Aif1l	108897	202.384	-1.5194e-07	0.00144268	0.957486	0.999985	immunized_water_drinking	immunized_day7_Cpa3+/+_2-bottle_test
ENSMUSG00000001855	Nup214	227720	185.43	2.44327e-06	0.00144267	0.59691	0.999985	immunized_water_drinking	immunized_day7_Cpa3+/+_2-bottle_test
ENSMUSG00000050592	Fam78a	241303	6.75046	1.29346e-06	0.00144269	0.44456	0.999985	immunized_water_drinking	immunized_day7_Cpa3+/+_2-bottle_test
ENSMUSG00000051373	Plpp7	227721	15.8897	8.76172e-07	0.00144269	0.912297	0.999985	immunized_water_drinking	immunized_day7_Cpa3+/+_2-bottle_test
ENSMUSG00000039262	Prrc2b	227723	802.027	-7.21214e-07	0.00144266	0.929986	0.999985	immunized_water_drinking	immunized_day7_Cpa3+/+_2-bottle_test
ENSMUSG00000039254	Pomt1	99011	122.727	5.75485e-07	0.00144266	0.913271	0.999985	immunized_water_drinking	immunized_day7_Cpa3+/+_2-bottle_test
ENSMUSG00000002550	Uck1	22245	185.182	1.48679e-06	0.00144266	0.939129	0.999985	immunized_water_drinking	immunized_day7_Cpa3+/+_2-bottle_test
ENSMUSG00000044627	Swi5	72931	1152.5	3.48727e-06	0.00144266	0.638009	0.999985	immunized_water_drinking	immunized_day7_Cpa3+/+_2-bottle_test
ENSMUSG00000002546	Golga2	99412	813.897	-1.27085e-06	0.00144264	0.628532	0.999985	immunized_water_drinking	immunized_day7_Cpa3+/+_2-bottle_test
ENSMUSG00000026825	Dnm1	13429	67.9972	7.05957e-07	0.00144268	0.760537	0.999985	immunized_water_drinking	immunized_day7_Cpa3+/+_2-bottle_test
ENSMUSG00000039205	Ciz1	68379	304.818	1.2594e-06	0.00144268	0.730547	0.999985	immunized_water_drinking	immunized_day7_Cpa3+/+_2-bottle_test
ENSMUSG00000039195	Bbln	73737	308.003	2.68419e-06	0.00144268	0.368425	0.999985	immunized_water_drinking	immunized_day7_Cpa3+/+_2-bottle_test
ENSMUSG00000026822	Lcn2	16819	19.5592	1.87123e-06	0.00144269	0.114242	0.999985	immunized_water_drinking	immunized_day7_Cpa3+/+_2-bottle_test
ENSMUSG00000026820	Ptges2	96979	301.814	3.45916e-06	0.00144267	0.525919	0.999985	immunized_water_drinking	immunized_day7_Cpa3+/+_2-bottle_test
ENSMUSG00000026819	Slc25a25	227731	136.016	-4.14685e-05	0.00144295	0.666537	0.999985	immunized_water_drinking	immunized_day7_Cpa3+/+_2-bottle_test
ENSMUSG00000039164	Naif1	71254	53.5829	-4.31599e-08	0.00144267	0.975893	0.999985	immunized_water_drinking	immunized_day7_Cpa3+/+_2-bottle_test
ENSMUSG00000039157	Fam102a	98952	878.334	1.88513e-06	0.00144265	0.748245	0.999985	immunized_water_drinking	immunized_day7_Cpa3+/+_2-bottle_test
ENSMUSG00000026810	Dpm2	13481	299.366	2.75077e-06	0.00144267	0.568372	0.999985	immunized_water_drinking	immunized_day7_Cpa3+/+_2-bottle_test
ENSMUSG00000079442	St6galnac4	20448	27.308	1.25189e-06	0.00144269	0.631085	0.999985	immunized_water_drinking	immunized_day7_Cpa3+/+_2-bottle_test
ENSMUSG00000026811	St6galnac6	50935	77.774	8.82837e-07	0.00144268	0.581382	0.999985	immunized_water_drinking	immunized_day7_Cpa3+/+_2-bottle_test
ENSMUSG00000026817	Ak1	11636	478.091	3.02111e-06	0.00144267	0.52033	0.999985	immunized_water_drinking	immunized_day7_Cpa3+/+_2-bottle_test
ENSMUSG00000026814	Eng	13805	174.967	-4.77915e-06	0.00144268	0.851747	0.999985	immunized_water_drinking	immunized_day7_Cpa3+/+_2-bottle_test
ENSMUSG00000009566	Fpgs	14287	208.48	4.11471e-06	0.00144267	0.376286	0.999985	immunized_water_drinking	immunized_day7_Cpa3+/+_2-bottle_test
ENSMUSG00000009555	Cdk9	107951	358.899	3.95172e-06	0.00144267	0.408708	0.999985	immunized_water_drinking	immunized_day7_Cpa3+/+_2-bottle_test
ENSMUSG00000059013	Sh2d3c	27387	40.8715	1.15417e-06	0.00144268	0.720065	0.999985	immunized_water_drinking	immunized_day7_Cpa3+/+_2-bottle_test
ENSMUSG00000009563	Tor2a	30933	284.589	2.79545e-06	0.00144266	0.570565	0.999985	immunized_water_drinking	immunized_day7_Cpa3+/+_2-bottle_test
ENSMUSG00000053746	Ptrh1	329384	87.547	2.0235e-07	0.00144268	0.958979	0.999985	immunized_water_drinking	immunized_day7_Cpa3+/+_2-bottle_test
ENSMUSG00000026797	Stxbp1	20910	105.658	-2.33969e-06	0.00144268	0.521585	0.999985	immunized_water_drinking	immunized_day7_Cpa3+/+_2-bottle_test
ENSMUSG00000026796	Niban2	227737	1161.5	-1.61918e-06	0.00144267	0.68724	0.999985	immunized_water_drinking	immunized_day7_Cpa3+/+_2-bottle_test
ENSMUSG00000026792	Lrsam1	227738	143.321	-5.85313e-06	0.00144266	0.29956	0.999985	immunized_water_drinking	immunized_day7_Cpa3+/+_2-bottle_test
ENSMUSG00000038900	Rpl12	269261	4103.67	1.53264e-06	0.00144267	0.713497	0.999985	immunized_water_drinking	immunized_day7_Cpa3+/+_2-bottle_test
ENSMUSG00000026791	Slc2a8	56017	76.0182	7.36134e-07	0.00144267	0.865932	0.999985	immunized_water_drinking	immunized_day7_Cpa3+/+_2-bottle_test
ENSMUSG00000038860	Garnl3	99326	31.9271	-1.27685e-06	0.00144269	0.606433	0.999985	immunized_water_drinking	immunized_day7_Cpa3+/+_2-bottle_test
ENSMUSG00000038831	Ralgps1	241308	79.4561	-2.63983e-06	0.00144268	0.491011	0.999985	immunized_water_drinking	immunized_day7_Cpa3+/+_2-bottle_test
ENSMUSG00000004105	Angptl2	26360	158.376	-3.84074e-06	0.00144267	0.14262	0.999985	immunized_water_drinking	immunized_day7_Cpa3+/+_2-bottle_test
ENSMUSG00000068966	Zbtb34	241311	80.3579	-1.00034e-06	0.00144267	0.886614	0.999985	immunized_water_drinking	immunized_day7_Cpa3+/+_2-bottle_test
ENSMUSG00000026788	Zbtb43	71834	183.382	5.22836e-08	0.00144268	0.855182	0.999985	immunized_water_drinking	immunized_day7_Cpa3+/+_2-bottle_test
ENSMUSG00000038765	Lmx1b	16917	3.23295	-9.67211e-07	0.00144269	0.416519	0.999985	immunized_water_drinking	immunized_day7_Cpa3+/+_2-bottle_test
ENSMUSG00000052951	C130021I20Rik		8.01907	-6.51332e-07	0.00144269	0.593085	0.999985	immunized_water_drinking	immunized_day7_Cpa3+/+_2-bottle_test
ENSMUSG00000038740	Mvb12b	72543	179.281	-5.02353e-06	0.00144266	0.386531	0.999985	immunized_water_drinking	immunized_day7_Cpa3+/+_2-bottle_test
ENSMUSG00000038718	Pbx3	18516	250.529	-5.93445e-07	0.00144264	0.575073	0.999985	immunized_water_drinking	immunized_day7_Cpa3+/+_2-bottle_test
ENSMUSG00000038696	Mapkap1	227743	408.027	-1.6291e-06	0.00144266	0.739684	0.999985	immunized_water_drinking	immunized_day7_Cpa3+/+_2-bottle_test
ENSMUSG00000081992	Gm13408		115.385	1.91435e-06	0.00144269	0.471274	0.999985	immunized_water_drinking	immunized_day7_Cpa3+/+_2-bottle_test
ENSMUSG00000087635	Gm13414		5.27469	-1.00179e-07	0.00144269	0.965216	0.999985	immunized_water_drinking	immunized_day7_Cpa3+/+_2-bottle_test
ENSMUSG00000026867	Gapvd1	66691	503.062	-8.70628e-07	0.00144264	0.863103	0.999985	immunized_water_drinking	immunized_day7_Cpa3+/+_2-bottle_test
ENSMUSG00000026864	Hspa5	14828	8940.28	5.44069e-06	0.00144268	0.154381	0.999985	immunized_water_drinking	immunized_day7_Cpa3+/+_2-bottle_test
ENSMUSG00000070953	Rabepk	227746	159.098	1.61607e-06	0.00144267	0.70481	0.999985	immunized_water_drinking	immunized_day7_Cpa3+/+_2-bottle_test
ENSMUSG00000035949	Fbxw2	30050	358.839	-3.36808e-06	0.00144265	0.540376	0.999985	immunized_water_drinking	immunized_day7_Cpa3+/+_2-bottle_test
ENSMUSG00000026869	Psmd5	66998	348.796	-1.14947e-07	0.00144265	0.982994	0.999985	immunized_water_drinking	immunized_day7_Cpa3+/+_2-bottle_test
ENSMUSG00000026870	Cutal	77996	53.5302	-3.26324e-06	0.00144268	0.786569	0.999985	immunized_water_drinking	immunized_day7_Cpa3+/+_2-bottle_test
ENSMUSG00000026873	Phf19	74016	14.8396	4.37907e-07	0.00144269	0.857033	0.999985	immunized_water_drinking	immunized_day7_Cpa3+/+_2-bottle_test
ENSMUSG00000026875	Traf1	22029	9.31685	1.37882e-06	0.00144269	0.475634	0.999985	immunized_water_drinking	immunized_day7_Cpa3+/+_2-bottle_test
ENSMUSG00000057110	Cntrl	26920	124.853	-1.64386e-06	0.00144268	0.641657	0.999985	immunized_water_drinking	immunized_day7_Cpa3+/+_2-bottle_test
ENSMUSG00000026878	Rab14	68365	1276.72	1.22252e-07	0.00144267	0.946381	0.999985	immunized_water_drinking	immunized_day7_Cpa3+/+_2-bottle_test
ENSMUSG00000026879	Gsn	227753	6206.25	2.64258e-06	0.00144264	0.692512	0.999985	immunized_water_drinking	immunized_day7_Cpa3+/+_2-bottle_test
ENSMUSG00000026880	Stom	13830	237.872	-4.71044e-05	0.00144306	0.652917	0.999985	immunized_water_drinking	immunized_day7_Cpa3+/+_2-bottle_test
ENSMUSG00000075391	Glo1-ps		56.9304	-4.43316e-07	0.00144268	0.8949	0.999985	immunized_water_drinking	immunized_day7_Cpa3+/+_2-bottle_test
ENSMUSG00000035778	Ggta1	14594	98.3412	-1.62014e-06	0.00144268	0.929988	0.999985	immunized_water_drinking	immunized_day7_Cpa3+/+_2-bottle_test
ENSMUSG00000086555	Gm13446	100042194	12.1382	8.03583e-07	0.00144269	0.671964	0.999985	immunized_water_drinking	immunized_day7_Cpa3+/+_2-bottle_test
ENSMUSG00000026883	Dab2ip	69601	477.19	1.14587e-05	0.00144269	0.288114	0.999985	immunized_water_drinking	immunized_day7_Cpa3+/+_2-bottle_test
ENSMUSG00000026895	Ndufa8	68375	1414.13	3.79775e-06	0.00144268	0.372435	0.999985	immunized_water_drinking	immunized_day7_Cpa3+/+_2-bottle_test
ENSMUSG00000026890	Lhx6	16874	6.15548	2.94865e-06	0.00144269	0.0732575	0.999985	immunized_water_drinking	immunized_day7_Cpa3+/+_2-bottle_test
ENSMUSG00000026889	Rbm18	67889	219.856	-6.10271e-07	0.00144267	0.874602	0.999985	immunized_water_drinking	immunized_day7_Cpa3+/+_2-bottle_test
ENSMUSG00000026887	Mrrf	67871	222.092	-6.72494e-06	0.00144266	0.921837	0.999985	immunized_water_drinking	immunized_day7_Cpa3+/+_2-bottle_test
ENSMUSG00000085141	Gm13429		10.3792	2.60851e-06	0.00144269	0.18457	0.999985	immunized_water_drinking	immunized_day7_Cpa3+/+_2-bottle_test
ENSMUSG00000087187	Gm13431		4.01563	-6.30268e-07	0.00144269	0.54481	0.999985	immunized_water_drinking	immunized_day7_Cpa3+/+_2-bottle_test
ENSMUSG00000047250	Ptgs1	19224	187.101	-2.2965e-06	0.00144266	0.557882	0.999985	immunized_water_drinking	immunized_day7_Cpa3+/+_2-bottle_test
ENSMUSG00000083716	Gm13436		246.175	2.86278e-06	0.00144269	0.216174	0.999985	immunized_water_drinking	immunized_day7_Cpa3+/+_2-bottle_test
ENSMUSG00000009030	Pdcl	67466	195.111	-9.92792e-07	0.00144268	0.744134	0.999985	immunized_water_drinking	immunized_day7_Cpa3+/+_2-bottle_test
ENSMUSG00000075376	Rc3h2	319817	231.661	2.71487e-06	0.00144268	0.440634	0.999985	immunized_water_drinking	immunized_day7_Cpa3+/+_2-bottle_test
ENSMUSG00000066798	Zbtb6	241322	104.928	1.22168e-06	0.00144268	0.798195	0.999985	immunized_water_drinking	immunized_day7_Cpa3+/+_2-bottle_test
ENSMUSG00000050714	Zbtb26	320633	38.9744	4.11935e-06	0.00144269	0.261628	0.999985	immunized_water_drinking	immunized_day7_Cpa3+/+_2-bottle_test
ENSMUSG00000035437	Rabgap1	227800	304.85	-3.20439e-06	0.00144267	0.480907	0.999985	immunized_water_drinking	immunized_day7_Cpa3+/+_2-bottle_test
ENSMUSG00000026915	Strbp	20744	423.767	-5.75237e-07	0.00144267	0.866788	0.999985	immunized_water_drinking	immunized_day7_Cpa3+/+_2-bottle_test
ENSMUSG00000035403	Crb2	241324	7.20938	-2.50505e-06	0.00144269	0.0796823	0.999985	immunized_water_drinking	immunized_day7_Cpa3+/+_2-bottle_test
ENSMUSG00000035392	Dennd1a	227801	111.334	-3.14004e-06	0.00144268	0.927298	0.999985	immunized_water_drinking	immunized_day7_Cpa3+/+_2-bottle_test
ENSMUSG00000026749	Nek6	59126	278.022	-2.27784e-06	0.00144265	0.61597	0.999985	immunized_water_drinking	immunized_day7_Cpa3+/+_2-bottle_test
ENSMUSG00000026750	Psmb7	19177	1025.44	2.55525e-06	0.00144267	0.858561	0.999985	immunized_water_drinking	immunized_day7_Cpa3+/+_2-bottle_test
ENSMUSG00000063972	Nr6a1	14536	57.7177	2.00833e-05	0.00144274	0.615897	0.999985	immunized_water_drinking	immunized_day7_Cpa3+/+_2-bottle_test
ENSMUSG00000046618	Olfml2a	241327	41.8017	9.4214e-08	0.00144269	0.958946	0.999985	immunized_water_drinking	immunized_day7_Cpa3+/+_2-bottle_test
ENSMUSG00000035295	Wdr38	76646	8.17759	-3.06045e-07	0.00144269	0.86233	0.999985	immunized_water_drinking	immunized_day7_Cpa3+/+_2-bottle_test
ENSMUSG00000062997	Rpl35	66489	2770.2	3.92186e-06	0.00144268	0.51149	0.999985	immunized_water_drinking	immunized_day7_Cpa3+/+_2-bottle_test
ENSMUSG00000026755	Arpc5l	74192	655.471	1.03646e-06	0.00144268	0.778783	0.999985	immunized_water_drinking	immunized_day7_Cpa3+/+_2-bottle_test
ENSMUSG00000026754	Golga1	76899	281.566	-2.94024e-06	0.00144267	0.509786	0.999985	immunized_water_drinking	immunized_day7_Cpa3+/+_2-bottle_test
ENSMUSG00000035236	Scai	320271	37.1511	-3.7694e-07	0.00144269	0.867069	0.999985	immunized_water_drinking	immunized_day7_Cpa3+/+_2-bottle_test
ENSMUSG00000026753	Ppp6c	67857	514.924	3.87531e-09	0.00144268	0.998304	0.999985	immunized_water_drinking	immunized_day7_Cpa3+/+_2-bottle_test
ENSMUSG00000083686	Gm13504		3.69012	5.28285e-08	0.00144269	0.957044	0.999985	immunized_water_drinking	immunized_day7_Cpa3+/+_2-bottle_test
ENSMUSG00000083240	Gm13453		16.0172	5.35974e-07	0.00144269	0.746657	0.999985	immunized_water_drinking	immunized_day7_Cpa3+/+_2-bottle_test
ENSMUSG00000082536	Gm13456		569.523	4.08908e-07	0.00144267	0.921035	0.999985	immunized_water_drinking	immunized_day7_Cpa3+/+_2-bottle_test
ENSMUSG00000081999	Gm13461		30.8837	-5.50309e-08	0.00144268	0.995303	0.999985	immunized_water_drinking	immunized_day7_Cpa3+/+_2-bottle_test
ENSMUSG00000049744	Arhgap15	76117	5.28333	1.46886e-06	0.00144269	0.25926	0.999985	immunized_water_drinking	immunized_day7_Cpa3+/+_2-bottle_test
ENSMUSG00000036890	Gtdc1	227835	43.823	-2.20963e-06	0.00144268	0.552936	0.999985	immunized_water_drinking	immunized_day7_Cpa3+/+_2-bottle_test
ENSMUSG00000026872	Zeb2	24136	75.413	2.4045e-07	0.00144269	0.936904	0.999985	immunized_water_drinking	immunized_day7_Cpa3+/+_2-bottle_test
ENSMUSG00000052248	Zeb2os	433424	8.42246	1.05115e-06	0.00144269	0.341023	0.999985	immunized_water_drinking	immunized_day7_Cpa3+/+_2-bottle_test
ENSMUSG00000052155	Acvr2a	11480	266.588	5.71726e-06	0.00144269	0.801521	0.999985	immunized_water_drinking	immunized_day7_Cpa3+/+_2-bottle_test
ENSMUSG00000026761	Orc4	26428	180.711	-5.31827e-07	0.00144267	0.786501	0.999985	immunized_water_drinking	immunized_day7_Cpa3+/+_2-bottle_test
ENSMUSG00000036792	Mbd5	109241	90.4401	2.42124e-07	0.00144267	0.972618	0.999985	immunized_water_drinking	immunized_day7_Cpa3+/+_2-bottle_test
ENSMUSG00000081272	Ap2m1-ps		22.4043	-2.61999e-06	0.00144269	0.38572	0.999985	immunized_water_drinking	immunized_day7_Cpa3+/+_2-bottle_test
ENSMUSG00000084177	Gm13508		5.54498	1.55571e-06	0.00144269	0.231831	0.999985	immunized_water_drinking	immunized_day7_Cpa3+/+_2-bottle_test
ENSMUSG00000069495	Epc2	227867	128.408	-1.68025e-06	0.00144268	0.462707	0.999985	immunized_water_drinking	immunized_day7_Cpa3+/+_2-bottle_test
ENSMUSG00000026764	Kif5c	16574	91.9446	2.19758e-07	0.00144267	0.956075	0.999985	immunized_water_drinking	immunized_day7_Cpa3+/+_2-bottle_test
ENSMUSG00000026765	Lypd6b	71897	307.422	3.92578e-07	0.00144266	0.534228	0.999985	immunized_water_drinking	immunized_day7_Cpa3+/+_2-bottle_test
ENSMUSG00000050447	Lypd6	320343	210.128	5.95999e-06	0.00144267	0.205611	0.999985	immunized_water_drinking	immunized_day7_Cpa3+/+_2-bottle_test
ENSMUSG00000026766	Mmadhc	109129	610.834	-2.26045e-06	0.00144266	0.647823	0.999985	immunized_water_drinking	immunized_day7_Cpa3+/+_2-bottle_test
ENSMUSG00000083270	Gm13498	227885	13.9573	3.13325e-06	0.00144269	0.0780418	0.999985	immunized_water_drinking	immunized_day7_Cpa3+/+_2-bottle_test
ENSMUSG00000017144	Rnd3	74194	200.242	-6.01733e-06	0.00144266	0.288623	0.999985	immunized_water_drinking	immunized_day7_Cpa3+/+_2-bottle_test
ENSMUSG00000087701	Gm13493		44.2931	6.80085e-07	0.00144268	0.870996	0.999985	immunized_water_drinking	immunized_day7_Cpa3+/+_2-bottle_test
ENSMUSG00000036249	Rbm43	71684	75.2366	3.42195e-06	0.00144267	0.591927	0.999985	immunized_water_drinking	immunized_day7_Cpa3+/+_2-bottle_test
ENSMUSG00000026946	Nmi	64685	132.42	5.40607e-07	0.00144267	0.906921	0.999985	immunized_water_drinking	immunized_day7_Cpa3+/+_2-bottle_test
ENSMUSG00000036202	Rif1	51869	119.151	1.49858e-06	0.00144269	0.777038	0.999985	immunized_water_drinking	immunized_day7_Cpa3+/+_2-bottle_test
ENSMUSG00000036093	Arl5a	75423	306.045	3.8779e-06	0.00144268	0.88754	0.999985	immunized_water_drinking	immunized_day7_Cpa3+/+_2-bottle_test
ENSMUSG00000085315	A430018G15Rik	115489452	18.5349	2.94396e-07	0.00144269	0.882477	0.999985	immunized_water_drinking	immunized_day7_Cpa3+/+_2-bottle_test
ENSMUSG00000017412	Cacnb4	12298	3.84493	-3.10058e-07	0.00144269	0.812696	0.999985	immunized_water_drinking	immunized_day7_Cpa3+/+_2-bottle_test
ENSMUSG00000025201	Bloc1s2-ps		2.87664	-2.8735e-07	0.00144269	0.755555	0.999985	immunized_water_drinking	immunized_day7_Cpa3+/+_2-bottle_test
ENSMUSG00000055371	Stam2	56324	407.461	-4.09249e-06	0.00144266	0.411332	0.999985	immunized_water_drinking	immunized_day7_Cpa3+/+_2-bottle_test
ENSMUSG00000036053	Fmnl2	71409	103.885	3.48536e-06	0.00144269	0.982088	0.999985	immunized_water_drinking	immunized_day7_Cpa3+/+_2-bottle_test
ENSMUSG00000061136	Prpf40a	56194	492.397	8.35076e-06	0.00144269	0.786919	0.999985	immunized_water_drinking	immunized_day7_Cpa3+/+_2-bottle_test
ENSMUSG00000026960	Arl6ip6	65103	73.0921	1.63874e-06	0.00144268	0.750584	0.999985	immunized_water_drinking	immunized_day7_Cpa3+/+_2-bottle_test
ENSMUSG00000083287	Idi1-ps1		5.75147	3.48513e-07	0.00144269	0.765596	0.999985	immunized_water_drinking	immunized_day7_Cpa3+/+_2-bottle_test
ENSMUSG00000075334	Rprm	67874	5.42227	1.08907e-06	0.00144269	0.417891	0.999985	immunized_water_drinking	immunized_day7_Cpa3+/+_2-bottle_test
ENSMUSG00000060988	Galnt13	271786	4.09864	3.29407e-07	0.00144269	0.766514	0.999985	immunized_water_drinking	immunized_day7_Cpa3+/+_2-bottle_test
ENSMUSG00000026824	Kcnj3	16519	3.59744	-1.02907e-06	0.00144269	0.320429	0.999985	immunized_water_drinking	immunized_day7_Cpa3+/+_2-bottle_test
ENSMUSG00000026826	Nr4a2	18227	249.687	7.02053e-06	0.00144268	0.525396	0.999985	immunized_water_drinking	immunized_day7_Cpa3+/+_2-bottle_test
ENSMUSG00000084938	BB557941	767815	3.92589	5.52705e-07	0.00144269	0.630781	0.999985	immunized_water_drinking	immunized_day7_Cpa3+/+_2-bottle_test
ENSMUSG00000026827	Gpd2	14571	963.488	3.66642e-06	0.00144267	0.429291	0.999985	immunized_water_drinking	immunized_day7_Cpa3+/+_2-bottle_test
ENSMUSG00000081642	Gm13532		88.1493	3.08281e-06	0.00144269	0.0786482	0.999985	immunized_water_drinking	immunized_day7_Cpa3+/+_2-bottle_test
ENSMUSG00000026828	Galnt5	241391	30.5538	-5.01502e-07	0.00144269	0.806856	0.999985	immunized_water_drinking	immunized_day7_Cpa3+/+_2-bottle_test
ENSMUSG00000026832	Cytip	227929	166.894	-1.29302e-06	0.00144267	0.881613	0.999985	immunized_water_drinking	immunized_day7_Cpa3+/+_2-bottle_test
ENSMUSG00000026834	Acvr1c	269275	47.3395	-7.72174e-07	0.00144269	0.762534	0.999985	immunized_water_drinking	immunized_day7_Cpa3+/+_2-bottle_test
ENSMUSG00000026836	Acvr1	11477	144.851	-3.38801e-06	0.00144267	0.433768	0.999985	immunized_water_drinking	immunized_day7_Cpa3+/+_2-bottle_test
ENSMUSG00000026839	Upp2	76654	42.3788	3.44866e-06	0.00144269	0.235653	0.999985	immunized_water_drinking	immunized_day7_Cpa3+/+_2-bottle_test
ENSMUSG00000036641	Ccdc148	227933	4.03923	-1.76235e-06	0.00144269	0.173073	0.999985	immunized_water_drinking	immunized_day7_Cpa3+/+_2-bottle_test
ENSMUSG00000026991	Pkp4	227937	1008.27	-5.02342e-07	0.00144266	0.946397	0.999985	immunized_water_drinking	immunized_day7_Cpa3+/+_2-bottle_test
ENSMUSG00000080982	Gm13549		10.5101	1.68357e-06	0.00144269	0.428823	0.999985	immunized_water_drinking	immunized_day7_Cpa3+/+_2-bottle_test
ENSMUSG00000026989	Dapl1	76747	611.76	-3.64227e-06	0.00144267	0.380267	0.999985	immunized_water_drinking	immunized_day7_Cpa3+/+_2-bottle_test
ENSMUSG00000035168	Tanc1	66860	338.924	-2.18973e-06	0.00144268	0.393449	0.999985	immunized_water_drinking	immunized_day7_Cpa3+/+_2-bottle_test
ENSMUSG00000026988	Wdsub1	72137	253.955	7.91649e-06	0.00144266	0.152496	0.999985	immunized_water_drinking	immunized_day7_Cpa3+/+_2-bottle_test
ENSMUSG00000026987	Baz2b	407823	147.175	-1.757e-06	0.00144267	0.723334	0.999985	immunized_water_drinking	immunized_day7_Cpa3+/+_2-bottle_test
ENSMUSG00000082330	Ldha-ps		11.4409	1.17127e-06	0.00144269	0.553839	0.999985	immunized_water_drinking	immunized_day7_Cpa3+/+_2-bottle_test
ENSMUSG00000026977	Marchf7	57438	226.705	-1.99196e-06	0.00144268	0.514058	0.999985	immunized_water_drinking	immunized_day7_Cpa3+/+_2-bottle_test
ENSMUSG00000060703	Cd302	66205	42.5056	4.97964e-07	0.00144269	0.836544	0.999985	immunized_water_drinking	immunized_day7_Cpa3+/+_2-bottle_test
ENSMUSG00000080198	Rpl10a-ps4		57.1022	3.28398e-06	0.00144269	0.246694	0.999985	immunized_water_drinking	immunized_day7_Cpa3+/+_2-bottle_test
ENSMUSG00000026980	Ly75	17076	19.5682	2.64479e-07	0.00144268	0.923977	0.999985	immunized_water_drinking	immunized_day7_Cpa3+/+_2-bottle_test
ENSMUSG00000054580	Pla2r1	18779	49.6233	-3.2163e-06	0.00144268	0.466628	0.999985	immunized_water_drinking	immunized_day7_Cpa3+/+_2-bottle_test
ENSMUSG00000026971	Itgb6	16420	428.359	-2.8305e-07	0.00144267	0.931953	0.999985	immunized_water_drinking	immunized_day7_Cpa3+/+_2-bottle_test
ENSMUSG00000026970	Rbms1	56878	325.413	-1.63688e-06	0.00144266	0.683163	0.999985	immunized_water_drinking	immunized_day7_Cpa3+/+_2-bottle_test
ENSMUSG00000064289	Tank	21353	181.596	-1.35289e-06	0.00144268	0.612341	0.999985	immunized_water_drinking	immunized_day7_Cpa3+/+_2-bottle_test
ENSMUSG00000026914	Psmd14	59029	616.33	9.71022e-06	0.00144266	0.64541	0.999985	immunized_water_drinking	immunized_day7_Cpa3+/+_2-bottle_test
ENSMUSG00000035000	Dpp4	13482	67.946	-8.42529e-07	0.00144269	0.74492	0.999985	immunized_water_drinking	immunized_day7_Cpa3+/+_2-bottle_test
ENSMUSG00000035000	Dpp4	13482	67.946	-8.42529e-07	0.00144269	0.74492	0.999985	immunized_water_drinking	immunized_day7_Cpa3+/+_2-bottle_test
ENSMUSG00000000394	Gcg	14526	40.0898	2.73683e-06	0.00144269	0.545372	0.999985	immunized_water_drinking	immunized_day7_Cpa3+/+_2-bottle_test
ENSMUSG00000000392	Fap	14089	4.20682	-4.83027e-07	0.00144269	0.63065	0.999985	immunized_water_drinking	immunized_day7_Cpa3+/+_2-bottle_test
ENSMUSG00000026896	Ifih1	71586	109.031	4.82293e-06	0.00144269	0.779236	0.999985	immunized_water_drinking	immunized_day7_Cpa3+/+_2-bottle_test
ENSMUSG00000026893	Gca	227960	126.606	-7.43692e-07	0.00144267	0.980038	0.999985	immunized_water_drinking	immunized_day7_Cpa3+/+_2-bottle_test
ENSMUSG00000075324	Fign	60344	16.0007	-1.20546e-06	0.00144269	0.490084	0.999985	immunized_water_drinking	immunized_day7_Cpa3+/+_2-bottle_test
ENSMUSG00000082127	Gm13577		7.61931	1.08085e-06	0.00144269	0.423608	0.999985	immunized_water_drinking	immunized_day7_Cpa3+/+_2-bottle_test
ENSMUSG00000084104	Gm13578		10.1002	4.56687e-07	0.00144269	0.792913	0.999985	immunized_water_drinking	immunized_day7_Cpa3+/+_2-bottle_test
ENSMUSG00000026888	Grb14	50915	105.236	-2.48802e-06	0.00144268	0.506566	0.999985	immunized_water_drinking	immunized_day7_Cpa3+/+_2-bottle_test
ENSMUSG00000034903	Cobll1	319876	462.282	3.59464e-06	0.00144268	0.767292	0.999985	immunized_water_drinking	immunized_day7_Cpa3+/+_2-bottle_test
ENSMUSG00000086881	Gm13594		11.9464	2.40077e-06	0.00144269	0.197452	0.999985	immunized_water_drinking	immunized_day7_Cpa3+/+_2-bottle_test
ENSMUSG00000057182	Scn3a	20269	8.06557	1.72792e-06	0.00144269	0.322282	0.999985	immunized_water_drinking	immunized_day7_Cpa3+/+_2-bottle_test
ENSMUSG00000075318	Scn2a	110876	7.15	-2.70784e-06	0.00144269	0.212884	0.999985	immunized_water_drinking	immunized_day7_Cpa3+/+_2-bottle_test
ENSMUSG00000026994	Galnt3	14425	443.967	3.31324e-06	0.00144267	0.309005	0.999985	immunized_water_drinking	immunized_day7_Cpa3+/+_2-bottle_test
ENSMUSG00000034848	Ttc21b	73668	100.859	-3.2004e-05	0.00144285	0.710882	0.999985	immunized_water_drinking	immunized_day7_Cpa3+/+_2-bottle_test
ENSMUSG00000075316	Scn9a	20274	6.85462	-8.34302e-07	0.00144269	0.583089	0.999985	immunized_water_drinking	immunized_day7_Cpa3+/+_2-bottle_test
ENSMUSG00000034810	Scn7a	20272	56.9732	-3.29137e-06	0.00144268	0.308793	0.999985	immunized_water_drinking	immunized_day7_Cpa3+/+_2-bottle_test
ENSMUSG00000034780	B3galt1	26877	10.5944	1.13617e-06	0.00144269	0.694777	0.999985	immunized_water_drinking	immunized_day7_Cpa3+/+_2-bottle_test
ENSMUSG00000027030	Stk39	53416	569.638	2.74633e-06	0.00144264	0.507475	0.999985	immunized_water_drinking	immunized_day7_Cpa3+/+_2-bottle_test
ENSMUSG00000075312	Gm13597		3.90131	1.11328e-06	0.00144269	0.311034	0.999985	immunized_water_drinking	immunized_day7_Cpa3+/+_2-bottle_test
ENSMUSG00000027035	Cers6	241447	228.662	-3.1257e-06	0.00144266	0.563693	0.999985	immunized_water_drinking	immunized_day7_Cpa3+/+_2-bottle_test
ENSMUSG00000034738	Nostrin	329416	384.338	-3.91968e-06	0.00144266	0.464544	0.999985	immunized_water_drinking	immunized_day7_Cpa3+/+_2-bottle_test
ENSMUSG00000005233	Spc25	66442	80.8771	3.86313e-06	0.00144268	0.497233	0.999985	immunized_water_drinking	immunized_day7_Cpa3+/+_2-bottle_test
ENSMUSG00000027048	Abcb11	27413	29.7303	1.23758e-06	0.00144269			immunized_water_drinking	immunized_day7_Cpa3+/+_2-bottle_test
ENSMUSG00000027068	Dhrs9	241452	130.183	3.71058e-06	0.00144269	0.559641	0.999985	immunized_water_drinking	immunized_day7_Cpa3+/+_2-bottle_test
ENSMUSG00000027070	Lrp2	14725	25.7299	-4.97135e-06	0.00144269	0.00962999	0.999985	immunized_water_drinking	immunized_day7_Cpa3+/+_2-bottle_test
ENSMUSG00000063145	Bbs5	72569	36.7318	-4.57742e-06	0.00144268	0.173839	0.999985	immunized_water_drinking	immunized_day7_Cpa3+/+_2-bottle_test
ENSMUSG00000075307	Klhl41	228003	7.47487	3.11592e-07	0.00144269	0.830268	0.999985	immunized_water_drinking	immunized_day7_Cpa3+/+_2-bottle_test
ENSMUSG00000027086	Fastkd1	320720	129.588	-3.12869e-06	0.00144267	0.560096	0.999985	immunized_water_drinking	immunized_day7_Cpa3+/+_2-bottle_test
ENSMUSG00000042133	Ppig	228005	511.785	-2.27793e-06	0.00144265	0.681455	0.999985	immunized_water_drinking	immunized_day7_Cpa3+/+_2-bottle_test
ENSMUSG00000082345	Gm13622		12.3992	8.20242e-07	0.00144269	0.609404	0.999985	immunized_water_drinking	immunized_day7_Cpa3+/+_2-bottle_test
ENSMUSG00000070883	Ccdc173	75051	15.6753	-9.69818e-08	0.00144269	0.929724	0.999985	immunized_water_drinking	immunized_day7_Cpa3+/+_2-bottle_test
ENSMUSG00000083007	Gm13623		9.31473	7.73406e-08	0.00144269	0.959989	0.999985	immunized_water_drinking	immunized_day7_Cpa3+/+_2-bottle_test
ENSMUSG00000027088	Phospho2	73373	187.454	-5.36322e-06	0.00144266	0.307671	0.999985	immunized_water_drinking	immunized_day7_Cpa3+/+_2-bottle_test
ENSMUSG00000042155	Klhl23	277396	198.824	-5.02424e-06	0.00144267	0.166984	0.999985	immunized_water_drinking	immunized_day7_Cpa3+/+_2-bottle_test
ENSMUSG00000068882	Ssb	20823	929.489	-6.3158e-06	0.00144264	0.409251	0.999985	immunized_water_drinking	immunized_day7_Cpa3+/+_2-bottle_test
ENSMUSG00000051730	Mettl5	75422	73.0277	-7.55499e-06	0.00144268	0.0914323	0.999985	immunized_water_drinking	immunized_day7_Cpa3+/+_2-bottle_test
ENSMUSG00000044308	Ubr3	68795	511.52	-1.07288e-06	0.00144268	0.753871	0.999985	immunized_water_drinking	immunized_day7_Cpa3+/+_2-bottle_test
ENSMUSG00000042064	Myo3b	329421	6.3784	-1.71225e-06	0.00144269	0.292781	0.999985	immunized_water_drinking	immunized_day7_Cpa3+/+_2-bottle_test
ENSMUSG00000047965	Rpl9-ps7		49.9542	5.20194e-07	0.00144269	0.519686	0.999985	immunized_water_drinking	immunized_day7_Cpa3+/+_2-bottle_test
ENSMUSG00000075304	Sp5	64406	11.3847	6.83472e-07	0.00144269	0.685494	0.999985	immunized_water_drinking	immunized_day7_Cpa3+/+_2-bottle_test
ENSMUSG00000086515	Erich2os		3.11902	6.21678e-07	0.00144269	0.575674	0.999985	immunized_water_drinking	immunized_day7_Cpa3+/+_2-bottle_test
ENSMUSG00000075302	Erich2	66748	5.64418	1.01107e-06	0.00144269	0.458282	0.999985	immunized_water_drinking	immunized_day7_Cpa3+/+_2-bottle_test
ENSMUSG00000014959	Gorasp2	70231	1236.96	-4.34215e-06	0.00144263	0.417194	0.999985	immunized_water_drinking	immunized_day7_Cpa3+/+_2-bottle_test
ENSMUSG00000041997	Tlk1	228012	484.305	-1.51381e-06	0.00144268	0.64797	0.999985	immunized_water_drinking	immunized_day7_Cpa3+/+_2-bottle_test
ENSMUSG00000041975	Mettl8	228019	112.412	1.87629e-06	0.00144267	0.634937	0.999985	immunized_water_drinking	immunized_day7_Cpa3+/+_2-bottle_test
ENSMUSG00000041966	Dcaf17	75763	195.403	-4.05385e-06	0.00144267	0.380764	0.999985	immunized_water_drinking	immunized_day7_Cpa3+/+_2-bottle_test
ENSMUSG00000027015	Cybrd1	73649	2269.1	1.16919e-05	0.0014427	0.667264	0.999985	immunized_water_drinking	immunized_day7_Cpa3+/+_2-bottle_test
ENSMUSG00000027012	Dync1i2	13427	824.374	-3.43818e-06	0.00144265	0.655062	0.999985	immunized_water_drinking	immunized_day7_Cpa3+/+_2-bottle_test
ENSMUSG00000027010	Slc25a12	78830	451.793	-5.77387e-06	0.00144265	0.474598	0.999985	immunized_water_drinking	immunized_day7_Cpa3+/+_2-bottle_test
ENSMUSG00000027018	Hat1	107435	195.578	4.43535e-06	0.00144266	0.468485	0.999985	immunized_water_drinking	immunized_day7_Cpa3+/+_2-bottle_test
ENSMUSG00000041921	Metap1d	66559	180.027	5.53587e-07	0.00144267	0.887136	0.999985	immunized_water_drinking	immunized_day7_Cpa3+/+_2-bottle_test
ENSMUSG00000041911	Dlx1	13390	5.03871	9.47448e-08	0.00144269	0.937244	0.999985	immunized_water_drinking	immunized_day7_Cpa3+/+_2-bottle_test
ENSMUSG00000027111	Itga6	16403	971.852	-1.7388e-06	0.00144267	0.627715	0.999985	immunized_water_drinking	immunized_day7_Cpa3+/+_2-bottle_test
ENSMUSG00000006494	Pdk1	228026	326.206	-4.73601e-06	0.00144267	0.356773	0.999985	immunized_water_drinking	immunized_day7_Cpa3+/+_2-bottle_test
ENSMUSG00000049044	Rapgef4	56508	45.9096	-7.08254e-07	0.00144268	0.647933	0.999985	immunized_water_drinking	immunized_day7_Cpa3+/+_2-bottle_test
ENSMUSG00000004085	Map3k20	65964	344.826	-6.83025e-06	0.00144267	0.664217	0.999985	immunized_water_drinking	immunized_day7_Cpa3+/+_2-bottle_test
ENSMUSG00000055612	Cdca7	66953	85.8084	9.90254e-07	0.00144268	0.86525	0.999985	immunized_water_drinking	immunized_day7_Cpa3+/+_2-bottle_test
ENSMUSG00000085427	6430710C18Rik	76218	6.30169	-5.30109e-07	0.00144269	0.703056	0.999985	immunized_water_drinking	immunized_day7_Cpa3+/+_2-bottle_test
ENSMUSG00000027109	Sp3	20687	397.384	1.50101e-06	0.00144269	0.590224	0.999985	immunized_water_drinking	immunized_day7_Cpa3+/+_2-bottle_test
ENSMUSG00000063714	Sp3os	100503849	24.8798	7.29512e-07	0.00144269	0.642636	0.999985	immunized_water_drinking	immunized_day7_Cpa3+/+_2-bottle_test
ENSMUSG00000027108	Ola1	67059	506.682	1.59615e-06	0.00144266	0.323465	0.999985	immunized_water_drinking	immunized_day7_Cpa3+/+_2-bottle_test
ENSMUSG00000083569	Gm13666		6.83511	2.23306e-06	0.00144269	0.143625	0.999985	immunized_water_drinking	immunized_day7_Cpa3+/+_2-bottle_test
ENSMUSG00000041777	Cir1	66935	94.8444	-7.57678e-06	0.00144268	0.0668983	0.999985	immunized_water_drinking	immunized_day7_Cpa3+/+_2-bottle_test
ENSMUSG00000008226	Scrn3	74616	135.575	1.22292e-06	0.00144266	0.604386	0.999985	immunized_water_drinking	immunized_day7_Cpa3+/+_2-bottle_test
ENSMUSG00000041762	Gpr155	68526	640.901	-2.45822e-06	0.00144268	0.397195	0.999985	immunized_water_drinking	immunized_day7_Cpa3+/+_2-bottle_test
ENSMUSG00000075284	Wipf1	215280	66.7871	-2.41047e-07	0.00144268	0.866138	0.999985	immunized_water_drinking	immunized_day7_Cpa3+/+_2-bottle_test
ENSMUSG00000086382	Chrna1os	102633437	5.30167	-9.41162e-07	0.00144269	0.47553	0.999985	immunized_water_drinking	immunized_day7_Cpa3+/+_2-bottle_test
ENSMUSG00000056486	Chn1	108699	44.2314	5.26855e-07	0.00144268	0.795224	0.999985	immunized_water_drinking	immunized_day7_Cpa3+/+_2-bottle_test
ENSMUSG00000027104	Atf2	11909	276.865	9.7469e-07	0.00144267	0.731024	0.999985	immunized_water_drinking	immunized_day7_Cpa3+/+_2-bottle_test
ENSMUSG00000018770	Atp5g3	228033	4139.77	2.38673e-06	0.00144268	0.462591	0.999985	immunized_water_drinking	immunized_day7_Cpa3+/+_2-bottle_test
ENSMUSG00000009207	Lnpk	69605	51.0431	3.42235e-06	0.00144268	0.59085	0.999985	immunized_water_drinking	immunized_day7_Cpa3+/+_2-bottle_test
ENSMUSG00000075279	Mrpl23-ps1		17.7473	2.73672e-06	0.00144269	0.0977676	0.999985	immunized_water_drinking	immunized_day7_Cpa3+/+_2-bottle_test
ENSMUSG00000043342	Hoxd9	15438	2.37561	-1.88898e-07	0.00144269	0.846533	0.999985	immunized_water_drinking	immunized_day7_Cpa3+/+_2-bottle_test
ENSMUSG00000027102	Hoxd8	15437	8.81628	5.44481e-07	0.00144269	0.768026	0.999985	immunized_water_drinking	immunized_day7_Cpa3+/+_2-bottle_test
ENSMUSG00000027099	Mtx2	53375	403.973	-3.07866e-06	0.00144265	0.55064	0.999985	immunized_water_drinking	immunized_day7_Cpa3+/+_2-bottle_test
ENSMUSG00000081406	Rps6-ps4		30.8012	-8.55504e-07	0.00144268	0.773812	0.999985	immunized_water_drinking	immunized_day7_Cpa3+/+_2-bottle_test
ENSMUSG00000075276	Gm13653	108168770	3.77723	-1.27578e-06	0.00144269	0.275911	0.999985	immunized_water_drinking	immunized_day7_Cpa3+/+_2-bottle_test
ENSMUSG00000082152	Gm13655		3.24044	-6.1191e-07	0.00144269	0.604837	0.999985	immunized_water_drinking	immunized_day7_Cpa3+/+_2-bottle_test
ENSMUSG00000059005	Hnrnpa3	229279	2508.79	-7.45474e-07	0.00144265	0.89716	0.999985	immunized_water_drinking	immunized_day7_Cpa3+/+_2-bottle_test
ENSMUSG00000015839	Nfe2l2	18024	3811.23	-1.04294e-05	0.00144267	0.900691	0.999985	immunized_water_drinking	immunized_day7_Cpa3+/+_2-bottle_test
ENSMUSG00000086813	Gm13657		7.90711	-1.8804e-06	0.00144269	0.209243	0.999985	immunized_water_drinking	immunized_day7_Cpa3+/+_2-bottle_test
ENSMUSG00000081833	Gm13669		14.6413	2.79861e-06	0.00144269	0.146327	0.999985	immunized_water_drinking	immunized_day7_Cpa3+/+_2-bottle_test
ENSMUSG00000042410	Agps	228061	733.862	3.04264e-06	0.00144267	0.848684	0.999985	immunized_water_drinking	immunized_day7_Cpa3+/+_2-bottle_test
ENSMUSG00000075273	Ttc30b	72421	121.313	-5.76104e-06	0.00144268	0.632088	0.999985	immunized_water_drinking	immunized_day7_Cpa3+/+_2-bottle_test
ENSMUSG00000075271	Ttc30a1	78802	39.7771	-2.26733e-06	0.00144268	0.464599	0.999985	immunized_water_drinking	immunized_day7_Cpa3+/+_2-bottle_test
ENSMUSG00000042369	Rbm45	241490	194.96	1.31577e-06	0.00144266	0.767185	0.999985	immunized_water_drinking	immunized_day7_Cpa3+/+_2-bottle_test
ENSMUSG00000042359	Osbpl6	99031	43.3032	4.0851e-06	0.00144268	0.322458	0.999985	immunized_water_drinking	immunized_day7_Cpa3+/+_2-bottle_test
ENSMUSG00000002731	Prkra	23992	159.351	3.40164e-06	0.00144268	0.945498	0.999985	immunized_water_drinking	immunized_day7_Cpa3+/+_2-bottle_test
ENSMUSG00000002732	Fkbp7	14231	55.9419	8.29703e-07	0.00144268	0.782783	0.999985	immunized_water_drinking	immunized_day7_Cpa3+/+_2-bottle_test
ENSMUSG00000002733	Plekha3	83435	178.725	7.87493e-07	0.00144267	0.85481	0.999985	immunized_water_drinking	immunized_day7_Cpa3+/+_2-bottle_test
ENSMUSG00000044033	Ccdc141	545428	103.64	-3.31867e-06	0.00144268	0.265705	0.999985	immunized_water_drinking	immunized_day7_Cpa3+/+_2-bottle_test
ENSMUSG00000042272	Sestd1	228071	161.625	-1.4239e-07	0.00144268	0.964057	0.999985	immunized_water_drinking	immunized_day7_Cpa3+/+_2-bottle_test
ENSMUSG00000081611	Gm13651		4.31545	-8.97781e-07	0.00144269	0.405355	0.999985	immunized_water_drinking	immunized_day7_Cpa3+/+_2-bottle_test
ENSMUSG00000027016	Zfp385b	241494	116.094	-5.24724e-06	0.00144268	0.156264	0.999985	immunized_water_drinking	immunized_day7_Cpa3+/+_2-bottle_test
ENSMUSG00000027014	Cwc22	80744	170.468	-6.1857e-06	0.00144268	0.147224	0.999985	immunized_water_drinking	immunized_day7_Cpa3+/+_2-bottle_test
ENSMUSG00000027011	Ube2e3	22193	257.718	2.08437e-06	0.00144266	0.662639	0.999985	immunized_water_drinking	immunized_day7_Cpa3+/+_2-bottle_test
ENSMUSG00000027009	Itga4	16401	17.6707	1.92568e-08	0.00144269	0.983985	0.999985	immunized_water_drinking	immunized_day7_Cpa3+/+_2-bottle_test
ENSMUSG00000075256	Cerkl	228094	3.8521	1.33627e-06	0.00144269	0.254513	0.999985	immunized_water_drinking	immunized_day7_Cpa3+/+_2-bottle_test
ENSMUSG00000034701	Neurod1	18012	4.21047	-2.911e-07	0.00144269	0.793522	0.999985	immunized_water_drinking	immunized_day7_Cpa3+/+_2-bottle_test
ENSMUSG00000027007	Itprid2	70599	1348.98	-1.97318e-06	0.00144268	0.636941	0.999985	immunized_water_drinking	immunized_day7_Cpa3+/+_2-bottle_test
ENSMUSG00000059173	Pde1a	18573	33.647	-3.0729e-06	0.00144268	0.373322	0.999985	immunized_water_drinking	immunized_day7_Cpa3+/+_2-bottle_test
ENSMUSG00000027006	Dnajc10	66861	1479.61	-2.30035e-06	0.00144266	0.6472	0.999985	immunized_water_drinking	immunized_day7_Cpa3+/+_2-bottle_test
ENSMUSG00000027004	Frzb	20378	10.1902	4.79562e-07	0.00144269	0.793343	0.999985	immunized_water_drinking	immunized_day7_Cpa3+/+_2-bottle_test
ENSMUSG00000027002	Nckap1	50884	1566.63	-1.99696e-05	0.00144274	0.572079	0.999985	immunized_water_drinking	immunized_day7_Cpa3+/+_2-bottle_test
ENSMUSG00000027001	Dusp19	68082	44.5826	1.06203e-06	0.00144268	0.775545	0.999985	immunized_water_drinking	immunized_day7_Cpa3+/+_2-bottle_test
ENSMUSG00000026999	Nup35	69482	70.9499	7.52652e-07	0.00144267	0.8657	0.999985	immunized_water_drinking	immunized_day7_Cpa3+/+_2-bottle_test
ENSMUSG00000086436	Gm13690		5.30535	2.45926e-07	0.00144269	0.855569	0.999985	immunized_water_drinking	immunized_day7_Cpa3+/+_2-bottle_test
ENSMUSG00000064193	Gm4735		328.057	1.27705e-06	0.00144266	0.824544	0.999985	immunized_water_drinking	immunized_day7_Cpa3+/+_2-bottle_test
ENSMUSG00000080979	Gm13675		4.46851	-2.19295e-07	0.00144269	0.836077	0.999985	immunized_water_drinking	immunized_day7_Cpa3+/+_2-bottle_test
ENSMUSG00000081400	Gm13680		105.164	1.07306e-06	0.00144268	0.696162	0.999985	immunized_water_drinking	immunized_day7_Cpa3+/+_2-bottle_test
ENSMUSG00000027091	Zc3h15	69082	662.446	-1.25468e-06	0.00144264	0.83257	0.999985	immunized_water_drinking	immunized_day7_Cpa3+/+_2-bottle_test
ENSMUSG00000027087	Itgav	16410	386.983	-2.25395e-06	0.00144268	0.857067	0.999985	immunized_water_drinking	immunized_day7_Cpa3+/+_2-bottle_test
ENSMUSG00000048388	Fam171b	241520	32.8379	-1.83533e-05	0.00144274	0.772758	0.999985	immunized_water_drinking	immunized_day7_Cpa3+/+_2-bottle_test
ENSMUSG00000059588	Calcrl	54598	77.2965	1.15088e-06	0.00144269	0.631303	0.999985	immunized_water_drinking	immunized_day7_Cpa3+/+_2-bottle_test
ENSMUSG00000027082	Tfpi	21788	42.0184	-3.9907e-06	0.00144268	0.202246	0.999985	immunized_water_drinking	immunized_day7_Cpa3+/+_2-bottle_test
ENSMUSG00000034101	Ctnnd1	12388	829.636	-3.90062e-06	0.00144268	0.656234	0.999985	immunized_water_drinking	immunized_day7_Cpa3+/+_2-bottle_test
ENSMUSG00000076437	Selenoh	72657	113.911	1.75175e-06	0.00144268	0.327345	0.999985	immunized_water_drinking	immunized_day7_Cpa3+/+_2-bottle_test
ENSMUSG00000050043	Tmx2	66958	795.589	7.37865e-07	0.00144267	0.845877	0.999985	immunized_water_drinking	immunized_day7_Cpa3+/+_2-bottle_test
ENSMUSG00000027080	Med19	381379	198.154	1.50219e-06	0.00144266	0.759699	0.999985	immunized_water_drinking	immunized_day7_Cpa3+/+_2-bottle_test
ENSMUSG00000034075	Zdhhc5	228136	957.333	7.74993e-07	0.00144267	0.902451	0.999985	immunized_water_drinking	immunized_day7_Cpa3+/+_2-bottle_test
ENSMUSG00000027079	Clp1	98985	97.2559	1.13179e-06	0.00144267	0.873382	0.999985	immunized_water_drinking	immunized_day7_Cpa3+/+_2-bottle_test
ENSMUSG00000034059	Ypel4	241525	11.5168	4.54595e-07	0.00144269	0.835462	0.999985	immunized_water_drinking	immunized_day7_Cpa3+/+_2-bottle_test
ENSMUSG00000097187	Gm19426		2.7646	-3.83095e-08	0.00144269	0.885236	0.999985	immunized_water_drinking	immunized_day7_Cpa3+/+_2-bottle_test
ENSMUSG00000023224	Serping1	12258	628.619	-3.08725e-05	0.00144284	0.396059	0.999985	immunized_water_drinking	immunized_day7_Cpa3+/+_2-bottle_test
ENSMUSG00000027078	Ube2l6	56791	85.5145	5.32647e-06	0.00144268	0.131888	0.999985	immunized_water_drinking	immunized_day7_Cpa3+/+_2-bottle_test
ENSMUSG00000027076	Timm10	30059	123.368	8.30915e-06	0.00144269	0.342641	0.999985	immunized_water_drinking	immunized_day7_Cpa3+/+_2-bottle_test
ENSMUSG00000027075	Slc43a1	72401	13.756	-5.24666e-07	0.00144269	0.699896	0.999985	immunized_water_drinking	immunized_day7_Cpa3+/+_2-bottle_test
ENSMUSG00000027074	Slc43a3	58207	82.3684	-1.91667e-07	0.00144268	0.948163	0.999985	immunized_water_drinking	immunized_day7_Cpa3+/+_2-bottle_test
ENSMUSG00000027067	Ssrp1	20833	805.764	1.15112e-05	0.00144266	0.572462	0.999985	immunized_water_drinking	immunized_day7_Cpa3+/+_2-bottle_test
ENSMUSG00000033955	Tnks1bp1	228140	1316.7	7.03082e-10	0.00144266	0.999975	0.999985	immunized_water_drinking	immunized_day7_Cpa3+/+_2-bottle_test
ENSMUSG00000044338	Aplnr	23796	56.6061	-1.55028e-06	0.00144268	0.57841	0.999985	immunized_water_drinking	immunized_day7_Cpa3+/+_2-bottle_test
ENSMUSG00000075224	Lrrc55	241528	13.0684	9.46394e-07	0.00144269	0.700897	0.999985	immunized_water_drinking	immunized_day7_Cpa3+/+_2-bottle_test
ENSMUSG00000075217	Fads2b	228151	1496.74	-2.15782e-06	0.00144269	0.316274	0.999985	immunized_water_drinking	immunized_day7_Cpa3+/+_2-bottle_test
ENSMUSG00000082028	Gm1826		6.21301	6.75324e-07	0.00144269	0.633787	0.999985	immunized_water_drinking	immunized_day7_Cpa3+/+_2-bottle_test
ENSMUSG00000082908	Gm13736		13.0208	8.11869e-07	0.00144269	0.70211	0.999985	immunized_water_drinking	immunized_day7_Cpa3+/+_2-bottle_test
ENSMUSG00000082417	Gm13740		3.53215	2.77151e-07	0.00144269	0.819303	0.999985	immunized_water_drinking	immunized_day7_Cpa3+/+_2-bottle_test
ENSMUSG00000083688	Gm13743		5.45038	5.61758e-07	0.00144269	0.679764	0.999985	immunized_water_drinking	immunized_day7_Cpa3+/+_2-bottle_test
ENSMUSG00000025314	Ptprj	19271	239.446	6.53425e-06	0.00144268	0.662897	0.999985	immunized_water_drinking	immunized_day7_Cpa3+/+_2-bottle_test
ENSMUSG00000051329	Nup160	59015	85.7988	4.10487e-07	0.00144268	0.906117	0.999985	immunized_water_drinking	immunized_day7_Cpa3+/+_2-bottle_test
ENSMUSG00000008200	Fnbp4	55935	236.287	3.17578e-06	0.00144267	0.440071	0.999985	immunized_water_drinking	immunized_day7_Cpa3+/+_2-bottle_test
ENSMUSG00000080873	Rpl30-ps3		6.26664	8.49327e-07	0.00144269	0.521557	0.999985	immunized_water_drinking	immunized_day7_Cpa3+/+_2-bottle_test
ENSMUSG00000040812	Agbl2	271813	9.39461	-1.90906e-06	0.00144269	0.325286	0.999985	immunized_water_drinking	immunized_day7_Cpa3+/+_2-bottle_test
ENSMUSG00000080977	Gm13772		62.2136	2.55134e-06	0.00144268	0.326169	0.999985	immunized_water_drinking	immunized_day7_Cpa3+/+_2-bottle_test
ENSMUSG00000027282	Mtch2	56428	1299.77	-1.36935e-06	0.00144267	0.786066	0.999985	immunized_water_drinking	immunized_day7_Cpa3+/+_2-bottle_test
ENSMUSG00000040794	C1qtnf4	67445	12.8047	6.44651e-07	0.00144269	0.679832	0.999985	immunized_water_drinking	immunized_day7_Cpa3+/+_2-bottle_test
ENSMUSG00000005510	Ndufs3	68349	1239.65	3.11462e-05	0.00144285	0.686549	0.999985	immunized_water_drinking	immunized_day7_Cpa3+/+_2-bottle_test
ENSMUSG00000005505	Kbtbd4	67136	175.718	-6.03573e-06	0.00144266	0.402477	0.999985	immunized_water_drinking	immunized_day7_Cpa3+/+_2-bottle_test
ENSMUSG00000063235	Ptpmt1	66461	221.377	6.58623e-07	0.00144268	0.957384	0.999985	immunized_water_drinking	immunized_day7_Cpa3+/+_2-bottle_test
ENSMUSG00000005506	Celf1	13046	733.632	2.57327e-06	0.00144266	0.616408	0.999985	immunized_water_drinking	immunized_day7_Cpa3+/+_2-bottle_test
ENSMUSG00000002102	Psmc3	19182	1347.37	2.36046e-06	0.00144267	0.606183	0.999985	immunized_water_drinking	immunized_day7_Cpa3+/+_2-bottle_test
ENSMUSG00000002105	Slc39a13	68427	148.257	1.41807e-06	0.00144267	0.427065	0.999985	immunized_water_drinking	immunized_day7_Cpa3+/+_2-bottle_test
ENSMUSG00000002111	Spi1	20375	20.3453	2.9131e-06	0.00144269	0.276476	0.999985	immunized_water_drinking	immunized_day7_Cpa3+/+_2-bottle_test
ENSMUSG00000040687	Madd	228355	348.187	8.81842e-06	0.00144266	0.267391	0.999985	immunized_water_drinking	immunized_day7_Cpa3+/+_2-bottle_test
ENSMUSG00000002108	Nr1h3	22259	42.4385	2.28516e-06	0.00144268	0.410262	0.999985	immunized_water_drinking	immunized_day7_Cpa3+/+_2-bottle_test
ENSMUSG00000002103	Acp2	11432	320.75	1.29722e-06	0.00144264	0.573452	0.999985	immunized_water_drinking	immunized_day7_Cpa3+/+_2-bottle_test
ENSMUSG00000002109	Ddb2	107986	76.5174	-2.87764e-06	0.00144268	0.542522	0.999985	immunized_water_drinking	immunized_day7_Cpa3+/+_2-bottle_test
ENSMUSG00000027257	Pacsin3	80708	445.625	2.42328e-06	0.00144267	0.227286	0.999985	immunized_water_drinking	immunized_day7_Cpa3+/+_2-bottle_test
ENSMUSG00000027255	Arfgap2	77038	541.074	7.47942e-06	0.00144266	0.944089	0.999985	immunized_water_drinking	immunized_day7_Cpa3+/+_2-bottle_test
ENSMUSG00000040591	Cstpp1	228356	88.7367	-4.72258e-06	0.00144267	0.322098	0.999985	immunized_water_drinking	immunized_day7_Cpa3+/+_2-bottle_test
ENSMUSG00000027253	Lrp4	228357	64.3697	-1.51534e-06	0.00144267	0.720801	0.999985	immunized_water_drinking	immunized_day7_Cpa3+/+_2-bottle_test
ENSMUSG00000040549	Ckap5	75786	325.426	1.58657e-05	0.0014427	0.849147	0.999985	immunized_water_drinking	immunized_day7_Cpa3+/+_2-bottle_test
ENSMUSG00000027249	F2	14061	70.7204	1.50106e-06	0.0014427			immunized_water_drinking	immunized_day7_Cpa3+/+_2-bottle_test
ENSMUSG00000083832	Gm13771		8.98528	1.47515e-06	0.00144269	0.24713	0.999985	immunized_water_drinking	immunized_day7_Cpa3+/+_2-bottle_test
ENSMUSG00000075040	Zfp408	381410	73.2277	-6.86656e-07	0.00144267	0.864903	0.999985	immunized_water_drinking	immunized_day7_Cpa3+/+_2-bottle_test
ENSMUSG00000027247	Arhgap1	228359	730.482	-8.89789e-07	0.00144264	0.679902	0.999985	immunized_water_drinking	immunized_day7_Cpa3+/+_2-bottle_test
ENSMUSG00000027244	Atg13	51897	441.591	-4.87908e-06	0.00144264	0.617823	0.999985	immunized_water_drinking	immunized_day7_Cpa3+/+_2-bottle_test
ENSMUSG00000027243	Harbi1	241547	57.1693	-1.05543e-06	0.00144267	0.882163	0.999985	immunized_water_drinking	immunized_day7_Cpa3+/+_2-bottle_test
ENSMUSG00000040506	Ambra1	228361	251.219	-5.0518e-06	0.00144267	0.461231	0.999985	immunized_water_drinking	immunized_day7_Cpa3+/+_2-bottle_test
ENSMUSG00000040495	Chrm4	12672	2.88541	-1.14019e-06	0.00144269	0.298153	0.999985	immunized_water_drinking	immunized_day7_Cpa3+/+_2-bottle_test
ENSMUSG00000027239	Mdk	17242	31.1755	3.64939e-06	0.00144269	0.199416	0.999985	immunized_water_drinking	immunized_day7_Cpa3+/+_2-bottle_test
ENSMUSG00000027239	Mdk	17242	31.1755	3.64939e-06	0.00144269	0.199416	0.999985	immunized_water_drinking	immunized_day7_Cpa3+/+_2-bottle_test
ENSMUSG00000027239	Mdk	17242	31.1755	3.64939e-06	0.00144269	0.199416	0.999985	immunized_water_drinking	immunized_day7_Cpa3+/+_2-bottle_test
ENSMUSG00000040479	Dgkz	104418	588.328	-2.22625e-06	0.00144267	0.881734	0.999985	immunized_water_drinking	immunized_day7_Cpa3+/+_2-bottle_test
ENSMUSG00000027230	Creb3l1	26427	761.964	9.06199e-06	0.00144268	0.0652396	0.999985	immunized_water_drinking	immunized_day7_Cpa3+/+_2-bottle_test
ENSMUSG00000058318	Phf21a	192285	204.844	4.95953e-07	0.00144267	0.989249	0.999985	immunized_water_drinking	immunized_day7_Cpa3+/+_2-bottle_test
ENSMUSG00000040434	Large2	228366	129.721	-2.36222e-06	0.00144267	0.773129	0.999985	immunized_water_drinking	immunized_day7_Cpa3+/+_2-bottle_test
ENSMUSG00000027222	Pex16	18633	237.496	2.00687e-06	0.00144268	0.54462	0.999985	immunized_water_drinking	immunized_day7_Cpa3+/+_2-bottle_test
ENSMUSG00000044916	1700029I15Rik	75641	11.4877	8.38158e-07	0.00144269	0.58176	0.999985	immunized_water_drinking	immunized_day7_Cpa3+/+_2-bottle_test
ENSMUSG00000027223	Mapk8ip1	19099	166.458	0.000748223	0.00156466	0.581117	0.999985	immunized_water_drinking	immunized_day7_Cpa3+/+_2-bottle_test
ENSMUSG00000068742	Cry2	12953	119.012	-3.51051e-06	0.00144267	0.378442	0.999985	immunized_water_drinking	immunized_day7_Cpa3+/+_2-bottle_test
ENSMUSG00000049922	Slc35c1	228368	1131.12	1.17437e-05	0.00144267	0.0486493	0.999985	immunized_water_drinking	immunized_day7_Cpa3+/+_2-bottle_test
ENSMUSG00000027221	Chst1	76969	22.4609	1.95704e-06	0.00144269	0.487051	0.999985	immunized_water_drinking	immunized_day7_Cpa3+/+_2-bottle_test
ENSMUSG00000027220	Syt13	80976	61.7087	3.8958e-07	0.00144267	0.928857	0.999985	immunized_water_drinking	immunized_day7_Cpa3+/+_2-bottle_test
ENSMUSG00000075028	Prdm11	100042784	17.1452	-1.19935e-06	0.00144269	0.563366	0.999985	immunized_water_drinking	immunized_day7_Cpa3+/+_2-bottle_test
ENSMUSG00000068735	Trp53i11	277414	269.067	-2.70011e-07	0.00144267	0.948006	0.999985	immunized_water_drinking	immunized_day7_Cpa3+/+_2-bottle_test
ENSMUSG00000027217	Tspan18	241556	81.9573	-2.79211e-06	0.00144268	0.455489	0.999985	immunized_water_drinking	immunized_day7_Cpa3+/+_2-bottle_test
ENSMUSG00000027215	Cd82	12521	1731.58	7.46718e-06	0.00144265	0.218528	0.999985	immunized_water_drinking	immunized_day7_Cpa3+/+_2-bottle_test
ENSMUSG00000027198	Ext2	14043	388.121	6.32375e-06	0.00144265	0.911599	0.999985	immunized_water_drinking	immunized_day7_Cpa3+/+_2-bottle_test
ENSMUSG00000040272	Accs	329470	20.4555	-7.04282e-07	0.00144269	0.785311	0.999985	immunized_water_drinking	immunized_day7_Cpa3+/+_2-bottle_test
ENSMUSG00000087006	Gm13889	620695	162.406	1.85708e-06	0.00144269	0.45793	0.999985	immunized_water_drinking	immunized_day7_Cpa3+/+_2-bottle_test
ENSMUSG00000040174	Alkbh3	69113	114.612	-2.11449e-06	0.00144267	0.587167	0.999985	immunized_water_drinking	immunized_day7_Cpa3+/+_2-bottle_test
ENSMUSG00000027195	Hsd17b12	56348	1214.44	-7.39871e-06	0.00144265	0.267063	0.999985	immunized_water_drinking	immunized_day7_Cpa3+/+_2-bottle_test
ENSMUSG00000075020	Mir670hg		2.93424	1.95216e-07	0.00144269	0.855027	0.999985	immunized_water_drinking	immunized_day7_Cpa3+/+_2-bottle_test
ENSMUSG00000027194	Ttc17	74569	276.34	-2.15535e-06	0.00144267	0.967558	0.999985	immunized_water_drinking	immunized_day7_Cpa3+/+_2-bottle_test
ENSMUSG00000081476	Itpa-ps1		63.2693	-5.06205e-06	0.00144268	0.256319	0.999985	immunized_water_drinking	immunized_day7_Cpa3+/+_2-bottle_test
ENSMUSG00000045464	2810002D19Rik		15.7978	-2.38635e-06	0.00144269	0.267386	0.999985	immunized_water_drinking	immunized_day7_Cpa3+/+_2-bottle_test
ENSMUSG00000027193	Api5	11800	874.91	0.000307436	0.00145969	0.79302	0.999985	immunized_water_drinking	immunized_day7_Cpa3+/+_2-bottle_test
ENSMUSG00000050587	Lrrc4c	241568	11.1304	-1.00985e-06	0.00144269	0.619128	0.999985	immunized_water_drinking	immunized_day7_Cpa3+/+_2-bottle_test
ENSMUSG00000027165	Iftap	68170	268.366	-9.27731e-07	0.00144268	0.758656	0.999985	immunized_water_drinking	immunized_day7_Cpa3+/+_2-bottle_test
ENSMUSG00000027164	Traf6	22034	269.662	3.10557e-06	0.00144268	0.439177	0.999985	immunized_water_drinking	immunized_day7_Cpa3+/+_2-bottle_test
ENSMUSG00000032841	Prr5l	72446	4.0289	-1.71542e-06	0.00144269	0.200225	0.999985	immunized_water_drinking	immunized_day7_Cpa3+/+_2-bottle_test
ENSMUSG00000027163	Commd9	76501	226.743	9.09297e-06	0.00144269	0.596256	0.999985	immunized_water_drinking	immunized_day7_Cpa3+/+_2-bottle_test
ENSMUSG00000048058	Ldlrad3	241576	147.194	-4.86568e-06	0.00144268	0.462898	0.999985	immunized_water_drinking	immunized_day7_Cpa3+/+_2-bottle_test
ENSMUSG00000027189	Trim44	80985	372.558	-3.04294e-06	0.00144266	0.535149	0.999985	immunized_water_drinking	immunized_day7_Cpa3+/+_2-bottle_test
ENSMUSG00000075012	Fjx1	14221	8.5812	8.26072e-08	0.00144269	0.979362	0.999985	immunized_water_drinking	immunized_day7_Cpa3+/+_2-bottle_test
ENSMUSG00000027188	Pamr1	210622	55.024	-2.23594e-06	0.00144268	0.531541	0.999985	immunized_water_drinking	immunized_day7_Cpa3+/+_2-bottle_test
ENSMUSG00000005089	Slc1a2	20511	58.7027	-1.27624e-06	0.00144268	0.619511	0.999985	immunized_water_drinking	immunized_day7_Cpa3+/+_2-bottle_test
ENSMUSG00000005087	Cd44	12505	533.091	-4.83344e-06	0.00144269	0.666633	0.999985	immunized_water_drinking	immunized_day7_Cpa3+/+_2-bottle_test
ENSMUSG00000010914	Pdhx	27402	356.503	-2.5968e-06	0.00144264	0.696902	0.999985	immunized_water_drinking	immunized_day7_Cpa3+/+_2-bottle_test
ENSMUSG00000010911	Apip	56369	177.512	2.75023e-06	0.00144268	0.549448	0.999985	immunized_water_drinking	immunized_day7_Cpa3+/+_2-bottle_test
ENSMUSG00000012350	Ehf	13661	680.829	-2.65472e-06	0.00144268	0.355942	0.999985	immunized_water_drinking	immunized_day7_Cpa3+/+_2-bottle_test
ENSMUSG00000027186	Elf5	13711	52.9575	-2.87607e-06	0.00144269	0.274789	0.999985	immunized_water_drinking	immunized_day7_Cpa3+/+_2-bottle_test
ENSMUSG00000027187	Cat	12359	1622.24	-1.40845e-05	0.00144271	0.544656	0.999985	immunized_water_drinking	immunized_day7_Cpa3+/+_2-bottle_test
ENSMUSG00000032724	Abtb2	99382	59.0401	-4.71306e-06	0.00144268	0.272244	0.999985	immunized_water_drinking	immunized_day7_Cpa3+/+_2-bottle_test
ENSMUSG00000027185	Nat10	98956	195.191	2.34727e-06	0.00144267	0.422607	0.999985	immunized_water_drinking	immunized_day7_Cpa3+/+_2-bottle_test
ENSMUSG00000027184	Caprin1	53872	1168.11	-6.39137e-07	0.00144268	0.825621	0.999985	immunized_water_drinking	immunized_day7_Cpa3+/+_2-bottle_test
ENSMUSG00000081010	Gm13880		5.71899	9.3766e-07	0.00144269	0.697087	0.999985	immunized_water_drinking	immunized_day7_Cpa3+/+_2-bottle_test
ENSMUSG00000084756	Gm13881		13.0586	1.19168e-06	0.00144269	0.737775	0.999985	immunized_water_drinking	immunized_day7_Cpa3+/+_2-bottle_test
ENSMUSG00000032698	Lmo2	16909	43.766	-1.03827e-06	0.00144268	0.710622	0.999985	immunized_water_drinking	immunized_day7_Cpa3+/+_2-bottle_test
ENSMUSG00000027180	Fbxo3	57443	482.156	-4.89204e-06	0.00144267	0.383241	0.999985	immunized_water_drinking	immunized_day7_Cpa3+/+_2-bottle_test
ENSMUSG00000068686	Cd59b	333883	41.4964	-3.25781e-06	0.00144269	0.25617	0.999985	immunized_water_drinking	immunized_day7_Cpa3+/+_2-bottle_test
ENSMUSG00000032679	Cd59a	12509	1439.34	-4.71033e-07	0.00144268	0.881595	0.999985	immunized_water_drinking	immunized_day7_Cpa3+/+_2-bottle_test
ENSMUSG00000027177	Hipk3	15259	602.034	4.55789e-07	0.00144268	0.985359	0.999985	immunized_water_drinking	immunized_day7_Cpa3+/+_2-bottle_test
ENSMUSG00000027176	Cstf3	228410	179.409	9.73179e-07	0.00144266	0.85787	0.999985	immunized_water_drinking	immunized_day7_Cpa3+/+_2-bottle_test
ENSMUSG00000027175	Tcp11l1	320554	25.407	-1.73563e-06	0.00144269	0.460277	0.999985	immunized_water_drinking	immunized_day7_Cpa3+/+_2-bottle_test
ENSMUSG00000027173	Depdc7	211896	23.3149	4.18771e-07	0.00144269	0.904394	0.999985	immunized_water_drinking	immunized_day7_Cpa3+/+_2-bottle_test
ENSMUSG00000074994	Qser1	99003	160.987	-1.72166e-06	0.00144268	0.573276	0.999985	immunized_water_drinking	immunized_day7_Cpa3+/+_2-bottle_test
ENSMUSG00000083856	Gm13886		3.18602	2.08288e-07	0.00144269	0.682446	0.999985	immunized_water_drinking	immunized_day7_Cpa3+/+_2-bottle_test
ENSMUSG00000027171	Prrg4	228413	6.40344	-3.47706e-07	0.00144269	0.773765	0.999985	immunized_water_drinking	immunized_day7_Cpa3+/+_2-bottle_test
ENSMUSG00000027170	Eif3m	98221	701.217	-5.04788e-06	0.00144266	0.33227	0.999985	immunized_water_drinking	immunized_day7_Cpa3+/+_2-bottle_test
ENSMUSG00000016458	Wt1	22431	23.1991	-1.00834e-06	0.00144269	0.653575	0.999985	immunized_water_drinking	immunized_day7_Cpa3+/+_2-bottle_test
ENSMUSG00000005973	Rcn1	19672	330.435	-1.52678e-06	0.00144268	0.357446	0.999985	immunized_water_drinking	immunized_day7_Cpa3+/+_2-bottle_test
ENSMUSG00000027168	Pax6	18508	5.7536	1.13119e-06	0.00144269	0.43485	0.999985	immunized_water_drinking	immunized_day7_Cpa3+/+_2-bottle_test
ENSMUSG00000027167	Elp4	77766	40.3769	-4.37229e-06	0.00144268	0.318928	0.999985	immunized_water_drinking	immunized_day7_Cpa3+/+_2-bottle_test
ENSMUSG00000042670	Immp1l	66541	180.315	5.29988e-07	0.00144268	0.862395	0.999985	immunized_water_drinking	immunized_day7_Cpa3+/+_2-bottle_test
ENSMUSG00000027166	Dnajc24	99349	44.0375	-2.14704e-06	0.00144268	0.457922	0.999985	immunized_water_drinking	immunized_day7_Cpa3+/+_2-bottle_test
ENSMUSG00000027122	Arl14ep	212772	101.729	-3.81987e-07	0.00144267	0.688811	0.999985	immunized_water_drinking	immunized_day7_Cpa3+/+_2-bottle_test
ENSMUSG00000082066	Gm13904		34.1105	8.38571e-08	0.00144269	0.915762	0.999985	immunized_water_drinking	immunized_day7_Cpa3+/+_2-bottle_test
ENSMUSG00000042604	Kcna4	16492	7.16462	1.66633e-06	0.00144269	0.369815	0.999985	immunized_water_drinking	immunized_day7_Cpa3+/+_2-bottle_test
ENSMUSG00000083424	Rpl35a-ps4		12.4027	1.14902e-06	0.00144269	0.454976	0.999985	immunized_water_drinking	immunized_day7_Cpa3+/+_2-bottle_test
ENSMUSG00000063684	Hadhb-ps		21.5973	-1.98486e-06	0.00144269	0.389338	0.999985	immunized_water_drinking	immunized_day7_Cpa3+/+_2-bottle_test
ENSMUSG00000057234	Mettl15	76894	31.7982	-1.42402e-06	0.00144269	0.418478	0.999985	immunized_water_drinking	immunized_day7_Cpa3+/+_2-bottle_test
ENSMUSG00000027115	Kif18a	228421	30.4849	-1.28745e-07	0.00144268	0.978624	0.999985	immunized_water_drinking	immunized_day7_Cpa3+/+_2-bottle_test
ENSMUSG00000048482	Bdnf	12064	5.32866	-1.16586e-06	0.00144269	0.381526	0.999985	immunized_water_drinking	immunized_day7_Cpa3+/+_2-bottle_test
ENSMUSG00000027162	Lin7c	22343	562.07	-1.11512e-06	0.00144268	0.950369	0.999985	immunized_water_drinking	immunized_day7_Cpa3+/+_2-bottle_test
ENSMUSG00000050199	Lgr4	107515	795.34	-3.76471e-06	0.00144267	0.678143	0.999985	immunized_water_drinking	immunized_day7_Cpa3+/+_2-bottle_test
ENSMUSG00000027160	Ccdc34	68201	125.089	4.77834e-06	0.00144267	0.683361	0.999985	immunized_water_drinking	immunized_day7_Cpa3+/+_2-bottle_test
ENSMUSG00000041660	Bbox1	170442	7.81821	2.44197e-06	0.00144269	0.0167879	0.999985	immunized_water_drinking	immunized_day7_Cpa3+/+_2-bottle_test
ENSMUSG00000074971	Fibin	67606	122.653	-1.3783e-05	0.00144269	0.00570259	0.999985	immunized_water_drinking	immunized_day7_Cpa3+/+_2-bottle_test
ENSMUSG00000050808	Muc15	269328	104.886	-1.06977e-06	0.00144269	0.393404	0.999985	immunized_water_drinking	immunized_day7_Cpa3+/+_2-bottle_test
ENSMUSG00000027134	Lpcat4	99010	474.45	6.18224e-06	0.00144267	0.0956092	0.999985	immunized_water_drinking	immunized_day7_Cpa3+/+_2-bottle_test
ENSMUSG00000027133	Nop10	66181	516.399	3.0514e-06	0.00144268	0.337739	0.999985	immunized_water_drinking	immunized_day7_Cpa3+/+_2-bottle_test
ENSMUSG00000027130	Slc12a6	107723	275.473	-1.79913e-06	0.00144267	0.721748	0.999985	immunized_water_drinking	immunized_day7_Cpa3+/+_2-bottle_test
ENSMUSG00000027131	Emc4	68032	382.855	-2.64449e-06	0.00144265	0.67446	0.999985	immunized_water_drinking	immunized_day7_Cpa3+/+_2-bottle_test
ENSMUSG00000027132	Katnbl1	72425	99.6459	-3.62026e-06	0.00144268	0.29799	0.999985	immunized_water_drinking	immunized_day7_Cpa3+/+_2-bottle_test
ENSMUSG00000055943	Emc7	73024	604.344	-1.55144e-07	0.00144266	0.519024	0.999985	immunized_water_drinking	immunized_day7_Cpa3+/+_2-bottle_test
ENSMUSG00000003604	Aven	74268	226.278	1.79192e-06	0.00144267	0.492179	0.999985	immunized_water_drinking	immunized_day7_Cpa3+/+_2-bottle_test
ENSMUSG00000057378	Ryr3	20192	35.9599	-1.77293e-07	0.00144269	0.739802	0.999985	immunized_water_drinking	immunized_day7_Cpa3+/+_2-bottle_test
ENSMUSG00000044042	Fmn1	14260	189.201	2.26836e-06	0.00144269	0.417092	0.999985	immunized_water_drinking	immunized_day7_Cpa3+/+_2-bottle_test
ENSMUSG00000074934	Grem1	23892	169.732	-5.29316e-07	0.00144268	0.863437	0.999985	immunized_water_drinking	immunized_day7_Cpa3+/+_2-bottle_test
ENSMUSG00000023236	Scg5	20394	207.355	-4.31568e-06	0.00144267	0.355612	0.999985	immunized_water_drinking	immunized_day7_Cpa3+/+_2-bottle_test
ENSMUSG00000041219	Arhgap11a	228482	258.7	-1.04815e-06	0.00144268	0.821794	0.999985	immunized_water_drinking	immunized_day7_Cpa3+/+_2-bottle_test
ENSMUSG00000096006	Gm21596		3.64543	1.35933e-07	0.00144269	0.903594	0.999985	immunized_water_drinking	immunized_day7_Cpa3+/+_2-bottle_test
ENSMUSG00000068615	Gjd2	14617	4.29827	3.09949e-07	0.00144269	0.815723	0.999985	immunized_water_drinking	immunized_day7_Cpa3+/+_2-bottle_test
ENSMUSG00000068614	Actc1	11464	60.1658	-2.60114e-07	0.00144267	0.883949	0.999985	immunized_water_drinking	immunized_day7_Cpa3+/+_2-bottle_test
ENSMUSG00000040383	Aqr	11834	299.858	-1.99269e-06	0.00144268	0.586107	0.999985	immunized_water_drinking	immunized_day7_Cpa3+/+_2-bottle_test
ENSMUSG00000040321	Zfp770	228491	61.0798	7.2252e-07	0.00144268	0.651887	0.999985	immunized_water_drinking	immunized_day7_Cpa3+/+_2-bottle_test
ENSMUSG00000057147	Dph6	66632	112.293	-2.12041e-06	0.00144266	0.494275	0.999985	immunized_water_drinking	immunized_day7_Cpa3+/+_2-bottle_test
ENSMUSG00000040282	Cdin1	399568	80.3733	3.27306e-06	0.00144267	0.464961	0.999985	immunized_water_drinking	immunized_day7_Cpa3+/+_2-bottle_test
ENSMUSG00000027210	Meis2	17536	284.6	-5.47146e-06	0.00144268	0.274819	0.999985	immunized_water_drinking	immunized_day7_Cpa3+/+_2-bottle_test
ENSMUSG00000086328	2700033N17Rik		15.6525	-5.53483e-08	0.00144269	0.980336	0.999985	immunized_water_drinking	immunized_day7_Cpa3+/+_2-bottle_test
ENSMUSG00000086308	G630016G05Rik	108168785	2.66065	-2.51599e-07	0.00144269	0.790845	0.999985	immunized_water_drinking	immunized_day7_Cpa3+/+_2-bottle_test
ENSMUSG00000081787	Gm13991		5.6406	-2.00674e-07	0.00144269	0.841877	0.999985	immunized_water_drinking	immunized_day7_Cpa3+/+_2-bottle_test
ENSMUSG00000074930	Gm13981	108168832	8.7737	2.55349e-06	0.00144269	0.0444638	0.999985	immunized_water_drinking	immunized_day7_Cpa3+/+_2-bottle_test
ENSMUSG00000027351	Spred1	114715	200.648	2.02769e-06	0.00144268	0.496884	0.999985	immunized_water_drinking	immunized_day7_Cpa3+/+_2-bottle_test
ENSMUSG00000027349	Fam98b	68215	189.638	-8.51797e-07	0.00144266	0.865759	0.999985	immunized_water_drinking	immunized_day7_Cpa3+/+_2-bottle_test
ENSMUSG00000027347	Rasgrp1	19419	116.934	-8.01874e-07	0.00144268	0.796475	0.999985	immunized_water_drinking	immunized_day7_Cpa3+/+_2-bottle_test
ENSMUSG00000040152	Thbs1	21825	208.884	5.73268e-08	0.00144269	0.585709	0.999985	immunized_water_drinking	immunized_day7_Cpa3+/+_2-bottle_test
ENSMUSG00000040152	Thbs1	21825	208.884	5.73268e-08	0.00144269	0.585709	0.999985	immunized_water_drinking	immunized_day7_Cpa3+/+_2-bottle_test
ENSMUSG00000040152	Thbs1	21825	208.884	5.73268e-08	0.00144269	0.585709	0.999985	immunized_water_drinking	immunized_day7_Cpa3+/+_2-bottle_test
ENSMUSG00000005102	Eif2ak4	27103	136.164	3.34677e-06	0.00144266	0.351966	0.999985	immunized_water_drinking	immunized_day7_Cpa3+/+_2-bottle_test
ENSMUSG00000009549	Srp14	20813	472.606	9.30093e-07	0.00144267	0.616216	0.999985	immunized_water_drinking	immunized_day7_Cpa3+/+_2-bottle_test
ENSMUSG00000040093	Bmf	171543	72.1459	-2.70334e-06	0.00144268	0.406542	0.999985	immunized_water_drinking	immunized_day7_Cpa3+/+_2-bottle_test
ENSMUSG00000080747	Gm14016		4.13412	1.31368e-06	0.00144269	0.255564	0.999985	immunized_water_drinking	immunized_day7_Cpa3+/+_2-bottle_test
ENSMUSG00000040084	Bub1b	12236	104.249	5.06959e-07	0.00144267	0.906622	0.999985	immunized_water_drinking	immunized_day7_Cpa3+/+_2-bottle_test
ENSMUSG00000074923	Pak6	214230	109.839	-1.88355e-06	0.00144267	0.662194	0.999985	immunized_water_drinking	immunized_day7_Cpa3+/+_2-bottle_test
ENSMUSG00000040061	Plcb2	18796	10.6416	2.93988e-06	0.00144269	0.0964644	0.999985	immunized_water_drinking	immunized_day7_Cpa3+/+_2-bottle_test
ENSMUSG00000074918	Inafm2	100043272	267.887	-3.06586e-06	0.00144266	0.526155	0.999985	immunized_water_drinking	immunized_day7_Cpa3+/+_2-bottle_test
ENSMUSG00000045838	Ccdc9b	214239	144.64	-3.41942e-06	0.00144268	0.352953	0.999985	immunized_water_drinking	immunized_day7_Cpa3+/+_2-bottle_test
ENSMUSG00000046804	Phgr1	53906	231.761	-9.68816e-06	0.00144269	0.99461	0.999985	immunized_water_drinking	immunized_day7_Cpa3+/+_2-bottle_test
ENSMUSG00000040035	Disp2	214240	74.7163	3.83158e-06	0.00144268	0.314709	0.999985	immunized_water_drinking	immunized_day7_Cpa3+/+_2-bottle_test
ENSMUSG00000027331	Knstrn	51944	106.693	9.93831e-08	0.00144267	0.999246	0.999985	immunized_water_drinking	immunized_day7_Cpa3+/+_2-bottle_test
ENSMUSG00000027332	Ivd	56357	821.922	-8.27291e-06	0.00144264	0.40177	0.999985	immunized_water_drinking	immunized_day7_Cpa3+/+_2-bottle_test
ENSMUSG00000040007	Bahd1	228536	210.964	-4.49068e-06	0.00144266	0.687222	0.999985	immunized_water_drinking	immunized_day7_Cpa3+/+_2-bottle_test
ENSMUSG00000074916	Chst14	72136	46.7428	-2.94085e-06	0.00144268	0.187366	0.999985	immunized_water_drinking	immunized_day7_Cpa3+/+_2-bottle_test
ENSMUSG00000081413	Uqcrh-ps2		14.6263	2.83965e-06	0.00144269	0.0383888	0.999985	immunized_water_drinking	immunized_day7_Cpa3+/+_2-bottle_test
ENSMUSG00000039983	Ccdc32	269336	157.724	4.79898e-07	0.00144266	0.901732	0.999985	immunized_water_drinking	immunized_day7_Cpa3+/+_2-bottle_test
ENSMUSG00000027324	Rpusd2	271842	22.6896	-1.05518e-07	0.00144269	0.776328	0.999985	immunized_water_drinking	immunized_day7_Cpa3+/+_2-bottle_test
ENSMUSG00000027326	Knl1	76464	42.1873	-6.66078e-07	0.00144268	0.818135	0.999985	immunized_water_drinking	immunized_day7_Cpa3+/+_2-bottle_test
ENSMUSG00000027323	Rad51	19361	39.9068	2.80449e-06	0.00144268	0.375803	0.999985	immunized_water_drinking	immunized_day7_Cpa3+/+_2-bottle_test
ENSMUSG00000070730	Rmdn3	67809	311.52	2.28428e-06	0.00144264	0.722199	0.999985	immunized_water_drinking	immunized_day7_Cpa3+/+_2-bottle_test
ENSMUSG00000034278	Dnajc17	69408	73.4412	-1.88925e-06	0.00144267	0.665193	0.999985	immunized_water_drinking	immunized_day7_Cpa3+/+_2-bottle_test
ENSMUSG00000055926	Gm14137	623781	29.5459	-1.93812e-07	0.00144269	0.925253	0.999985	immunized_water_drinking	immunized_day7_Cpa3+/+_2-bottle_test
ENSMUSG00000081572	Gm14138		21.5797	5.42589e-08	0.00144268	0.882507	0.999985	immunized_water_drinking	immunized_day7_Cpa3+/+_2-bottle_test
ENSMUSG00000068580	Zfyve19	72008	155.005	2.57588e-06	0.00144267	0.588696	0.999985	immunized_water_drinking	immunized_day7_Cpa3+/+_2-bottle_test
ENSMUSG00000027317	Ppp1r14d	72112	5.79591	-7.71771e-07	0.00144269	0.631236	0.999985	immunized_water_drinking	immunized_day7_Cpa3+/+_2-bottle_test
ENSMUSG00000027315	Spint1	20732	999.067	3.61892e-06	0.00144264	0.41983	0.999985	immunized_water_drinking	immunized_day7_Cpa3+/+_2-bottle_test
ENSMUSG00000034226	Rhov	228543	49.9154	5.27296e-08	0.00144269	0.984967	0.999985	immunized_water_drinking	immunized_day7_Cpa3+/+_2-bottle_test
ENSMUSG00000034216	Vps18	228545	136.386	3.72449e-07	0.00144267	0.941795	0.999985	immunized_water_drinking	immunized_day7_Cpa3+/+_2-bottle_test
ENSMUSG00000074912	Gm14207	100043609	5.56472	-1.11494e-07	0.00144269	0.929634	0.999985	immunized_water_drinking	immunized_day7_Cpa3+/+_2-bottle_test
ENSMUSG00000027314	Dll4	54485	27.4318	8.57657e-07	0.00144268	0.779122	0.999985	immunized_water_drinking	immunized_day7_Cpa3+/+_2-bottle_test
ENSMUSG00000027313	Chac1	69065	106.425	-2.54213e-06	0.00144269	0.345347	0.999985	immunized_water_drinking	immunized_day7_Cpa3+/+_2-bottle_test
ENSMUSG00000034154	Ino80	68142	164.504	4.48839e-07	0.00144267	0.924865	0.999985	immunized_water_drinking	immunized_day7_Cpa3+/+_2-bottle_test
ENSMUSG00000048647	Exd1	241624	25.2159	-1.36705e-06	0.00144269	0.585009	0.999985	immunized_water_drinking	immunized_day7_Cpa3+/+_2-bottle_test
ENSMUSG00000014077	Chp1	56398	2206.1	-3.99813e-06	0.00144266	0.454387	0.999985	immunized_water_drinking	immunized_day7_Cpa3+/+_2-bottle_test
ENSMUSG00000085438	Oip5os1		759.612	-3.36606e-06	0.00144266	0.665287	0.999985	immunized_water_drinking	immunized_day7_Cpa3+/+_2-bottle_test
ENSMUSG00000072980	Oip5	70645	13.5077	-1.04993e-06	0.00144269	0.285287	0.999985	immunized_water_drinking	immunized_day7_Cpa3+/+_2-bottle_test
ENSMUSG00000027306	Nusap1	108907	134.48	2.40304e-06	0.00144267	0.544838	0.999985	immunized_water_drinking	immunized_day7_Cpa3+/+_2-bottle_test
ENSMUSG00000027305	Ndufaf1	69702	195.072	8.50199e-07	0.00144266	0.931371	0.999985	immunized_water_drinking	immunized_day7_Cpa3+/+_2-bottle_test
ENSMUSG00000082029	H3f3c		2.36793	-1.03524e-07	0.00144269	0.913696	0.999985	immunized_water_drinking	immunized_day7_Cpa3+/+_2-bottle_test
ENSMUSG00000081416	Gm14383		29.3769	-2.40416e-06	0.00144269	0.374169	0.999985	immunized_water_drinking	immunized_day7_Cpa3+/+_2-bottle_test
ENSMUSG00000027304	Rtf1	76246	353.025	5.29871e-07	0.00144265	0.931409	0.999985	immunized_water_drinking	immunized_day7_Cpa3+/+_2-bottle_test
ENSMUSG00000027296	Itpka	228550	106.066	1.9177e-06	0.00144267	0.641634	0.999985	immunized_water_drinking	immunized_day7_Cpa3+/+_2-bottle_test
ENSMUSG00000027297	Ltk	17005	97.3802	1.30352e-06	0.00144269	0.628254	0.999985	immunized_water_drinking	immunized_day7_Cpa3+/+_2-bottle_test
ENSMUSG00000034032	Rpap1	68925	167.931	7.28018e-08	0.00144267	0.838836	0.999985	immunized_water_drinking	immunized_day7_Cpa3+/+_2-bottle_test
ENSMUSG00000027298	Tyro3	22174	500.237	-4.46253e-06	0.00144265	0.549185	0.999985	immunized_water_drinking	immunized_day7_Cpa3+/+_2-bottle_test
ENSMUSG00000033943	Mga	29808	249.76	1.05717e-06	0.00144268	0.74315	0.999985	immunized_water_drinking	immunized_day7_Cpa3+/+_2-bottle_test
ENSMUSG00000033902	Mapkbp1	26390	113.102	-1.35257e-06	0.00144267	0.862848	0.999985	immunized_water_drinking	immunized_day7_Cpa3+/+_2-bottle_test
ENSMUSG00000098789	Jmjd7	433466	2.48893	3.69936e-07	0.00144269	0.700156	0.999985	immunized_water_drinking	immunized_day7_Cpa3+/+_2-bottle_test
ENSMUSG00000098488	Pla2g4b	211429	3.12902	6.98567e-07	0.00144269	0.452691	0.999985	immunized_water_drinking	immunized_day7_Cpa3+/+_2-bottle_test
ENSMUSG00000074899	Sptbn5	640524	10.1759	-7.52638e-07	0.00144269	0.831494	0.999985	immunized_water_drinking	immunized_day7_Cpa3+/+_2-bottle_test
ENSMUSG00000027293	Ehd4	98878	573.882	-1.61693e-05	0.00144269	0.146008	0.999985	immunized_water_drinking	immunized_day7_Cpa3+/+_2-bottle_test
ENSMUSG00000050211	Pla2g4e	329502	477.942	-3.1998e-07	0.00144268	0.227619	0.999985	immunized_water_drinking	immunized_day7_Cpa3+/+_2-bottle_test
ENSMUSG00000070719	Pla2g4d	78390	54.9891	-1.10997e-06	0.00144269	0.67626	0.999985	immunized_water_drinking	immunized_day7_Cpa3+/+_2-bottle_test
ENSMUSG00000046971	Pla2g4f	271844	418.919	-6.56168e-06	0.00144268	0.108552	0.999985	immunized_water_drinking	immunized_day7_Cpa3+/+_2-bottle_test
ENSMUSG00000027291	Vps39	269338	240.762	-6.30359e-06	0.00144266	0.256947	0.999985	immunized_water_drinking	immunized_day7_Cpa3+/+_2-bottle_test
ENSMUSG00000033808	Tmem87a	211499	489.941	-1.83211e-06	0.00144267	0.65312	0.999985	immunized_water_drinking	immunized_day7_Cpa3+/+_2-bottle_test
ENSMUSG00000062646	Ganc	76051	107.216	-1.03681e-05	0.00144268	0.284158	0.999985	immunized_water_drinking	immunized_day7_Cpa3+/+_2-bottle_test
ENSMUSG00000027288	Zfp106	20402	1143.05	-8.36646e-07	0.00144266	0.720059	0.999985	immunized_water_drinking	immunized_day7_Cpa3+/+_2-bottle_test
ENSMUSG00000027287	Snap23	20619	307.116	-4.26737e-06	0.00144268	0.541788	0.999985	immunized_water_drinking	immunized_day7_Cpa3+/+_2-bottle_test
ENSMUSG00000027286	Lrrc57	66606	105.714	-3.63721e-06	0.00144266	0.460621	0.999985	immunized_water_drinking	immunized_day7_Cpa3+/+_2-bottle_test
ENSMUSG00000027285	Haus2	66296	74.9037	-5.83429e-06	0.00144268	0.127931	0.999985	immunized_water_drinking	immunized_day7_Cpa3+/+_2-bottle_test
ENSMUSG00000033705	Stard9	668880	20.7961	-4.15916e-07	0.00144269	0.845112	0.999985	immunized_water_drinking	immunized_day7_Cpa3+/+_2-bottle_test
ENSMUSG00000027284	Cdan1	68968	87.8821	2.13946e-06	0.00144267	0.595468	0.999985	immunized_water_drinking	immunized_day7_Cpa3+/+_2-bottle_test
ENSMUSG00000090100	Ttbk2	140810	48.9504	4.35411e-07	0.00144268	0.922773	0.999985	immunized_water_drinking	immunized_day7_Cpa3+/+_2-bottle_test
ENSMUSG00000027272	Ubr1	22222	197.856	-2.40805e-06	0.00144268	0.451661	0.999985	immunized_water_drinking	immunized_day7_Cpa3+/+_2-bottle_test
ENSMUSG00000054484	Tmem62	96957	182.975	-2.28875e-06	0.00144265	0.932958	0.999985	immunized_water_drinking	immunized_day7_Cpa3+/+_2-bottle_test
ENSMUSG00000023572	Ccndbp1	17151	337.288	-8.37395e-07	0.00144266	0.897793	0.999985	immunized_water_drinking	immunized_day7_Cpa3+/+_2-bottle_test
ENSMUSG00000053675	Tgm5	74176	13.4348	-1.9869e-06	0.00144269	0.232008	0.999985	immunized_water_drinking	immunized_day7_Cpa3+/+_2-bottle_test
ENSMUSG00000074890	Lcmt2	329504	82.579	-8.40574e-07	0.00144267	0.840937	0.999985	immunized_water_drinking	immunized_day7_Cpa3+/+_2-bottle_test
ENSMUSG00000027259	Adal	75894	114.178	-2.87449e-06	0.00144268	0.435739	0.999985	immunized_water_drinking	immunized_day7_Cpa3+/+_2-bottle_test
ENSMUSG00000050619	Zscan29	99334	154.595	-1.48774e-06	0.00144267	0.730057	0.999985	immunized_water_drinking	immunized_day7_Cpa3+/+_2-bottle_test
ENSMUSG00000027263	Tubgcp4	51885	225.334	2.99216e-06	0.00144266	0.565509	0.999985	immunized_water_drinking	immunized_day7_Cpa3+/+_2-bottle_test
ENSMUSG00000043909	Trp53bp1	27223	202.482	3.16532e-06	0.00144265	0.592142	0.999985	immunized_water_drinking	immunized_day7_Cpa3+/+_2-bottle_test
ENSMUSG00000027254	Map1a	17754	112.945	-2.23823e-06	0.00144267	0.570127	0.999985	immunized_water_drinking	immunized_day7_Cpa3+/+_2-bottle_test
ENSMUSG00000033526	Ppip5k1	327655	368.04	1.53764e-05	0.00144271	0.76424	0.999985	immunized_water_drinking	immunized_day7_Cpa3+/+_2-bottle_test
ENSMUSG00000000308	Ckmt1	12716	6345.26	-1.26204e-06	0.00144264	0.846312	0.999985	immunized_water_drinking	immunized_day7_Cpa3+/+_2-bottle_test
ENSMUSG00000033486	Catsper2	212670	13.0894	2.5903e-06	0.00144269	0.161367	0.999985	immunized_water_drinking	immunized_day7_Cpa3+/+_2-bottle_test
ENSMUSG00000027248	Pdia3	14827	6373.55	1.69939e-05	0.00144269	0.62564	0.999985	immunized_water_drinking	immunized_day7_Cpa3+/+_2-bottle_test
ENSMUSG00000074884	Serf2	378702	1636.14	1.85236e-05	0.00144272	0.55143	0.999985	immunized_water_drinking	immunized_day7_Cpa3+/+_2-bottle_test
ENSMUSG00000027245	Hypk	67693	11.8467	1.11724e-06	0.00144269	0.501034	0.999985	immunized_water_drinking	immunized_day7_Cpa3+/+_2-bottle_test
ENSMUSG00000048222	Mfap1b	100034361	81.4009	-1.35991e-06	0.00144268	0.705536	0.999985	immunized_water_drinking	immunized_day7_Cpa3+/+_2-bottle_test
ENSMUSG00000081967	Gm14017		17.2738	2.54017e-06	0.00144269	0.102933	0.999985	immunized_water_drinking	immunized_day7_Cpa3+/+_2-bottle_test
ENSMUSG00000068479	Mfap1a	67532	168.789	-6.03301e-06	0.00144268	0.130562	0.999985	immunized_water_drinking	immunized_day7_Cpa3+/+_2-bottle_test
ENSMUSG00000027242	Wdr76	241627	47.76	1.4888e-06	0.00144268	0.854441	0.999985	immunized_water_drinking	immunized_day7_Cpa3+/+_2-bottle_test
ENSMUSG00000027238	Frmd5	228564	4.47827	-4.32724e-07	0.00144269	0.737979	0.999985	immunized_water_drinking	immunized_day7_Cpa3+/+_2-bottle_test
ENSMUSG00000060227	Golm2	319996	116.839	-1.27159e-07	0.00144268	0.993011	0.999985	immunized_water_drinking	immunized_day7_Cpa3+/+_2-bottle_test
ENSMUSG00000033411	Ctdspl2	329506	67.4368	1.5916e-07	0.00144269	0.949042	0.999985	immunized_water_drinking	immunized_day7_Cpa3+/+_2-bottle_test
ENSMUSG00000027236	Eif3j1	78655	193.785	-4.11626e-06	0.00144265	0.462453	0.999985	immunized_water_drinking	immunized_day7_Cpa3+/+_2-bottle_test
ENSMUSG00000033396	Spg11	214585	117.165	-1.60303e-06	0.00144269	0.630507	0.999985	immunized_water_drinking	immunized_day7_Cpa3+/+_2-bottle_test
ENSMUSG00000060802	B2m	12010	3722.9	7.43386e-07	0.00144265	0.660101	0.999985	immunized_water_drinking	immunized_day7_Cpa3+/+_2-bottle_test
ENSMUSG00000070692	Rps12-ps10	670832	40.9329	-1.30344e-07	0.00144269	0.876858	0.999985	immunized_water_drinking	immunized_day7_Cpa3+/+_2-bottle_test
ENSMUSG00000027227	Sord	20322	257.514	4.06427e-06	0.00144267	0.414314	0.999985	immunized_water_drinking	immunized_day7_Cpa3+/+_2-bottle_test
ENSMUSG00000068452	Duox2	214593	588.661	4.25618e-06	0.00144269	0.0868406	0.999985	immunized_water_drinking	immunized_day7_Cpa3+/+_2-bottle_test
ENSMUSG00000027225	Duoxa2	66811	135.485	5.73705e-06	0.0014427	0.00417685	0.999985	immunized_water_drinking	immunized_day7_Cpa3+/+_2-bottle_test
ENSMUSG00000027224	Duoxa1	213696	99.4505	-6.18963e-07	0.00144268	0.818979	0.999985	immunized_water_drinking	immunized_day7_Cpa3+/+_2-bottle_test
ENSMUSG00000033268	Duox1	99439	114.226	-1.69176e-06	0.00144268	0.627258	0.999985	immunized_water_drinking	immunized_day7_Cpa3+/+_2-bottle_test
ENSMUSG00000033256	Shf	435684	27.9651	9.94809e-07	0.00144269	0.679667	0.999985	immunized_water_drinking	immunized_day7_Cpa3+/+_2-bottle_test
ENSMUSG00000027219	Slc28a2	269346	8.76194	8.22761e-07	0.00144269	0.652466	0.999985	immunized_water_drinking	immunized_day7_Cpa3+/+_2-bottle_test
ENSMUSG00000081219	Bambi-ps1		2.41209	9.0054e-08	0.00144269	0.929015	0.999985	immunized_water_drinking	immunized_day7_Cpa3+/+_2-bottle_test
ENSMUSG00000079071	Slc28a2b	381417	4.69208	-7.68871e-07	0.00144269	0.58027	0.999985	immunized_water_drinking	immunized_day7_Cpa3+/+_2-bottle_test
ENSMUSG00000027199	Gatm	67092	67.4644	4.08448e-06	0.00144268	0.275768	0.999985	immunized_water_drinking	immunized_day7_Cpa3+/+_2-bottle_test
ENSMUSG00000074876			20.5403	2.16102e-06	0.00144269	0.36171	0.999985	immunized_water_drinking	immunized_day7_Cpa3+/+_2-bottle_test
ENSMUSG00000033213	AA467197	433470	391.076	5.59662e-06	0.00144269	0.0348776	0.999985	immunized_water_drinking	immunized_day7_Cpa3+/+_2-bottle_test
ENSMUSG00000005802	Slc30a4	22785	438.9	-2.24673e-06	0.00144268	0.641246	0.999985	immunized_water_drinking	immunized_day7_Cpa3+/+_2-bottle_test
ENSMUSG00000005804	Bloc1s6	18457	300.55	-2.50446e-06	0.00144266	0.6336	0.999985	immunized_water_drinking	immunized_day7_Cpa3+/+_2-bottle_test
ENSMUSG00000005803	Sqor	59010	1534.32	-1.93713e-05	0.00144272	0.601676	0.999985	immunized_water_drinking	immunized_day7_Cpa3+/+_2-bottle_test
ENSMUSG00000027200	Sema6d	214968	43.2443	3.12753e-06	0.00144268	0.413695	0.999985	immunized_water_drinking	immunized_day7_Cpa3+/+_2-bottle_test
ENSMUSG00000027201	Myef2	17876	87.7765	6.99833e-07	0.00144267	0.677276	0.999985	immunized_water_drinking	immunized_day7_Cpa3+/+_2-bottle_test
ENSMUSG00000027203	Dut	110074	160.127	1.10761e-06	0.00144268	0.298404	0.999985	immunized_water_drinking	immunized_day7_Cpa3+/+_2-bottle_test
ENSMUSG00000027204	Fbn1	14118	186.101	-2.0282e-06	0.00144268	0.635747	0.999985	immunized_water_drinking	immunized_day7_Cpa3+/+_2-bottle_test
ENSMUSG00000068394	Cep152	99100	32.7133	6.04085e-07	0.00144268	0.852025	0.999985	immunized_water_drinking	immunized_day7_Cpa3+/+_2-bottle_test
ENSMUSG00000035109	Shc4	271849	9.96988	-1.48817e-06	0.00144269	0.450089	0.999985	immunized_water_drinking	immunized_day7_Cpa3+/+_2-bottle_test
ENSMUSG00000091337	Eid1	58521	479.423	9.68084e-07	0.00144268	0.768863	0.999985	immunized_water_drinking	immunized_day7_Cpa3+/+_2-bottle_test
ENSMUSG00000035093	Secisbp2l	70354	424.29	-4.53628e-07	0.00144268	0.911811	0.999985	immunized_water_drinking	immunized_day7_Cpa3+/+_2-bottle_test
ENSMUSG00000027206	Cops2	12848	604.861	5.56048e-06	0.00144268	0.698462	0.999985	immunized_water_drinking	immunized_day7_Cpa3+/+_2-bottle_test
ENSMUSG00000027207	Galk2	69976	308.674	8.13585e-07	0.00144264	0.477707	0.999985	immunized_water_drinking	immunized_day7_Cpa3+/+_2-bottle_test
ENSMUSG00000027208	Fgf7	14178	16.8388	-4.28927e-06	0.00144269	0.0397081	0.999985	immunized_water_drinking	immunized_day7_Cpa3+/+_2-bottle_test
ENSMUSG00000023330	Dtwd1	69185	44.7439	-1.01231e-06	0.00144268	0.623067	0.999985	immunized_water_drinking	immunized_day7_Cpa3+/+_2-bottle_test
ENSMUSG00000060131	Atp8b4	241633	4.79888	1.95491e-07	0.00144269	0.897291	0.999985	immunized_water_drinking	immunized_day7_Cpa3+/+_2-bottle_test
ENSMUSG00000027359	Slc27a2	26458	53.8803	8.37542e-07	0.00144269	0.411931	0.999985	immunized_water_drinking	immunized_day7_Cpa3+/+_2-bottle_test
ENSMUSG00000027360	Hdc	15186	224.001	-7.65941e-07	0.00144269	0.687443	0.999985	immunized_water_drinking	immunized_day7_Cpa3+/+_2-bottle_test
ENSMUSG00000027361	Gabpb1	14391	105.023	-4.32321e-06	0.00144267	0.264564	0.999985	immunized_water_drinking	immunized_day7_Cpa3+/+_2-bottle_test
ENSMUSG00000098024	Gm27003		3.45975	-2.54167e-07	0.00144269	0.797413	0.999985	immunized_water_drinking	immunized_day7_Cpa3+/+_2-bottle_test
ENSMUSG00000027363	Usp8	84092	436.72	6.01732e-06	0.00144268	0.375643	0.999985	immunized_water_drinking	immunized_day7_Cpa3+/+_2-bottle_test
ENSMUSG00000027364	Usp50	75083	5.45953	2.11148e-06	0.00144269	0.0698283	0.999985	immunized_water_drinking	immunized_day7_Cpa3+/+_2-bottle_test
ENSMUSG00000027365	Trpm7	58800	357.784	-1.3123e-06	0.00144268	0.581163	0.999985	immunized_water_drinking	immunized_day7_Cpa3+/+_2-bottle_test
ENSMUSG00000027366	Sppl2a	66552	613.811	-6.8882e-06	0.00144268	0.918727	0.999985	immunized_water_drinking	immunized_day7_Cpa3+/+_2-bottle_test
ENSMUSG00000001998	Ap4e1	108011	35.3299	-9.79529e-07	0.00144269	0.699925	0.999985	immunized_water_drinking	immunized_day7_Cpa3+/+_2-bottle_test
ENSMUSG00000001999	Blvra	109778	161.148	-3.69642e-06	0.00144267	0.680749	0.999985	immunized_water_drinking	immunized_day7_Cpa3+/+_2-bottle_test
ENSMUSG00000034906	Ncaph	215387	72.0482	-3.49547e-06	0.00144268	0.625783	0.999985	immunized_water_drinking	immunized_day7_Cpa3+/+_2-bottle_test
ENSMUSG00000074825	Itpripl1	73338	48.624	-1.77275e-06	0.00144269	0.659701	0.999985	immunized_water_drinking	immunized_day7_Cpa3+/+_2-bottle_test
ENSMUSG00000003660	Snrnp200	320632	465.36	3.0193e-06	0.00144266	0.677392	0.999985	immunized_water_drinking	immunized_day7_Cpa3+/+_2-bottle_test
ENSMUSG00000003662	Ciao1	26371	355.508	1.20492e-06	0.00144265	0.878833	0.999985	immunized_water_drinking	immunized_day7_Cpa3+/+_2-bottle_test
ENSMUSG00000034850	Tmem127	69470	830.161	-2.76549e-06	0.00144263	0.648424	0.999985	immunized_water_drinking	immunized_day7_Cpa3+/+_2-bottle_test
ENSMUSG00000027367	Stard7	99138	746.68	-7.92186e-06	0.00144265	0.196654	0.999985	immunized_water_drinking	immunized_day7_Cpa3+/+_2-bottle_test
ENSMUSG00000027368	Dusp2	13537	11.985	1.32088e-06	0.00144269	0.52126	0.999985	immunized_water_drinking	immunized_day7_Cpa3+/+_2-bottle_test
ENSMUSG00000058620	Adra2b	11552	2.64381	3.76037e-07	0.00144269	0.731271	0.999985	immunized_water_drinking	immunized_day7_Cpa3+/+_2-bottle_test
ENSMUSG00000046338	Gpat2	215456	3.03045	-2.54589e-07	0.00144269	0.826086	0.999985	immunized_water_drinking	immunized_day7_Cpa3+/+_2-bottle_test
ENSMUSG00000027371	Fahd2a	68126	162.507	2.0855e-06	0.00144268	0.422389	0.999985	immunized_water_drinking	immunized_day7_Cpa3+/+_2-bottle_test
ENSMUSG00000079056	Kcnip3	56461	17.5919	-1.83562e-06	0.00144269	0.384775	0.999985	immunized_water_drinking	immunized_day7_Cpa3+/+_2-bottle_test
ENSMUSG00000027376	Prom2	192212	598.199	-4.84007e-06	0.00144268	0.267295	0.999985	immunized_water_drinking	immunized_day7_Cpa3+/+_2-bottle_test
ENSMUSG00000034800	Zfp661	72180	33.6452	4.90913e-07	0.00144268	0.857658	0.999985	immunized_water_drinking	immunized_day7_Cpa3+/+_2-bottle_test
ENSMUSG00000027374	Mrps5	77721	314.229	-2.9162e-06	0.00144266	0.577785	0.999985	immunized_water_drinking	immunized_day7_Cpa3+/+_2-bottle_test
ENSMUSG00000027375	Mal	17153	4390.43	-1.42575e-06	0.00144266	0.292075	0.999985	immunized_water_drinking	immunized_day7_Cpa3+/+_2-bottle_test
ENSMUSG00000027377	Mall	228576	404.723	-4.44714e-06	0.00144268	0.631092	0.999985	immunized_water_drinking	immunized_day7_Cpa3+/+_2-bottle_test
ENSMUSG00000027378	Nphp1	53885	92.6333	1.33356e-06	0.00144267	0.763134	0.999985	immunized_water_drinking	immunized_day7_Cpa3+/+_2-bottle_test
ENSMUSG00000051319	Mtln	67885	112.546	3.40719e-06	0.00144269	0.244296	0.999985	immunized_water_drinking	immunized_day7_Cpa3+/+_2-bottle_test
ENSMUSG00000027379	Bub1	12235	40.9632	1.14447e-06	0.00144268	0.734883	0.999985	immunized_water_drinking	immunized_day7_Cpa3+/+_2-bottle_test
ENSMUSG00000027381	Bcl2l11	12125	85.1252	-2.62913e-06	0.00144268	0.504567	0.999985	immunized_water_drinking	immunized_day7_Cpa3+/+_2-bottle_test
ENSMUSG00000074813	Morrbid	100043424	19.0323	3.76619e-06	0.00144269	0.157165	0.999985	immunized_water_drinking	immunized_day7_Cpa3+/+_2-bottle_test
ENSMUSG00000014355	Anapc1	17222	461.508	-6.47835e-06	0.00144268	0.899718	0.999985	immunized_water_drinking	immunized_day7_Cpa3+/+_2-bottle_test
ENSMUSG00000014361	Mertk	17289	22.059	8.1333e-07	0.00144269	0.840814	0.999985	immunized_water_drinking	immunized_day7_Cpa3+/+_2-bottle_test
ENSMUSG00000014353	Tmem87b	72477	335.187	-3.6768e-06	0.00144266	0.457061	0.999985	immunized_water_drinking	immunized_day7_Cpa3+/+_2-bottle_test
ENSMUSG00000027386	Fbln7	70370	35.6647	1.89787e-06	0.00144268	0.57282	0.999985	immunized_water_drinking	immunized_day7_Cpa3+/+_2-bottle_test
ENSMUSG00000027387	Zc3h8	57432	26.0125	9.88586e-07	0.00144268	0.742496	0.999985	immunized_water_drinking	immunized_day7_Cpa3+/+_2-bottle_test
ENSMUSG00000074807	Gm10762		15.7596	-8.37159e-07	0.00144269	0.802442	0.999985	immunized_water_drinking	immunized_day7_Cpa3+/+_2-bottle_test
ENSMUSG00000042851	Zc3h6	78751	13.7926	-1.0581e-06	0.00144269	0.501226	0.999985	immunized_water_drinking	immunized_day7_Cpa3+/+_2-bottle_test
ENSMUSG00000027394	Ttl	69737	166.19	-2.49644e-06	0.00144267	0.590196	0.999985	immunized_water_drinking	immunized_day7_Cpa3+/+_2-bottle_test
ENSMUSG00000027395	Polr1b	20017	90.9621	1.05971e-08	0.00144268	0.999372	0.999985	immunized_water_drinking	immunized_day7_Cpa3+/+_2-bottle_test
ENSMUSG00000037938	Chchd5	66170	108.088	5.46873e-06	0.00144267	0.250679	0.999985	immunized_water_drinking	immunized_day7_Cpa3+/+_2-bottle_test
ENSMUSG00000082274	Gm14026		15.0487	1.91104e-07	0.00144269	0.965541	0.999985	immunized_water_drinking	immunized_day7_Cpa3+/+_2-bottle_test
ENSMUSG00000103009	Gm56350		10.0307	-2.05109e-07	0.00144269	0.913337	0.999985	immunized_water_drinking	immunized_day7_Cpa3+/+_2-bottle_test
ENSMUSG00000027397	Slc20a1	20515	187.346	2.8834e-07	0.00144267	0.922446	0.999985	immunized_water_drinking	immunized_day7_Cpa3+/+_2-bottle_test
ENSMUSG00000048327	Ckap2l	70466	108.542	5.68066e-06	0.00144267	0.979407	0.999985	immunized_water_drinking	immunized_day7_Cpa3+/+_2-bottle_test
ENSMUSG00000085498	Gm14023	100503468	6.56937	-1.90051e-07	0.00144269	0.712303	0.999985	immunized_water_drinking	immunized_day7_Cpa3+/+_2-bottle_test
ENSMUSG00000027399	Il1a	16175	7.94362	-8.77172e-07	0.00144269	0.635118	0.999985	immunized_water_drinking	immunized_day7_Cpa3+/+_2-bottle_test
ENSMUSG00000027398	Il1b	16176	19.4603	1.93066e-06	0.00144269	0.325554	0.999985	immunized_water_drinking	immunized_day7_Cpa3+/+_2-bottle_test
ENSMUSG00000027398	Il1b	16176	19.4603	1.93066e-06	0.00144269	0.325554	0.999985	immunized_water_drinking	immunized_day7_Cpa3+/+_2-bottle_test
ENSMUSG00000027398	Il1b	16176	19.4603	1.93066e-06	0.00144269	0.325554	0.999985	immunized_water_drinking	immunized_day7_Cpa3+/+_2-bottle_test
ENSMUSG00000081888	Spcs2-ps		10.6963	-1.10847e-06	0.00144269	0.576058	0.999985	immunized_water_drinking	immunized_day7_Cpa3+/+_2-bottle_test
ENSMUSG00000037902	Sirpa	19261	238.316	7.38982e-06	0.00144268	0.501347	0.999985	immunized_water_drinking	immunized_day7_Cpa3+/+_2-bottle_test
ENSMUSG00000084328	Gm14046		13.9507	-7.51689e-08	0.00144269	0.953899	0.999985	immunized_water_drinking	immunized_day7_Cpa3+/+_2-bottle_test
ENSMUSG00000037885	Stk35	67333	224.957	2.26499e-07	0.00144266	0.973772	0.999985	immunized_water_drinking	immunized_day7_Cpa3+/+_2-bottle_test
ENSMUSG00000027401	Tgm3	21818	826.516	-2.22448e-05	0.00144277	0.0599423	0.999985	immunized_water_drinking	immunized_day7_Cpa3+/+_2-bottle_test
ENSMUSG00000027404	Snrpb	20638	790.767	4.17743e-06	0.00144268	0.273473	0.999985	immunized_water_drinking	immunized_day7_Cpa3+/+_2-bottle_test
ENSMUSG00000027405	Nop56	67134	414.917	9.46016e-07	0.00144267	0.852827	0.999985	immunized_water_drinking	immunized_day7_Cpa3+/+_2-bottle_test
ENSMUSG00000027406	Idh3b	170718	1944.46	-1.8955e-06	0.00144265	0.751821	0.999985	immunized_water_drinking	immunized_day7_Cpa3+/+_2-bottle_test
ENSMUSG00000053552	Ebf4	228598	12.4314	-4.55505e-07	0.00144269	0.804694	0.999985	immunized_water_drinking	immunized_day7_Cpa3+/+_2-bottle_test
ENSMUSG00000083483	Gm14044		19.1814	2.52928e-06	0.00144269	0.0659509	0.999985	immunized_water_drinking	immunized_day7_Cpa3+/+_2-bottle_test
ENSMUSG00000027408	Cpxm1	56264	41.5485	4.06476e-06	0.00144269	0.0652258	0.999985	immunized_water_drinking	immunized_day7_Cpa3+/+_2-bottle_test
ENSMUSG00000037773	Pced1a	319513	83.9843	2.34579e-06	0.00144267	0.600383	0.999985	immunized_water_drinking	immunized_day7_Cpa3+/+_2-bottle_test
ENSMUSG00000027411	Vps16	80743	418.299	-1.25576e-06	0.00144266	0.919652	0.999985	immunized_water_drinking	immunized_day7_Cpa3+/+_2-bottle_test
ENSMUSG00000027303	Ptpra	19262	580.355	-3.39558e-06	0.00144265	0.638184	0.999985	immunized_water_drinking	immunized_day7_Cpa3+/+_2-bottle_test
ENSMUSG00000037740	Mrps26	99045	327.895	3.6151e-06	0.00144269	0.274128	0.999985	immunized_water_drinking	immunized_day7_Cpa3+/+_2-bottle_test
ENSMUSG00000027300	Ubox5	140629	59.8956	-2.59416e-06	0.00144268	0.271622	0.999985	immunized_water_drinking	immunized_day7_Cpa3+/+_2-bottle_test
ENSMUSG00000079043	Fastkd5	380601	56.4064	2.02667e-06	0.00144268	0.492483	0.999985	immunized_water_drinking	immunized_day7_Cpa3+/+_2-bottle_test
ENSMUSG00000037703	Lzts3	241638	163.484	4.15658e-06	0.00144267	0.541919	0.999985	immunized_water_drinking	immunized_day7_Cpa3+/+_2-bottle_test
ENSMUSG00000068290	Ddrgk1	77006	873.838	3.26266e-06	0.00144268	0.40819	0.999985	immunized_water_drinking	immunized_day7_Cpa3+/+_2-bottle_test
ENSMUSG00000074797	Itpa	16434	167.258	1.51593e-06	0.00144267	0.724276	0.999985	immunized_water_drinking	immunized_day7_Cpa3+/+_2-bottle_test
ENSMUSG00000074796	Slc4a11	269356	4.86175	-9.99104e-07	0.00144269	0.46669	0.999985	immunized_water_drinking	immunized_day7_Cpa3+/+_2-bottle_test
ENSMUSG00000027309	Dnaaf9	228602	363.926	-4.52853e-07	0.00144267	0.684058	0.999985	immunized_water_drinking	immunized_day7_Cpa3+/+_2-bottle_test
ENSMUSG00000080989	Gm14048		6.50279	-6.87085e-07	0.00144269	0.679691	0.999985	immunized_water_drinking	immunized_day7_Cpa3+/+_2-bottle_test
ENSMUSG00000027312	Atrn	11990	618.809	2.29918e-06	0.00144267	0.752798	0.999985	immunized_water_drinking	immunized_day7_Cpa3+/+_2-bottle_test
ENSMUSG00000027316	Gfra4	14588	17.473	4.18534e-07	0.00144269	0.842383	0.999985	immunized_water_drinking	immunized_day7_Cpa3+/+_2-bottle_test
ENSMUSG00000027318	Adam33	110751	66.2389	7.77734e-07	0.00144269	0.703586	0.999985	immunized_water_drinking	immunized_day7_Cpa3+/+_2-bottle_test
ENSMUSG00000027322	Siglec1	20612	30.7064	4.99118e-06	0.00144269	0.0755326	0.999985	immunized_water_drinking	immunized_day7_Cpa3+/+_2-bottle_test
ENSMUSG00000074793	Hspa12b	72630	49.7236	-5.96857e-06	0.00144268	0.118211	0.999985	immunized_water_drinking	immunized_day7_Cpa3+/+_2-bottle_test
ENSMUSG00000027327	1700037H04Rik	67326	176.239	1.78422e-06	0.00144268	0.557821	0.999985	immunized_water_drinking	immunized_day7_Cpa3+/+_2-bottle_test
ENSMUSG00000027329	Spef1	70997	86.6214	2.35794e-06	0.00144268	0.434853	0.999985	immunized_water_drinking	immunized_day7_Cpa3+/+_2-bottle_test
ENSMUSG00000068267	Cenpb	12616	1645.33	4.178e-06	0.00144266	0.46799	0.999985	immunized_water_drinking	immunized_day7_Cpa3+/+_2-bottle_test
ENSMUSG00000027330	Cdc25b	12531	206.987	-1.28939e-06	0.00144265	0.875245	0.999985	immunized_water_drinking	immunized_day7_Cpa3+/+_2-bottle_test
ENSMUSG00000068264	Ap5s1	69596	110.663	1.53751e-06	0.00144267	0.702207	0.999985	immunized_water_drinking	immunized_day7_Cpa3+/+_2-bottle_test
ENSMUSG00000037523	Mavs	228607	512.557	6.4088e-06	0.00144264	0.322087	0.999985	immunized_water_drinking	immunized_day7_Cpa3+/+_2-bottle_test
ENSMUSG00000037514	Pank2	74450	249.054	4.25415e-06	0.00144265	0.450979	0.999985	immunized_water_drinking	immunized_day7_Cpa3+/+_2-bottle_test
ENSMUSG00000048911	Rnf24	51902	37.754	-1.87571e-06	0.00144268	0.498228	0.999985	immunized_water_drinking	immunized_day7_Cpa3+/+_2-bottle_test
ENSMUSG00000082044	Snrpert		49.9055	2.3896e-08	0.00144268	0.991176	0.999985	immunized_water_drinking	immunized_day7_Cpa3+/+_2-bottle_test
ENSMUSG00000027333	Smox	228608	172.647	7.80997e-07	0.00144266	0.980269	0.999985	immunized_water_drinking	immunized_day7_Cpa3+/+_2-bottle_test
ENSMUSG00000079037	Prnp	19122	1095.62	-3.68657e-06	0.00144265	0.409601	0.999985	immunized_water_drinking	immunized_day7_Cpa3+/+_2-bottle_test
ENSMUSG00000027339	Rassf2	215653	118.727	-9.41195e-06	0.00144268	0.125104	0.999985	immunized_water_drinking	immunized_day7_Cpa3+/+_2-bottle_test
ENSMUSG00000027340	Slc23a2	54338	126.301	-9.70654e-07	0.00144267	0.718163	0.999985	immunized_water_drinking	immunized_day7_Cpa3+/+_2-bottle_test
ENSMUSG00000027341	Tmem230	70612	116.736	-1.88005e-06	0.00144267	0.613868	0.999985	immunized_water_drinking	immunized_day7_Cpa3+/+_2-bottle_test
ENSMUSG00000027342	Pcna	18538	488.724	6.20325e-06	0.00144265	0.31278	0.999985	immunized_water_drinking	immunized_day7_Cpa3+/+_2-bottle_test
ENSMUSG00000087377	AV099323		2.94666	-2.10287e-07	0.00144269	0.810516	0.999985	immunized_water_drinking	immunized_day7_Cpa3+/+_2-bottle_test
ENSMUSG00000058793	Cds2	110911	565.198	-2.04817e-05	0.00144271	0.972555	0.999985	immunized_water_drinking	immunized_day7_Cpa3+/+_2-bottle_test
ENSMUSG00000027346	Gpcpd1	74182	171.423	-2.25638e-08	0.00144268	0.508762	0.999985	immunized_water_drinking	immunized_day7_Cpa3+/+_2-bottle_test
ENSMUSG00000044991	Shld1	73747	45.9335	3.40804e-06	0.00144269	0.494475	0.999985	immunized_water_drinking	immunized_day7_Cpa3+/+_2-bottle_test
ENSMUSG00000027350	Chgb	12653	405.599	-3.52855e-06	0.00144268	0.448113	0.999985	immunized_water_drinking	immunized_day7_Cpa3+/+_2-bottle_test
ENSMUSG00000037376	Trmt6	66926	159.186	1.8276e-06	0.00144266	0.842769	0.999985	immunized_water_drinking	immunized_day7_Cpa3+/+_2-bottle_test
ENSMUSG00000027353	Mcm8	66634	30.5497	-1.05792e-06	0.00144268	0.751446	0.999985	immunized_water_drinking	immunized_day7_Cpa3+/+_2-bottle_test
ENSMUSG00000027357	Crls1	66586	281.976	-2.6e-06	0.00144267	0.519839	0.999985	immunized_water_drinking	immunized_day7_Cpa3+/+_2-bottle_test
ENSMUSG00000043110	Lrrn4	320974	30.6983	-1.86357e-06	0.00144269	0.720861	0.999985	immunized_water_drinking	immunized_day7_Cpa3+/+_2-bottle_test
[truncated: 202,268+ more rows]

## Sheet: Intestine DEA
ensembl_gene_id	mgi_symbol	entrezgene_id	baseMean	log2FoldChange	lfcSE	pvalue	padj	reference_sample	tested_sample
ENSMUSG00000025902	Sox17	20671	27.5095	-0.0289536	0.133175	0.462752		immunized_water_drinking	immunized_day7_Cpa3+/+_2-bottle_test
ENSMUSG00000102269	Gm7357		6.57892	0.00913389	0.133888	0.683854		immunized_water_drinking	immunized_day7_Cpa3+/+_2-bottle_test
ENSMUSG00000098104	Gm6085		17.923	-0.0171104	0.132328	0.610022		immunized_water_drinking	immunized_day7_Cpa3+/+_2-bottle_test
ENSMUSG00000102175	Gm6119		4.27258	-0.000806122	0.134057	0.963525		immunized_water_drinking	immunized_day7_Cpa3+/+_2-bottle_test
ENSMUSG00000103922	Gm6123		24.203	0.0509033	0.141835	0.219908		immunized_water_drinking	immunized_day7_Cpa3+/+_2-bottle_test
ENSMUSG00000033845	Mrpl15	27395	1251.54	0.0846491	0.133486	0.227816	0.643517	immunized_water_drinking	immunized_day7_Cpa3+/+_2-bottle_test
ENSMUSG00000102275	Gm37144		11.7745	0.0212087	0.134517	0.461461		immunized_water_drinking	immunized_day7_Cpa3+/+_2-bottle_test
ENSMUSG00000025903	Lypla1	18777	2087.02	0.153802	0.168567	0.0787383	0.42535	immunized_water_drinking	immunized_day7_Cpa3+/+_2-bottle_test
ENSMUSG00000033813	Tcea1	21399	761.572	-0.0494104	0.11582	0.462522	0.824524	immunized_water_drinking	immunized_day7_Cpa3+/+_2-bottle_test
ENSMUSG00000062588	Gm6104		23.3067	-0.0356426	0.136516	0.332507		immunized_water_drinking	immunized_day7_Cpa3+/+_2-bottle_test
ENSMUSG00000033793	Atp6v1h	108664	629.426	0.0649261	0.117586	0.355957	0.751111	immunized_water_drinking	immunized_day7_Cpa3+/+_2-bottle_test
ENSMUSG00000025905	Oprk1	18387	3.70197	0.0033634	0.13431	0.845889		immunized_water_drinking	immunized_day7_Cpa3+/+_2-bottle_test
ENSMUSG00000025907	Rb1cc1	12421	949.388	0.0513393	0.119796	0.439126	0.810899	immunized_water_drinking	immunized_day7_Cpa3+/+_2-bottle_test
ENSMUSG00000090031	4732440D04Rik		46.8851	0.0190034	0.128976	0.663185	0.910159	immunized_water_drinking	immunized_day7_Cpa3+/+_2-bottle_test
ENSMUSG00000033740	St18	240690	13.9148	0.0214809	0.133756	0.502439		immunized_water_drinking	immunized_day7_Cpa3+/+_2-bottle_test
ENSMUSG00000102135	Gm37108		6.47132	0.00885744	0.133947	0.687923		immunized_water_drinking	immunized_day7_Cpa3+/+_2-bottle_test
ENSMUSG00000051285	Pcmtd1	319263	575.301	0.0248771	0.108047	0.709659	0.92692	immunized_water_drinking	immunized_day7_Cpa3+/+_2-bottle_test
ENSMUSG00000048538	Gm9826		30.1494	0.0148311	0.129502	0.717396		immunized_water_drinking	immunized_day7_Cpa3+/+_2-bottle_test
ENSMUSG00000097797	Gm26901		8.15013	0.000841867	0.13315	0.97371		immunized_water_drinking	immunized_day7_Cpa3+/+_2-bottle_test
ENSMUSG00000086235	Gm16284		4.64302	0.0249583	0.137321	0.206357		immunized_water_drinking	immunized_day7_Cpa3+/+_2-bottle_test
ENSMUSG00000084353	Gm15452		12.7003	0.0284273	0.136133	0.345573		immunized_water_drinking	immunized_day7_Cpa3+/+_2-bottle_test
ENSMUSG00000103933	Gm36964		47.6295	0.0617904	0.145186	0.197248	0.612134	immunized_water_drinking	immunized_day7_Cpa3+/+_2-bottle_test
ENSMUSG00000076135			14.3641	0.0547384	0.149006	0.0553223		immunized_water_drinking	immunized_day7_Cpa3+/+_2-bottle_test
ENSMUSG00000061024	Rrs1	59014	318.654	-0.279165	0.340466	0.0190547	0.215581	immunized_water_drinking	immunized_day7_Cpa3+/+_2-bottle_test
ENSMUSG00000025911	Adhfe1	76187	7.88225	0.00100865	0.133137	0.968308		immunized_water_drinking	immunized_day7_Cpa3+/+_2-bottle_test
ENSMUSG00000079671	2610203C22Rik		6.19996	-0.0152223	0.134973	0.460648		immunized_water_drinking	immunized_day7_Cpa3+/+_2-bottle_test
ENSMUSG00000081441	Gm6161		4.39907	0.00598516	0.134187	0.75257		immunized_water_drinking	immunized_day7_Cpa3+/+_2-bottle_test
ENSMUSG00000025912	Mybl1	17864	29.3215	0.0600917	0.145815	0.179543		immunized_water_drinking	immunized_day7_Cpa3+/+_2-bottle_test
ENSMUSG00000045210	Vcpip1	70675	628.381	0.0160066	0.109515	0.807027	0.954658	immunized_water_drinking	immunized_day7_Cpa3+/+_2-bottle_test
ENSMUSG00000097893	1700034P13Rik		16.528	0.0753549	0.161619	0.0473001		immunized_water_drinking	immunized_day7_Cpa3+/+_2-bottle_test
ENSMUSG00000025915	Sgk3	170755	209.862	0.116614	0.175649	0.0945436	0.461932	immunized_water_drinking	immunized_day7_Cpa3+/+_2-bottle_test
ENSMUSG00000046334	Gm6195	108167613	3.13742	0.0131187	0.135279	0.427127		immunized_water_drinking	immunized_day7_Cpa3+/+_2-bottle_test
ENSMUSG00000098234	Snhg6		86.8403	0.039276	0.126508	0.490207	0.838712	immunized_water_drinking	immunized_day7_Cpa3+/+_2-bottle_test
ENSMUSG00000099032	Tcf24	100039596	6.01664	-0.00393352	0.133809	0.847228		immunized_water_drinking	immunized_day7_Cpa3+/+_2-bottle_test
ENSMUSG00000025917	Cops5	26754	806.976	-0.0298846	0.108922	0.654472	0.906545	immunized_water_drinking	immunized_day7_Cpa3+/+_2-bottle_test
ENSMUSG00000056763	Cspp1	211660	225.421	-0.000178338	0.112654	0.997493	0.998902	immunized_water_drinking	immunized_day7_Cpa3+/+_2-bottle_test
ENSMUSG00000067851	Arfgef1	211673	2464.17	0.045727	0.115262	0.496324	0.841719	immunized_water_drinking	immunized_day7_Cpa3+/+_2-bottle_test
ENSMUSG00000042501	Cpa6	329093	4.06973	-0.006053	0.134311	0.737558		immunized_water_drinking	immunized_day7_Cpa3+/+_2-bottle_test
ENSMUSG00000083422	Gm15604		5.15665	0.0149223	0.13496	0.470609		immunized_water_drinking	immunized_day7_Cpa3+/+_2-bottle_test
ENSMUSG00000048960	Prex2	109294	112.521	-0.629188	0.28502	0.00113781	0.0484701	immunized_water_drinking	immunized_day7_Cpa3+/+_2-bottle_test
ENSMUSG00000101610	Gm7560		21.4127	0.0337476	0.135115	0.384326		immunized_water_drinking	immunized_day7_Cpa3+/+_2-bottle_test
ENSMUSG00000016918	Sulf1	240725	116.339	-0.0525505	0.135009	0.32885	0.733398	immunized_water_drinking	immunized_day7_Cpa3+/+_2-bottle_test
ENSMUSG00000005886	Ncoa2	17978	655.234	0.0173386	0.114546	0.78311	0.948845	immunized_water_drinking	immunized_day7_Cpa3+/+_2-bottle_test
ENSMUSG00000025935	Tram1	72265	2407.88	0.0368051	0.108769	0.587028	0.883553	immunized_water_drinking	immunized_day7_Cpa3+/+_2-bottle_test
ENSMUSG00000025937	Lactb2	212442	557.511	0.0681166	0.125931	0.320963	0.727554	immunized_water_drinking	immunized_day7_Cpa3+/+_2-bottle_test
ENSMUSG00000067813	Xkr9	381246	382.54	0.578666	0.231534	0.000619247	0.0355461	immunized_water_drinking	immunized_day7_Cpa3+/+_2-bottle_test
ENSMUSG00000025932	Eya1	14048	8.33169	-0.00880921	0.133543	0.712582		immunized_water_drinking	immunized_day7_Cpa3+/+_2-bottle_test
ENSMUSG00000025930	Msc	17681	42.6665	-0.00082003	0.126622	0.983951	0.997314	immunized_water_drinking	immunized_day7_Cpa3+/+_2-bottle_test
ENSMUSG00000082193	Rpl5-ps1		34.2686	-0.000336773	0.128512	0.991578		immunized_water_drinking	immunized_day7_Cpa3+/+_2-bottle_test
ENSMUSG00000032769	Trpa1	277328	34.4997	-0.0552465	0.145226	0.16347		immunized_water_drinking	immunized_day7_Cpa3+/+_2-bottle_test
ENSMUSG00000092083	Kcnb2	98741	12.5275	-0.0143556	0.133483	0.601218		immunized_water_drinking	immunized_day7_Cpa3+/+_2-bottle_test
ENSMUSG00000025925	Terf1	21749	295.281	-0.00887978	0.110031	0.886978	0.975287	immunized_water_drinking	immunized_day7_Cpa3+/+_2-bottle_test
ENSMUSG00000043716	Rpl7	19989	9259.29	-0.0705019	0.110494	0.260781	0.677242	immunized_water_drinking	immunized_day7_Cpa3+/+_2-bottle_test
ENSMUSG00000025921	Rdh10	98711	559.995	0.0059324	0.106532	0.930009	0.984279	immunized_water_drinking	immunized_day7_Cpa3+/+_2-bottle_test
ENSMUSG00000025920	Stau2	29819	306.782	-0.00604762	0.113094	0.921577	0.983128	immunized_water_drinking	immunized_day7_Cpa3+/+_2-bottle_test
ENSMUSG00000025939	Ube2w	66799	290.646	-0.00789647	0.114615	0.898763	0.977711	immunized_water_drinking	immunized_day7_Cpa3+/+_2-bottle_test
ENSMUSG00000079658	Eloc	67923	530.902	0.0905674	0.135272	0.212671	0.629088	immunized_water_drinking	immunized_day7_Cpa3+/+_2-bottle_test
ENSMUSG00000025940	Tmem70	70397	535.228	0.0548602	0.117627	0.419799	0.799742	immunized_water_drinking	immunized_day7_Cpa3+/+_2-bottle_test
ENSMUSG00000025779	Ly96	17087	25.3416	-0.0118108	0.129922	0.757786		immunized_water_drinking	immunized_day7_Cpa3+/+_2-bottle_test
ENSMUSG00000091020	Gm5828		13.5293	-0.00607012	0.132061	0.835824		immunized_water_drinking	immunized_day7_Cpa3+/+_2-bottle_test
ENSMUSG00000042686	Jph1	57339	10.7863	-0.0213154	0.1349	0.434062		immunized_water_drinking	immunized_day7_Cpa3+/+_2-bottle_test
ENSMUSG00000025777	Gdap1	14545	16.6586	-0.00231889	0.130999	0.942427		immunized_water_drinking	immunized_day7_Cpa3+/+_2-bottle_test
ENSMUSG00000101589	Rbm6-ps1		16.8615	0.0177892	0.132193	0.608222		immunized_water_drinking	immunized_day7_Cpa3+/+_2-bottle_test
ENSMUSG00000067780	Pi15	94227	11.0601	-0.0234822	0.135237	0.402385		immunized_water_drinking	immunized_day7_Cpa3+/+_2-bottle_test
ENSMUSG00000025776	Crispld1	83691	8.41343	-0.0247636	0.136118	0.334408		immunized_water_drinking	immunized_day7_Cpa3+/+_2-bottle_test
ENSMUSG00000100204	Gm4849		5.83954	0.0359026	0.140707	0.0998964		immunized_water_drinking	immunized_day7_Cpa3+/+_2-bottle_test
ENSMUSG00000090142	Gm15795		76.3657	0.0331805	0.125669	0.551594	0.866353	immunized_water_drinking	immunized_day7_Cpa3+/+_2-bottle_test
ENSMUSG00000041859	Mcm3	17215	702.078	-0.0645121	0.117277	0.35869	0.753019	immunized_water_drinking	immunized_day7_Cpa3+/+_2-bottle_test
ENSMUSG00000025931	Paqr8	74229	44.0655	-0.022984	0.129528	0.602723	0.889963	immunized_water_drinking	immunized_day7_Cpa3+/+_2-bottle_test
ENSMUSG00000041809	Efhc1	71877	6.89852	0.00734602	0.133634	0.749184		immunized_water_drinking	immunized_day7_Cpa3+/+_2-bottle_test
ENSMUSG00000041779	Tram2	170829	116.171	-0.0979486	0.152082	0.156571	0.562543	immunized_water_drinking	immunized_day7_Cpa3+/+_2-bottle_test
ENSMUSG00000025933	Tmem14a	75712	59.0211	-0.0330687	0.128403	0.518714	0.851534	immunized_water_drinking	immunized_day7_Cpa3+/+_2-bottle_test
ENSMUSG00000025934	Gsta3	14859	101.44	0.263501	0.323798	0.0214778	0.228211	immunized_water_drinking	immunized_day7_Cpa3+/+_2-bottle_test
ENSMUSG00000028033	Kcnq5	226922	13.2517	-0.00594918	0.131866	0.843799		immunized_water_drinking	immunized_day7_Cpa3+/+_2-bottle_test
ENSMUSG00000082935	Gm7658		60.3823	0.0412872	0.130015	0.441421	0.812693	immunized_water_drinking	immunized_day7_Cpa3+/+_2-bottle_test
ENSMUSG00000041670	Rims1	116837	168.203	-0.0337696	0.124821	0.547861	0.864652	immunized_water_drinking	immunized_day7_Cpa3+/+_2-bottle_test
ENSMUSG00000026158	Ogfrl1	70155	97.7751	-0.0622215	0.135426	0.297324	0.709557	immunized_water_drinking	immunized_day7_Cpa3+/+_2-bottle_test
ENSMUSG00000026155	Smap1	98366	1057.89	0.0748871	0.121684	0.298651	0.711031	immunized_water_drinking	immunized_day7_Cpa3+/+_2-bottle_test
ENSMUSG00000026154	Sdhaf4	68002	121.313	0.222264	0.256441	0.031164	0.277347	immunized_water_drinking	immunized_day7_Cpa3+/+_2-bottle_test
ENSMUSG00000026153	Fam135a	68187	822.026	-0.0159047	0.109791	0.801124	0.954022	immunized_water_drinking	immunized_day7_Cpa3+/+_2-bottle_test
ENSMUSG00000099997	Tubb4b-ps2		90.3265	0.0604557	0.134802	0.308332	0.718709	immunized_water_drinking	immunized_day7_Cpa3+/+_2-bottle_test
ENSMUSG00000100131	Gm28439		1162.91	0.31567	0.288561	0.0147799	0.185445	immunized_water_drinking	immunized_day7_Cpa3+/+_2-bottle_test
ENSMUSG00000067736	Gm10222		382.683	0.00583979	0.124917	0.906629	0.979551	immunized_water_drinking	immunized_day7_Cpa3+/+_2-bottle_test
ENSMUSG00000101939	Gm28438		260.971	0.643245	0.292774	0.00116643	0.0486471	immunized_water_drinking	immunized_day7_Cpa3+/+_2-bottle_test
ENSMUSG00000101111	Gm28437		2529.6	0.488749	0.200135	0.000857277	0.0418618	immunized_water_drinking	immunized_day7_Cpa3+/+_2-bottle_test
ENSMUSG00000100862	Gm10925		4305.36	0.400337	0.23017	0.00479854	0.102236	immunized_water_drinking	immunized_day7_Cpa3+/+_2-bottle_test
ENSMUSG00000102070	Gm28661		2590.41	0.559275	0.215463	0.000504987	0.0320124	immunized_water_drinking	immunized_day7_Cpa3+/+_2-bottle_test
ENSMUSG00000101249	Gm29216		2320.46	0.699154	0.206386	3.6179e-05	0.0053688	immunized_water_drinking	immunized_day7_Cpa3+/+_2-bottle_test
ENSMUSG00000073725	Lmbrd1	68421	854.028	0.293265	0.219126	0.0143276	0.183236	immunized_water_drinking	immunized_day7_Cpa3+/+_2-bottle_test
ENSMUSG00000033569	Adgrb3	210933	4.5775	-0.00902279	0.134393	0.638717		immunized_water_drinking	immunized_day7_Cpa3+/+_2-bottle_test
ENSMUSG00000086240	Gm7846		19.778	0.00293574	0.130198	0.936231		immunized_water_drinking	immunized_day7_Cpa3+/+_2-bottle_test
ENSMUSG00000099492	Gm5525		180.597	0.0699277	0.131226	0.293592	0.707545	immunized_water_drinking	immunized_day7_Cpa3+/+_2-bottle_test
ENSMUSG00000048874	Phf3	213109	742.004	-0.0829893	0.130155	0.244575	0.657802	immunized_water_drinking	immunized_day7_Cpa3+/+_2-bottle_test
ENSMUSG00000026064	Ptp4a1	19243	4.70019	-0.0245563	0.137309	0.196716		immunized_water_drinking	immunized_day7_Cpa3+/+_2-bottle_test
ENSMUSG00000086727	4931428L18Rik	70988	6.1351	0.0247648	0.137142	0.22882		immunized_water_drinking	immunized_day7_Cpa3+/+_2-bottle_test
ENSMUSG00000086727	4931428L18Rik	102634473	6.1351	0.0247648	0.137142	0.22882		immunized_water_drinking	immunized_day7_Cpa3+/+_2-bottle_test
ENSMUSG00000100481	Gm7114		7.18998	0.00842599	0.133743	0.714203		immunized_water_drinking	immunized_day7_Cpa3+/+_2-bottle_test
ENSMUSG00000026134	Prim2	19076	202.459	-0.0831149	0.139452	0.220556	0.636818	immunized_water_drinking	immunized_day7_Cpa3+/+_2-bottle_test
ENSMUSG00000004768	Rab23	19335	83.8218	-0.0715214	0.141341	0.235481	0.650057	immunized_water_drinking	immunized_day7_Cpa3+/+_2-bottle_test
ENSMUSG00000042215	Bag2	213539	51.4855	-0.0586211	0.140717	0.251932	0.666216	immunized_water_drinking	immunized_day7_Cpa3+/+_2-bottle_test
ENSMUSG00000042197	Zfp451	98403	229.963	-0.0572629	0.121889	0.390064	0.776539	immunized_water_drinking	immunized_day7_Cpa3+/+_2-bottle_test
ENSMUSG00000081402	Gm15455	433287	25.0582	-0.017845	0.131132	0.634423		immunized_water_drinking	immunized_day7_Cpa3+/+_2-bottle_test
ENSMUSG00000042182	Bend6	320705	6.77523	-0.00419373	0.133894	0.834451		immunized_water_drinking	immunized_day7_Cpa3+/+_2-bottle_test
ENSMUSG00000026131	Dst	13518	588.899	-0.0877059	0.13066	0.227406	0.643361	immunized_water_drinking	immunized_day7_Cpa3+/+_2-bottle_test
ENSMUSG00000101462	Gm3052		9.14234	-0.0163531	0.134813	0.469501		immunized_water_drinking	immunized_day7_Cpa3+/+_2-bottle_test
ENSMUSG00000102336	Gm37233		8.79813	-0.00516017	0.13291	0.839867		immunized_water_drinking	immunized_day7_Cpa3+/+_2-bottle_test
ENSMUSG00000042111	Ccdc115	69668	295.847	0.00190033	0.112716	0.976558	0.995514	immunized_water_drinking	immunized_day7_Cpa3+/+_2-bottle_test
ENSMUSG00000026127	Imp4	27993	613.843	-0.0640228	0.118922	0.358566	0.753019	immunized_water_drinking	immunized_day7_Cpa3+/+_2-bottle_test
ENSMUSG00000026126	Ptpn18	19253	504.731	0.0751197	0.128794	0.281143	0.697231	immunized_water_drinking	immunized_day7_Cpa3+/+_2-bottle_test
ENSMUSG00000100280	Gm28417		5.89527	0.0197616	0.13573	0.360188		immunized_water_drinking	immunized_day7_Cpa3+/+_2-bottle_test
ENSMUSG00000037509	Arhgef4	226970	15.7983	0.00602231	0.131601	0.850522		immunized_water_drinking	immunized_day7_Cpa3+/+_2-bottle_test
ENSMUSG00000104002	Gm38336		4.93491	-0.00645334	0.134198	0.733081		immunized_water_drinking	immunized_day7_Cpa3+/+_2-bottle_test
ENSMUSG00000037503	Fam168b	214469	1808.57	-0.114321	0.136726	0.146943	0.549412	immunized_water_drinking	immunized_day7_Cpa3+/+_2-bottle_test
ENSMUSG00000026123	Plekhb2	226971	3265.31	0.257838	0.180009	0.0170874	0.202479	immunized_water_drinking	immunized_day7_Cpa3+/+_2-bottle_test
ENSMUSG00000103548	Gm37670		10.9189	0.0186915	0.13427	0.502414		immunized_water_drinking	immunized_day7_Cpa3+/+_2-bottle_test
ENSMUSG00000045216	Hs6st1	50785	871.47	-0.182765	0.199133	0.0503425	0.348322	immunized_water_drinking	immunized_day7_Cpa3+/+_2-bottle_test
ENSMUSG00000102202	Gm33280		4.25668	0.00977361	0.134589	0.59742		immunized_water_drinking	immunized_day7_Cpa3+/+_2-bottle_test
ENSMUSG00000037470	Uggt1	320011	1410.14	-0.0668246	0.111387	0.349092	0.747821	immunized_water_drinking	immunized_day7_Cpa3+/+_2-bottle_test
ENSMUSG00000047180	Neurl3	214854	4037.75	0.126054	0.143009	0.121894	0.509535	immunized_water_drinking	immunized_day7_Cpa3+/+_2-bottle_test
ENSMUSG00000037447	Arid5a	214855	65.3773	-0.0636313	0.147143	0.172402	0.582566	immunized_water_drinking	immunized_day7_Cpa3+/+_2-bottle_test
ENSMUSG00000037447	Arid5a	214855	65.3773	-0.0636313	0.147143	0.172402	0.582566	immunized_water_drinking	immunized_day7_Cpa3+/+_2-bottle_test
ENSMUSG00000010453	Kansl3	226976	969.817	-0.00817737	0.108023	0.898753	0.977711	immunized_water_drinking	immunized_day7_Cpa3+/+_2-bottle_test
ENSMUSG00000001143	Lman2l	214895	206.981	-0.0347131	0.121816	0.561737	0.869636	immunized_water_drinking	immunized_day7_Cpa3+/+_2-bottle_test
ENSMUSG00000037408	Cnnm4	94220	1577.53	-0.15367	0.159785	0.0760096	0.41704	immunized_water_drinking	immunized_day7_Cpa3+/+_2-bottle_test
ENSMUSG00000001138	Cnnm3	94218	195.986	0.0301512	0.118775	0.622724	0.896639	immunized_water_drinking	immunized_day7_Cpa3+/+_2-bottle_test
ENSMUSG00000067653	Ankrd23	78321	3.64095	-0.0177814	0.13608	0.284733		immunized_water_drinking	immunized_day7_Cpa3+/+_2-bottle_test
ENSMUSG00000079610	Ankrd39	109346	29.3089	-0.0241373	0.132764	0.512498		immunized_water_drinking	immunized_day7_Cpa3+/+_2-bottle_test
ENSMUSG00000026121	Sema4c	20353	92.3024	-0.0164281	0.121492	0.764843	0.942457	immunized_water_drinking	immunized_day7_Cpa3+/+_2-bottle_test
ENSMUSG00000087589	D430040D24Rik		9.11393	0.00665844	0.133015	0.798046		immunized_water_drinking	immunized_day7_Cpa3+/+_2-bottle_test
ENSMUSG00000061518	Cox5b	12859	4006.55	0.145961	0.160222	0.0876506	0.444947	immunized_water_drinking	immunized_day7_Cpa3+/+_2-bottle_test
ENSMUSG00000037351	Actr1b	226977	1309.65	-0.0177711	0.102608	0.791095	0.950688	immunized_water_drinking	immunized_day7_Cpa3+/+_2-bottle_test
ENSMUSG00000026117	Zap70	22637	23.0867	-0.0227979	0.131924	0.549033		immunized_water_drinking	immunized_day7_Cpa3+/+_2-bottle_test
ENSMUSG00000026116	Tmem131	56030	1352.41	-0.0268382	0.110622	0.681193	0.916927	immunized_water_drinking	immunized_day7_Cpa3+/+_2-bottle_test
ENSMUSG00000080054	Rpl12-ps1		17.5766	-0.013659	0.131294	0.69674		immunized_water_drinking	immunized_day7_Cpa3+/+_2-bottle_test
ENSMUSG00000026113	Inpp4a	269180	318.008	-0.0591867	0.119414	0.385587	0.77287	immunized_water_drinking	immunized_day7_Cpa3+/+_2-bottle_test
ENSMUSG00000026112	Coa5	76178	2051.75	0.0597678	0.112402	0.396703	0.779923	immunized_water_drinking	immunized_day7_Cpa3+/+_2-bottle_test
ENSMUSG00000026111	Unc50	67387	411.417	0.100876	0.14118	0.17427	0.583767	immunized_water_drinking	immunized_day7_Cpa3+/+_2-bottle_test
ENSMUSG00000026110	Mgat4a	269181	4296.11	-0.0714072	0.120911	0.318013	0.725869	immunized_water_drinking	immunized_day7_Cpa3+/+_2-bottle_test
ENSMUSG00000026090	Cracdl	72097	586.552	-0.0619489	0.121692	0.361776	0.754961	immunized_water_drinking	immunized_day7_Cpa3+/+_2-bottle_test
ENSMUSG00000060771	Tsga10	211484	33.8146	0.0252541	0.130045	0.570028		immunized_water_drinking	immunized_day7_Cpa3+/+_2-bottle_test
ENSMUSG00000037216	Lipt1	623661	53.4213	-0.00162139	0.124048	0.972479	0.994578	immunized_water_drinking	immunized_day7_Cpa3+/+_2-bottle_test
ENSMUSG00000026088	Mitd1	69028	244.413	0.00166129	0.114519	0.979371	0.996378	immunized_water_drinking	immunized_day7_Cpa3+/+_2-bottle_test
ENSMUSG00000026087	Mrpl30	107734	712.216	0.0382739	0.110815	0.568086	0.873189	immunized_water_drinking	immunized_day7_Cpa3+/+_2-bottle_test
ENSMUSG00000058407	Txndc9	98258	832.317	0.0470658	0.119393	0.472062	0.829657	immunized_water_drinking	immunized_day7_Cpa3+/+_2-bottle_test
ENSMUSG00000026083	Eif5b	226982	1327.88	-0.0504841	0.120404	0.438564	0.810469	immunized_water_drinking	immunized_day7_Cpa3+/+_2-bottle_test
ENSMUSG00000026082	Rev1	56210	136.74	0.0243545	0.11735	0.693079	0.922252	immunized_water_drinking	immunized_day7_Cpa3+/+_2-bottle_test
ENSMUSG00000037138	Aff3	16764	35.9934	-0.0681462	0.149289	0.160927	0.567804	immunized_water_drinking	immunized_day7_Cpa3+/+_2-bottle_test
ENSMUSG00000048814	Lonrf2	381338	15.0895	-0.0106905	0.131881	0.736791		immunized_water_drinking	immunized_day7_Cpa3+/+_2-bottle_test
ENSMUSG00000026080	Chst10	98388	12.5644	-0.0339101	0.138616	0.220426		immunized_water_drinking	immunized_day7_Cpa3+/+_2-bottle_test
ENSMUSG00000026078	Pdcl3	68833	777.727	0.078327	0.123218	0.274587	0.690092	immunized_water_drinking	immunized_day7_Cpa3+/+_2-bottle_test
ENSMUSG00000103046	Gm37309		11.6389	0.00173216	0.132477	0.951042		immunized_water_drinking	immunized_day7_Cpa3+/+_2-bottle_test
ENSMUSG00000026077	Npas2	18143	368.018	0.08479	0.150733	0.171778	0.581338	immunized_water_drinking	immunized_day7_Cpa3+/+_2-bottle_test
ENSMUSG00000073702	Rpl31	114641	4639.11	-0.0196273	0.106757	0.765652	0.942457	immunized_water_drinking	immunized_day7_Cpa3+/+_2-bottle_test
ENSMUSG00000003134	Tbc1d8	54610	247.61	-0.11058	0.14799	0.146594	0.548925	immunized_water_drinking	immunized_day7_Cpa3+/+_2-bottle_test
ENSMUSG00000003135	Cnot11	52846	428.263	0.038167	0.112011	0.569178	0.873324	immunized_water_drinking	immunized_day7_Cpa3+/+_2-bottle_test
ENSMUSG00000085894	Gm15832		21.6957	-0.06573	0.15239	0.100321		immunized_water_drinking	immunized_day7_Cpa3+/+_2-bottle_test
ENSMUSG00000048234	Rnf149	67702	469.032	-0.089724	0.125872	0.225411	0.640991	immunized_water_drinking	immunized_day7_Cpa3+/+_2-bottle_test
ENSMUSG00000050967	Creg2	263764	10.5504	-0.0257274	0.136029	0.345772		immunized_water_drinking	immunized_day7_Cpa3+/+_2-bottle_test
ENSMUSG00000026074	Map4k4	26921	877.943	-0.0868554	0.133797	0.227298	0.643361	immunized_water_drinking	immunized_day7_Cpa3+/+_2-bottle_test
ENSMUSG00000026073	Il1r2	16178	37.6732	-0.0450322	0.139285	0.261361	0.677672	immunized_water_drinking	immunized_day7_Cpa3+/+_2-bottle_test
ENSMUSG00000026072	Il1r1	16177	182.441	-0.437566	0.353031	0.00766763	0.130996	immunized_water_drinking	immunized_day7_Cpa3+/+_2-bottle_test
ENSMUSG00000070942	Il1rl2	107527	52.0434	-0.0339694	0.130707	0.47903	0.834052	immunized_water_drinking	immunized_day7_Cpa3+/+_2-bottle_test
ENSMUSG00000026069	Il1rl1	17082	187.717	-0.0794139	0.143179	0.212765	0.629088	immunized_water_drinking	immunized_day7_Cpa3+/+_2-bottle_test
ENSMUSG00000026069	Il1rl1	17082	187.717	-0.0794139	0.143179	0.212765	0.629088	immunized_water_drinking	immunized_day7_Cpa3+/+_2-bottle_test
ENSMUSG00000026069	Il1rl1	17082	187.717	-0.0794139	0.143179	0.212765	0.629088	immunized_water_drinking	immunized_day7_Cpa3+/+_2-bottle_test
ENSMUSG00000026070	Il18r1	16182	69.8603	-0.269061	0.61132	0.013622	0.178668	immunized_water_drinking	immunized_day7_Cpa3+/+_2-bottle_test
ENSMUSG00000026070	Il18r1	16182	69.8603	-0.269061	0.61132	0.013622	0.178668	immunized_water_drinking	immunized_day7_Cpa3+/+_2-bottle_test
ENSMUSG00000026068	Il18rap	16174	16.48	-0.0176215	0.132431	0.599196		immunized_water_drinking	immunized_day7_Cpa3+/+_2-bottle_test
ENSMUSG00000026062	Slc9a2	226999	1596.18	0.445099	0.216821	0.00231675	0.0713515	immunized_water_drinking	immunized_day7_Cpa3+/+_2-bottle_test
ENSMUSG00000041945	Mfsd9	211798	334.766	0.276723	0.316573	0.0197964	0.220356	immunized_water_drinking	immunized_day7_Cpa3+/+_2-bottle_test
ENSMUSG00000079588	Tmem182	381339	8.75224	-0.00195547	0.133124	0.933468		immunized_water_drinking	immunized_day7_Cpa3+/+_2-bottle_test
ENSMUSG00000060679	Mrps9	69527	790.069	-0.0167246	0.105797	0.801423	0.954022	immunized_water_drinking	immunized_day7_Cpa3+/+_2-bottle_test
ENSMUSG00000070939	Tgfbrap1	73122	423.404	0.0349507	0.112311	0.599196	0.888841	immunized_water_drinking	immunized_day7_Cpa3+/+_2-bottle_test
ENSMUSG00000010290	AI597479	98404	224.522	0.0223999	0.116069	0.712713	0.927748	immunized_water_drinking	immunized_day7_Cpa3+/+_2-bottle_test
ENSMUSG00000008136	Fhl2	14200	530.868	-0.0312489	0.122817	0.587384	0.883881	immunized_water_drinking	immunized_day7_Cpa3+/+_2-bottle_test
ENSMUSG00000094497	Gm8210		182.829	-0.111067	0.166891	0.112589	0.494785	immunized_water_drinking	immunized_day7_Cpa3+/+_2-bottle_test
ENSMUSG00000066877	Nck2	17974	574.303	-0.0317136	0.110392	0.631118	0.899896	immunized_water_drinking	immunized_day7_Cpa3+/+_2-bottle_test
ENSMUSG00000057363	Uxs1	67883	265.674	-0.0220839	0.114588	0.711673	0.927434	immunized_water_drinking	immunized_day7_Cpa3+/+_2-bottle_test
ENSMUSG00000090243	Gm16103		6.74736	0.0320448	0.139441	0.118946		immunized_water_drinking	immunized_day7_Cpa3+/+_2-bottle_test
ENSMUSG00000100701	Gm19587		49.1655	0.0596912	0.139979	0.261533	0.677705	immunized_water_drinking	immunized_day7_Cpa3+/+_2-bottle_test
ENSMUSG00000041763	Tpp2	22019	738.687	-0.0702664	0.119426	0.324396	0.730041	immunized_water_drinking	immunized_day7_Cpa3+/+_2-bottle_test
ENSMUSG00000091844	Gm8251	102636082	4.02691	-0.00970369	0.134562	0.600434		immunized_water_drinking	immunized_day7_Cpa3+/+_2-bottle_test
ENSMUSG00000026049	Tex30	75623	127.319	-0.112664	0.16225	0.120656	0.506884	immunized_water_drinking	immunized_day7_Cpa3+/+_2-bottle_test
ENSMUSG00000026047	Poglut2	72050	127.629	-0.0247034	0.119299	0.676734	0.915366	immunized_water_drinking	immunized_day7_Cpa3+/+_2-bottle_test
ENSMUSG00000041684	Bivm	246229	203.001	0.0788572	0.133668	0.251731	0.665822	immunized_water_drinking	immunized_day7_Cpa3+/+_2-bottle_test
ENSMUSG00000026048	Ercc5	22592	241.464	0.00768445	0.112135	0.904592	0.979441	immunized_water_drinking	immunized_day7_Cpa3+/+_2-bottle_test
ENSMUSG00000101567	Txn-ps1		10.2921	0.0490908	0.145493	0.0875351		immunized_water_drinking	immunized_day7_Cpa3+/+_2-bottle_test
ENSMUSG00000056870	Gulp1	70676	45.1027	-0.0829099	0.157704	0.125538	0.515588	immunized_water_drinking	immunized_day7_Cpa3+/+_2-bottle_test
ENSMUSG00000026043	Col3a1	12825	4039.68	-0.24589	0.183565	0.0183623	0.211689	immunized_water_drinking	immunized_day7_Cpa3+/+_2-bottle_test
ENSMUSG00000026042	Col5a2	12832	408.218	-0.378102	0.217554	0.00521131	0.106581	immunized_water_drinking	immunized_day7_Cpa3+/+_2-bottle_test
ENSMUSG00000025995	Wdr75	73674	313.511	-0.174837	0.201526	0.0535059	0.357448	immunized_water_drinking	immunized_day7_Cpa3+/+_2-bottle_test
ENSMUSG00000084817	Gm5526		127.594	0.0712319	0.14586	0.204546	0.621381	immunized_water_drinking	immunized_day7_Cpa3+/+_2-bottle_test
ENSMUSG00000025993	Slc40a1	53945	325.135	0.000292597	0.116253	0.994091	0.998114	immunized_water_drinking	immunized_day7_Cpa3+/+_2-bottle_test
ENSMUSG00000070896	Rpl23a-ps1		13.4789	0.00455617	0.131887	0.882005		immunized_water_drinking	immunized_day7_Cpa3+/+_2-bottle_test
ENSMUSG00000101262	Gm8326		111.03	-0.0963125	0.159758	0.132575	0.527551	immunized_water_drinking	immunized_day7_Cpa3+/+_2-bottle_test
ENSMUSG00000025986	Slc39a10	227059	142.038	0.0141443	0.118218	0.810794	0.955994	immunized_water_drinking	immunized_day7_Cpa3+/+_2-bottle_test
ENSMUSG00000100213	Gm28151		6.11006	-0.0051435	0.133647	0.813038		immunized_water_drinking	immunized_day7_Cpa3+/+_2-bottle_test
ENSMUSG00000081185	Gm4852		3.24215	-0.0075901	0.134595	0.651339		immunized_water_drinking	immunized_day7_Cpa3+/+_2-bottle_test
ENSMUSG00000100033	Gm8337		190.014	-0.0860704	0.160197	0.116436	0.501502	immunized_water_drinking	immunized_day7_Cpa3+/+_2-bottle_test
ENSMUSG00000026109	Tmeff2	56363	9.65509	-0.0101658	0.133236	0.69693		immunized_water_drinking	immunized_day7_Cpa3+/+_2-bottle_test
ENSMUSG00000045954	Cavin2	20324	342.523	-0.469961	0.212283	0.00152412	0.0563791	immunized_water_drinking	immunized_day7_Cpa3+/+_2-bottle_test
ENSMUSG00000026107	Nabp1	109019	176.946	-0.0271296	0.12602	0.60198	0.889885	immunized_water_drinking	immunized_day7_Cpa3+/+_2-bottle_test
ENSMUSG00000018417	Myo1b	17912	296.597	-0.0597412	0.119908	0.381394	0.77156	immunized_water_drinking	immunized_day7_Cpa3+/+_2-bottle_test
ENSMUSG00000062939	Stat4	20849	16.7402	0.0164295	0.132886	0.60145		immunized_water_drinking	immunized_day7_Cpa3+/+_2-bottle_test
ENSMUSG00000026104	Stat1	20846	370.504	0.0363068	0.120007	0.555155	0.866906	immunized_water_drinking	immunized_day7_Cpa3+/+_2-bottle_test
ENSMUSG00000026103	Gls	14660	2351.25	-0.00891795	0.102707	0.890882	0.976139	immunized_water_drinking	immunized_day7_Cpa3+/+_2-bottle_test
ENSMUSG00000002881	Nab1	17936	835.5	-0.036492	0.13895	0.232092	0.647705	immunized_water_drinking	immunized_day7_Cpa3+/+_2-bottle_test
ENSMUSG00000100007	Gm5527		4.95966	0.00351363	0.134274	0.843186		immunized_water_drinking	immunized_day7_Cpa3+/+_2-bottle_test
ENSMUSG00000043015	Nemp2	227094	46.4655	-0.0765393	0.156033	0.117438	0.50257	immunized_water_drinking	immunized_day7_Cpa3+/+_2-bottle_test
ENSMUSG00000041439	Mfsd6	98682	864.231	0.070341	0.12056	0.321188	0.727646	immunized_water_drinking	immunized_day7_Cpa3+/+_2-bottle_test
ENSMUSG00000026102	Inpp1	16329	201.438	0.0418118	0.122602	0.498472	0.842835	immunized_water_drinking	immunized_day7_Cpa3+/+_2-bottle_test
ENSMUSG00000041426	Hibch	227095	296.439	0.0340239	0.116209	0.595505	0.88717	immunized_water_drinking	immunized_day7_Cpa3+/+_2-bottle_test
ENSMUSG00000043629	1700019D03Rik	67080	69.8744	-0.0125765	0.122571	0.810165	0.955576	immunized_water_drinking	immunized_day7_Cpa3+/+_2-bottle_test
ENSMUSG00000026098	Pms1	227099	86.8431	0.00799344	0.1207	0.885359	0.974862	immunized_water_drinking	immunized_day7_Cpa3+/+_2-bottle_test
ENSMUSG00000026097	Ormdl1	227102	344.735	0.129932	0.159453	0.105791	0.483078	immunized_water_drinking	immunized_day7_Cpa3+/+_2-bottle_test
ENSMUSG00000026096	Osgepl1	72085	169.79	-0.00982567	0.114757	0.872929	0.971207	immunized_water_drinking	immunized_day7_Cpa3+/+_2-bottle_test
ENSMUSG00000026095	Asnsd1	70396	117.332	0.0676045	0.133446	0.292013	0.707015	immunized_water_drinking	immunized_day7_Cpa3+/+_2-bottle_test
ENSMUSG00000026094	Stk17b	98267	1248.66	0.104162	0.157538	0.137022	0.534925	immunized_water_drinking	immunized_day7_Cpa3+/+_2-bottle_test
ENSMUSG00000042807	Hecw2	329152	28.2659	-0.0988074	0.179954	0.0468725		immunized_water_drinking	immunized_day7_Cpa3+/+_2-bottle_test
ENSMUSG00000025983	Ccdc150	78016	4.29455	-0.00867397	0.134551	0.624368		immunized_water_drinking	immunized_day7_Cpa3+/+_2-bottle_test
ENSMUSG00000041303	Gtf3c3	98488	307.124	0.0403186	0.115454	0.535385	0.858994	immunized_water_drinking	immunized_day7_Cpa3+/+_2-bottle_test
ENSMUSG00000073678	Pgap1	241062	427.938	-0.0110816	0.112794	0.856719	0.967391	immunized_water_drinking	immunized_day7_Cpa3+/+_2-bottle_test
ENSMUSG00000052331	Ankrd44	329154	106.422	-0.112301	0.167366	0.111465	0.492732	immunized_water_drinking	immunized_day7_Cpa3+/+_2-bottle_test
ENSMUSG00000025982	Sf3b1	81898	3811.01	-0.077741	0.117634	0.292753	0.707329	immunized_water_drinking	immunized_day7_Cpa3+/+_2-bottle_test
ENSMUSG00000103030	E330011M16Rik		4.89703	0.00154992	0.134186	0.931989		immunized_water_drinking	immunized_day7_Cpa3+/+_2-bottle_test
ENSMUSG00000025981	Coq10b	67876	435.182	-0.00516656	0.122446	0.921336	0.983092	immunized_water_drinking	immunized_day7_Cpa3+/+_2-bottle_test
ENSMUSG00000101122	Gm17971		4.05299	0.0120979	0.134945	0.501313		immunized_water_drinking	immunized_day7_Cpa3+/+_2-bottle_test
ENSMUSG00000025980	Hspd1	15510	10245.6	-0.116862	0.148669	0.138091	0.536907	immunized_water_drinking	immunized_day7_Cpa3+/+_2-bottle_test
ENSMUSG00000025980	Hspd1	15510	10245.6	-0.116862	0.148669	0.138091	0.536907	immunized_water_drinking	immunized_day7_Cpa3+/+_2-bottle_test
ENSMUSG00000025980	Hspd1	15510	10245.6	-0.116862	0.148669	0.138091	0.536907	immunized_water_drinking	immunized_day7_Cpa3+/+_2-bottle_test
ENSMUSG00000073676	Hspe1	15528	2076.59	-0.0269534	0.117705	0.630044	0.899894	immunized_water_drinking	immunized_day7_Cpa3+/+_2-bottle_test
ENSMUSG00000089670	Gm16581		4.14638	0.00723104	0.134341	0.696839		immunized_water_drinking	immunized_day7_Cpa3+/+_2-bottle_test
ENSMUSG00000025979	Mob4	19070	924.313	0.0399169	0.111681	0.55515	0.866906	immunized_water_drinking	immunized_day7_Cpa3+/+_2-bottle_test
ENSMUSG00000061863	Gm6822		64.8704	0.461169	0.418545	0.0080002	0.133676	immunized_water_drinking	immunized_day7_Cpa3+/+_2-bottle_test
ENSMUSG00000025978	Rftn2	74013	52.9865	-0.115409	0.190101	0.0597336	0.373734	immunized_water_drinking	immunized_day7_Cpa3+/+_2-bottle_test
ENSMUSG00000097649	Gm10561		5.09363	-0.0088671	0.13452	0.627104		immunized_water_drinking	immunized_day7_Cpa3+/+_2-bottle_test
ENSMUSG00000046994	Mars2	212679	216.267	-0.179143	0.209296	0.0500432	0.348014	immunized_water_drinking	immunized_day7_Cpa3+/+_2-bottle_test
ENSMUSG00000100215	Gm8292		20.3738	-0.0264047	0.133646	0.465509		immunized_water_drinking	immunized_day7_Cpa3+/+_2-bottle_test
ENSMUSG00000038349	Plcl1	227120	43.931	-0.0378731	0.131624	0.439344	0.810939	immunized_water_drinking	immunized_day7_Cpa3+/+_2-bottle_test
ENSMUSG00000038331	Satb2	212712	57.538	-0.0395135	0.130405	0.444167	0.814258	immunized_water_drinking	immunized_day7_Cpa3+/+_2-bottle_test
ENSMUSG00000097519	4930558J18Rik	75323	7.46277	-0.0260782	0.136793	0.281972		immunized_water_drinking	immunized_day7_Cpa3+/+_2-bottle_test
ENSMUSG00000038323	1700066M21Rik	73467	64.8079	-0.0882033	0.158337	0.13255	0.527551	immunized_water_drinking	immunized_day7_Cpa3+/+_2-bottle_test
ENSMUSG00000048495	Tyw5	68736	66.4277	0.0173709	0.124772	0.733444	0.935647	immunized_water_drinking	immunized_day7_Cpa3+/+_2-bottle_test
ENSMUSG00000025971	Maip1	68115	286.676	0.0515959	0.122693	0.426102	0.80288	immunized_water_drinking	immunized_day7_Cpa3+/+_2-bottle_test
ENSMUSG00000038305	Spats2l	67198	282.245	0.344534	0.356012	0.0131482	0.175889	immunized_water_drinking	immunized_day7_Cpa3+/+_2-bottle_test
ENSMUSG00000054770	Kctd18	51960	59.1587	0.0119866	0.124081	0.814821	0.957228	immunized_water_drinking	immunized_day7_Cpa3+/+_2-bottle_test
ENSMUSG00000026039	Sgo2a	68549	147.758	-0.0251108	0.123459	0.646315	0.904918	immunized_water_drinking	immunized_day7_Cpa3+/+_2-bottle_test
ENSMUSG00000063558	Aox1	11761	25.0162	-0.04802	0.140553	0.239369		immunized_water_drinking	immunized_day7_Cpa3+/+_2-bottle_test
ENSMUSG00000064294	Aox3	71724	4.17785	-0.011309	0.134961	0.503898		immunized_water_drinking	immunized_day7_Cpa3+/+_2-bottle_test
ENSMUSG00000089822	Gm15759		3.47725	0.00813375	0.134573	0.640383		immunized_water_drinking	immunized_day7_Cpa3+/+_2-bottle_test
ENSMUSG00000079554	Aox2	213043	7.20924	0.0201394	0.136545	0.233649		immunized_water_drinking	immunized_day7_Cpa3+/+_2-bottle_test
ENSMUSG00000103839	Gm37607		22.2998	0.0123634	0.130316	0.743669		immunized_water_drinking	immunized_day7_Cpa3+/+_2-bottle_test
ENSMUSG00000051223	Bzw1	66882	3872.32	-0.0746691	0.124166	0.270874	0.687383	immunized_water_drinking	immunized_day7_Cpa3+/+_2-bottle_test
ENSMUSG00000026034	Clk1	12747	1282.26	-0.00707845	0.109052	0.911475	0.980879	immunized_water_drinking	immunized_day7_Cpa3+/+_2-bottle_test
ENSMUSG00000026035	Ppil3	70225	197.54	-0.0415197	0.119476	0.515338	0.849941	immunized_water_drinking	immunized_day7_Cpa3+/+_2-bottle_test
ENSMUSG00000026036	Nif3l1	65102	294.934	0.0109001	0.111417	0.865278	0.970017	immunized_water_drinking	immunized_day7_Cpa3+/+_2-bottle_test
ENSMUSG00000026037	Orc2	18393	234.005	-0.154623	0.18673	0.0691262	0.398805	immunized_water_drinking	immunized_day7_Cpa3+/+_2-bottle_test
ENSMUSG00000038174	Fam126b	213056	396.462	0.0856605	0.149374	0.179442	0.590215	immunized_water_drinking	immunized_day7_Cpa3+/+_2-bottle_test
ENSMUSG00000026032	Ndufb3	66495	1144.34	0.125118	0.168418	0.102962	0.478728	immunized_water_drinking	immunized_day7_Cpa3+/+_2-bottle_test
ENSMUSG00000059647	Cbx3-ps7		3.19581	0.00618563	0.134522	0.711714		immunized_water_drinking	immunized_day7_Cpa3+/+_2-bottle_test
ENSMUSG00000047528	Flacc1	108812	64.4747	0.0406984	0.130643	0.43714	0.810233	immunized_water_drinking	immunized_day7_Cpa3+/+_2-bottle_test
ENSMUSG00000102059	Gm20257		32.5497	0.00552588	0.128258	0.894794		immunized_water_drinking	immunized_day7_Cpa3+/+_2-bottle_test
ENSMUSG00000026031	Cflar	12633	866.517	-0.0112261	0.106232	0.803037	0.954135	immunized_water_drinking	immunized_day7_Cpa3+/+_2-bottle_test
ENSMUSG00000026029	Casp8	12370	1108.6	0.0473585	0.115105	0.483161	0.836006	immunized_water_drinking	immunized_day7_Cpa3+/+_2-bottle_test
ENSMUSG00000102719	Gm37760		6.27661	0.013566	0.134456	0.542378		immunized_water_drinking	immunized_day7_Cpa3+/+_2-bottle_test
ENSMUSG00000026028	Trak2	70827	594.92	-0.106146	0.140365	0.162086	0.569017	immunized_water_drinking	immunized_day7_Cpa3+/+_2-bottle_test
ENSMUSG00000026027	Stradb	227154	337.139	0.166831	0.184841	0.061731	0.378523	immunized_water_drinking	immunized_day7_Cpa3+/+_2-bottle_test
ENSMUSG00000038079	Tmem237	381259	59.5875	-0.0345632	0.130138	0.488632	0.838451	immunized_water_drinking	immunized_day7_Cpa3+/+_2-bottle_test
ENSMUSG00000097573	G730003C15Rik		11.3146	0.0288191	0.136341	0.334434		immunized_water_drinking	immunized_day7_Cpa3+/+_2-bottle_test
ENSMUSG00000079550	Mpp4	227157	12.2504	0.0287369	0.136351	0.334044		immunized_water_drinking	immunized_day7_Cpa3+/+_2-bottle_test
ENSMUSG00000026024	Als2	74018	656.414	0.112197	0.138107	0.150099	0.554652	immunized_water_drinking	immunized_day7_Cpa3+/+_2-bottle_test
ENSMUSG00000041075	Fzd7	14369	186.026	0.0585352	0.127652	0.36213	0.754961	immunized_water_drinking	immunized_day7_Cpa3+/+_2-bottle_test
ENSMUSG00000047361	Gm973	381260	4.9036	0.0193977	0.135973	0.324235		immunized_water_drinking	immunized_day7_Cpa3+/+_2-bottle_test
ENSMUSG00000026021	Sumo1	22218	950.196	0.0356867	0.115586	0.58215	0.880778	immunized_water_drinking	immunized_day7_Cpa3+/+_2-bottle_test
ENSMUSG00000026020	Nop58	55989	1254.41	-0.216416	0.232767	0.0333886	0.288493	immunized_water_drinking	immunized_day7_Cpa3+/+_2-bottle_test
ENSMUSG00000067336	Bmpr2	12168	571.283	-0.0661361	0.120922	0.339807	0.740164	immunized_water_drinking	immunized_day7_Cpa3+/+_2-bottle_test
ENSMUSG00000041040	Fam117b	72750	372.007	-0.0390129	0.113273	0.553345	0.866906	immunized_water_drinking	immunized_day7_Cpa3+/+_2-bottle_test
ENSMUSG00000026018	Ica1l	70375	5.41268	-0.00829114	0.134318	0.665905		immunized_water_drinking	immunized_day7_Cpa3+/+_2-bottle_test
ENSMUSG00000026019	Wdr12	57750	290.839	-0.113336	0.148449	0.136834	0.53452	immunized_water_drinking	immunized_day7_Cpa3+/+_2-bottle_test
ENSMUSG00000026017	Carf	241066	70.3245	0.0398671	0.130347	0.445876	0.814658	immunized_water_drinking	immunized_day7_Cpa3+/+_2-bottle_test
ENSMUSG00000082609	Gm15464		13.2917	-0.00423477	0.131733	0.888085		immunized_water_drinking	immunized_day7_Cpa3+/+_2-bottle_test
ENSMUSG00000073664	Nbeal1	269198	520.984	0.0436682	0.123595	0.494097	0.84031	immunized_water_drinking	immunized_day7_Cpa3+/+_2-bottle_test
ENSMUSG00000049439	Cyp20a1	77951	115.845	-0.0703266	0.140877	0.240211	0.654325	immunized_water_drinking	immunized_day7_Cpa3+/+_2-bottle_test
ENSMUSG00000026782	Abi2	329165	63.5457	-0.0697968	0.143563	0.220804	0.637102	immunized_water_drinking	immunized_day7_Cpa3+/+_2-bottle_test
ENSMUSG00000026014	Raph1	77300	575.557	0.267775	0.224372	0.0195811	0.218807	immunized_water_drinking	immunized_day7_Cpa3+/+_2-bottle_test
ENSMUSG00000081562	Gm11575		8.07605	-0.00743404	0.133452	0.754771		immunized_water_drinking	immunized_day7_Cpa3+/+_2-bottle_test
ENSMUSG00000101188	Eif4a-ps4		172.614	-0.0356462	0.122891	0.544634	0.863587	immunized_water_drinking	immunized_day7_Cpa3+/+_2-bottle_test
ENSMUSG00000026012	Cd28	12487	30.4248	0.0055927	0.130255	0.878346		immunized_water_drinking	immunized_day7_Cpa3+/+_2-bottle_test
ENSMUSG00000026011	Ctla4	12477	6.32825	0.0101902	0.134246	0.627638		immunized_water_drinking	immunized_day7_Cpa3+/+_2-bottle_test
ENSMUSG00000081382	Rpl18-ps1		73.9965	0.0141788	0.126211	0.767483	0.943386	immunized_water_drinking	immunized_day7_Cpa3+/+_2-bottle_test
ENSMUSG00000026009	Icos	54167	10.5957	-0.0062209	0.132458	0.823584		immunized_water_drinking	immunized_day7_Cpa3+/+_2-bottle_test
ENSMUSG00000052062	Pard3b	72823	243.122	-0.165752	0.201085	0.0575168	0.366487	immunized_water_drinking	immunized_day7_Cpa3+/+_2-bottle_test
ENSMUSG00000025969	Nrp2	18187	370.596	-0.22281	0.193183	0.0303181	0.273829	immunized_water_drinking	immunized_day7_Cpa3+/+_2-bottle_test
ENSMUSG00000040865	Ino80d	227195	417.353	-0.0685802	0.12082	0.32783	0.732898	immunized_water_drinking	immunized_day7_Cpa3+/+_2-bottle_test
ENSMUSG00000081429	Rps27-ps1		7.59035	0.0204042	0.135919	0.335681		immunized_water_drinking	immunized_day7_Cpa3+/+_2-bottle_test
ENSMUSG00000084799	Ino80dos	100380944	12.2377	0.00722257	0.132347	0.804607		immunized_water_drinking	immunized_day7_Cpa3+/+_2-bottle_test
ENSMUSG00000101599	Gm20342		57.8718	0.017785	0.12804	0.694506	0.922587	immunized_water_drinking	immunized_day7_Cpa3+/+_2-bottle_test
ENSMUSG00000025968	Ndufs1	227197	3068.13	0.0737323	0.116869	0.307501	0.717852	immunized_water_drinking	immunized_day7_Cpa3+/+_2-bottle_test
ENSMUSG00000025967	Eef1b2	55949	6373.09	-0.021571	0.106767	0.689745	0.920859	immunized_water_drinking	immunized_day7_Cpa3+/+_2-bottle_test
ENSMUSG00000027520	Zdbf2	73884	2.75294	-0.00465257	0.134598	0.758476		immunized_water_drinking	immunized_day7_Cpa3+/+_2-bottle_test
ENSMUSG00000081643	Gm11605		70.6569	0.10664	0.171091	0.101204	0.473969	immunized_water_drinking	immunized_day7_Cpa3+/+_2-bottle_test
ENSMUSG00000025964	Adam23	23792	40.3875	-0.0642927	0.146096	0.189953	0.605591	immunized_water_drinking	immunized_day7_Cpa3+/+_2-bottle_test
ENSMUSG00000025962	Fastkd2	75619	431.736	-0.0886553	0.128797	0.225979	0.641733	immunized_water_drinking	immunized_day7_Cpa3+/+_2-bottle_test
ENSMUSG00000025959	Klf7	93691	234.643	-0.0176593	0.11461	0.775706	0.946232	immunized_water_drinking	immunized_day7_Cpa3+/+_2-bottle_test
ENSMUSG00000025958	Creb1	12912	790.958	-0.0675867	0.119097	0.33873	0.739584	immunized_water_drinking	immunized_day7_Cpa3+/+_2-bottle_test
ENSMUSG00000025956	Mettl21a	67099	72.6243	-0.018248	0.12419	0.724021	0.932283	immunized_water_drinking	immunized_day7_Cpa3+/+_2-bottle_test
ENSMUSG00000087213	2810408I11Rik	69941	52.6641	0.496379	0.672059	0.008244	0.13593	immunized_water_drinking	immunized_day7_Cpa3+/+_2-bottle_test
ENSMUSG00000070871	Ccnyl1	227210	196.457	-0.00462252	0.115534	0.937547	0.986669	immunized_water_drinking	immunized_day7_Cpa3+/+_2-bottle_test
ENSMUSG00000045005	Fzd5	14367	2183.49	-0.0382803	0.108733	0.571565	0.874277	immunized_water_drinking	immunized_day7_Cpa3+/+_2-bottle_test
ENSMUSG00000045005	Fzd5	14367	2183.49	-0.0382803	0.108733	0.571565	0.874277	immunized_water_drinking	immunized_day7_Cpa3+/+_2-bottle_test
ENSMUSG00000051344	Plekhm3	241075	107.376	-0.0315778	0.123095	0.583913	0.881777	immunized_water_drinking	immunized_day7_Cpa3+/+_2-bottle_test
ENSMUSG00000084416	Rpl10a-ps1		356.06	0.000610355	0.117138	0.991694	0.998114	immunized_water_drinking	immunized_day7_Cpa3+/+_2-bottle_test
ENSMUSG00000100774	Gm7329		5.35004	0.0446269	0.144888	0.0352312		immunized_water_drinking	immunized_day7_Cpa3+/+_2-bottle_test
ENSMUSG00000044816	D630023F18Rik	98303	6.57017	0.00695661	0.1338	0.751775		immunized_water_drinking	immunized_day7_Cpa3+/+_2-bottle_test
ENSMUSG00000025950	Idh1	15926	5159.78	0.305119	0.19419	0.0102889	0.152564	immunized_water_drinking	immunized_day7_Cpa3+/+_2-bottle_test
ENSMUSG00000025949	Pikfyve	18711	326.49	-0.00177477	0.113148	0.97812	0.996194	immunized_water_drinking	immunized_day7_Cpa3+/+_2-bottle_test
ENSMUSG00000015222	Map2	17756	36.3523	-0.0262389	0.130215	0.562959	0.870424	immunized_water_drinking	immunized_day7_Cpa3+/+_2-bottle_test
ENSMUSG00000055567	Unc80	329178	10.7671	-0.0213658	0.134588	0.454242		immunized_water_drinking	immunized_day7_Cpa3+/+_2-bottle_test
ENSMUSG00000026005	Rpe	66646	1035.78	0.0848442	0.126392	0.23741	0.651749	immunized_water_drinking	immunized_day7_Cpa3+/+_2-bottle_test
ENSMUSG00000026004	Kansl1l	68691	98.843	-0.0634531	0.140599	0.251509	0.665649	immunized_water_drinking	immunized_day7_Cpa3+/+_2-bottle_test
ENSMUSG00000103553	Gm38218		3.78862	-0.00408075	0.134222	0.818352		immunized_water_drinking	immunized_day7_Cpa3+/+_2-bottle_test
ENSMUSG00000026003	Acadl	11363	3409.37	0.307053	0.220537	0.0124267	0.170893	immunized_water_drinking	immunized_day7_Cpa3+/+_2-bottle_test
ENSMUSG00000061816	Myl1	17901	20.1634	0.0478225	0.143868	0.135241		immunized_water_drinking	immunized_day7_Cpa3+/+_2-bottle_test
ENSMUSG00000094191	Rpl31-ps14		18.5443	-0.00907204	0.131585	0.778187		immunized_water_drinking	immunized_day7_Cpa3+/+_2-bottle_test
ENSMUSG00000026000	Lancl1	14768	207.997	-0.0276926	0.116067	0.657737	0.908155	immunized_water_drinking	immunized_day7_Cpa3+/+_2-bottle_test
ENSMUSG00000025991	Cps1	227231	19352.2	-0.126593	0.145109	0.110449	0.491341	immunized_water_drinking	immunized_day7_Cpa3+/+_2-bottle_test
ENSMUSG00000025997	Ikzf2	22779	27.0909	0.0139871	0.129661	0.727153		immunized_water_drinking	immunized_day7_Cpa3+/+_2-bottle_test
ENSMUSG00000026196	Bard1	12021	102.528	-0.00295607	0.122079	0.953678	0.990405	immunized_water_drinking	immunized_day7_Cpa3+/+_2-bottle_test
ENSMUSG00000026192	Atic	108147	1115.64	-0.102384	0.135257	0.178641	0.589453	immunized_water_drinking	immunized_day7_Cpa3+/+_2-bottle_test
ENSMUSG00000026193	Fn1	14268	1158.05	-0.574288	0.202977	0.00025194	0.0211745	immunized_water_drinking	immunized_day7_Cpa3+/+_2-bottle_test
ENSMUSG00000101834	Gm5829		4.66238	0.0169934	0.135472	0.390043		immunized_water_drinking	immunized_day7_Cpa3+/+_2-bottle_test
ENSMUSG00000100319	Gm5256		21.8378	0.0796835	0.162899	0.0650954		immunized_water_drinking	immunized_day7_Cpa3+/+_2-bottle_test
ENSMUSG00000101496	Gm8885		27.6734	-0.019604	0.130646	0.622001		immunized_water_drinking	immunized_day7_Cpa3+/+_2-bottle_test
ENSMUSG00000039395	Mreg	381269	88.1788	-0.125637	0.189009	0.0736393	0.411077	immunized_water_drinking	immunized_day7_Cpa3+/+_2-bottle_test
ENSMUSG00000026189	Pecr	111175	141.882	-0.0524039	0.125521	0.404783	0.78786	immunized_water_drinking	immunized_day7_Cpa3+/+_2-bottle_test
ENSMUSG00000026187	Xrcc5	22596	165.268	-0.0422995	0.123694	0.484956	0.837371	immunized_water_drinking	immunized_day7_Cpa3+/+_2-bottle_test
ENSMUSG00000039372	Marchf4	381270	8.24875	-0.0161025	0.134236	0.526824		immunized_water_drinking	immunized_day7_Cpa3+/+_2-bottle_test
ENSMUSG00000085812	Gm15843		9.41094	-0.0226808	0.135399	0.396714		immunized_water_drinking	immunized_day7_Cpa3+/+_2-bottle_test
ENSMUSG00000039354	Smarcal1	54380	181.7	0.00510334	0.114658	0.934524	0.98565	immunized_water_drinking	immunized_day7_Cpa3+/+_2-bottle_test
ENSMUSG00000046330	Rpl37a	19981	3262.54	0.012911	0.106738	0.841972	0.964358	immunized_water_drinking	immunized_day7_Cpa3+/+_2-bottle_test
ENSMUSG00000039323	Igfbp2	16008	3.92563	-0.010454	0.134835	0.542844		immunized_water_drinking	immunized_day7_Cpa3+/+_2-bottle_test
ENSMUSG00000026185	Igfbp5	16011	541.936	-0.107766	0.158353	0.136785	0.53452	immunized_water_drinking	immunized_day7_Cpa3+/+_2-bottle_test
ENSMUSG00000055322	Tns1	21961	778.791	-0.0936645	0.148373	0.172877	0.582566	immunized_water_drinking	immunized_day7_Cpa3+/+_2-bottle_test
ENSMUSG00000026180	Cxcr2	12765	6.47705	-0.00748119	0.13384	0.729686		immunized_water_drinking	immunized_day7_Cpa3+/+_2-bottle_test
ENSMUSG00000026180	Cxcr2	12765	6.47705	-0.00748119	0.13384	0.729686		immunized_water_drinking	immunized_day7_Cpa3+/+_2-bottle_test
ENSMUSG00000006304	Arpc2	76709	4041.63	0.00751671	0.108762	0.909359	0.98049	immunized_water_drinking	immunized_day7_Cpa3+/+_2-bottle_test
ENSMUSG00000006299	Aamp	227290	1630.65	0.00303374	0.102097	0.965415	0.992375	immunized_water_drinking	immunized_day7_Cpa3+/+_2-bottle_test
ENSMUSG00000026179	Pnkd	56695	319.17	0.00487244	0.114303	0.938227	0.986905	immunized_water_drinking	immunized_day7_Cpa3+/+_2-bottle_test
ENSMUSG00000103013	Gm37503		2.31948	0.00138571	0.134609	0.923104		immunized_water_drinking	immunized_day7_Cpa3+/+_2-bottle_test
ENSMUSG00000006301	Tmbim1	69660	1921.03	0.214428	0.174757	0.0317233	0.28094	immunized_water_drinking	immunized_day7_Cpa3+/+_2-bottle_test
ENSMUSG00000073650	Catip	241112	2.4356	-0.00926505	0.135109	0.501698		immunized_water_drinking	immunized_day7_Cpa3+/+_2-bottle_test
ENSMUSG00000026177	Slc11a1	18173	60.6621	-0.382188	0.491953	0.0115124	0.162884	immunized_water_drinking	immunized_day7_Cpa3+/+_2-bottle_test
ENSMUSG00000026177	Slc11a1	18173	60.6621	-0.382188	0.491953	0.0115124	0.162884	immunized_water_drinking	immunized_day7_Cpa3+/+_2-bottle_test
ENSMUSG00000026177	Slc11a1	18173	60.6621	-0.382188	0.491953	0.0115124	0.162884	immunized_water_drinking	immunized_day7_Cpa3+/+_2-bottle_test
ENSMUSG00000026177	Slc11a1	18173	60.6621	-0.382188	0.491953	0.0115124	0.162884	immunized_water_drinking	immunized_day7_Cpa3+/+_2-bottle_test
ENSMUSG00000026176	Ctdsp1	227292	1347.71	0.032356	0.103875	0.637162	0.900844	immunized_water_drinking	immunized_day7_Cpa3+/+_2-bottle_test
ENSMUSG00000026175	Vil1	22349	20676.1	0.285741	0.239207	0.020321	0.222225	immunized_water_drinking	immunized_day7_Cpa3+/+_2-bottle_test
ENSMUSG00000033364	Usp37	319651	320.278	0.00599172	0.110973	0.925356	0.983382	immunized_water_drinking	immunized_day7_Cpa3+/+_2-bottle_test
ENSMUSG00000026174	Cnot9	58184	850.519	0.0755862	0.120108	0.294842	0.707955	immunized_water_drinking	immunized_day7_Cpa3+/+_2-bottle_test
ENSMUSG00000026173	Plcd4	18802	3.16083	-0.004005	0.134514	0.797497		immunized_water_drinking	immunized_day7_Cpa3+/+_2-bottle_test
ENSMUSG00000026135	Zfp142	77264	174.239	-0.0984303	0.14392	0.173779	0.583316	immunized_water_drinking	immunized_day7_Cpa3+/+_2-bottle_test
ENSMUSG00000026172	Bcs1l	66821	238.395	-0.0379383	0.117601	0.560883	0.869116	immunized_water_drinking	immunized_day7_Cpa3+/+_2-bottle_test
ENSMUSG00000026171	Rnf25	57751	279.963	0.0180023	0.112421	0.775004	0.946232	immunized_water_drinking	immunized_day7_Cpa3+/+_2-bottle_test
ENSMUSG00000033276	Stk36	269209	9.75673	0.00245457	0.133051	0.922245		immunized_water_drinking	immunized_day7_Cpa3+/+_2-bottle_test
ENSMUSG00000033257	Ttll4	67534	495.778	-0.0549717	0.116291	0.420537	0.800198	immunized_water_drinking	immunized_day7_Cpa3+/+_2-bottle_test
ENSMUSG00000026170	Cyp27a1	104086	512.353	0.297087	0.285561	0.0170053	0.202069	immunized_water_drinking	immunized_day7_Cpa3+/+_2-bottle_test
ENSMUSG00000033227	Wnt6	22420	9.73209	0.0393629	0.140963	0.14882		immunized_water_drinking	immunized_day7_Cpa3+/+_2-bottle_test
ENSMUSG00000090071	Cdk5r2	12570	13.9685	-0.00819361	0.131706	0.794733		immunized_water_drinking	immunized_day7_Cpa3+/+_2-bottle_test
ENSMUSG00000055197	Fev	260298	18.7669	0.00215105	0.131098	0.949312		immunized_water_drinking	immunized_day7_Cpa3+/+_2-bottle_test
ENSMUSG00000006546	Cryba2	12958	3.89662	-0.0207967	0.136509	0.248893		immunized_water_drinking	immunized_day7_Cpa3+/+_2-bottle_test
ENSMUSG00000047021	Cfap65	241116	4.0243	0.0026437	0.134206	0.88252		immunized_water_drinking	immunized_day7_Cpa3+/+_2-bottle_test
ENSMUSG00000006538	Ihh	16147	748.464	0.33874	0.282269	0.0121683	0.168664	immunized_water_drinking	immunized_day7_Cpa3+/+_2-bottle_test
ENSMUSG00000026162	Nhej1	75570	42.5118	-0.00069131	0.125859	0.985526	0.997564	immunized_water_drinking	immunized_day7_Cpa3+/+_2-bottle_test
ENSMUSG00000026205	Slc23a3	22626	19.1484	-0.00259976	0.130175	0.940312		immunized_water_drinking	immunized_day7_Cpa3+/+_2-bottle_test
ENSMUSG00000033159	Cnppd1	69171	654.192	0.0710029	0.122819	0.312634	0.722272	immunized_water_drinking	immunized_day7_Cpa3+/+_2-bottle_test
ENSMUSG00000049339	Retreg2	227298	818.088	0.0968869	0.129833	0.198675	0.612747	immunized_water_drinking	immunized_day7_Cpa3+/+_2-bottle_test
ENSMUSG00000026197	Zfand2b	68818	261.708	0.0893367	0.139809	0.206192	0.622349	immunized_water_drinking	immunized_day7_Cpa3+/+_2-bottle_test
ENSMUSG00000026198	Abcb6	74104	19.8362	0.0302448	0.134658	0.410336		immunized_water_drinking	immunized_day7_Cpa3+/+_2-bottle_test
ENSMUSG00000033124	Atg9a	245860	422.041	0.0493342	0.12757	0.414312	0.79533	immunized_water_drinking	immunized_day7_Cpa3+/+_2-bottle_test
ENSMUSG00000026199	Ankzf1	52231	383.903	0.123629	0.1677	0.104557	0.481592	immunized_water_drinking	immunized_day7_Cpa3+/+_2-bottle_test
ENSMUSG00000026200	Glb1l	74577	56.9697	-0.0205397	0.125879	0.680086	0.91621	immunized_water_drinking	immunized_day7_Cpa3+/+_2-bottle_test
ENSMUSG00000026201	Stk16	20872	873.187	0.108522	0.130503	0.163053	0.56991	immunized_water_drinking	immunized_day7_Cpa3+/+_2-bottle_test
ENSMUSG00000026202	Tuba4a	22145	993.936	-0.0161771	0.114299	0.793144	0.950957	immunized_water_drinking	immunized_day7_Cpa3+/+_2-bottle_test
ENSMUSG00000026203	Dnajb2	56812	340.735	-0.00432404	0.119109	0.937575	0.986669	immunized_water_drinking	immunized_day7_Cpa3+/+_2-bottle_test
ENSMUSG00000026204	Ptprn	19275	82.8192	0.00252353	0.124105	0.96116	0.990578	immunized_water_drinking	immunized_day7_Cpa3+/+_2-bottle_test
ENSMUSG00000033061	Resp18	19711	40.1159	0.0316293	0.132106	0.473453	0.830608	immunized_water_drinking	immunized_day7_Cpa3+/+_2-bottle_test
ENSMUSG00000026209	Dnpep	13437	1220	0.152476	0.149317	0.0782506	0.424433	immunized_water_drinking	immunized_day7_Cpa3+/+_2-bottle_test
ENSMUSG00000026208	Des	13346	2651.77	0.0225987	0.121279	0.691716	0.921855	immunized_water_drinking	immunized_day7_Cpa3+/+_2-bottle_test
ENSMUSG00000026207	Speg	11790	114.205	-0.0977974	0.157738	0.13976	0.540197	immunized_water_drinking	immunized_day7_Cpa3+/+_2-bottle_test
ENSMUSG00000033021	Gmppa	69080	890.204	0.221474	0.175321	0.0285902	0.264398	immunized_water_drinking	immunized_day7_Cpa3+/+_2-bottle_test
ENSMUSG00000032997	Chpf	74241	154.884	-0.070276	0.131435	0.289841	0.705087	immunized_water_drinking	immunized_day7_Cpa3+/+_2-bottle_test
ENSMUSG00000026211	Obsl1	98733	30.8831	-0.0351552	0.13439	0.3971		immunized_water_drinking	immunized_day7_Cpa3+/+_2-bottle_test
ENSMUSG00000051703	Tmem198	319998	9.32848	-0.0162169	0.133996	0.542363		immunized_water_drinking	immunized_day7_Cpa3+/+_2-bottle_test
ENSMUSG00000032968	Inha	16322	4.90417	0.00382524	0.134156	0.837254		immunized_water_drinking	immunized_day7_Cpa3+/+_2-bottle_test
ENSMUSG00000026213	Stk11ip	71728	204.994	0.018468	0.118223	0.755683	0.940514	immunized_water_drinking	immunized_day7_Cpa3+/+_2-bottle_test
ENSMUSG00000006576	Slc4a3	20536	44.5537	-0.0183081	0.129001	0.672903	0.913573	immunized_water_drinking	immunized_day7_Cpa3+/+_2-bottle_test
ENSMUSG00000026235	Epha4	13838	54.6224	-0.0673995	0.146932	0.186656	0.600784	immunized_water_drinking	immunized_day7_Cpa3+/+_2-bottle_test
ENSMUSG00000032908	Sgpp2	433323	1408.59	0.0285154	0.104208	0.675144	0.914184	immunized_water_drinking	immunized_day7_Cpa3+/+_2-bottle_test
ENSMUSG00000026245	Farsb	23874	1216.49	-0.05385	0.107834	0.447074	0.814702	immunized_water_drinking	immunized_day7_Cpa3+/+_2-bottle_test
ENSMUSG00000090486	BC035947		142.015	0.097977	0.155364	0.153445	0.559185	immunized_water_drinking	immunized_day7_Cpa3+/+_2-bottle_test
ENSMUSG00000012187	Mogat1	68393	8.33305	0.0373543	0.140614	0.1379		immunized_water_drinking	immunized_day7_Cpa3+/+_2-bottle_test
ENSMUSG00000032883	Acsl3	74205	548.836	-0.0385382	0.119203	0.539267	0.861619	immunized_water_drinking	immunized_day7_Cpa3+/+_2-bottle_test
ENSMUSG00000079470	Utp14b	195434	125.475	-0.0626863	0.142459	0.232335	0.64776	immunized_water_drinking	immunized_day7_Cpa3+/+_2-bottle_test
ENSMUSG00000099377	Gm6159		28.1227	-0.00427379	0.128945	0.911915		immunized_water_drinking	immunized_day7_Cpa3+/+_2-bottle_test
ENSMUSG00000047330	Kcne4	57814	16.0723	-0.0428308	0.141919	0.150686		immunized_water_drinking	immunized_day7_Cpa3+/+_2-bottle_test
ENSMUSG00000072978	Gm5830		13.7222	0.00964354	0.131905	0.761054		immunized_water_drinking	immunized_day7_Cpa3+/+_2-bottle_test
ENSMUSG00000050711	Scg2	20254	417.384	0.00765305	0.113766	0.902893	0.978778	immunized_water_drinking	immunized_day7_Cpa3+/+_2-bottle_test
ENSMUSG00000054702	Ap1s3	252903	463.185	0.511995	0.265999	0.00247015	0.0736385	immunized_water_drinking	immunized_day7_Cpa3+/+_2-bottle_test
ENSMUSG00000073643	Wdfy1	69368	941.309	0.0946672	0.123516	0.20989	0.62643	immunized_water_drinking	immunized_day7_Cpa3+/+_2-bottle_test
ENSMUSG00000026248	Mrpl44	69163	445.112	0.00890168	0.107984	0.892382	0.976687	immunized_water_drinking	immunized_day7_Cpa3+/+_2-bottle_test
ENSMUSG00000026249	Serpine2	20720	61.8854	-0.00912981	0.125266	0.84836	0.966152	immunized_water_drinking	immunized_day7_Cpa3+/+_2-bottle_test
ENSMUSG00000067106	Gm5529		270.065	0.242689	0.221935	0.0258138	0.250368	immunized_water_drinking	immunized_day7_Cpa3+/+_2-bottle_test
ENSMUSG00000004364	Cul3	26554	1816.88	0.00786043	0.107725	0.908474	0.980233	immunized_water_drinking	immunized_day7_Cpa3+/+_2-bottle_test
ENSMUSG00000038608	Dock10	210293	173.822	-0.410901	0.254731	0.00560336	0.110016	immunized_water_drinking	immunized_day7_Cpa3+/+_2-bottle_test
ENSMUSG00000087008	Gm5530		14.3655	-0.00784307	0.131662	0.802648		immunized_water_drinking	immunized_day7_Cpa3+/+_2-bottle_test
ENSMUSG00000100561	Gm7516		8.18422	-0.0112764	0.133787	0.638982		immunized_water_drinking	immunized_day7_Cpa3+/+_2-bottle_test
ENSMUSG00000055980	Irs1	16367	38.4595	-0.02018	0.127997	0.66023	0.909331	immunized_water_drinking	immunized_day7_Cpa3+/+_2-bottle_test
ENSMUSG00000026142	Rhbdd1	76867	266.997	-0.00244081	0.114248	0.965215	0.992375	immunized_water_drinking	immunized_day7_Cpa3+/+_2-bottle_test
ENSMUSG00000067158	Col4a4	12829	9.48927	-0.0407772	0.141663	0.131071		immunized_water_drinking	immunized_day7_Cpa3+/+_2-bottle_test
ENSMUSG00000079465	Col4a3	12828	19.8757	-0.0873991	0.172182	0.0351311		immunized_water_drinking	immunized_day7_Cpa3+/+_2-bottle_test
ENSMUSG00000097564	C430014B12Rik		6.1523	-0.00677383	0.133829	0.750825		immunized_water_drinking	immunized_day7_Cpa3+/+_2-bottle_test
ENSMUSG00000026150	Mff	75734	723.933	0.0643388	0.117529	0.357042	0.751909	immunized_water_drinking	immunized_day7_Cpa3+/+_2-bottle_test
ENSMUSG00000026149	Tm4sf20	66261	4192.81	0.0875111	0.144337	0.172734	0.582566	immunized_water_drinking	immunized_day7_Cpa3+/+_2-bottle_test
ENSMUSG00000026159	Agfg1	15463	922.847	0.068652	0.120437	0.332324	0.735374	immunized_water_drinking	immunized_day7_Cpa3+/+_2-bottle_test
ENSMUSG00000038496	Slc19a3	80721	83.3819	0.849123	0.508891	0.00251077	0.0740422	immunized_water_drinking	immunized_day7_Cpa3+/+_2-bottle_test
ENSMUSG00000026166	Ccl20	20297	30.848	0.0372727	0.138097	0.278884		immunized_water_drinking	immunized_day7_Cpa3+/+_2-bottle_test
ENSMUSG00000026166	Ccl20	20297	30.848	0.0372727	0.138097	0.278884		immunized_water_drinking	immunized_day7_Cpa3+/+_2-bottle_test
ENSMUSG00000026166	Ccl20	20297	30.848	0.0372727	0.138097	0.278884		immunized_water_drinking	immunized_day7_Cpa3+/+_2-bottle_test
ENSMUSG00000026163	Sphkap	77629	31.7672	-0.05369	0.140981	0.244394		immunized_water_drinking	immunized_day7_Cpa3+/+_2-bottle_test
ENSMUSG00000045658	Pid1	98496	67.8805	-0.032023	0.12743	0.539067	0.861563	immunized_water_drinking	immunized_day7_Cpa3+/+_2-bottle_test
ENSMUSG00000036766	Dner	227325	23.8312	-0.00721613	0.130019	0.843679		immunized_water_drinking	immunized_day7_Cpa3+/+_2-bottle_test
ENSMUSG00000026219	Trip12	14897	1626.37	-0.0431041	0.113557	0.518458	0.851534	immunized_water_drinking	immunized_day7_Cpa3+/+_2-bottle_test
ENSMUSG00000073633	Fbxo36	66153	39.268	-0.0114125	0.126455	0.804221	0.954435	immunized_water_drinking	immunized_day7_Cpa3+/+_2-bottle_test
ENSMUSG00000052477	C130026I21Rik	620078	9.04146	-0.0139344	0.133638	0.598794		immunized_water_drinking	immunized_day7_Cpa3+/+_2-bottle_test
ENSMUSG00000064281	Rpl19-ps1		47.5732	0.0695794	0.148365	0.177216	0.587059	immunized_water_drinking	immunized_day7_Cpa3+/+_2-bottle_test
ENSMUSG00000072109	A530040E14Rik	621875	6.26129	-0.0134809	0.134484	0.538601		immunized_water_drinking	immunized_day7_Cpa3+/+_2-bottle_test
ENSMUSG00000089716	Gm6264		6.75437	0.0341507	0.139709	0.143228		immunized_water_drinking	immunized_day7_Cpa3+/+_2-bottle_test
ENSMUSG00000089714	Gm16092		18.0219	0.0029466	0.130544	0.933882		immunized_water_drinking	immunized_day7_Cpa3+/+_2-bottle_test
ENSMUSG00000070034	Sp110	109032	141.738	-0.0128398	0.117574	0.824937	0.959838	immunized_water_drinking	immunized_day7_Cpa3+/+_2-bottle_test
ENSMUSG00000070031	Sp140	434484	101.384	-0.0504655	0.129627	0.389432	0.776515	immunized_water_drinking	immunized_day7_Cpa3+/+_2-bottle_test
ENSMUSG00000090246	Gm17017		11.2135	0.0245094	0.135474	0.38516		immunized_water_drinking	immunized_day7_Cpa3+/+_2-bottle_test
ENSMUSG00000026222	Sp100	20684	880.916	0.229758	0.190698	0.0274048	0.25792	immunized_water_drinking	immunized_day7_Cpa3+/+_2-bottle_test
ENSMUSG00000052760	A630001G21Rik	319997	18.1972	0.00484116	0.130458	0.892281		immunized_water_drinking	immunized_day7_Cpa3+/+_2-bottle_test
ENSMUSG00000036707	Cab39	12283	2744.53	0.0407574	0.112907	0.546489	0.864326	immunized_water_drinking	immunized_day7_Cpa3+/+_2-bottle_test
ENSMUSG00000026223	Itm2c	64294	839.62	-0.0121792	0.105028	0.853262	0.967253	immunized_water_drinking	immunized_day7_Cpa3+/+_2-bottle_test
ENSMUSG00000099767	Gm28884		7.05992	-0.00395076	0.133507	0.857586		immunized_water_drinking	immunized_day7_Cpa3+/+_2-bottle_test
ENSMUSG00000049608	Gpr55	227326	163.998	-0.0175542	0.119216	0.759294	0.940844	immunized_water_drinking	immunized_day7_Cpa3+/+_2-bottle_test
ENSMUSG00000099342	Gm18180		21.854	-0.00948034	0.130815	0.785747		immunized_water_drinking	immunized_day7_Cpa3+/+_2-bottle_test
ENSMUSG00000026227	2810459M11Rik	72792	281.362	0.0490733	0.12819	0.410397	0.792866	immunized_water_drinking	immunized_day7_Cpa3+/+_2-bottle_test
ENSMUSG00000026229	Psmd1	70247	1383.73	-0.0408184	0.110623	0.539958	0.861619	immunized_water_drinking	immunized_day7_Cpa3+/+_2-bottle_test
ENSMUSG00000026228	Htr2b	15559	28.1921	-0.0280663	0.132859	0.479518		immunized_water_drinking	immunized_day7_Cpa3+/+_2-bottle_test
ENSMUSG00000062590	Armc9	78795	59.6483	0.0177047	0.124417	0.732432	0.935291	immunized_water_drinking	immunized_day7_Cpa3+/+_2-bottle_test
ENSMUSG00000079445	B3gnt7	227327	565.095	0.0574399	0.127907	0.367269	0.759289	immunized_water_drinking	immunized_day7_Cpa3+/+_2-bottle_test
ENSMUSG00000026234	Ncl	17975	7080.98	-0.107039	0.137613	0.167053	0.57414	immunized_water_drinking	immunized_day7_Cpa3+/+_2-bottle_test
ENSMUSG00000073627	C130036L24Rik		13.9123	-0.0342084	0.137528	0.287394		immunized_water_drinking	immunized_day7_Cpa3+/+_2-bottle_test
ENSMUSG00000026237	Nmur1	14767	23.7365	-0.0374265	0.136145	0.34316		immunized_water_drinking	immunized_day7_Cpa3+/+_2-bottle_test
ENSMUSG00000026238	Ptma	19231	11334.6	-0.135889	0.136934	0.104219	0.480854	immunized_water_drinking	immunized_day7_Cpa3+/+_2-bottle_test
ENSMUSG00000026239	Pde6d	18582	176.516	0.175845	0.213408	0.0505188	0.348875	immunized_water_drinking	immunized_day7_Cpa3+/+_2-bottle_test
ENSMUSG00000026240	Cops7b	26895	224.436	-0.00755462	0.115733	0.899296	0.977821	immunized_water_drinking	immunized_day7_Cpa3+/+_2-bottle_test
ENSMUSG00000053333	Dis3l2	208718	237.028	0.0188132	0.111511	0.7589	0.940844	immunized_water_drinking	immunized_day7_Cpa3+/+_2-bottle_test
ENSMUSG00000084106	Gm6136		118.26	-0.00476651	0.119952	0.93037	0.984279	immunized_water_drinking	immunized_day7_Cpa3+/+_2-bottle_test
ENSMUSG00000101940	Akp-ps1		4.04401	0.0216845	0.13668	0.23957		immunized_water_drinking	immunized_day7_Cpa3+/+_2-bottle_test
ENSMUSG00000026246	Alppl2	11650	69.6289	-0.0630488	0.138569	0.269297	0.686364	immunized_water_drinking	immunized_day7_Cpa3+/+_2-bottle_test
ENSMUSG00000079440	Alpi	76768	10926.4	0.986174	0.223717	4.42441e-07	0.000245497	immunized_water_drinking	immunized_day7_Cpa3+/+_2-bottle_test
ENSMUSG00000036500	Akp3	11648	597.52	0.0564024	0.150422	0.0429656	0.321994	immunized_water_drinking	immunized_day7_Cpa3+/+_2-bottle_test
ENSMUSG00000026254	Eif4e2	26987	1074.21	0.018755	0.109348	0.762648	0.941976	immunized_water_drinking	immunized_day7_Cpa3+/+_2-bottle_test
ENSMUSG00000026255	Efhd1	98363	6.12961	0.017479	0.135407	0.399672		immunized_water_drinking	immunized_day7_Cpa3+/+_2-bottle_test
ENSMUSG00000048000	Gigyf2	227331	818.572	-0.0409451	0.109815	0.544926	0.863587	immunized_water_drinking	immunized_day7_Cpa3+/+_2-bottle_test
ENSMUSG00000026259	Ngef	53972	436.152	-0.0342461	0.119425	0.577461	0.877956	immunized_water_drinking	immunized_day7_Cpa3+/+_2-bottle_test
ENSMUSG00000079434	Neu2	23956	13.5141	-0.0243486	0.134808	0.426061		immunized_water_drinking	immunized_day7_Cpa3+/+_2-bottle_test
ENSMUSG00000090994	Gm6153		12.8164	-0.00849014	0.132015	0.780187		immunized_water_drinking	immunized_day7_Cpa3+/+_2-bottle_test
ENSMUSG00000026288	Inpp5d	16331	207.941	-0.0554281	0.127141	0.379223	0.77052	immunized_water_drinking	immunized_day7_Cpa3+/+_2-bottle_test
ENSMUSG00000026288	Inpp5d	16331	207.941	-0.0554281	0.127141	0.379223	0.77052	immunized_water_drinking	immunized_day7_Cpa3+/+_2-bottle_test
ENSMUSG00000026289	Atg16l1	77040	398.754	-0.0284632	0.110566	0.665547	0.910942	immunized_water_drinking	immunized_day7_Cpa3+/+_2-bottle_test
ENSMUSG00000056055	Sag	20215	3.0302	-0.00932752	0.134871	0.559539		immunized_water_drinking	immunized_day7_Cpa3+/+_2-bottle_test
ENSMUSG00000070738	Dgkd	227333	1417.87	0.131972	0.134176	0.107998	0.488539	immunized_water_drinking	immunized_day7_Cpa3+/+_2-bottle_test
ENSMUSG00000005501	Usp40	227334	543.913	0.129413	0.162968	0.103857	0.47988	immunized_water_drinking	immunized_day7_Cpa3+/+_2-bottle_test
ENSMUSG00000084021	Gm5832		4.08508	0.00549923	0.134279	0.761607		immunized_water_drinking	immunized_day7_Cpa3+/+_2-bottle_test
ENSMUSG00000092220	Gm20528		6.43039	-0.00556418	0.133653	0.798491		immunized_water_drinking	immunized_day7_Cpa3+/+_2-bottle_test
ENSMUSG00000090175	Ugt1a9	394434	129.961	0.186485	0.280905	0.0311181	0.277155	immunized_water_drinking	immunized_day7_Cpa3+/+_2-bottle_test
ENSMUSG00000090124	Ugt1a7c	394432	3070.49	0.166562	0.170646	0.0634942	0.383671	immunized_water_drinking	immunized_day7_Cpa3+/+_2-bottle_test
ENSMUSG00000054545	Ugt1a6a	94284	87.6417	0.00966918	0.126602	0.834177	0.962374	immunized_water_drinking	immunized_day7_Cpa3+/+_2-bottle_test
ENSMUSG00000081488	Gm15368		22.7645	0.0543505	0.14554	0.148903		immunized_water_drinking	immunized_day7_Cpa3+/+_2-bottle_test
ENSMUSG00000081984	Dnajb3	15504	6.63644	0.0234121	0.136642	0.27316		immunized_water_drinking	immunized_day7_Cpa3+/+_2-bottle_test
ENSMUSG00000089960	Ugt1a1	394436	1398.39	0.0117944	0.111124	0.854231	0.967267	immunized_water_drinking	immunized_day7_Cpa3+/+_2-bottle_test
ENSMUSG00000079429	Mroh2a	100040766	13.2951	0.0010471	0.131715	0.974237		immunized_water_drinking	immunized_day7_Cpa3+/+_2-bottle_test
ENSMUSG00000044783	Hjurp	212427	2746.38	0.0157969	0.117411	0.79452	0.951159	immunized_water_drinking	immunized_day7_Cpa3+/+_2-bottle_test
ENSMUSG00000044783	Hjurp	381280	2746.38	0.0157969	0.117411	0.79452	0.951159	immunized_water_drinking	immunized_day7_Cpa3+/+_2-bottle_test
ENSMUSG00000049866	Arl4c	320982	94.6713	-0.119198	0.177642	0.0917356	0.454858	immunized_water_drinking	immunized_day7_Cpa3+/+_2-bottle_test
ENSMUSG00000036206	Sh3bp4	98402	171.844	-0.235068	0.261659	0.0276727	0.258467	immunized_water_drinking	immunized_day7_Cpa3+/+_2-bottle_test
ENSMUSG00000055013	Agap1	347722	632.606	0.0434011	0.112342	0.521444	0.852882	immunized_water_drinking	immunized_day7_Cpa3+/+_2-bottle_test
ENSMUSG00000044337	Ackr3	12778	114.052	-0.161725	0.217488	0.0521076	0.354221	immunized_water_drinking	immunized_day7_Cpa3+/+_2-bottle_test
ENSMUSG00000034432	Cops8	108679	450.754	-0.0193986	0.109532	0.760106	0.941105	immunized_water_drinking	immunized_day7_Cpa3+/+_2-bottle_test
ENSMUSG00000048126	Col6a3	12835	542.749	-0.398407	0.239951	0.0053988	0.108503	immunized_water_drinking	immunized_day7_Cpa3+/+_2-bottle_test
ENSMUSG00000026303	Mlph	171531	482.496	-0.0372066	0.118548	0.554148	0.866906	immunized_water_drinking	immunized_day7_Cpa3+/+_2-bottle_test
ENSMUSG00000026304	Rab17	19329	520.23	0.308528	0.209745	0.0111652	0.161006	immunized_water_drinking	immunized_day7_Cpa3+/+_2-bottle_test
ENSMUSG00000026305	Lrrfip1	16978	800.644	-0.00100225	0.113715	0.985159	0.997509	immunized_water_drinking	immunized_day7_Cpa3+/+_2-bottle_test
ENSMUSG00000100018	Gm7776		8.08506	0.0160594	0.134543	0.502634		immunized_water_drinking	immunized_day7_Cpa3+/+_2-bottle_test
ENSMUSG00000034353	Ramp1	51801	106.997	0.00135021	0.119702	0.982301	0.997206	immunized_water_drinking	immunized_day7_Cpa3+/+_2-bottle_test
ENSMUSG00000034343	Ube2f	67921	675.995	-0.0100025	0.114045	0.869957	0.970902	immunized_water_drinking	immunized_day7_Cpa3+/+_2-bottle_test
ENSMUSG00000083064	Gm7785		13.9981	-0.0252079	0.134659	0.430699		immunized_water_drinking	immunized_day7_Cpa3+/+_2-bottle_test
ENSMUSG00000026307	Scly	50880	561.751	0.0864847	0.122637	0.241722	0.655161	immunized_water_drinking	immunized_day7_Cpa3+/+_2-bottle_test
ENSMUSG00000026308	Klhl30	70788	14.6029	0.0279237	0.13569	0.371915		immunized_water_drinking	immunized_day7_Cpa3+/+_2-bottle_test
ENSMUSG00000047443	Erfe	227358	93.4179	-0.00671124	0.120756	0.901368	0.978464	immunized_water_drinking	immunized_day7_Cpa3+/+_2-bottle_test
ENSMUSG00000026309	Ilkap	67444	535.564	0.0474138	0.115593	0.480269	0.834585	immunized_water_drinking	immunized_day7_Cpa3+/+_2-bottle_test
ENSMUSG00000067071	Hes6	55927	434.879	0.123033	0.153256	0.1202	0.506266	immunized_water_drinking	immunized_day7_Cpa3+/+_2-bottle_test
ENSMUSG00000055866	Per2	18627	192.212	-0.0421593	0.129079	0.437928	0.810469	immunized_water_drinking	immunized_day7_Cpa3+/+_2-bottle_test
ENSMUSG00000034292	Traf3ip1	74019	182.255	-0.0649575	0.128559	0.323139	0.729248	immunized_water_drinking	immunized_day7_Cpa3+/+_2-bottle_test
ENSMUSG00000026311	Asb1	65247	67.2304	0.0101588	0.12306	0.850101	0.966349	immunized_water_drinking	immunized_day7_Cpa3+/+_2-bottle_test
ENSMUSG00000026313	Hdac4	208727	307.757	-0.0688011	0.127488	0.309533	0.719775	immunized_water_drinking	immunized_day7_Cpa3+/+_2-bottle_test
ENSMUSG00000026260	Ndufa10	67273	3091.78	0.1074	0.124454	0.172318	0.582566	immunized_water_drinking	immunized_day7_Cpa3+/+_2-bottle_test
ENSMUSG00000073616	Cops9	66915	378.415	0.107676	0.14747	0.151137	0.556496	immunized_water_drinking	immunized_day7_Cpa3+/+_2-bottle_test
ENSMUSG00000034220	Gpc1	14733	81.9683	-0.0486231	0.132598	0.371708	0.76315	immunized_water_drinking	immunized_day7_Cpa3+/+_2-bottle_test
ENSMUSG00000047067	Dusp28	67446	79.0982	0.0359091	0.126808	0.514762	0.849941	immunized_water_drinking	immunized_day7_Cpa3+/+_2-bottle_test
ENSMUSG00000097251	5033417F24Rik	75995	17.5632	0.023995	0.134167	0.461538		immunized_water_drinking	immunized_day7_Cpa3+/+_2-bottle_test
ENSMUSG00000026269	Rnpepl1	108657	1417.62	0.17505	0.181139	0.0584151	0.369226	immunized_water_drinking	immunized_day7_Cpa3+/+_2-bottle_test
ENSMUSG00000100632	9430060I03Rik	100037260	5.18095	0.00375041	0.133805	0.857636		immunized_water_drinking	immunized_day7_Cpa3+/+_2-bottle_test
ENSMUSG00000026270	Capn10	23830	171.852	0.138024	0.183532	0.0801788	0.428738	immunized_water_drinking	immunized_day7_Cpa3+/+_2-bottle_test
ENSMUSG00000026271	Gpr35	64095	233.814	-0.109955	0.146229	0.147428	0.549487	immunized_water_drinking	immunized_day7_Cpa3+/+_2-bottle_test
ENSMUSG00000014602	Kif1a	16560	69.1588	-0.0332005	0.127813	0.524992	0.854828	immunized_water_drinking	immunized_day7_Cpa3+/+_2-bottle_test
ENSMUSG00000026272	Agxt	11611	4.45426	-0.00434647	0.13401	0.821655		immunized_water_drinking	immunized_day7_Cpa3+/+_2-bottle_test
ENSMUSG00000034159	Mab21l4	71874	89.7691	0.0172498	0.124189	0.739999	0.937233	immunized_water_drinking	immunized_day7_Cpa3+/+_2-bottle_test
ENSMUSG00000047793	Sned1	208777	40.3037	-0.0624485	0.146503	0.177636	0.587608	immunized_water_drinking	immunized_day7_Cpa3+/+_2-bottle_test
ENSMUSG00000026273	Mterf4	69821	148.9	0.0133561	0.117136	0.823755	0.959373	immunized_water_drinking	immunized_day7_Cpa3+/+_2-bottle_test
ENSMUSG00000100351	Gm7867		19.4084	0.0108217	0.131335	0.751878		immunized_water_drinking	immunized_day7_Cpa3+/+_2-bottle_test
ENSMUSG00000026274	Pask	269224	68.8197	-0.000891742	0.124911	0.983577	0.997314	immunized_water_drinking	immunized_day7_Cpa3+/+_2-bottle_test
ENSMUSG00000026275	Ppp1r7	66385	589.587	-0.0201758	0.108461	0.758364	0.940844	immunized_water_drinking	immunized_day7_Cpa3+/+_2-bottle_test
ENSMUSG00000034107	Ano7	404545	512.563	0.0586872	0.131131	0.34102	0.741747	immunized_water_drinking	immunized_day7_Cpa3+/+_2-bottle_test
ENSMUSG00000034088	Hdlbp	110611	6531.16	0.0391225	0.108432	0.573446	0.875606	immunized_water_drinking	immunized_day7_Cpa3+/+_2-bottle_test
ENSMUSG00000026276	Septin2	18000	26.8475	-0.0337599	0.135383	0.372222		immunized_water_drinking	immunized_day7_Cpa3+/+_2-bottle_test
ENSMUSG00000034066	Farp2	227377	374.723	-0.000537653	0.116836	0.992596	0.998114	immunized_water_drinking	immunized_day7_Cpa3+/+_2-bottle_test
ENSMUSG00000026277	Stk25	59041	2125.86	0.0614533	0.115812	0.376098	0.767061	immunized_water_drinking	immunized_day7_Cpa3+/+_2-bottle_test
ENSMUSG00000026278	Bok	51800	108.46	0.047171	0.1324	0.381357	0.77156	immunized_water_drinking	immunized_day7_Cpa3+/+_2-bottle_test
ENSMUSG00000026279	Thap4	67026	721.935	0.0655515	0.113721	0.357499	0.752062	immunized_water_drinking	immunized_day7_Cpa3+/+_2-bottle_test
ENSMUSG00000101952	Gm10550		14.691	0.00429201	0.131793	0.889534		immunized_water_drinking	immunized_day7_Cpa3+/+_2-bottle_test
ENSMUSG00000026280	Atg4b	66615	568.886	-0.00070738	0.104856	0.990485	0.998114	immunized_water_drinking	immunized_day7_Cpa3+/+_2-bottle_test
ENSMUSG00000026281	Dtymk	21915	416.899	-0.053174	0.115159	0.436949	0.810162	immunized_water_drinking	immunized_day7_Cpa3+/+_2-bottle_test
ENSMUSG00000026283	Ing5	66262	293.035	-0.0375017	0.113869	0.567575	0.873029	immunized_water_drinking	immunized_day7_Cpa3+/+_2-bottle_test
ENSMUSG00000073609	D2hgdh	98314	91.6286	0.0141621	0.121185	0.798574	0.95318	immunized_water_drinking	immunized_day7_Cpa3+/+_2-bottle_test
ENSMUSG00000094651	Gal3st2	381334	403.742	0.383892	0.337232	0.0101465	0.151449	immunized_water_drinking	immunized_day7_Cpa3+/+_2-bottle_test
ENSMUSG00000093805	Gal3st2b	100041596	253.892	0.623897	0.299498	0.00149318	0.0557191	immunized_water_drinking	immunized_day7_Cpa3+/+_2-bottle_test
ENSMUSG00000099624	Gm7889		6.29421	0.0192764	0.13592	0.33081		immunized_water_drinking	immunized_day7_Cpa3+/+_2-bottle_test
ENSMUSG00000073608	Gal3st2c	619597	12.875	0.816777	1.73745	0.00632163		immunized_water_drinking	immunized_day7_Cpa3+/+_2-bottle_test
ENSMUSG00000100347	Gm7895		27.0831	0.0117409	0.130019	0.760447		immunized_water_drinking	immunized_day7_Cpa3+/+_2-bottle_test
ENSMUSG00000051185	Fam174a	67698	109.152	-0.026831	0.123754	0.621852	0.89663	immunized_water_drinking	immunized_day7_Cpa3+/+_2-bottle_test
ENSMUSG00000081051	Gm15427		314.631	0.0150429	0.12354	0.776158	0.946232	immunized_water_drinking	immunized_day7_Cpa3+/+_2-bottle_test
ENSMUSG00000040710	St8sia4	20452	135.589	-0.0816245	0.144718	0.202271	0.616897	immunized_water_drinking	immunized_day7_Cpa3+/+_2-bottle_test
ENSMUSG00000100362	Gm1833		3.65713	0.0112131	0.134926	0.517102		immunized_water_drinking	immunized_day7_Cpa3+/+_2-bottle_test
ENSMUSG00000040693	Slco4c1	227394	20.7281	-0.0206158	0.131947	0.575547		immunized_water_drinking	immunized_day7_Cpa3+/+_2-bottle_test
ENSMUSG00000097814	Panct2	329217	11.2831	-0.0257649	0.135625	0.37287		immunized_water_drinking	immunized_day7_Cpa3+/+_2-bottle_test
ENSMUSG00000044757	Gm6430		29.55	-0.0223453	0.130222	0.597861		immunized_water_drinking	immunized_day7_Cpa3+/+_2-bottle_test
ENSMUSG00000044768	Macir	52392	602.99	0.118266	0.14171	0.135489	0.532688	immunized_water_drinking	immunized_day7_Cpa3+/+_2-bottle_test
ENSMUSG00000040648	Ppip5k2	227399	1869.78	0.0513128	0.115841	0.435063	0.809085	immunized_water_drinking	immunized_day7_Cpa3+/+_2-bottle_test
ENSMUSG00000026333	Gin1	252876	146.698	0.0782092	0.143	0.216462	0.633169	immunized_water_drinking	immunized_day7_Cpa3+/+_2-bottle_test
ENSMUSG00000026335	Pam	18484	456.07	-0.0609499	0.12309	0.363099	0.755194	immunized_water_drinking	immunized_day7_Cpa3+/+_2-bottle_test
ENSMUSG00000089782	Btf3-ps1		113.971	-0.022752	0.119927	0.696203	0.923271	immunized_water_drinking	immunized_day7_Cpa3+/+_2-bottle_test
ENSMUSG00000089706	B230216N24Rik	78603	5.10239	0.00468561	0.133945	0.816618		immunized_water_drinking	immunized_day7_Cpa3+/+_2-bottle_test
ENSMUSG00000099634	Gm29462		4.23503	0.0107683	0.134741	0.556469		immunized_water_drinking	immunized_day7_Cpa3+/+_2-bottle_test
ENSMUSG00000082431	Prdx2-ps1		38.0898	0.0116716	0.12737	0.795652	0.951795	immunized_water_drinking	immunized_day7_Cpa3+/+_2-bottle_test
ENSMUSG00000100222	Psmb6-ps2		3.76163	-0.00459967	0.134244	0.796294		immunized_water_drinking	immunized_day7_Cpa3+/+_2-bottle_test
ENSMUSG00000050840	Cdh20	23836	3.59618	0.0152503	0.135673	0.347265		immunized_water_drinking	immunized_day7_Cpa3+/+_2-bottle_test
ENSMUSG00000047496	Rnf152	320311	182.657	-0.0183624	0.118771	0.753153	0.940232	immunized_water_drinking	immunized_day7_Cpa3+/+_2-bottle_test
ENSMUSG00000097482	Gm17634	100504568	6.6891	-0.00196887	0.133349	0.929796		immunized_water_drinking	immunized_day7_Cpa3+/+_2-bottle_test
ENSMUSG00000067017	Capza1-ps1		55.2774	0.00745552	0.125597	0.876545	0.971893	immunized_water_drinking	immunized_day7_Cpa3+/+_2-bottle_test
ENSMUSG00000056536	Pign	27392	676.446	-0.0257425	0.114112	0.673089	0.913659	immunized_water_drinking	immunized_day7_Cpa3+/+_2-bottle_test
ENSMUSG00000026319	Relch	227446	468.721	0.0572384	0.119919	0.39965	0.782793	immunized_water_drinking	immunized_day7_Cpa3+/+_2-bottle_test
ENSMUSG00000101330	Gm10193		15.7513	0.0168341	0.13234	0.617209		immunized_water_drinking	immunized_day7_Cpa3+/+_2-bottle_test
ENSMUSG00000026321	Tnfrsf11a	21934	645.88	0.0231523	0.114515	0.714586	0.928564	immunized_water_drinking	immunized_day7_Cpa3+/+_2-bottle_test
ENSMUSG00000099843	Gm7160	635504	16.9413	0.0193414	0.133202	0.549162		immunized_water_drinking	immunized_day7_Cpa3+/+_2-bottle_test
ENSMUSG00000038866	Zcchc2	227449	289.814	-0.265593	0.219484	0.0198236	0.220373	immunized_water_drinking	immunized_day7_Cpa3+/+_2-bottle_test
ENSMUSG00000044340	Phlpp1	98432	304.599	-0.0449743	0.122814	0.469336	0.827998	immunized_water_drinking	immunized_day7_Cpa3+/+_2-bottle_test
ENSMUSG00000057329	Bcl2	12043	118.378	-0.0646193	0.135746	0.287729	0.703583	immunized_water_drinking	immunized_day7_Cpa3+/+_2-bottle_test
ENSMUSG00000009905	Kdsr	70750	352.41	-0.0370979	0.112589	0.574086	0.875701	immunized_water_drinking	immunized_day7_Cpa3+/+_2-bottle_test
ENSMUSG00000009907	Vps4b	20479	1607.99	0.0524775	0.11238	0.500251	0.842889	immunized_water_drinking	immunized_day7_Cpa3+/+_2-bottle_test
ENSMUSG00000067006	Serpinb5	20724	7.30423	-0.0171846	0.135299	0.410567		immunized_water_drinking	immunized_day7_Cpa3+/+_2-bottle_test
ENSMUSG00000062345	Serpinb2	18788	22.2497	-0.0370375	0.136829	0.321624		immunized_water_drinking	immunized_day7_Cpa3+/+_2-bottle_test
ENSMUSG00000026315	Serpinb8	20725	17.3183	-0.0711397	0.158213	0.0544479		immunized_water_drinking	immunized_day7_Cpa3+/+_2-bottle_test
ENSMUSG00000100025	Gm8141		70.9962	-0.0551677	0.139584	0.267381	0.684378	immunized_water_drinking	immunized_day7_Cpa3+/+_2-bottle_test
ENSMUSG00000047216	Cdh19	227485	28.8928	-0.0956208	0.179802	0.0341928		immunized_water_drinking	immunized_day7_Cpa3+/+_2-bottle_test
ENSMUSG00000038702	Dsel	319901	45.931	-0.0749905	0.150639	0.163615	0.56991	immunized_water_drinking	immunized_day7_Cpa3+/+_2-bottle_test
ENSMUSG00000101875	Gm6028		8.04268	-0.00559662	0.133102	0.821004		immunized_water_drinking	immunized_day7_Cpa3+/+_2-bottle_test
ENSMUSG00000070695	Cntnap5a	636808	8.6654	-0.0193067	0.135055	0.429342		immunized_water_drinking	immunized_day7_Cpa3+/+_2-bottle_test
ENSMUSG00000026374	Tsn	22099	755.031	-0.0130611	0.105053	0.840624	0.964058	immunized_water_drinking	immunized_day7_Cpa3+/+_2-bottle_test
ENSMUSG00000026377	Nifk	67949	608.025	-0.107951	0.154257	0.138901	0.538637	immunized_water_drinking	immunized_day7_Cpa3+/+_2-bottle_test
ENSMUSG00000064302	Clasp1	76707	464.163	-0.00473014	0.109653	0.939845	0.987198	immunized_water_drinking	immunized_day7_Cpa3+/+_2-bottle_test
ENSMUSG00000026380	Tfcp2l1	81879	101.522	-0.0505829	0.131038	0.376618	0.767061	immunized_water_drinking	immunized_day7_Cpa3+/+_2-bottle_test
ENSMUSG00000048402	Gli2	14633	25.9329	-0.0384748	0.136005	0.345427		immunized_water_drinking	immunized_day7_Cpa3+/+_2-bottle_test
ENSMUSG00000100767	Gm3508		6.12881	-0.00759243	0.133875	0.723734		immunized_water_drinking	immunized_day7_Cpa3+/+_2-bottle_test
ENSMUSG00000037035	Inhbb	16324	23.4676	-0.0715338	0.156888	0.0780644		immunized_water_drinking	immunized_day7_Cpa3+/+_2-bottle_test
ENSMUSG00000004451	Ralb	64143	669.262	0.000444948	0.11101	0.995177	0.998247	immunized_water_drinking	immunized_day7_Cpa3+/+_2-bottle_test
ENSMUSG00000098447	Gm27184		5.931	0.00925192	0.1341	0.664088		immunized_water_drinking	immunized_day7_Cpa3+/+_2-bottle_test
ENSMUSG00000098923	Tmem185b	226351	221.228	9.54792e-05	0.115585	0.999819	0.999819	immunized_water_drinking	immunized_day7_Cpa3+/+_2-bottle_test
ENSMUSG00000026383	Epb41l5	226352	224.042	-0.032268	0.116661	0.60905	0.8929	immunized_water_drinking	immunized_day7_Cpa3+/+_2-bottle_test
ENSMUSG00000026384	Ptpn4	19258	201.135	-0.0300328	0.121664	0.60839	0.89265	immunized_water_drinking	immunized_day7_Cpa3+/+_2-bottle_test
ENSMUSG00000036975	Tmem177	66343	168.636	0.0974234	0.152262	0.157537	0.563783	immunized_water_drinking	immunized_day7_Cpa3+/+_2-bottle_test
ENSMUSG00000026387	Sctr	319229	5.21028	-0.00461294	0.134187	0.800239		immunized_water_drinking	immunized_day7_Cpa3+/+_2-bottle_test
ENSMUSG00000050777	Tmem37	170706	643.61	0.544453	0.361581	0.00444373	0.0988808	immunized_water_drinking	immunized_day7_Cpa3+/+_2-bottle_test
ENSMUSG00000026385	Dbi	13167	7244.69	0.173877	0.184438	0.060339	0.375632	immunized_water_drinking	immunized_day7_Cpa3+/+_2-bottle_test
ENSMUSG00000026388	3110009E18Rik	73103	33.8474	0.0609022	0.144885	0.198896		immunized_water_drinking	immunized_day7_Cpa3+/+_2-bottle_test
ENSMUSG00000026389	Steap3	68428	174.457	-0.081383	0.135421	0.236888	0.651508	immunized_water_drinking	immunized_day7_Cpa3+/+_2-bottle_test
ENSMUSG00000003721	Insig2	72999	645.056	0.244455	0.228931	0.0254609	0.248229	immunized_water_drinking	immunized_day7_Cpa3+/+_2-bottle_test
ENSMUSG00000104253	Gm37174		9.31504	0.020241	0.135167	0.41601		immunized_water_drinking	immunized_day7_Cpa3+/+_2-bottle_test
ENSMUSG00000101791	2210011K15Rik		5.10422	0.0199179	0.136248	0.281025		immunized_water_drinking	immunized_day7_Cpa3+/+_2-bottle_test
ENSMUSG00000026339	Ccdc93	70829	474.702	0.0154061	0.108575	0.814997	0.957228	immunized_water_drinking	immunized_day7_Cpa3+/+_2-bottle_test
ENSMUSG00000001674	Ddx18	66942	413.157	-0.234963	0.21236	0.0276765	0.258467	immunized_water_drinking	immunized_day7_Cpa3+/+_2-bottle_test
ENSMUSG00000100405	Gm28911		63.4236	0.0276433	0.126587	0.593145	0.88628	immunized_water_drinking	immunized_day7_Cpa3+/+_2-bottle_test
ENSMUSG00000036815	Dpp10	269109	11.7285	0.00934949	0.13303	0.728961		immunized_water_drinking	immunized_day7_Cpa3+/+_2-bottle_test
ENSMUSG00000026341	Actr3	74117	5570.35	0.0150799	0.105044	0.820328	0.957761	immunized_water_drinking	immunized_day7_Cpa3+/+_2-bottle_test
ENSMUSG00000026342	Slc35f5	74150	1179.93	0.0968604	0.137879	0.192067	0.608104	immunized_water_drinking	immunized_day7_Cpa3+/+_2-bottle_test
ENSMUSG00000026343	Gpr39	71111	519.715	0.0384165	0.112584	0.564971	0.872056	immunized_water_drinking	immunized_day7_Cpa3+/+_2-bottle_test
ENSMUSG00000026344	Lypd1	72585	17.7692	0.0244936	0.13348	0.48818		immunized_water_drinking	immunized_day7_Cpa3+/+_2-bottle_test
ENSMUSG00000049690	Nckap5	210356	84.7601	0.0898437	0.161659	0.116924	0.502417	immunized_water_drinking	immunized_day7_Cpa3+/+_2-bottle_test
ENSMUSG00000036155	Mgat5	107895	1257.15	-0.00458571	0.10307	0.943762	0.987723	immunized_water_drinking	immunized_day7_Cpa3+/+_2-bottle_test
ENSMUSG00000099471	Gm8451		317.531	-0.00732905	0.121072	0.891376	0.976234	immunized_water_drinking	immunized_day7_Cpa3+/+_2-bottle_test
ENSMUSG00000026347	Tmem163	72160	4.9508	-0.0108398	0.134558	0.57331		immunized_water_drinking	immunized_day7_Cpa3+/+_2-bottle_test
ENSMUSG00000026349	Ccnt2	72949	574.039	0.0196153	0.116405	0.749434	0.939718	immunized_water_drinking	immunized_day7_Cpa3+/+_2-bottle_test
ENSMUSG00000036104	Rab3gap1	226407	594.074	-0.0261372	0.108964	0.692639	0.922252	immunized_water_drinking	immunized_day7_Cpa3+/+_2-bottle_test
ENSMUSG00000036086	Zranb3	226409	78.8805	-0.0360656	0.127844	0.500245	0.842889	immunized_water_drinking	immunized_day7_Cpa3+/+_2-bottle_test
ENSMUSG00000058603	Rpl28-ps1		149.974	0.0200514	0.12926	0.647394	0.904968	immunized_water_drinking	immunized_day7_Cpa3+/+_2-bottle_test
ENSMUSG00000056211	R3hdm1	226412	566.41	-0.0224387	0.108196	0.733162	0.935474	immunized_water_drinking	immunized_day7_Cpa3+/+_2-bottle_test
ENSMUSG00000026353	Ubxn4	67812	1167.11	-0.0613269	0.114988	0.380231	0.771173	immunized_water_drinking	immunized_day7_Cpa3+/+_2-bottle_test
ENSMUSG00000026354	Lct	226413	16129.8	0.217345	0.337346	0.0242386	0.243072	immunized_water_drinking	immunized_day7_Cpa3+/+_2-bottle_test
ENSMUSG00000026355	Mcm6	17219	1098.24	-0.0164903	0.109236	0.79877	0.953235	immunized_water_drinking	immunized_day7_Cpa3+/+_2-bottle_test
ENSMUSG00000026356	Dars	226414	785.518	-0.0447602	0.109334	0.512464	0.848654	immunized_water_drinking	immunized_day7_Cpa3+/+_2-bottle_test
ENSMUSG00000100078	Gm6170		142.621	0.0104614	0.119123	0.856512	0.967391	immunized_water_drinking	immunized_day7_Cpa3+/+_2-bottle_test
ENSMUSG00000045382	Cxcr4	12767	80.7672	-0.370447	0.608463	0.0115052	0.162884	immunized_water_drinking	immunized_day7_Cpa3+/+_2-bottle_test
ENSMUSG00000042581	Thsd7b	210417	5.74517	0.0234028	0.136719	0.261531		immunized_water_drinking	immunized_day7_Cpa3+/+_2-bottle_test
ENSMUSG00000089648	Gm15790		4.69637	-0.00404601	0.134137	0.826075		immunized_water_drinking	immunized_day7_Cpa3+/+_2-bottle_test
ENSMUSG00000026401	Cd55b	13137	5.36375	0.00572517	0.133883	0.783963		immunized_water_drinking	immunized_day7_Cpa3+/+_2-bottle_test
ENSMUSG00000086825	Gm15675		62.7653	0.525861	0.615244	0.00750243	0.129038	immunized_water_drinking	immunized_day7_Cpa3+/+_2-bottle_test
ENSMUSG00000026399	Cd55	13136	663.342	1.11168	0.243527	2.35333e-07	0.000143015	immunized_water_drinking	immunized_day7_Cpa3+/+_2-bottle_test
ENSMUSG00000026399	Cd55	13136	663.342	1.11168	0.243527	2.35333e-07	0.000143015	immunized_water_drinking	immunized_day7_Cpa3+/+_2-bottle_test
ENSMUSG00000026405	C4bp	12269	28.1863	-0.0632565	0.14826	0.15291		immunized_water_drinking	immunized_day7_Cpa3+/+_2-bottle_test
ENSMUSG00000026409	Pfkfb2	18640	182.387	-0.0168505	0.116796	0.775342	0.946232	immunized_water_drinking	immunized_day7_Cpa3+/+_2-bottle_test
ENSMUSG00000046404	Yod1	226418	195.914	-0.0248245	0.116313	0.687294	0.919423	immunized_water_drinking	immunized_day7_Cpa3+/+_2-bottle_test
ENSMUSG00000042510	AA986860	212439	754.648	-0.137142	0.179132	0.0837992	0.436152	immunized_water_drinking	immunized_day7_Cpa3+/+_2-bottle_test
ENSMUSG00000086706	Gm15848		20.0276	0.0164609	0.132972	0.59834		immunized_water_drinking	immunized_day7_Cpa3+/+_2-bottle_test
ENSMUSG00000026417	Pigr	18703	55911	0.133495	0.145419	0.106015	0.483078	immunized_water_drinking	immunized_day7_Cpa3+/+_2-bottle_test
ENSMUSG00000042474	Fcmr	69169	22.3102	-0.00890501	0.135608			immunized_water_drinking	immunized_day7_Cpa3+/+_2-bottle_test
ENSMUSG00000016528	Mapkapk2	17164	1259.36	0.0454536	0.108819	0.510419	0.848063	immunized_water_drinking	immunized_day7_Cpa3+/+_2-bottle_test
ENSMUSG00000016526	Dyrk3	226419	22.4805	0.0104439	0.130519	0.775826		immunized_water_drinking	immunized_day7_Cpa3+/+_2-bottle_test
ENSMUSG00000026427	Eif2d	16865	521.285	0.0281575	0.111295	0.66846	0.912003	immunized_water_drinking	immunized_day7_Cpa3+/+_2-bottle_test
ENSMUSG00000026430	Rassf5	54354	152.489	-0.0899858	0.145628	0.186014	0.599776	immunized_water_drinking	immunized_day7_Cpa3+/+_2-bottle_test
ENSMUSG00000042349	Ikbke	56489	446.991	0.0207934	0.109602	0.75131	0.940232	immunized_water_drinking	immunized_day7_Cpa3+/+_2-bottle_test
ENSMUSG00000026425	Srgap2	14270	169.927	-0.140429	0.177732	0.0831878	0.434743	immunized_water_drinking	immunized_day7_Cpa3+/+_2-bottle_test
ENSMUSG00000055184	Fam72a	108900	24.2593	0.0187554	0.130574	0.638053		immunized_water_drinking	immunized_day7_Cpa3+/+_2-bottle_test
ENSMUSG00000026432	Avpr1b	26361	6.65479	-0.021313	0.135978	0.334509		immunized_water_drinking	immunized_day7_Cpa3+/+_2-bottle_test
ENSMUSG00000095841	Gm8532		2.94482	-0.00348705	0.134459	0.825358		immunized_water_drinking	immunized_day7_Cpa3+/+_2-bottle_test
ENSMUSG00000004552	Ctse	13034	59.5911	-0.0375327	0.137633	0.294898	0.707955	immunized_water_drinking	immunized_day7_Cpa3+/+_2-bottle_test
ENSMUSG00000052688	Rab7b	226421	52.6121	-0.177083	0.291746	0.0251393	0.247255	immunized_water_drinking	immunized_day7_Cpa3+/+_2-bottle_test
ENSMUSG00000042251	Pm20d1	212933	2766.99	0.227869	0.20156	0.0289554	0.26613	immunized_water_drinking	immunized_day7_Cpa3+/+_2-bottle_test
ENSMUSG00000013275	Slc41a1	98396	264.832	-0.325103	0.368157	0.0146442	0.184746	immunized_water_drinking	immunized_day7_Cpa3+/+_2-bottle_test
ENSMUSG00000026433	Rab29	226422	103.617	0.0120171	0.119424	0.83331	0.962374	immunized_water_drinking	immunized_day7_Cpa3+/+_2-bottle_test
ENSMUSG00000026434	Nucks1	98415	1868.39	-0.0278292	0.104638	0.660835	0.909378	immunized_water_drinking	immunized_day7_Cpa3+/+_2-bottle_test
ENSMUSG00000026435	Slc45a3	212980	18.1545	0.0135947	0.133033	0.642901		immunized_water_drinking	immunized_day7_Cpa3+/+_2-bottle_test
ENSMUSG00000026436	Elk4	13714	441.726	0.0397639	0.116808	0.541342	0.861912	immunized_water_drinking	immunized_day7_Cpa3+/+_2-bottle_test
ENSMUSG00000059149	Mfsd4a	213006	142.093	0.113418	0.168525	0.109607	0.490464	immunized_water_drinking	immunized_day7_Cpa3+/+_2-bottle_test
ENSMUSG00000026437	Cdk18	18557	1361.91	0.462611	0.203304	0.00136133	0.0529672	immunized_water_drinking	immunized_day7_Cpa3+/+_2-bottle_test
ENSMUSG00000042115	Klhdc8a	213417	15.2379	0.0434753	0.140757	0.207928		immunized_water_drinking	immunized_day7_Cpa3+/+_2-bottle_test
ENSMUSG00000009772	Nuak2	74137	575.38	0.800896	0.327889	0.00055696	0.0335218	immunized_water_drinking	immunized_day7_Cpa3+/+_2-bottle_test
ENSMUSG00000042066	Tmcc2	68875	47.4928	-0.0711721	0.149461	0.167231	0.57414	immunized_water_drinking	immunized_day7_Cpa3+/+_2-bottle_test
ENSMUSG00000042046	Dstyk	213452	123.449	-0.0635095	0.131427	0.316592	0.725869	immunized_water_drinking	immunized_day7_Cpa3+/+_2-bottle_test
ENSMUSG00000026439	Rbbp5	213464	507.283	-0.0549255	0.11465	0.422848	0.801091	immunized_water_drinking	immunized_day7_Cpa3+/+_2-bottle_test
ENSMUSG00000048174	Tmem81	74626	57.4565	0.0340097	0.131499	0.467912	0.827036	immunized_water_drinking	immunized_day7_Cpa3+/+_2-bottle_test
ENSMUSG00000026442	Nfasc	269116	22.1092	-0.0300976	0.135091	0.394241		immunized_water_drinking	immunized_day7_Cpa3+/+_2-bottle_test
ENSMUSG00000026443	Lrrn2	16980	16.6066	-0.0106398	0.131834	0.738677		immunized_water_drinking	immunized_day7_Cpa3+/+_2-bottle_test
ENSMUSG00000054387	Mdm4	17248	951.54	0.00731565	0.107996	0.924739	0.983382	immunized_water_drinking	immunized_day7_Cpa3+/+_2-bottle_test
ENSMUSG00000100228	Gm29257		32.5492	0.0340933	0.133279	0.432206		immunized_water_drinking	immunized_day7_Cpa3+/+_2-bottle_test
ENSMUSG00000026447	Pik3c2b	240752	561.584	-0.0108326	0.107777	0.862864	0.969269	immunized_water_drinking	immunized_day7_Cpa3+/+_2-bottle_test
ENSMUSG00000102425	Gm26616		34.6909	0.0235996	0.130281	0.583997		immunized_water_drinking	immunized_day7_Cpa3+/+_2-bottle_test
ENSMUSG00000046062	Ppp1r15b	108954	2544.64	0.0171057	0.114058	0.788142	0.950474	immunized_water_drinking	immunized_day7_Cpa3+/+_2-bottle_test
ENSMUSG00000041757	Plekha6	240753	1548.08	-0.104111	0.139212	0.166715	0.573326	immunized_water_drinking	immunized_day7_Cpa3+/+_2-bottle_test
ENSMUSG00000103421	Golt1a	68338	112.362	0.148067	0.207571	0.0590083	0.371248	immunized_water_drinking	immunized_day7_Cpa3+/+_2-bottle_test
ENSMUSG00000115958	Gm28040	280287	4.6961	-0.0173703	0.135606	0.366298		immunized_water_drinking	immunized_day7_Cpa3+/+_2-bottle_test
ENSMUSG00000070644	Etnk2	214253	5.39807	-0.00598787	0.133977	0.765415		immunized_water_drinking	immunized_day7_Cpa3+/+_2-bottle_test
ENSMUSG00000070643	Sox13	20668	570.034	0.131758	0.14738	0.108686	0.489358	immunized_water_drinking	immunized_day7_Cpa3+/+_2-bottle_test
ENSMUSG00000090553	Snrpe	20643	621.188	0.0608917	0.113324	0.387528	0.774571	immunized_water_drinking	immunized_day7_Cpa3+/+_2-bottle_test
ENSMUSG00000102976	Zc3h11a	70579	91.8759	0.00254707	0.122906	0.962178	0.991248	immunized_water_drinking	immunized_day7_Cpa3+/+_2-bottle_test
ENSMUSG00000094410	Zbed6	667118	233.501	-0.160919	0.233287	0.0442691	0.325814	immunized_water_drinking	immunized_day7_Cpa3+/+_2-bottle_test
ENSMUSG00000051998	Lax1	240754	87.2966	-0.0130849	0.122507	0.805225	0.954435	immunized_water_drinking	immunized_day7_Cpa3+/+_2-bottle_test
ENSMUSG00000026463	Atp2b4	381290	486.815	-0.0952792	0.142001	0.187111	0.601337	immunized_water_drinking	immunized_day7_Cpa3+/+_2-bottle_test
ENSMUSG00000010311	Optc	269120	91.991	0.0626534	0.146631	0.178772	0.589531	immunized_water_drinking	immunized_day7_Cpa3+/+_2-bottle_test
ENSMUSG00000041577	Prelp	116847	525.539	-0.159513	0.184441	0.0663935	0.391241	immunized_water_drinking	immunized_day7_Cpa3+/+_2-bottle_test
ENSMUSG00000020423	Btg2	12227	866.384	0.0119363	0.120679	0.832669	0.962171	immunized_water_drinking	immunized_day7_Cpa3+/+_2-bottle_test
ENSMUSG00000073559	Gm8618	667414	17.1793	0.0220609	0.134344	0.468327		immunized_water_drinking	immunized_day7_Cpa3+/+_2-bottle_test
ENSMUSG00000042429	Adora1	11539	23.8867	-0.0290437	0.134948	0.402442		immunized_water_drinking	immunized_day7_Cpa3+/+_2-bottle_test
ENSMUSG00000026458	Ppfia4	68507	108.015	-0.105398	0.163067	0.121972	0.509693	immunized_water_drinking	immunized_day7_Cpa3+/+_2-bottle_test
ENSMUSG00000042305	Tmem183a	57439	2025.66	0.0818769	0.125536	0.258	0.673912	immunized_water_drinking	immunized_day7_Cpa3+/+_2-bottle_test
ENSMUSG00000026456	Cyb5r1	72017	292.071	-0.022572	0.114392	0.715461	0.92924	immunized_water_drinking	immunized_day7_Cpa3+/+_2-bottle_test
ENSMUSG00000026457	Adipor1	72674	1966.66	0.0832814	0.115522	0.250141	0.664294	immunized_water_drinking	immunized_day7_Cpa3+/+_2-bottle_test
ENSMUSG00000026455	Klhl12	240756	255.842	-0.0168874	0.110983	0.792042	0.950719	immunized_water_drinking	immunized_day7_Cpa3+/+_2-bottle_test
ENSMUSG00000042229	Rabif	98710	379.805	0.0145776	0.112529	0.817935	0.957228	immunized_water_drinking	immunized_day7_Cpa3+/+_2-bottle_test
ENSMUSG00000096712	Gm15454		18.3378	0.0408936	0.139711	0.230582		immunized_water_drinking	immunized_day7_Cpa3+/+_2-bottle_test
ENSMUSG00000042207	Kdm5b	75605	558.644	-0.017276	0.108447	0.786411	0.950295	immunized_water_drinking	immunized_day7_Cpa3+/+_2-bottle_test
ENSMUSG00000026452	Syt2	20980	16.0846	-0.0044901	0.131293	0.887936		immunized_water_drinking	immunized_day7_Cpa3+/+_2-bottle_test
ENSMUSG00000073557	Ppp1r12b	329251	666.08	-0.0844701	0.132345	0.234098	0.647895	immunized_water_drinking	immunized_day7_Cpa3+/+_2-bottle_test
ENSMUSG00000026429	Ube2t	67196	102.088	0.00510414	0.120205	0.928025	0.983756	immunized_water_drinking	immunized_day7_Cpa3+/+_2-bottle_test
ENSMUSG00000097993	Ptprv	13924	12.1231	-0.00726749	0.132385	0.798465		immunized_water_drinking	immunized_day7_Cpa3+/+_2-bottle_test
ENSMUSG00000031506	Ptpn7	320139	67.7929	-0.031649	0.128	0.536082	0.859165	immunized_water_drinking	immunized_day7_Cpa3+/+_2-bottle_test
ENSMUSG00000026426	Arl8a	68724	594.393	0.128427	0.159391	0.107881	0.488395	immunized_water_drinking	immunized_day7_Cpa3+/+_2-bottle_test
ENSMUSG00000085311	Gm15445		5.71798	0.0246509	0.13698	0.246629		immunized_water_drinking	immunized_day7_Cpa3+/+_2-bottle_test
ENSMUSG00000026424	Gpr37l1	171469	15.4508	-0.0130593	0.132288	0.677955		immunized_water_drinking	immunized_day7_Cpa3+/+_2-bottle_test
ENSMUSG00000079139	Gm4204		55.6419	-0.0562433	0.137605	0.293135	0.707432	immunized_water_drinking	immunized_day7_Cpa3+/+_2-bottle_test
ENSMUSG00000003051	Elf3	13710	4604.44	-0.148462	0.176382	0.0797792	0.428511	immunized_water_drinking	immunized_day7_Cpa3+/+_2-bottle_test
ENSMUSG00000041926	Rnpep	215615	2519.61	0.0945887	0.130417	0.201268	0.615803	immunized_water_drinking	immunized_day7_Cpa3+/+_2-bottle_test
ENSMUSG00000062580	Timm17a	21854	763.052	0.0808959	0.134433	0.243344	0.656566	immunized_water_drinking	immunized_day7_Cpa3+/+_2-bottle_test
ENSMUSG00000048096	Lmod1	93689	340.409	-0.0406046	0.124458	0.493817	0.84031	immunized_water_drinking	immunized_day7_Cpa3+/+_2-bottle_test
ENSMUSG00000041889	Shisa4	77552	20.8572	-0.00366669	0.13117	0.908746		immunized_water_drinking	immunized_day7_Cpa3+/+_2-bottle_test
ENSMUSG00000041879	Ipo9	226432	478.493	-0.0645988	0.124313	0.341076	0.741747	immunized_water_drinking	immunized_day7_Cpa3+/+_2-bottle_test
ENSMUSG00000009418	Nav1	215690	253.542	-0.131702	0.178618	0.0853239	0.439489	immunized_water_drinking	immunized_day7_Cpa3+/+_2-bottle_test
ENSMUSG00000026421	Csrp1	13007	1904.22	-0.186263	0.22167	0.0436807	0.324478	immunized_water_drinking	immunized_day7_Cpa3+/+_2-bottle_test
ENSMUSG00000041801	Phlda3	27280	43.9999	-0.0419555	0.134252	0.375993	0.767012	immunized_water_drinking	immunized_day7_Cpa3+/+_2-bottle_test
ENSMUSG00000026418	Tnni1	21952	6.26951	0.0225179	0.136217	0.313464		immunized_water_drinking	immunized_day7_Cpa3+/+_2-bottle_test
ENSMUSG00000041782	Lad1	16763	3935.48	0.0368195	0.104506	0.591577	0.885739	immunized_water_drinking	immunized_day7_Cpa3+/+_2-bottle_test
ENSMUSG00000026414	Tnnt2	21956	95.3263	0.020803	0.128586	0.656108	0.907403	immunized_water_drinking	immunized_day7_Cpa3+/+_2-bottle_test
ENSMUSG00000101482	Gm28883		5.21327	-0.000326905	0.133776	0.985485		immunized_water_drinking	immunized_day7_Cpa3+/+_2-bottle_test
ENSMUSG00000026413	Pkp1	18772	459.457	-0.194596	0.211297	0.041865	0.318023	immunized_water_drinking	immunized_day7_Cpa3+/+_2-bottle_test
ENSMUSG00000026411	Tmem9	66241	107.658	-0.0221165	0.123027	0.6845	0.91799	immunized_water_drinking	immunized_day7_Cpa3+/+_2-bottle_test
ENSMUSG00000026407	Cacna1s	12292	7.8757	-0.0444759	0.144043	0.072134		immunized_water_drinking	immunized_day7_Cpa3+/+_2-bottle_test
ENSMUSG00000041642	Kif21b	16565	413.694	0.0916194	0.145507	0.185131	0.598138	immunized_water_drinking	immunized_day7_Cpa3+/+_2-bottle_test
ENSMUSG00000087230	Mroh3	76422	24.4334	-0.015724	0.131374	0.661056		immunized_water_drinking	immunized_day7_Cpa3+/+_2-bottle_test
ENSMUSG00000041605	Inava	67313	526.296	-0.138281	0.181494	0.0815111	0.430377	immunized_water_drinking	immunized_day7_Cpa3+/+_2-bottle_test
ENSMUSG00000041570	Camsap2	67886	113.884	-0.258826	0.339205	0.0213469	0.227404	immunized_water_drinking	immunized_day7_Cpa3+/+_2-bottle_test
ENSMUSG00000097403	9230116N13Rik	320054	5.08561	-0.00759486	0.134249	0.692342		immunized_water_drinking	immunized_day7_Cpa3+/+_2-bottle_test
ENSMUSG00000026404	Ddx59	67997	39.6898	-0.0248109	0.129574	0.580467	0.879738	immunized_water_drinking	immunized_day7_Cpa3+/+_2-bottle_test
ENSMUSG00000041498	Kif14	381293	99.8334	-0.0798357	0.152055	0.160727	0.567758	immunized_water_drinking	immunized_day7_Cpa3+/+_2-bottle_test
ENSMUSG00000041483	Zfp281	226442	135.431	-0.237891	0.282093	0.0264262	0.253132	immunized_water_drinking	immunized_day7_Cpa3+/+_2-bottle_test
ENSMUSG00000097113	Gm19705	100503460	3.80335	0.00816952	0.134507	0.647762		immunized_water_drinking	immunized_day7_Cpa3+/+_2-bottle_test
ENSMUSG00000026398	Nr5a2	26424	495.339	-0.382148	0.22643	0.00557194	0.10964	immunized_water_drinking	immunized_day7_Cpa3+/+_2-bottle_test
ENSMUSG00000026395	Ptprc	19264	643.653	-0.406247	0.226772	0.0042504	0.0978076	immunized_water_drinking	immunized_day7_Cpa3+/+_2-bottle_test
ENSMUSG00000026395	Ptprc	19264	643.653	-0.406247	0.226772	0.0042504	0.0978076	immunized_water_drinking	immunized_day7_Cpa3+/+_2-bottle_test
ENSMUSG00000026395	Ptprc	19264	643.653	-0.406247	0.226772	0.0042504	0.0978076	immunized_water_drinking	immunized_day7_Cpa3+/+_2-bottle_test
ENSMUSG00000104291	A130071D04Rik		6.09041	0.00539315	0.133739	0.803193		immunized_water_drinking	immunized_day7_Cpa3+/+_2-bottle_test
ENSMUSG00000026393	Nek7	59125	386.558	-0.075512	0.131307	0.270412	0.687286	immunized_water_drinking	immunized_day7_Cpa3+/+_2-bottle_test
ENSMUSG00000079283	2310009B15Rik	69549	27.6983	-0.0117286	0.129622	0.762896		immunized_water_drinking	immunized_day7_Cpa3+/+_2-bottle_test
ENSMUSG00000056268	Dennd1b	329260	558.506	0.154048	0.199144	0.0648588	0.387527	immunized_water_drinking	immunized_day7_Cpa3+/+_2-bottle_test
ENSMUSG00000056268	Dennd1b	329260	558.506	0.154048	0.199144	0.0648588	0.387527	immunized_water_drinking	immunized_day7_Cpa3+/+_2-bottle_test
ENSMUSG00000033964	Zbtb41	226470	362.897	-0.0471816	0.114677	0.482361	0.835687	immunized_water_drinking	immunized_day7_Cpa3+/+_2-bottle_test
ENSMUSG00000033952	Aspm	12316	193.739	-0.0017635	0.122441	0.974518	0.99509	immunized_water_drinking	immunized_day7_Cpa3+/+_2-bottle_test
ENSMUSG00000033898	Cfhr2	545366	5.78981	-0.0163401	0.135222	0.422723		immunized_water_drinking	immunized_day7_Cpa3+/+_2-bottle_test
ENSMUSG00000104496	Gm5837		19.8201	0.00276216	0.12997	0.941017		immunized_water_drinking	immunized_day7_Cpa3+/+_2-bottle_test
ENSMUSG00000026365	Cfh	12628	297.85	-0.519652	0.2639	0.0022176	0.069027	immunized_water_drinking	immunized_day7_Cpa3+/+_2-bottle_test
ENSMUSG00000052726	Kcnt2	240776	10.109	-0.0299154	0.137264	0.276353		immunized_water_drinking	immunized_day7_Cpa3+/+_2-bottle_test
ENSMUSG00000101795	Gm5835		332.116	-0.0146742	0.112582	0.814227	0.957228	immunized_water_drinking	immunized_day7_Cpa3+/+_2-bottle_test
ENSMUSG00000026361	Cdc73	214498	522.964	-0.101397	0.133578	0.180618	0.59161	immunized_water_drinking	immunized_day7_Cpa3+/+_2-bottle_test
ENSMUSG00000018196	Glrx2	69367	336.751	0.0684859	0.126161	0.31651	0.725869	immunized_water_drinking	immunized_day7_Cpa3+/+_2-bottle_test
ENSMUSG00000018199	Ro60	20822	144.002	-0.0523582	0.128103	0.389718	0.776515	immunized_water_drinking	immunized_day7_Cpa3+/+_2-bottle_test
ENSMUSG00000018189	Uchl5	56207	647.687	0.0529113	0.120207	0.427159	0.803114	immunized_water_drinking	immunized_day7_Cpa3+/+_2-bottle_test
ENSMUSG00000100455	Gm29170		11.8619	-0.00675794	0.132138	0.817992		immunized_water_drinking	immunized_day7_Cpa3+/+_2-bottle_test
ENSMUSG00000026360	Rgs2	19735	336.998	0.0178001	0.113877	0.774789	0.946232	immunized_water_drinking	immunized_day7_Cpa3+/+_2-bottle_test
ENSMUSG00000051079	Rgs13	246709	95.0988	0.722395	0.546862	0.00431211	0.0982698	immunized_water_drinking	immunized_day7_Cpa3+/+_2-bottle_test
ENSMUSG00000026358	Rgs1	50778	91.2786	-0.0902435	0.168087	0.0784433	0.424912	immunized_water_drinking	immunized_day7_Cpa3+/+_2-bottle_test
ENSMUSG00000100441	Gm7266		74.5025	0.0313114	0.128137	0.540625	0.861786	immunized_water_drinking	immunized_day7_Cpa3+/+_2-bottle_test
ENSMUSG00000026357	Rgs18	64214	11.2291	0.0372847	0.139955	0.181832		immunized_water_drinking	immunized_day7_Cpa3+/+_2-bottle_test
ENSMUSG00000082588	Gm15443		2.89087	0.0137828	0.135507	0.372881		immunized_water_drinking	immunized_day7_Cpa3+/+_2-bottle_test
ENSMUSG00000056220	Pla2g4a	18783	280.345	-0.100226	0.139009	0.177839	0.587822	immunized_water_drinking	immunized_day7_Cpa3+/+_2-bottle_test
ENSMUSG00000032487	Ptgs2	19225	52.4069	-0.130762	0.215812	0.0363105	0.298194	immunized_water_drinking	immunized_day7_Cpa3+/+_2-bottle_test
ENSMUSG00000099875	Rbm3-ps		15.5751	-0.0177774	0.132537	0.5935		immunized_water_drinking	immunized_day7_Cpa3+/+_2-bottle_test
ENSMUSG00000006010	Odr4	226499	541.139	0.0650391	0.119097	0.352257	0.74965	immunized_water_drinking	immunized_day7_Cpa3+/+_2-bottle_test
ENSMUSG00000006005	Tpr	108989	1451.67	-0.0823957	0.123067	0.258116	0.673912	immunized_water_drinking	immunized_day7_Cpa3+/+_2-bottle_test
ENSMUSG00000006014	Prg4	96875	4.03026	-0.010052	0.134909	0.535914		immunized_water_drinking	immunized_day7_Cpa3+/+_2-bottle_test
ENSMUSG00000066842	Hmcn1	545370	91.6623	-0.465607	0.311686	0.00544697	0.10891	immunized_water_drinking	immunized_day7_Cpa3+/+_2-bottle_test
ENSMUSG00000100954	Gm10138		25.927	-0.00606567	0.128598	0.879536		immunized_water_drinking	immunized_day7_Cpa3+/+_2-bottle_test
ENSMUSG00000023150	Ivns1abp	117198	6377.23	-0.115133	0.137579	0.144583	0.546317	immunized_water_drinking	immunized_day7_Cpa3+/+_2-bottle_test
ENSMUSG00000052748	Swt1	66875	414.891	0.00211894	0.110327	0.974959	0.99509	immunized_water_drinking	immunized_day7_Cpa3+/+_2-bottle_test
ENSMUSG00000053286	Trmt1l	98685	690.424	0.0795197	0.126672	0.270528	0.687286	immunized_water_drinking	immunized_day7_Cpa3+/+_2-bottle_test
ENSMUSG00000103928	Gm37893		35.1011	0.0182172	0.13066	0.641674	0.902572	immunized_water_drinking	immunized_day7_Cpa3+/+_2-bottle_test
ENSMUSG00000026484	Rnf2	19821	315.312	-0.0537487	0.120945	0.416119	0.797374	immunized_water_drinking	immunized_day7_Cpa3+/+_2-bottle_test
ENSMUSG00000100551	Gm19503		51.4978	0.0704424	0.14668	0.194128	0.610062	immunized_water_drinking	immunized_day7_Cpa3+/+_2-bottle_test
ENSMUSG00000026483	Niban1	63913	243.769	-0.0321261	0.119392	0.597554	0.888012	immunized_water_drinking	immunized_day7_Cpa3+/+_2-bottle_test
ENSMUSG00000100594	2810414N06Rik	102640772	10.2218	0.0364041	0.139556	0.192729		immunized_water_drinking	immunized_day7_Cpa3+/+_2-bottle_test
ENSMUSG00000043019	Edem3	66967	1051.91	0.00246458	0.107152	0.972601	0.994578	immunized_water_drinking	immunized_day7_Cpa3+/+_2-bottle_test
ENSMUSG00000032666	1700025G04Rik	69399	244.944	-0.173745	0.19448	0.0554408	0.360706	immunized_water_drinking	immunized_day7_Cpa3+/+_2-bottle_test
ENSMUSG00000014980	Tsen15	66637	121.313	-0.0577044	0.128785	0.35702	0.751909	immunized_water_drinking	immunized_day7_Cpa3+/+_2-bottle_test
ENSMUSG00000032649	Colgalt2	269132	20.9976	-0.0205791	0.131783	0.578956		immunized_water_drinking	immunized_day7_Cpa3+/+_2-bottle_test
ENSMUSG00000026482	Rgl1	19731	186.528	-0.596823	0.254856	0.000878616	0.0419684	immunized_water_drinking	immunized_day7_Cpa3+/+_2-bottle_test
ENSMUSG00000080950	Gm7278		9.83788	0.0186167	0.134417	0.489159		immunized_water_drinking	immunized_day7_Cpa3+/+_2-bottle_test
ENSMUSG00000008475	Arpc5	67771	2949.29	0.134645	0.151397	0.10991	0.490787	immunized_water_drinking	immunized_day7_Cpa3+/+_2-bottle_test
ENSMUSG00000026480	Ncf2	17970	172.953	-0.27509	0.310144	0.0200127	0.221037	immunized_water_drinking	immunized_day7_Cpa3+/+_2-bottle_test
ENSMUSG00000042772	Smg7	226517	867.879	-0.0649491	0.114662	0.361812	0.754961	immunized_water_drinking	immunized_day7_Cpa3+/+_2-bottle_test
ENSMUSG00000100702	Gm8976		4.3194	0.0144445	0.135301	0.420424		immunized_water_drinking	immunized_day7_Cpa3+/+_2-bottle_test
ENSMUSG00000042751	Nmnat2	226518	13.9736	-0.00730404	0.132337	0.799513		immunized_water_drinking	immunized_day7_Cpa3+/+_2-bottle_test
ENSMUSG00000026479	Lamc2	16782	156.411	-0.105461	0.171315	0.098687	0.469564	immunized_water_drinking	immunized_day7_Cpa3+/+_2-bottle_test
ENSMUSG00000026478	Lamc1	226519	573.968	-0.453045	0.208639	0.00174493	0.0600236	immunized_water_drinking	immunized_day7_Cpa3+/+_2-bottle_test
ENSMUSG00000073538	E330020D12Rik		27.849	0.137505	0.242052	0.0159471		immunized_water_drinking	immunized_day7_Cpa3+/+_2-bottle_test
ENSMUSG00000042699	Dhx9	13211	2275.44	-0.183986	0.160039	0.047443	0.339388	immunized_water_drinking	immunized_day7_Cpa3+/+_2-bottle_test
ENSMUSG00000042684	Npl	74091	103.973	0.00545482	0.122134	0.919374	0.982466	immunized_water_drinking	immunized_day7_Cpa3+/+_2-bottle_test
ENSMUSG00000099858	Gm6652		31.0473	0.0869183	0.166277	0.0769268		immunized_water_drinking	immunized_day7_Cpa3+/+_2-bottle_test
ENSMUSG00000026475	Rgs16	19734	9.30049	-0.0383359	0.140582	0.157187		immunized_water_drinking	immunized_day7_Cpa3+/+_2-bottle_test
ENSMUSG00000066800	Rnasel	24014	1034.78	-0.0136015	0.10949	0.831394	0.961703	immunized_water_drinking	immunized_day7_Cpa3+/+_2-bottle_test
ENSMUSG00000100183	Gm28512		17.197	0.0205849	0.132811	0.550882		immunized_water_drinking	immunized_day7_Cpa3+/+_2-bottle_test
ENSMUSG00000026473	Glul	14645	1041.58	-0.0436394	0.112723	0.516962	0.850461	immunized_water_drinking	immunized_day7_Cpa3+/+_2-bottle_test
ENSMUSG00000004110	Cacna1e	12290	66.5852	-0.035373	0.132601	0.437227	0.810233	immunized_water_drinking	immunized_day7_Cpa3+/+_2-bottle_test
ENSMUSG00000096950	Gm9530	671336	21.185	0.0512308	0.145664	0.11253		immunized_water_drinking	immunized_day7_Cpa3+/+_2-bottle_test
ENSMUSG00000056708	Ier5	15939	544.955	0.0253857	0.121167	0.661855	0.909605	immunized_water_drinking	immunized_day7_Cpa3+/+_2-bottle_test
ENSMUSG00000026471	Mr1	15064	52.1075	-0.256801	0.543101	0.0146037	0.184746	immunized_water_drinking	immunized_day7_Cpa3+/+_2-bottle_test
ENSMUSG00000026471	Mr1	15064	52.1075	-0.256801	0.543101	0.0146037	0.184746	immunized_water_drinking	immunized_day7_Cpa3+/+_2-bottle_test
ENSMUSG00000026470	Stx6	58244	251.353	0.0228023	0.111472	0.726562	0.932701	immunized_water_drinking	immunized_day7_Cpa3+/+_2-bottle_test
ENSMUSG00000033722	BC034090	207792	17.0319	-0.0257054	0.134465	0.438118		immunized_water_drinking	immunized_day7_Cpa3+/+_2-bottle_test
ENSMUSG00000026469	Xpr1	19775	1063.41	0.0682953	0.120548	0.332212	0.735374	immunized_water_drinking	immunized_day7_Cpa3+/+_2-bottle_test
ENSMUSG00000033701	Acbd6	72482	221.376	-0.0816408	0.130958	0.248094	0.661724	immunized_water_drinking	immunized_day7_Cpa3+/+_2-bottle_test
ENSMUSG00000033684	Qsox1	104009	574.676	-0.15804	0.160778	0.0712362	0.405675	immunized_water_drinking	immunized_day7_Cpa3+/+_2-bottle_test
ENSMUSG00000033671	Cep350	74081	978.456	-0.0118114	0.111289	0.85186	0.966774	immunized_water_drinking	immunized_day7_Cpa3+/+_2-bottle_test
ENSMUSG00000102833	Gm9694		3.56089	-0.00266785	0.134473	0.862554		immunized_water_drinking	immunized_day7_Cpa3+/+_2-bottle_test
ENSMUSG00000026466	Tor1aip1	208263	478.625	-0.0119007	0.110858	0.849132	0.966261	immunized_water_drinking	immunized_day7_Cpa3+/+_2-bottle_test
ENSMUSG00000050565	Tor1aip2	240832	3928.4	0.114324	0.140987	0.148871	0.551654	immunized_water_drinking	immunized_day7_Cpa3+/+_2-bottle_test
ENSMUSG00000015484	Fam163a	329274	9.84486	-0.0195919	0.134921	0.442774		immunized_water_drinking	immunized_day7_Cpa3+/+_2-bottle_test
ENSMUSG00000026601	Axdnd1	77352	3.78655	-0.0023444	0.134269	0.889025		immunized_water_drinking	immunized_day7_Cpa3+/+_2-bottle_test
ENSMUSG00000078193	Gm2000		201.402	-0.0213536	0.122022	0.70036	0.924159	immunized_water_drinking	immunized_day7_Cpa3+/+_2-bottle_test
ENSMUSG00000026600	Soat1	20652	660.325	-0.089691	0.130049	0.220306	0.636529	immunized_water_drinking	immunized_day7_Cpa3+/+_2-bottle_test
ENSMUSG00000101523	Csnk2a1-ps3		19.0122	0.00770754	0.130436	0.831318		immunized_water_drinking	immunized_day7_Cpa3+/+_2-bottle_test
ENSMUSG00000026596	Abl2	11352	176.277	-0.107191	0.157433	0.134683	0.53165	immunized_water_drinking	immunized_day7_Cpa3+/+_2-bottle_test
ENSMUSG00000026596	Abl2	11352	176.277	-0.107191	0.157433	0.134683	0.53165	immunized_water_drinking	immunized_day7_Cpa3+/+_2-bottle_test
ENSMUSG00000060519	Tor3a	30935	304.051	-0.0822324	0.137185	0.231308	0.64676	immunized_water_drinking	immunized_day7_Cpa3+/+_2-bottle_test
ENSMUSG00000033557	Fam20b	215015	1800.92	0.0333084	0.105453	0.617595	0.895424	immunized_water_drinking	immunized_day7_Cpa3+/+_2-bottle_test
[truncated: 211,686+ more rows]
