# Supplementary material for: Mast cells link immune sensing to antigen-avoidance behaviour
Source: Nature. 2023 Jul 12;620(7974):634–42. doi: 10.1038/s41586-023-06188-0 (PMC10432277; doi:10.1038/s41586-023-06188-0)
Supplement: Supplementary file 7 — Hallmark inflammatory response genes. This table contains the log2 fold changes of genes listed in the ‘Hallmark inflammatory response’ gene set reported by Liberzon et al. and found in our dataset. Data are divided by tissue into two sheets. [file 41586_2023_6188_MOESM7_ESM.xlsx]

## Sheet: stomach Hallmark Inflammatory
mgi_symbol	reference_sample	immunized_day7_Cpa3+/+_2-bottle_test	immunized_day7_Cpa3+/+_oral_gavage	immunized_day7_Cpa3Cre/+_2-bottle_test	immunized_day7_Cpa3Cre/+_oral_gavage	immunized_day11_Cpa3+/+_2-bottle_test	immunized_day11_Cpa3+/+_oral_gavage	immunized_day11_Cpa3Cre/+_2-bottle_test	immunized_day11_Cpa3Cre/+_oral_gavage	immunized_day16_Cpa3+/+_2-bottle_test	immunized_day16_Cpa3+/+_oral_gavage	immunized_day16_Cpa3Cre/+_2-bottle_test	immunized_day16_Cpa3Cre/+_oral_gavage
Oprk1	immunized_water_drinking	1.14649e-06	-0.0685627	-5.51519e-07	-0.0475589	-8.20934e-07		0.0348726	-0.0278573	4.85614e-07	-0.314733	-0.00730894	-0.0940907
Il1r1	immunized_water_drinking	-1.83363e-06	0.0176883	-3.55701e-06	-0.144778	-9.68149e-07	-0.227159	-0.316407	-0.334958	-4.31425e-07	0.212923	-0.310298	-0.110149
Il18r1	immunized_water_drinking	8.85937e-07	0.126385	1.22834e-06	-0.0813777	8.76803e-07	0.275602	-0.196606	-0.341879	2.31296e-06	0.379318	-0.0357985	-0.122856
Fzd5	immunized_water_drinking	4.55428e-06	-0.137298	-3.17307e-06	-0.0488467	9.70792e-07	-0.541429	-0.41046	-0.407626	3.68968e-06	-0.616936	-0.113484	-0.229296
Cd55b	immunized_water_drinking	-6.67098e-07	-0.00408184			-6.90204e-07				-8.0243e-07
Cd55	immunized_water_drinking	-3.7386e-06	0.205012	4.4155e-06	-0.0151681	5.87507e-07	0.264237	0.0222267	-0.251144	-1.12518e-05	0.372208	0.00539892	-0.0283202
Btg2	immunized_water_drinking	-1.36352e-05	2.31281	3.40946e-06	0.169083	6.35503e-06	1.40673	0.276282	0.776184	1.12369e-05	2.36383	0.235559	0.88094
Rgs1	immunized_water_drinking	2.19847e-06	2.27584	1.22017e-06	0.0489006	-1.80736e-07	1.41633	0.0217575	-0.00802502	2.07487e-06	1.82029	-0.0250347	-0.017583
Rgs16	immunized_water_drinking	7.91769e-07	0.497186	9.34192e-07	-0.050576	-2.75984e-06	0.105055	0.0135676	0.17661	-1.16892e-06	1.55564	0.0308	0.0639425
Sell	immunized_water_drinking	8.32921e-07	0.180919			-1.18185e-06	0.0396352	-0.13909		-6.18678e-08	1.31492
Cd48	immunized_water_drinking	2.91333e-06	0.296487	4.78108e-07	0.0517765	8.65035e-07	0.17228	0.0509804	0.00010356	7.1581e-07	1.04692	-0.00598434	0.0030233
Il15ra	immunized_water_drinking	-3.66815e-06	-0.00817586	-5.97046e-07	-0.0967039	-1.09008e-06	-0.115993	-0.0708916	0.0117491	-2.48158e-06	0.154878	-0.0309764	0.0573759
Abi1	immunized_water_drinking	-2.23551e-06	0.045943	-3.18378e-06	-0.121476	-1.31898e-06	-0.276595	-0.442325	-0.901398	-1.32615e-06	-0.234249	-0.231462	-0.295772
Acvr2a	immunized_water_drinking	5.71726e-06	-0.180873	-2.18431e-06	-0.0736214	-1.07476e-06	-0.838815	-0.758689	-1.36133	-1.26663e-05	-0.878477	-0.168846	-0.491488
Nmi	immunized_water_drinking	5.40607e-07	0.220558	8.73984e-07	0.102386	2.47553e-06	0.303497	0.112986	0.342156	-4.44534e-06	0.615159	0.0193646	0.0274815
Calcrl	immunized_water_drinking	1.15088e-06	0.0161062	-6.29467e-07	-0.113405	-1.4183e-06	-0.158257	-0.233325	-0.916984	-7.97752e-07	-0.110597	-0.149168	-0.199239
Aplnr	immunized_water_drinking	-1.55028e-06	-1.2019	-3.0012e-06	-0.21745	-3.97352e-06	-0.396742	-0.0542575	-0.671667	-6.03858e-06	-1.41607	-0.268927	-0.263787
Cd82	immunized_water_drinking	7.46718e-06	0.169434	1.47274e-06	0.147672	7.52074e-06	0.49736	0.272612	0.68997	-2.42053e-06	0.799175	0.273865	0.367017
Slc1a2	immunized_water_drinking	-1.27624e-06	-0.409929	-2.55446e-06	-0.221757	3.03984e-06	-0.340071	-0.448501	-0.981056	-2.04419e-06	-0.801509	-0.0576111	-0.388168
Rasgrp1	immunized_water_drinking	-8.01874e-07	-0.0167888	-7.29619e-06	-0.70361	-8.37077e-07	-0.125133	-0.565618	-0.992976	-1.27026e-06	-0.183547	-0.208225	-0.282942
Slc28a2	immunized_water_drinking	8.22761e-07	0.0107315	-2.10246e-06	-0.0947644	-3.85063e-07	0.144201	-0.298323	-0.899798	4.50182e-07	0.186518	-0.0757621	-0.111973
Slc28a2b	immunized_water_drinking	-7.68871e-07	0.00858157	-1.47252e-06	-0.0726074	5.80173e-07	0.256833			-7.83189e-07	0.727442	-0.045325	-0.173786
Il1a	immunized_water_drinking	-8.77172e-07	0.0174193	-1.08364e-06	-0.033359	5.77148e-08		-0.184862		-1.70214e-06	-0.0751073	-0.0856751	-0.0986961
Il1b	immunized_water_drinking	1.93066e-06	1.6473	1.85499e-06	0.218514	1.18984e-06	0.848706	0.130319	0.570949	2.47454e-06	2.44718	0.0161147	0.148719
Cd40	immunized_water_drinking	-7.41969e-07	-0.00665091	2.9114e-07	0.0194213	-9.21745e-07	0.0763087	-0.0216928	0.216784	-8.82602e-07	0.771473	0.0188197	0.041105
Adrm1	immunized_water_drinking	3.29823e-06	-0.0258843	9.45855e-07	0.181911	1.57929e-07	0.400802	0.79374	0.983082	3.66421e-06	0.178852	0.519761	0.624521
Cybb	immunized_water_drinking	1.72715e-06	0.175655	-2.13742e-06	-0.0239189	-3.41475e-06	0.130508	-0.201589	-0.672683	1.47174e-07	0.520352	-0.0233618	-0.0957257
Ndp	immunized_water_drinking	4.50711e-07			-0.0229002	-3.93401e-07
Timp1	immunized_water_drinking	4.46092e-06	0.13874	3.07931e-06	0.0968675	4.42697e-07	1.78934	0.135632	0.260244	6.12996e-07	2.31762	0.0099233	-0.0412797
Gpc3	immunized_water_drinking	-7.5831e-06	-0.0838927	6.76964e-07	-0.0570366	-3.48022e-06	-0.425595	0.0514929	-0.0610405	-8.02938e-06	-0.578773	-0.0565089	-0.137444
Tnfsf10	immunized_water_drinking	-4.29513e-06	-2.05896	7.78465e-07	-0.522627	-3.97248e-06		-0.941104	-1.00875	-3.42445e-06	-0.802826	-0.264978	-0.398087
Kcnmb2	immunized_water_drinking	-5.86476e-07	-0.95923	-1.37684e-06	-0.112237	-2.02092e-06		-0.321736	-0.62163	-4.20953e-06	-0.50743	-0.109899	-0.129076
Tlr2	immunized_water_drinking	-2.56012e-06	0.0755036	1.23331e-06	0.00346873	-3.9935e-06	0.0758879	0.0342956	0.00192945	-5.5738e-06	0.712302	0.0133552	0.0673574
Csf1	immunized_water_drinking	-4.17447e-06	-0.214027	-2.51072e-06	-0.0528291	-4.79065e-06	-0.453748	-0.127718	-0.261899	9.9657e-07	-0.454849	-0.173364	-0.13572
Gnai3	immunized_water_drinking	-1.29771e-06	-0.030928	-2.79857e-06	-0.212056	-1.77537e-06	-0.438311	-0.499604	-1.09906	-1.58726e-06	-0.409277	-0.312508	-0.397267
F3	immunized_water_drinking	8.62624e-08	1.70491	-5.74903e-07	-0.00874644	2.6513e-06	1.20993	0.113751	0.148518	2.94882e-06	2.60976	-0.0312495	0.00184239
Sgms2	immunized_water_drinking	8.08961e-06	-0.128276	-3.98568e-06	-0.14735	-4.75923e-06	-0.442092	-0.606927	-0.845747	-3.2303e-06	-0.301138	-0.203465	-0.484744
Tacr3	immunized_water_drinking	-1.97189e-06	-0.0397588	-3.1876e-06	-0.230614	-1.14633e-06	-0.0154212	-0.0783483	-1.37532	1.3492e-06		-0.16096	-0.214837
Nfkb1	immunized_water_drinking	-1.36086e-06	-0.0548842	3.47802e-06	-0.137919	-8.67333e-07	-0.26989	-0.19726	-0.151	-2.13939e-06	-0.0848228	-0.063728	-0.012396
Lyn	immunized_water_drinking	-1.6003e-06	0.0846576	4.70216e-07	0.0062463	9.93903e-06	0.107575	0.00219382	-0.0305654	-2.73404e-07	0.0744956	0.0298158	0.0798132
Ripk2	immunized_water_drinking	-1.23761e-06	-0.200029	1.06567e-06	-0.0251208	-4.49104e-06	-0.199904	-0.0110671	-0.393107	-3.28675e-06	-0.542595	0.0205016	-0.0504209
Abca1	immunized_water_drinking	1.22659e-06	0.00754012	-3.24245e-06	-0.0605814	-5.35844e-06	-0.54952	-0.565722	-1.0644	1.34911e-06	-0.128968	-0.324279	-0.190238
Lpar1	immunized_water_drinking	-7.24934e-06	0.230123	-4.75473e-08	0.072271	5.10188e-06	0.117798	-0.00896386	0.182761	1.19514e-06	0.591651	-0.0548781	0.0383441
Slc31a2	immunized_water_drinking	-5.01912e-06	-0.316869	1.61936e-06	0.0194193	-1.61719e-06	-0.444773	-0.00212821	-0.181775	1.80143e-06	-0.712968	0.0231152	0.0517787
Slc31a1	immunized_water_drinking	-4.28051e-06	-0.0503898	-1.17827e-06	-0.0728012	5.61771e-06	-0.178459	-0.20682	-0.487875	-1.06305e-05	-0.365651	-0.0432828	-0.0776344
Pde4b	immunized_water_drinking	-6.57267e-07	0.20327	-2.79934e-06	-0.1156	-2.72605e-06	-0.403143	-0.29919	-1.07909	-1.08669e-06	0.340386	-0.199024	-0.142078
Csf3r	immunized_water_drinking	6.70167e-07	0.0300671	1.51544e-08	0.026227	7.0654e-07	0.00955856	-0.00582911	0.0767504	1.20877e-06	0.425361	-0.00560339	0.062374
Lck	immunized_water_drinking	-1.0191e-06	0.0235875	2.06709e-06	0.0446601	-1.82946e-06	0.0136713		0.186363	2.00483e-06	0.483414	0.0213452	0.034802
Ptafr	immunized_water_drinking	4.14469e-07	-0.0620829	-1.01679e-06	0.0282574	-3.38068e-06	-0.0246655	-0.0333756	-0.0669902	-1.94763e-07	-0.0896779	-0.0493499	0.00708132
Pdpn	immunized_water_drinking	1.03875e-05	0.415699	4.44576e-06	0.0601856	1.3032e-05	0.449261	0.167879	0.0763645	-7.03965e-06	0.670956	0.018108	0.0209986
Tnfrsf1b	immunized_water_drinking	6.21468e-06	0.94042	1.84326e-06	0.109009	6.53434e-06	0.87042	0.11944	0.352324	3.45588e-06	1.44941	0.0929862	0.271404
Kif1b	immunized_water_drinking	1.95259e-06	-0.113859	-1.02489e-05	-0.230604	-7.16117e-07	-0.536068	-0.922578	-0.896046	1.24321e-05	-0.655783	-0.45823	-0.444372
Sri	immunized_water_drinking	-1.77832e-06	0.243322	-1.6649e-05	0.0439032	3.56998e-06	0.359106	-0.00438375	0.156927	9.55623e-07	0.651565	0.0255555	0.0534407
Pcdh7	immunized_water_drinking	5.9225e-07	-0.0278025	-3.41522e-06	-0.250467	-3.825e-06	-0.384932	-0.350609	-1.5616	6.04718e-07	-0.470537	-0.531794	-0.556597
Tlr1	immunized_water_drinking	2.57039e-06	0.189144	-2.97126e-06	-0.170923	-2.72949e-06	0.0561674	-0.214862	-0.174551	-4.606e-07	0.479838	-0.0247278	0.0173862
Slc4a4	immunized_water_drinking	5.60602e-08	-0.00213438	-4.02901e-06	-0.176103	5.44194e-06	-0.392585	-0.917135	-1.02407	-1.99228e-06	-0.241985	-0.573492	-0.344474
Cxcl5	immunized_water_drinking	1.27323e-06				-2.91105e-07					1.66855
Ereg	immunized_water_drinking	-1.05476e-06	0.0475234	-1.36634e-06	-0.0893462	-1.16732e-06	-0.104425	-0.305816	-1.29032	3.97494e-07	-0.801895	-0.266831	-0.0288281
Cxcl9	immunized_water_drinking	2.31673e-06	-0.0230915	1.87797e-06	0.0460524	4.16452e-07			0.204786	-6.48146e-07	0.00277649	0.0356076	-0.00721108
Cxcl10	immunized_water_drinking	3.42062e-07	0.0187088			1.4307e-06				7.93678e-07
Cxcl11	immunized_water_drinking	1.62934e-06
Cmklr1	immunized_water_drinking	-2.35924e-07	0.0187444	-9.47515e-07	-0.0022169	-1.4109e-06	-0.251461	-0.00790732	-0.256748	-2.78749e-05	-0.00148845	0.00132498	-0.0613147
Atp2a2	immunized_water_drinking	-4.5603e-05	-0.0470145	-3.09823e-05	-0.0551253	-1.65207e-06	-0.236004	-0.476469	-0.763147	3.19113e-06	-0.370956	-0.0862406	-0.123806
P2rx7	immunized_water_drinking	-1.68779e-07	0.00428024	-1.58196e-06	-0.0736007	2.32956e-07	-0.00517548	-0.101515	-0.251538	7.57447e-06	0.243556	-0.0569	-0.0221691
P2rx4	immunized_water_drinking	-5.97569e-09	0.257061	-6.59241e-06	-0.0163093	2.00962e-06	0.221488	-0.0803523	0.0492423	-7.24077e-07	0.678441	-0.0757341	0.0416342
Ccl24	immunized_water_drinking	-1.42421e-07	1.88326			6.22881e-07	0.10957	0.235141	0.583904	-4.5149e-07	3.34204	0.0444434	0.0631605
Serpine1	immunized_water_drinking	1.10948e-06	3.11993	2.40259e-07	0.0607607	1.35785e-06	2.12328	0.0526481	-0.0477493	1.64987e-06	3.12616	-0.0638698	0.0588003
Slc7a1	immunized_water_drinking	2.55239e-08	0.0917618	-4.08238e-06	-0.0718265	2.97339e-06	-0.0123909	-0.558721	-0.488505	-2.1266e-06	0.220919	-0.175706	-0.162464
Met	immunized_water_drinking	5.59156e-07	0.100187	-3.83745e-06	-0.498436	-1.60737e-06	-0.00398734	-0.812332	-0.869021	7.35979e-06	0.162119	-0.296567	-0.489296
Clec5a	immunized_water_drinking	-5.42331e-07	0.0237205			-3.40241e-07				-8.39052e-07	0.0726659
Tacr1	immunized_water_drinking	-5.9904e-07	0.270393	-2.20618e-07	0.0381456	-6.18348e-07	0.504191	-0.0260624	-0.361075	1.72731e-06	0.634283	-0.0447031	-0.0641113
Mxd1	immunized_water_drinking	4.38809e-06	1.0757	2.51385e-05	0.0912727	1.0202e-05	1.0776	0.0803666	0.325984	1.34311e-05	1.37079	0.147096	0.478209
Irak2	immunized_water_drinking	-4.89383e-07	0.21826	2.53413e-07	-0.0752451	1.974e-07	0.171975	0.00774198	0.0410454	4.20564e-07	0.437288	-0.0252725	0.145128
Raf1	immunized_water_drinking	7.17636e-06	-0.0690749	2.38421e-06	0.040113	3.08302e-06	0.059162	-0.0334638	0.193038	-7.64283e-07	-0.0114403	0.0878083	0.10845
C3ar1	immunized_water_drinking	-1.02394e-06	-0.0139904	5.14974e-07	0.0663144	-6.00285e-06	-0.0555566	-0.0788446	-0.334012	-8.76168e-06	-0.281221	0.00751987	-0.00851732
C5ar1	immunized_water_drinking	-4.1884e-07	0.336012	1.40978e-06	0.0924642	-1.79911e-06	0.0498341	0.117135	0.17922	-1.46077e-06	0.767195	0.0953617	0.110289
Ptgir	immunized_water_drinking	9.58903e-08	-0.166343		0.0557335	-2.14442e-06	0.00570217	0.114258	0.0657685	-3.01305e-06	-0.180772	0.0294144	0.0326476
Pvr	immunized_water_drinking	5.89045e-06	1.01889	2.7595e-06	0.132014	3.15076e-06	0.798712	0.059858	0.123866	2.97985e-06	1.41686	0.0808439	0.193021
Plaur	immunized_water_drinking	0.549721	1.97496	1.3607e-06	0.153072	6.96105e-06	2.10993	0.363572	0.979103	8.36651e-06	3.24801	0.16131	0.217006
Axl	immunized_water_drinking	-9.07234e-08	0.0155937	1.60385e-07	-0.0885659	-6.09055e-06	-0.0590344	0.0911245	-0.515944	3.65305e-07	-0.0572656	-0.11884	-0.172852
Ffar2	immunized_water_drinking	1.2506e-06	0.0370822	-2.52014e-06	-0.127759	2.37039e-06	0.338484	-0.0391689	-0.0616941	-4.803e-07	1.28424	-0.0146781	-0.0483269
Hpn	immunized_water_drinking	3.77084e-06	0.0213195	2.80474e-07	0.10262	3.94618e-06	0.638104	0.455888	0.745343	1.70187e-06	0.578063	0.296176	0.252195
Scn1b	immunized_water_drinking	-1.36996e-06	-0.0575096	1.05191e-06	0.0864522	1.46054e-06	0.142676	0.501945	0.634796	-2.25926e-06	0.0521554	0.119439	0.0807784
Emp3	immunized_water_drinking	1.20033e-06	0.140547	3.02095e-06	0.217013	-7.90109e-08	0.832904	1.27762	0.976147	1.8218e-06	0.82727	0.118141	0.108035
Selenos	immunized_water_drinking	4.56636e-06	0.1063	3.69386e-06	0.281664	6.3597e-06	0.269115	0.189564	0.53711	-2.07709e-07	0.395927	0.143015	0.153565
P2ry2	immunized_water_drinking	-5.39151e-07	0.700869	-3.14412e-07	-0.0103848	-2.81701e-06	0.451426	0.060922	0.128511	-1.16229e-06	1.73339	0.0554674	0.0743231
Rhog	immunized_water_drinking	7.04893e-06	0.56366	4.24339e-06	0.594725	1.05659e-05	0.927959	0.861468	1.04459	4.78993e-06	1.12504	0.488745	0.563156
Adm	immunized_water_drinking	5.15524e-06	1.99724	4.54929e-06	0.168373	4.43653e-06	1.73654	0.124178	0.937798	4.8883e-06	2.5729	0.0538442	0.822267
Il4ra	immunized_water_drinking	3.44023e-06	0.196757	-2.34097e-06	0.0579104	-3.04318e-07	0.847134	0.254376	0.72523	-1.76391e-06	1.08753	0.270912	0.509812
Ptpre	immunized_water_drinking	-2.12155e-06	-0.010876	-1.81234e-06	-0.104531	-2.53694e-06	-0.0339286	-0.26542	-0.405831	-5.60933e-07	-0.222714	-0.0727649	-0.0902768
Ifitm1	immunized_water_drinking	6.7479e-06	1.05127	1.51149e-06	0.0973001	2.8027e-06	1.52416	1.17932	0.669307	5.53253e-06	2.51412	0.122674	0.247606
Irf7	immunized_water_drinking	0.698551	0.0927781	-1.68473e-06	0.0985541	3.7787e-06	0.495829	0.116144	0.349805	2.36865e-06	0.243047	0.121949	0.0399256
Vip	immunized_water_drinking	-4.31589e-06	0.0950258	2.39027e-06	0.0882026	-2.75757e-07	-0.0654395	-0.015649	0.135825	-4.73646e-06	0.186026	-0.00848667	0.129057
Icosl	immunized_water_drinking	-4.15061e-06	0.0209823	8.79891e-07	0.0369861	4.65205e-07	-0.14656	0.0283798	0.0756922	-3.21683e-06	-0.0522181	0.0426737	0.0774401
Gna15	immunized_water_drinking	5.02969e-06	-0.0575618	6.00652e-07	-0.0260951	-1.91616e-06	-0.152441	0.0334335	-0.132091	-6.33764e-07	-0.51481	0.0142699	-0.0312992
Atp2b1	immunized_water_drinking	4.00673e-07	0.143097	-7.6384e-06	-0.217692	9.02737e-07	-0.146889	-0.755864	-1.00002	-3.59782e-07	0.159491	-0.290535	-0.445352
Msr1	immunized_water_drinking	4.84149e-06	0.13854	1.39005e-06	0.0375069	-3.40406e-06	-0.120258	-0.114475	-0.0349213	-1.34505e-06	0.624712	0.136922	-0.00775732
Slc7a2	immunized_water_drinking	1.15889e-06	0.0308797	2.14343e-06	-0.0138421	-2.18652e-06	-0.193026	-0.141755	-0.0843703	3.16843e-08	-0.29405	-0.0513561	-0.0774713
Tlr3	immunized_water_drinking	-1.07264e-07	0.0637181	-1.21841e-06	-0.417818	-3.25065e-06	-0.0971696	-0.649334	-0.700635	-2.63785e-06	0.422779	-0.159715	-0.554633
Bst2	immunized_water_drinking	6.65017e-06	0.114103	3.93176e-06	1.08127	-2.39126e-07	0.245248	0.909344	1.47806	-8.01974e-07	0.781628	0.389443	0.3462
Il15	immunized_water_drinking	-2.30006e-06	-0.0794495	6.09841e-08	-0.107997	-7.32316e-07	-0.499504	-0.0495588	-0.234392	2.0128e-05	-1.04912	-0.0798434	-0.0706502
Nod2	immunized_water_drinking	2.51829e-07	1.33025	-8.90779e-07	-0.0872454	1.11291e-06	0.0248655	-0.150513	-0.219733	4.19189e-07	0.320744	-0.0878403	-0.0824883
Ccl22	immunized_water_drinking	1.27327e-06	0.012672	1.43882e-06	0.0472906	2.87533e-06	0.249805	0.0258424		1.54197e-06	0.687196	0.0149518	0.00632236
Cx3cl1	immunized_water_drinking	1.21974e-06	0.0916634	-1.44139e-06	-0.0501374	7.33949e-06	0.114732	0.0343326	0.316102	-1.91872e-06	0.534757	0.0433361	0.119764
Stab1	immunized_water_drinking	-2.58332e-06	-0.00703596	1.53526e-06	0.0373363	-6.53724e-06	-0.0447199	0.222171	0.0483242	9.38067e-07	-0.0958051	0.00190262	0.0784655
Ptger2	immunized_water_drinking	-7.21079e-07	-0.020122	-1.19557e-06	0.00496589	-4.45307e-07	-0.0595011	-0.104863	-0.25121	-9.64209e-07	0.0450167	-0.0263852	-0.0286337
Gch1	immunized_water_drinking	3.43919e-06	0.647667	-1.72981e-07	0.054706	4.49939e-06	0.689088	0.150711	0.21011	5.28048e-06	1.22902	0.0352102	0.245098
Mmp14	immunized_water_drinking	-4.57783e-06	-0.0298918	-8.32461e-07	0.012234	-7.78457e-06	0.164283	0.155448	0.112317	-1.82203e-06	0.44659	-0.0436497	-0.0896682
Gpr183	immunized_water_drinking	1.97475e-06	0.0852754	-2.36736e-07	0.0281654	6.46741e-07	0.213565	0.0230213		-6.68579e-07	0.691216	0.0101003	0.0414107
Icam1	immunized_water_drinking	7.7725e-07	-0.00600646	1.54794e-06	0.0644799	-5.76742e-06	0.0697477	0.141538	0.348093	-1.59174e-06	0.544937	0.0528861	0.244908
Ldlr	immunized_water_drinking	-3.40944e-06	0.347636	-2.17083e-05	-0.214004	-4.85187e-06	0.199389	-0.278614	-0.0405173	-2.53073e-06	0.721006	-0.187855	0.0280185
Il10ra	immunized_water_drinking	1.04563e-06	0.185204	-8.77519e-07	-0.00940106	-1.11038e-06	0.448351	-0.00803432	-0.250123	9.07429e-08	1.2347	-0.00315514	-0.0954564
Il18	immunized_water_drinking	-4.93226e-06	0.134605	1.15462e-06	0.118387	9.83058e-06	0.154068	0.160623	0.0633668	-8.40572e-06	0.0408533	0.0550852	0.0566045
Aqp9	immunized_water_drinking	6.05972e-07	0.0444683	-6.53537e-07	-0.0563285	-1.79356e-06	-0.420105	-0.0730554	-0.873291	-5.71568e-07	-0.724057	-0.0905613	-0.070682
Tpbg	immunized_water_drinking	2.52274e-07	0.0752599	8.86682e-07	-0.0200731	-4.89154e-07	0.122122	0.0300124	-0.227303	2.59996e-06	-0.103505	0.0727721	0.0485034
Chst2	immunized_water_drinking	3.39513e-07	0.084234	-3.64749e-07	0.0463006	-3.94933e-07	-0.0622644	0.156513	0.281157	-2.95472e-07	-0.0110305	0.042255	0.0888718
Atp2c1	immunized_water_drinking	2.03419e-06	0.103823	-2.80618e-06	-0.249556	1.33852e-06	-0.0671458	-0.471959	-0.76103	2.29985e-06	-0.213389	-0.174365	-0.307244
Ccrl2	immunized_water_drinking	7.643e-07	0.792054	-1.78148e-06	0.0444616	1.40317e-06	0.0894187	-0.0146614	-0.159466	4.46165e-07	0.154059	-0.0167384	-0.00563827
Cxcr6	immunized_water_drinking	7.19981e-08	-0.00253573			-2.91836e-07				-1.09992e-06	-0.0406647
Lif	immunized_water_drinking	1.23694e-06	0.158658		-0.0472213	5.47652e-07		-0.0544799	0.100887	1.46573e-06	1.98497	-0.0210668	-0.00849753
Lcp2	immunized_water_drinking	2.44559e-06	1.36571	-7.94378e-07	-0.0262723	2.75204e-06	0.300089	0.0761083	-0.13291	6.22057e-07	2.29659	-0.0112532	0.00617884
Irf1	immunized_water_drinking	4.194e-06	0.259164	-2.51413e-06	0.0795109	7.60093e-06	0.542583	-0.00579154	0.671317	-3.21916e-07	1.08032	0.0629113	0.256615
Adora2b	immunized_water_drinking	8.25318e-08	1.00263	6.32648e-07	0.046504	-1.09097e-06	0.227616	0.0466921	0.219694	-1.83446e-07	1.77641	-0.0104529	0.0464484
Pik3r5	immunized_water_drinking	6.09261e-06	0.424558	4.89306e-07	0.041259	1.06059e-06	0.410339	-0.0754388	0.286042	1.8377e-06	1.89084	0.0208558	0.124498
Scarf1	immunized_water_drinking	2.06042e-06	-0.0824429	1.78407e-06	0.0589617	2.60354e-06	-0.0359857	0.747553	1.01993	3.34451e-06	0.238537	0.158529	0.297776
Ccl2	immunized_water_drinking	2.97954e-06	2.70272			4.72349e-08	0.471075			2.60615e-08	3.05428
Ccl7	immunized_water_drinking	9.47656e-07	3.37608	5.59773e-07	0.0762548	3.31255e-07		0.06301	0.489921	-1.00438e-06	3.70913		0.170646
Ccl5	immunized_water_drinking	5.3346e-07		6.43924e-07		8.02535e-07		0.22642	0.316459	8.31808e-07
Ccr7	immunized_water_drinking	1.49385e-06	0.00728718	-2.0488e-07		-4.88945e-07		0.0277176	0.224997	4.76819e-07
Itgb3	immunized_water_drinking	-6.50267e-07	0.00582794	-2.93588e-07	0.00291571	-1.90061e-06	-0.140378	0.0115094	-0.0246305	-6.42051e-07	0.128302	-0.0941419	-0.0581345
Kcnj2	immunized_water_drinking	-2.33584e-06	0.00462552	-2.89972e-06	-0.0772723	2.49841e-06	-0.252081	-0.229702	-0.463321	-1.14561e-06	0.0234167	-0.0691317	-0.167988
Sphk1	immunized_water_drinking	3.3661e-06	2.02437	5.60827e-07	0.139577	2.12413e-06	1.81584	0.289728	1.66254	8.97074e-08	2.56162	0.0302259	0.513793
Klf6	immunized_water_drinking	-2.74031e-06	1.67241	-1.64415e-06	0.0326055	1.15516e-06	0.740346	-0.071519	-0.115619	5.96087e-06	1.3029	-0.0110678	0.117366
Inhba	immunized_water_drinking	1.88003e-07	0.00862976	-1.42795e-06	-0.112195	-2.41475e-06	-0.0364528			-1.50315e-06	1.20607	-0.0761645	-0.12697
Edn1	immunized_water_drinking	-3.38501e-06	-0.770096	-1.58611e-06	-0.248946	4.96064e-07	-0.265831	-0.105526	-0.0393079	-2.08723e-06	-0.911441	-0.0653223	-0.0400818
Rnf144b	immunized_water_drinking	-3.47448e-06	-0.0479541	-4.57552e-06	-0.177554	-4.33739e-06	-0.342976	-0.216984	-0.649612	-3.71892e-06	-0.327246	-0.181599	-0.262626
Sema4d	immunized_water_drinking	3.08671e-07	0.0440388	-2.51561e-06	-0.100659	-2.11945e-06	0.152409	-0.137959	-0.249101	2.85463e-06	0.280279	-0.00434776	-0.0501852
Nampt	immunized_water_drinking	5.64523e-07	0.0517731	-3.06288e-06	-0.142138	-1.6537e-06	-0.17111	-0.576062	-0.855957	-2.04342e-06	-0.0703468	-0.312768	-0.295028
Ahr	immunized_water_drinking	-9.20119e-07	0.0331347	-3.65386e-06	-0.182545	-9.74397e-07	-0.296926	-0.539011	-1.00979	-2.30724e-07	0.00780574	-0.209263	-0.199849
Nfkbia	immunized_water_drinking	1.53618e-07	1.30573	4.24561e-06	0.723314	2.66507e-06	0.930536	0.527594	0.786692	8.36574e-06	1.33792	0.392061	0.696475
Hif1a	immunized_water_drinking	1.48986e-07	0.268247	-2.1771e-06	-0.0851062	-2.6259e-07	-0.0173817	-0.499467	-0.652399	-1.47286e-07	0.711323	-0.17769	-0.254526
Psen1	immunized_water_drinking	-1.16783e-06	-0.00921079	-1.74518e-05	-0.0690545	2.74839e-06	0.0394154	-0.13116	-0.186311	1.64401e-06	-0.0378707	-0.0508963	-0.0252375
Bdkrb1	immunized_water_drinking	2.38351e-07	1.14143	-7.98822e-07		1.66148e-07	0.814802	0.063065	0.171653	-2.08996e-07	1.7445	-0.00512993	-0.00951658
Gpr132	immunized_water_drinking	-7.35247e-08	0.306097	9.37379e-07	0.0429021	-2.21427e-07	-0.0414616	-0.00402956	0.177347	5.35821e-08	0.336341	0.0434665	0.0553886
Itgb8	immunized_water_drinking	2.14458e-07	0.227314			-1.00065e-06	-0.0965031	-0.535384		-1.71778e-07	0.119596		-1.74092
Ptger4	immunized_water_drinking	5.88211e-06	1.65107	-1.16673e-06	0.0136014	2.98379e-06	1.42161	-0.0315852	0.0974676	3.25104e-06	2.4787	-0.0497094	0.019973
Osmr	immunized_water_drinking	8.78097e-07	0.0456354	-1.42489e-07	-0.259406	-2.33782e-06	0.0753994	-0.362991	-0.365412	-7.43175e-07	0.657879	-0.218828	-0.211581
Il7r	immunized_water_drinking	1.02441e-06	-0.0282198		0.0474869	-3.0086e-06	-0.0457779	-0.00321319		-1.69237e-06	0.243797		-0.0465049
Has2	immunized_water_drinking	7.68976e-07	2.22316		0.0318145	3.42519e-07		0.00750901	0.184559	9.04857e-07	2.58199	-0.015909	0.00860557
Myc	immunized_water_drinking	-1.06385e-05	0.863381	1.16916e-06	0.180241	3.75244e-06	0.971397	0.224165	0.814595	1.92427e-06	0.935774	0.247934	0.563255
Ly6e	immunized_water_drinking	3.15053e-06	0.25152	2.9117e-06	0.0873513	-1.82478e-06	0.243732	0.237126	0.102737	4.43953e-07	0.0965432	0.0218319	-0.044904
Il2rb	immunized_water_drinking	1.35564e-06	0.0307448	1.02044e-06	0.033943	1.05715e-06	-0.0221618	0.108951	0.269566	-9.37801e-07	-0.0372473	0.0191795	0.0727879
Slc11a2	immunized_water_drinking	8.61548e-07	-0.00732437	3.4529e-06	-0.00205647	-1.34221e-06	0.046705	-0.0141439	-0.116894	-4.17604e-06	-0.00972369	-0.0130109	-0.0273825
Acvr1b	immunized_water_drinking	-1.66286e-06	-0.0486297	-4.58072e-06	-0.117728	1.15755e-06	-0.294781	-0.208583	-0.197079	5.17287e-06	-0.149948	-0.0662933	-0.0564359
Itga5	immunized_water_drinking	1.02071e-05	1.22452	5.66904e-06	-0.0225194	-1.88354e-07	1.41273	-0.0130739	-0.0494266	6.00085e-06	1.65107	-0.0610866	-0.00400375
Rtp4	immunized_water_drinking	8.29558e-06	0.222896	4.94647e-07	0.0631496	1.90883e-06	0.253401	-0.028603	-0.134208	4.76266e-06	0.483454	-0.0437845	-0.106356
Dcbld2	immunized_water_drinking	3.40178e-07	-0.0269646	2.64577e-07	-0.0533965	-2.29236e-05	-0.213588	-0.325803	-0.377792	-7.27388e-06	-0.365722	-0.0229961	-0.0123648
Ifnar1	immunized_water_drinking	1.10207e-06	-0.0999087	-2.41698e-06	-0.100715	-5.73588e-07	-0.227448	-0.118661	-0.107727	1.87426e-05	-0.202896	-0.0464182	-0.0298076
Ifngr2	immunized_water_drinking	1.8829e-05	0.8002	3.58076e-06	0.143508	3.80767e-06	1.04319	0.224895	0.713955	2.2189e-06	1.60357	0.223636	0.417027
Cdkn1a	immunized_water_drinking	-2.65986e-05	0.523012	2.80351e-06	0.126616	1.5527e-06	0.547188	0.327782	0.358484	-2.10949e-05	0.726486	0.058569	0.193213
Tapbp	immunized_water_drinking	-1.92924e-05	0.231173	-3.85287e-06	0.204227	2.84679e-06	0.50892	0.457031	0.681689	2.44129e-07	0.620815	0.298081	0.343861
Gabbr1	immunized_water_drinking	-4.66063e-07	-0.0592485	1.05734e-06	-0.0241078	3.52088e-07	-0.510615	-0.181269	0.128188	3.64697e-06	-0.0909077	0.012896	0.0780079
Ebi3	immunized_water_drinking	-7.41537e-07	0.0287349	6.94752e-07	0.0562812	4.63358e-07	-0.00560679	0.148328	0.193565	6.89211e-07	1.03221	0.0299769	0.0426563
Tnfsf9	immunized_water_drinking	1.00457e-06	0.159186	1.84809e-06	0.10973	1.19531e-06	1.26658	0.141691	0.364112	4.61407e-08	3.47662	0.0379085	0.159046
Adgre1	immunized_water_drinking	-1.99109e-06	0.100548	1.48112e-06	0.0137496	-6.45892e-06	-0.077751	0.145086	-0.0825176	-3.01125e-06	0.0631915	0.0555463	-0.0196954
Eif2ak2	immunized_water_drinking	2.11418e-06	0.00813689	-3.66156e-06	-0.182077	2.47186e-06	-0.0593794	-0.596894	-0.554187	-5.34912e-05	0.0356685	-0.317093	-0.39421
Hbegf	immunized_water_drinking	4.23129e-06	2.45838	3.3497e-06	0.0847815	-1.59791e-06	1.66284	0.0586917	0.298508	7.07763e-06	2.82468	0.180893	0.239686
Cd14	immunized_water_drinking	-1.50527e-06	0.973723	1.62784e-06	0.0952319	-7.15904e-06	0.0320622	0.237682	0.181582	-3.44782e-06	0.616585	0.19519	0.135542
Rela	immunized_water_drinking	2.00522e-06	0.199297	2.20727e-06	0.142641	1.92476e-06	0.373788	0.527806	0.699437	5.63813e-07	0.45375	0.243199	0.391272
Tnfaip6	immunized_water_drinking		2.61171								3.70424	0.0166249	0.0771272
Olr1	immunized_water_drinking		0.0515034									0.0407766
Nlrp3	immunized_water_drinking		1.23925			2.10258e-07
Il18rap	immunized_water_drinking			-3.15989e-07						7.21005e-07
Ccl20	immunized_water_drinking					1.77252e-06
Tnfsf15	immunized_water_drinking					8.45549e-07						-0.00158373

## Sheet: intestine Hallmark Inflammatory
mgi_symbol	reference_sample	immunized_day7_Cpa3+/+_2-bottle_test	immunized_day7_Cpa3+/+_oral_gavage	immunized_day7_Cpa3Cre/+_2-bottle_test	immunized_day7_Cpa3Cre/+_oral_gavage	immunized_day11_Cpa3+/+_2-bottle_test	immunized_day11_Cpa3+/+_oral_gavage	immunized_day11_Cpa3Cre/+_2-bottle_test	immunized_day11_Cpa3Cre/+_oral_gavage	immunized_day16_Cpa3+/+_2-bottle_test	immunized_day16_Cpa3+/+_oral_gavage	immunized_day16_Cpa3Cre/+_2-bottle_test	immunized_day16_Cpa3Cre/+_oral_gavage
Oprk1	immunized_water_drinking	0.0033634	-0.0151049
Il1r1	immunized_water_drinking	-0.437566	0.25452	-0.69439	0.0777532	-0.350542	-0.0537947	-0.549315	-0.311414	-0.362336	0.179273	-0.0299185	-0.100346
Il18r1	immunized_water_drinking	-0.269061	-0.229949	-0.72528	-0.0299285	-0.178679	-0.904605	-0.275294	-0.441166	-0.668102	-0.329365	-0.0183887	-0.218391
Il18rap	immunized_water_drinking	-0.0176215	-0.0634297	-0.112831	-0.0261332	-0.0268755	-0.010274	-0.108048	-0.154825	-0.329015	0.0165977	-0.0142003	-0.0518819
Fzd5	immunized_water_drinking	-0.0382803	-0.335605	-0.539974	-0.0816387	0.105317	-0.202584	-0.353738	-0.487762	-0.0174037	-0.487155	-0.0386605	-0.228499
Ccl20	immunized_water_drinking	0.0372727	0.0722612	-0.107353	-0.00990236	0.139402	2.15338	-0.0654539	-0.0361809	0.088639	0.156321	-0.0146986	-0.104426
Nmur1	immunized_water_drinking	-0.0374265	-0.334295	-0.274574	0.0328985	-0.104868	-0.497183	-0.0414656	-0.217677	-0.19768	-0.315991	0.0217107	-0.00410192
Cd55b	immunized_water_drinking	0.00572517	0.0654019	-0.0575025	-0.0326831	0.0460823	0.049725	-0.021574	-0.151646		0.0926855	-0.00696126	-0.0972265
Cd55	immunized_water_drinking	1.11168	2.03529	0.134235	0.536216	1.05794	1.66698	0.0828363	1.58794	0.831781	1.53902	0.609178	1.15316
Btg2	immunized_water_drinking	0.0119363	1.34916	-0.239147	-0.0102261	0.130016	0.866157	-0.0547269	0.0485481	0.0866804	0.526579	-0.0199096	-0.00128515
Rgs1	immunized_water_drinking	-0.0902435	1.55059	-0.0881756	0.0952335	-0.16606	0.372287	-0.177972	0.194846	-0.21204	0.284408	-0.0147364	0.0913241
Rgs16	immunized_water_drinking	-0.0383359	2.68017	-0.0536477	0.0358236	-0.0637911	1.10278	-0.0674705	0.323375	-0.0467786	1.79701	-0.022089	0.193917
Sell	immunized_water_drinking	-0.542607	0.00476332	-0.179933	0.0277447	-0.203589	0.055762	-0.123205	0.0887276	-0.195469	-0.00175873	0.0238143	0.0218646
Cd48	immunized_water_drinking	-0.0751707	0.0370982	-0.0413203	0.0350775	-0.125645	-0.00702814	-0.0945044	-0.0324804	-0.117717	0.0319283	0.017296	0.150173
Il15ra	immunized_water_drinking	0.0526226	0.0205978	0.222682	0.106325	0.0747394	-0.0172961	0.194846	0.332975	0.225428	0.0414992	0.0595441	0.204474
Abi1	immunized_water_drinking	0.0202933	-0.0163241	-0.423925	0.0023762	0.181834	-0.0828624	-0.0887208	0.0476912	0.138153	-0.00732639	0.0659171	-0.0595232
Acvr2a	immunized_water_drinking	0.0588432	-0.125535	-0.328315	0.0439086	0.280636	-0.135465	-0.0196845	0.0777353	0.273614	-0.171447	0.168082	0.0242266
Nmi	immunized_water_drinking	0.30607	0.41967	0.490292	0.1583	0.79545	0.46832	0.430341	1.08151	0.838506	0.306498	0.0617812	0.752555
Tnfaip6	immunized_water_drinking	-0.0565438	0.19336	-0.204933	-0.00486072	-0.108749	0.0677722	-0.116286	-0.101365	-0.132087	-0.00570962	-0.0174502	0.0597783
Calcrl	immunized_water_drinking	-0.256031	-0.261416	-0.51836	0.000319479	-0.492717	-0.22449	-0.810199	-0.967742	-0.583685	0.00836881	-0.165987	-0.693784
Aplnr	immunized_water_drinking	-0.0928107	-2.00158	-0.203977	-0.0656591	-0.53232	-1.73706	-0.34947	-1.03088	-0.623325	-1.30007	-0.092277	-0.755476
Cd82	immunized_water_drinking	0.347416	0.259714	0.237879	0.145607	0.643884	0.273785	0.529463	0.94584	0.752461	0.185458	0.183095	0.600384
Slc1a2	immunized_water_drinking	-0.0161418	-0.0821784	0.0157549	-0.111838	-0.13192	-0.03755	-0.101064	-0.666603	-0.385514	-0.260543	0.0581612	-0.144855
Rasgrp1	immunized_water_drinking	-0.0489132	-0.35216	-0.366044	-0.0487516	-0.0823086	-0.766909	-0.18143	-0.262253	-0.308658	-0.809171	-0.0193664	-0.245641
Slc28a2	immunized_water_drinking	0.0528347	0.0806803	-0.0203597	0.0138848	0.235822	0.373834	0.0219063	0.370715	2.21216	0.0673686	0.0184321	0.0867568
Slc28a2b	immunized_water_drinking	0.0467211	0.0767677	0.116766	0.0223413	0.165737	0.24115	0.0517028	2.79211	2.4544	0.0942863	0.0202636	0.200886
Il1a	immunized_water_drinking	-0.0711862	0.0718719	-0.0292213	0.0599215	-0.596049	-0.0252981	-0.048713	0.0566838	-0.38514	0.0684243	-0.0643832	0.170153
Il1b	immunized_water_drinking	-0.00619187	1.59542	0.0792262	0.794526	-0.0945834	1.48251	-0.184507	0.530077	-0.149161	1.09587	-0.0809603	0.78209
Cd40	immunized_water_drinking	0.020372	0.401725	0.0184584	0.089964	0.00969468	0.754768	-0.0484398	0.598291	-0.00932339	0.461393	0.00660255	0.822285
Adrm1	immunized_water_drinking	0.00488449	0.192572	0.273476	0.0146661	0.0956806	0.206817	0.133289	0.287933	0.144259	0.221045	-0.0917819	0.224995
Cybb	immunized_water_drinking	-0.634882	-0.200855	-0.433179	0.0126835	-0.382693	-0.520732	-0.0915298	-0.347041	-0.493065	-0.35295	-0.0131086	-0.161586
Timp1	immunized_water_drinking	-0.0283003	2.19466	-0.0207199	0.0178049	-0.0706158	0.326696	-0.111064	-0.224289	-0.114395	2.06887	0.133009	0.0367407
Gpc3	immunized_water_drinking	-0.0537399	-0.0318128	0.0283188	0.0252488	0.109672	-0.38756	0.0141622	0.0990079	-0.0946777	-0.124487	-0.0171914	0.0585205
Tnfsf10	immunized_water_drinking	0.0533776	-0.919179	-1.13857	-0.0400337	0.157125	-0.752372	-0.0129574	-0.264414	0.255325	-1.1754	0.4774	-0.0940421
Kcnmb2	immunized_water_drinking	-0.0158741	-0.030359						-0.0124373	0.032794
Tlr2	immunized_water_drinking	-0.0103715	0.0347097	0.00674	0.110457	-0.0410165	-0.0959128	-0.0107252	-0.132577	-0.125205	0.0218567	0.0287195	-0.00720719
Csf1	immunized_water_drinking	-0.536425	-0.0207898	-0.347419	0.0524935	-0.565997	-0.180599	-0.476592	-0.288109	-0.852017	-0.0359045	-0.00697414	-0.0194927
Gnai3	immunized_water_drinking	0.0266074	0.13233	-0.293	-0.023577	0.254222	0.104275	-0.0584026	0.249583	0.248643	0.193923	0.00110254	-0.00624268
F3	immunized_water_drinking	-0.0278389	-0.0257556	-0.280561	-0.0117029	-0.0483251	-0.0538441	-0.0562727	-0.0918592	-0.0543852	-0.0263697	-0.0212466	-0.102594
Sgms2	immunized_water_drinking	0.0488788	-0.0966306	-0.133648	0.051475	0.239838	-0.248521	0.0701403	0.240728	0.294588	-0.198525	0.49046	0.0867491
Tacr3	immunized_water_drinking	-0.0198136	-0.0660434		-0.0049835	-0.120634		-0.0348532	-0.081379			-0.00180581	-0.103502
Nfkb1	immunized_water_drinking	-0.0297071	0.10243	-0.651024	-0.0199467	0.0511187	-0.134987	-0.205918	-0.0885083	-0.00315566	-0.0297108	0.0145444	-0.092816
Lyn	immunized_water_drinking	0.0803262	0.192678	-0.201186	0.0677616	0.244127	0.0991115	0.0255882	0.237547	0.255989	0.0405292	0.0448594	0.130034
Ripk2	immunized_water_drinking	0.0115807	0.235555	-0.248108	-0.00607696	-0.051826	0.260914	-0.182491	-0.063432	0.032215	0.202061	-0.0507361	-0.0149675
Abca1	immunized_water_drinking	-0.00864884	0.245783	0.043019	0.193748	0.368885	-0.0977264	0.0272899	0.562203	0.161218	0.31562	0.34347	0.601137
Lpar1	immunized_water_drinking	0.14639	0.106303	0.0683038	0.0623277	0.460866	0.0703251	0.146005	0.308434	0.505154	0.0213247	0.108643	0.23273
Slc31a2	immunized_water_drinking	-0.0382473	-0.215414	-0.204536	-0.00193307	-0.103296	-0.582407	-0.0357777	-0.230025	-0.217531	-0.0887063	-0.0261013	0.119451
Slc31a1	immunized_water_drinking	0.179963	0.188747	-0.00537473	0.139893	0.651971	0.0974392	0.422713	0.789059	0.594615	0.114606	0.368752	0.397959
Tnfsf15	immunized_water_drinking	0.00151878	0.173304	-0.0807135	0.0306028	0.154584	0.618814	0.0063165	-0.106756	0.0512265	0.0822986	0.00969129	0.118935
Pde4b	immunized_water_drinking	-0.414849	0.751801	-1.09208	-0.00963297	-0.732878	-0.0057977	-1.05917	-0.565509	-0.771513	0.0818446	-0.0591409	-0.216031
Csf3r	immunized_water_drinking	-0.0953182	-0.0509799	-0.445279	0.065682	-0.249914	-0.263012	-0.240062	-0.0986357	-0.768932	-0.0695667	0.0282	0.0323656
Lck	immunized_water_drinking	-0.0397083	-0.0299886	0.227578	0.0381187	-0.0626677	-0.234014	-0.00806564	0.538596	0.0260828	-0.104248	0.0935091	0.26707
Ptafr	immunized_water_drinking	0.0647129	0.0641947	0.0406236	0.142816	0.13174	0.311071	-0.06628	0.401705	0.265681	0.288269	0.076197	0.421052
Pdpn	immunized_water_drinking	-0.311245	0.464269	-0.080636	0.0572165	-0.0846655	0.19431	-0.177107	-0.0677173	-0.339017	0.276755	0.0160896	0.162529
Tnfrsf1b	immunized_water_drinking	-0.154276	0.266106	-0.133661	0.0239639	-0.27542	0.163107	-0.220816	-0.271554	-0.621778	0.104006	-0.0118633	-0.0342188
Kif1b	immunized_water_drinking	0.02967	-0.0937589	-0.568662	0.03354	0.346877	-0.336441	-0.0267109	-0.0071847	0.267073	-0.597607	0.23766	0.000664368
Tnfrsf9	immunized_water_drinking	0.00485935	1.54578	0.0653299	0.0197017	-0.0224525	0.294385	-0.0158841	0.502438	0.0309046	1.48507	0.0429574	0.220559
Sri	immunized_water_drinking	0.0401451	0.279023	0.237096	-0.00455602	0.0849249	0.304083	0.0990889	0.415212	0.140833	0.348388	-0.0636482	0.20458
Pcdh7	immunized_water_drinking	-0.164511	-0.104709	-0.35172	-0.0151415	-0.14653	-0.66964	-0.254117	-0.60623	-0.529525	-0.216475	0.0118678	-0.221837
Tlr1	immunized_water_drinking	0.0422848	-0.0633652	-0.222865	-0.346439	-0.161553	-0.255333	-0.329075	-0.702431	-0.206789	0.0140722	-0.0400344	-0.31439
Slc4a4	immunized_water_drinking	0.0538589	0.00928411	-0.700793	0.0361502	0.311429	-0.167513	-0.0550806	0.0339041	0.259058	-0.386408	0.33947	0.0196382
Cxcl5	immunized_water_drinking	0.00460329	3.08858	0.210154	2.01402	-0.0577774	3.20181	0.011477	1.79641	-0.0171608	2.19357	0.0193071	2.72721
Ereg	immunized_water_drinking	-0.0470014	0.0701666	-1.03588	-0.0140299	-0.0819584	-0.0223455	-0.103505	-0.256702	-0.0848875	-0.0138038	-0.0250114	-0.164026
Cxcl9	immunized_water_drinking	-0.0804544	-0.0589759	-0.416408	0.0873155	-0.149056	-0.0771105	-0.378829	0.0988914	-0.32786	-0.144306	-0.0373576	0.371309
Cxcl10	immunized_water_drinking	-0.0174552	1.06389	-0.0490249	1.65752	-0.0112093	1.68345	-0.214343	0.629675	-0.0678143	0.469104	-0.0633689	1.71372
Cxcl11	immunized_water_drinking	0.0514332	0.720834	-0.0417922	0.0491695	0.244625	0.570666	-0.052142	0.674568	0.43576	0.0616638	0.0230237	0.325359
Cmklr1	immunized_water_drinking	-0.178013	-0.234992	-0.430691	-0.0181261	-0.158462	-0.772089	-0.65146	-0.931623	-0.492538	-0.108693	-0.0163006	-0.253522
Atp2a2	immunized_water_drinking	-0.155369	-0.0371961	-0.651182	-0.0214696	-0.116969	-0.265173	-0.193156	-0.275052	-0.173209	-0.277623	0.00165321	-0.223758
P2rx7	immunized_water_drinking	0.0128417	0.109503	-0.263063	-0.0244485	-0.0949111	0.0784692	-0.476223	-0.612113	-0.177027	0.184827	-0.0624986	-0.194581
P2rx4	immunized_water_drinking	0.153097	0.294382	0.251044	0.26917	0.388821	0.166629	0.211529	0.706878	0.369471	0.297533	0.0889873	0.481476
Ccl24	immunized_water_drinking	0.0413856	1.43467	0.775017	0.677796	0.926801	1.63927	0.250446	1.35095	0.593075	1.68476	0.0350524	1.66487
Serpine1	immunized_water_drinking	-0.0560039	0.155917	-0.134816	0.0632467	-0.10181	0.396039	-0.164145	-0.157545	-0.210945	0.22869	-0.015709	0.1019
Slc7a1	immunized_water_drinking	-0.130659	0.0524909	-0.362239	-0.323019	-0.393993	-0.02413	-0.557146	-0.604965	-0.286148	-0.0428303	-0.166993	-0.550957
Met	immunized_water_drinking	-0.0154489	-0.0735554	-0.590079	-0.0746248	-0.00732123	-0.226441	-0.148109	-0.246704	-0.00628207	-0.193989	-0.00517238	-0.260525
Clec5a	immunized_water_drinking	-0.0347527	0.052994	-0.200929	-0.00115603	-0.0663848	0.0515567	-0.145532	-0.580554	-0.141257	0.00201878	-0.0330919	-0.18964
Tacr1	immunized_water_drinking	-0.0441723	0.0870271	0.0319264	0.0349622	-0.208107	-0.183155	-0.0358864	-0.316514	-0.50206	0.0608392	-0.0626026	-0.0320053
Mxd1	immunized_water_drinking	0.895168	1.41691	0.170065	1.07163	1.57776	1.31084	0.0837122	1.7558	1.71811	0.860846	0.208337	1.27329
Irak2	immunized_water_drinking	0.184129	0.136247	0.0331969	0.100617	0.629329	0.209383	0.195246	0.645557	0.709032	0.0956289	0.0643074	0.259526
Hrh1	immunized_water_drinking	-0.0392407	0.0787556	-0.00926512	0.0171162	-0.0790397	0.0456721	-0.0721246	0.0773812	-0.171491	0.0360196	0.0114965	0.0987567
Raf1	immunized_water_drinking	0.0343957	-0.0572683	-0.00217115	-0.0241909	0.0746687	-0.0219819	0.0294505	-0.0256803	0.076497	-0.0883954	0.0104028	-0.0163966
C3ar1	immunized_water_drinking	-0.0888042	0.128711	-0.282458	0.103912	-0.136877	0.228464	-0.279207	-0.0890783	-0.434789	0.245435	0.027276	0.188724
Cd69	immunized_water_drinking	0.0155776	3.17793	0.26053	1.07285	-0.0363349	1.86448	-4.03812e-05	1.77409	0.0748901	1.13825	0.035598	1.5336
C5ar1	immunized_water_drinking	-0.150336	0.525384	0.161091	0.25295	-0.265694	0.398123	-0.0689018	0.594886	-0.351369	0.438356	-0.000358949	0.569545
Ptgir	immunized_water_drinking	-0.0012504	0.0904623	-0.0323877	0.0362359	-0.0451491	0.025552	0.0173332	0.00362763	-0.171776	0.208428	0.0286953	0.0841341
Pvr	immunized_water_drinking	-0.0295669	0.983329	-0.0556319	0.0186897	0.147437	0.649687	-0.216175	0.173341	0.0781544	0.481585	-0.0362449	0.125027
Plaur	immunized_water_drinking	-0.0273348	0.111686	-0.0570685	0.0310186	-0.0547364	0.0901663	-0.128813	-0.207765	-0.0553364	0.0653968	-0.017051	0.0908205
Axl	immunized_water_drinking	-0.434497	-0.032453	-0.437424	0.0163598	-0.461212	-0.426449	-0.384845	-0.668627	-0.660552	0.0109316	-0.0354951	-0.183457
Ffar2	immunized_water_drinking	-0.0855787	0.0112183	0.0515406	0.0562144	-0.248881	0.189117	-0.0275226	0.296647	-0.10241	0.0910984	-0.069761	0.145009
Hpn	immunized_water_drinking	-0.0351985	0.067384	-0.0243275	-0.014809	-0.0315959	0.0482621	-0.0744512	-0.245823	-0.114219	0.121867	-0.0736934	-0.0771165
Scn1b	immunized_water_drinking	-0.128912	-0.220813	0.190432	-0.0335241	-0.229823	0.0242247	-0.0582879	-0.308969	-0.624566	0.00620918	-0.0931226	0.0902051
Emp3	immunized_water_drinking	-0.0405639	0.203249	0.598296	0.0753602	-0.321518	0.204589	-0.0391808	-0.0448029	0.0125751	0.466246	0.0154013	0.204537
Selenos	immunized_water_drinking	0.0145648	0.144029	0.422402	0.0814146	0.248772	0.395483	0.245409	0.705897	0.24218	0.274144	-0.0344208	0.356715
P2ry2	immunized_water_drinking	0.0664167	1.39514	-0.0142412	0.670416	1.09757	0.778641	0.0692852	1.05791	0.856631	1.41917	0.0345109	0.991035
Rhog	immunized_water_drinking	0.0582828	0.3457	0.562281	0.187135	0.176913	0.605439	0.343281	0.753752	0.223404	0.314463	0.0228408	0.74755
Adm	immunized_water_drinking	0.000861546	2.21688	0.172334	0.0182838	-0.0145058	0.45199	-0.017065	0.484139	0.0643311	1.37678	0.0162763	0.180342
Il4ra	immunized_water_drinking	-0.112442	0.942474	-0.183313	0.125488	-0.067868	0.377611	-0.107847	0.31038	-0.280492	0.522908	0.0405884	0.237886
Ptpre	immunized_water_drinking	0.034182	0.0704101	-0.1426	0.124844	0.372529	-0.0243101	0.0058599	0.557127	0.532139	-0.121611	0.0843693	0.189771
Ifitm1	immunized_water_drinking	0.119742	1.64705	0.607217	0.0498457	-0.0833615	1.85164	-0.00305898	0.209802	-0.0759438	1.59059	-0.0675515	0.300263
Irf7	immunized_water_drinking	0.509589	0.707956	0.252232	0.0886149	0.946339	0.225575	0.178553	0.820247	0.931492	0.0700295	0.0787806	0.462106
Vip	immunized_water_drinking	-0.0184228	0.0332237	0.116097	0.00273395	0.0558074	-0.169692	0.00884263	-0.016869	-0.0957869	-0.0117309	0.0155487	0.0423334
Ros1	immunized_water_drinking	-0.0857648	-0.532511	-0.783243	-0.106352	-0.15288	-0.794968	-0.00605104	-0.283453	-0.640824	-0.860361	0.0515739	-1.13922
Icosl	immunized_water_drinking	-0.344574	0.248413	-0.23452	0.0482568	-0.291635	-0.0456887	-0.21491	0.232201	-0.15688	0.0522158	0.0322216	0.171288
Gna15	immunized_water_drinking	0.000891457	0.0135877	-0.085808	0.00618319	-0.0577922	0.117555	-0.0492572	-0.199512	-0.00557094	-0.0846292	-0.014137	-0.0854998
Atp2b1	immunized_water_drinking	0.0736031	0.119614	-0.315961	0.0319355	0.243697	-0.0988351	-0.0146702	0.213183	0.0829923	-0.135503	0.123312	-0.0364216
Msr1	immunized_water_drinking	-0.0854639	0.208177	-0.23766	0.0818871	-0.199566	0.305017	-0.503275	-0.1049	-0.383639	0.545131	-0.00890491	0.134318
Slc7a2	immunized_water_drinking	-0.0357352	-0.0488566	-0.328274	0.0317773	-0.176937	-0.270052	-0.0467809	-0.138647	-0.131742	-0.00825227	0.0906089	-0.14673
Tlr3	immunized_water_drinking	0.193451	-0.0288905	-0.183759	0.0267221	0.2763	-0.105872	-0.0564674	0.00858819	0.317674	-0.198317	0.370111	0.0514533
Bst2	immunized_water_drinking	-0.0721163	0.139482	0.651015	0.00608994	-0.180706	0.350367	-0.020513	-0.105821	-0.0191452	-0.115443	-0.0523035	0.193736
Il15	immunized_water_drinking	0.355154	0.447641	0.425541	0.312195	1.0692	0.635856	0.283085	1.197	1.16781	0.295609	0.124763	0.961866
Nod2	immunized_water_drinking	-0.0410895	0.227394	-0.166713	0.0169844	-0.0984916	0.140934	-0.0518407	-0.0429016	-0.156124	-0.0170866	-0.00658059	-0.244148
Ccl22	immunized_water_drinking	-0.495616	-0.205806	-0.175996	-0.0022643	-0.223588	-0.191563	-0.18581	-0.110949	-0.224098	-0.138846	-0.0548194	-0.000693369
Cx3cl1	immunized_water_drinking	0.150177	0.864557	0.0128568	0.3092	0.55088	0.534955	0.415649	0.943868	0.407611	0.159021	0.223748	0.700842
Ccl17	immunized_water_drinking	-0.0273419	0.218303	-0.1129	0.00564188	-0.0141548	0.334317	-0.0782038	-0.00720967	-0.0500204	0.0596311		0.151507
Stab1	immunized_water_drinking	-0.325784	-0.181125	-0.18044	0.0200617	-0.364331	-0.60204	-0.3035	-0.453017	-0.258624	-0.412005	0.0198119	-0.0881021
Ptger2	immunized_water_drinking	-0.0454287	-0.17128	0.00363865	-0.00896712	-0.120395	-0.271558	-0.132205	-0.139972	-0.188292	-0.0419192	0.00264318	-0.0173978
Gch1	immunized_water_drinking	0.028973	0.464116	0.216887	0.0451702	0.0405982	0.293649	-0.0119487	0.672504	0.146038	0.244956	0.0284009	0.410577
Mmp14	immunized_water_drinking	-0.138562	0.264498	-0.048142	0.0187916	-0.278125	0.0733968	-0.136146	-0.206236	-0.414613	0.100926	-0.066742	0.0165468
Gpr183	immunized_water_drinking	-0.0121182	1.51982	0.04741	0.0829526	-0.0316806	0.764562	-0.0445126	0.228246	-0.135709	0.838243	0.0389908	0.184555
Icam1	immunized_water_drinking	-0.160206	0.873972	-0.64412	0.249574	-0.351649	0.875052	-0.581619	0.147494	-0.355407	0.96174	-0.0289567	0.477545
Ldlr	immunized_water_drinking	-0.220849	0.0573433	-1.14228	-0.59111	-0.143479	-0.0351322	-0.781361	-0.739319	-0.373122	-0.0411205	-0.611807	-0.497887
Il10ra	immunized_water_drinking	-0.428686	0.122896	-0.279975	0.0117797	-0.854479	-0.00377196	-0.282584	-0.48212	-0.323179	0.0107478	-0.0731726	-0.258498
Il18	immunized_water_drinking	0.128963	0.251703	0.66257	0.0797115	0.446455	0.319975	1.08963	0.968973	0.48191	0.260429	0.127438	0.647687
Aqp9	immunized_water_drinking	0.00896031	-0.0552217		0.0153083	-0.0316884	-0.132424	-0.018099			-0.0859163
Tpbg	immunized_water_drinking	-0.0130755	-0.201636	-0.207343	-0.0523867	-0.0586486	-0.329501	-0.164144	-0.319943	-0.0753245	-0.138897	-0.0537296	-0.190735
Chst2	immunized_water_drinking	-0.169283	-0.597158	-0.0714422	-0.0450065	-0.265183	-0.363649	-0.281016	-0.206289	-0.786748	-0.450101	-0.0728911	-0.0699847
Atp2c1	immunized_water_drinking	-0.0317865	-0.0907207	-0.0785782	0.0424186	-0.0777895	-0.0852562	0.0125279	-0.0356135	0.0261627	0.0213542	0.0233206	-0.0793017
Ccrl2	immunized_water_drinking	-5.22615e-05	0.634211	-0.154833	0.0283629	-0.327201	0.336408	-0.186829	-0.226639	-0.134567	0.449935	0.00264672	0.0746991
Cxcr6	immunized_water_drinking	0.00887415	0.0382308	-0.054445	0.0512181	-0.136771	0.000670001	-0.143484	0.158822	0.151142	-0.0864047	-0.0457189	0.0922724
Lif	immunized_water_drinking	0.0296352	0.174313	-0.0299155	0.0232174	0.142587	0.247169	0.0260417	0.179943	0.255277	0.16132	0.00499272	0.146101
Lcp2	immunized_water_drinking	-0.0172782	0.734964	-0.0470986	0.16114	-0.167658	0.507657	-0.283367	0.081355	-0.247737	0.231657	-0.061468	0.157877
Irf1	immunized_water_drinking	0.149549	0.0656737	0.268713	0.287278	0.374399	0.317082	0.415717	0.850029	0.290042	0.0967901	0.218329	0.698346
Nlrp3	immunized_water_drinking	-0.0295767	0.283334	-0.0738665	0.0413713	-0.0156724	0.136469	-0.016273	-0.02426	-0.126938	-0.0889889	0.0191113	0.183249
Adora2b	immunized_water_drinking	1.56559	1.64658	1.04992	1.34403	1.82891	1.40039	0.780097	2.4146	2.18655	1.14853	0.304163	2.33723
Pik3r5	immunized_water_drinking	0.0486051	0.900751	0.117019	0.813933	-0.236427	0.427104	-0.148405	0.152517	-0.178105	0.0620011	0.0388985	0.119737
Gp1ba	immunized_water_drinking	1.79961	3.70896
Scarf1	immunized_water_drinking	0.0534183	-0.0552957	0.395142	0.0662672	0.0137003	0.0575456	0.0600029	0.335022	0.148047	0.0951376	0.0537676	0.176193
Ccl2	immunized_water_drinking	-0.0556706	2.01642	-0.14722	0.012728	-0.112097	0.490718	-0.11715	0.0604099	-0.13536	0.230256	0.00597702	0.159161
Ccl7	immunized_water_drinking	-0.00236667	4.52166	-0.0916379	0.00730853	0.00662366	3.50621	-0.0406466	0.0461645	-0.018624	3.57174		0.0545174
Ccl5	immunized_water_drinking	0.821196	0.938324	0.138454	0.0580691	0.973671	0.708513	0.139294	1.74587	1.04704	0.176203	0.0517243	1.341
Ccr7	immunized_water_drinking	-0.0523391	-0.0412919	0.0676599	0.00319081	-0.0651105	-0.0520013	-0.0193514	0.0926431	-0.154869	-0.114227	0.0342389	-0.0724009
Itgb3	immunized_water_drinking	-0.195499	0.135896	0.0820913	0.0449356	-0.475924	-0.0642976	-0.254732	-0.0377606	-0.475434	0.0195639	0.0286426	0.0152317
Kcnj2	immunized_water_drinking	0.0332729	2.36175	-0.0804115	0.594381	0.421472	2.07737	-0.0925387	1.02851	0.0463793	1.05452	0.169821	1.0819
Sphk1	immunized_water_drinking	-0.0196533	1.36675	0.257481	0.0584433	-0.00269373	0.811979	0.196952	0.640208	0.113843	0.806693	0.0329247	0.393613
Klf6	immunized_water_drinking	0.0274166	0.814444	-0.178073	0.220938	0.367327	0.273988	-0.0167824	0.884004	0.285911	0.176688	0.0235009	0.322054
Inhba	immunized_water_drinking	-0.0724472	0.0614289	-0.12958	0.0535945	-0.349808	-0.610204	-0.13485	-0.213358	-0.682388	0.0134488	0.043154	-0.0499025
Edn1	immunized_water_drinking	0.0184318	0.19617	-0.10369	-0.0106989	-0.0531529	0.0378376	-0.057535	0.190117	0.0164456	-0.0211624	-0.0340319	0.052337
Rnf144b	immunized_water_drinking	-0.058783	-1.11855	-0.252969	-0.043103	0.0456927	-1.11045	-0.0488523	-0.318407	-0.000931372	-0.962517	0.0243861	-0.173333
Sema4d	immunized_water_drinking	-0.0336462	0.315824	-0.426687	-0.0464828	-0.23636	0.0422623	-0.344641	-0.421193	-0.259079	0.0150794	0.0178067	-0.429112
Nampt	immunized_water_drinking	0.012565	0.193828	-0.403546	0.0619021	0.18404	-0.00102105	-0.156243	0.229184	0.125009	0.238364	0.00549637	0.0309726
Ahr	immunized_water_drinking	-0.00605795	0.0807092	-0.435733	0.0031347	-0.0114395	0.129679	-0.426073	-0.107814	0.0670613	0.131066	-0.0252975	-0.067783
Nfkbia	immunized_water_drinking	-0.0537228	1.21043	0.0637021	0.239143	-0.00700322	0.865713	-0.119493	0.486497	0.0508455	0.347443	-0.0516309	0.690936
Hif1a	immunized_water_drinking	0.0333974	0.62816	-0.402048	0.143599	0.309492	0.277355	-0.211848	0.188828	0.105061	0.43445	0.417807	0.110988
Psen1	immunized_water_drinking	0.0522224	0.0660648	-0.120276	0.0990616	0.316935	0.031163	0.135298	0.381487	0.217	0.0206392	0.163841	0.224139
Gpr132	immunized_water_drinking	-0.0884732	-0.0105127	0.0246696	0.0472528	-0.434836	-0.146815	-0.118396	-0.0478257	-0.638954	-0.147391	-0.0566346	0.0248057
Itgb8	immunized_water_drinking	0.0217568	0.0643284	-0.0831332	0.0112961	0.00209576	0.0217768	-0.0751327	-0.0456438		0.0419745	0.0270779	-0.0037931
Ptger4	immunized_water_drinking	-0.0234788	0.317523	-0.0121307	-0.0212967	0.00381498	0.10342	-0.190918	0.141883	0.0226034	0.0453991	-0.0426686	0.0707666
Osmr	immunized_water_drinking	-0.16286	0.272046	-0.625319	0.100572	-0.634991	0.0316706	-0.71008	-0.504859	-0.482031	0.160334	0.0296013	0.00337962
Il7r	immunized_water_drinking	-0.0640177	0.0202878	-0.544336	0.0820663	-0.189214	-0.148505	-0.420456	-0.514477	-0.207351	0.0423657	0.0667478	-0.339073
Has2	immunized_water_drinking	-0.0592238	0.142695	-0.40124	0.00406004	-0.187949	0.0863395	-0.120851	-0.0976068	-0.199375	0.075288	-0.0350213	0.0276252
Myc	immunized_water_drinking	-0.705908	-0.0160646	-0.266347	0.132054	-0.198655	-0.10586	-0.202908	-0.0203898	-0.83601	-0.0435855	-0.24841	-0.0713404
Ly6e	immunized_water_drinking	-0.1411	0.0333488	0.115923	-0.0393807	-0.422825	-0.0173975	-0.207868	-0.570441	-0.469492	-0.107078	-0.0669642	0.0528326
Il2rb	immunized_water_drinking	-0.0299229	0.475391	-0.0510855	0.0363097	0.179144	0.0903032	-0.0545181	0.214136	0.162338	-0.0905551	0.0205531	0.0706594
Slc11a2	immunized_water_drinking	0.226069	-0.0170782	0.137089	0.0217835	0.185886	0.0484645	0.185798	0.218253	0.231531	-0.0825142	0.170427	0.00318501
Acvr1b	immunized_water_drinking	0.0752768	-0.0246984	-0.23816	0.0442306	0.236103	-0.192157	0.0294626	0.222857	0.143061	-0.0126285	0.112809	0.0684507
Itga5	immunized_water_drinking	-0.809798	1.16804	-0.179427	0.00607455	-0.623424	0.291215	-0.648057	-0.565274	-1.24372	0.153686	-0.053604	-0.013311
Mefv	immunized_water_drinking	-0.0433697	0.662814	0.0278164	0.0961983	-0.127417	0.528394	-0.106923	0.352162	-0.333324	0.222895	0.0169851	0.887891
Lamp3	immunized_water_drinking	-0.000600132	0.00225189	0.00953813	0.00475293		0.0413323	0.0091011	-0.00233011	-0.0170219	0.0660359	-0.00256095	-0.00886191
Rtp4	immunized_water_drinking	0.516309	0.653374	0.20407	0.0652894	0.69193	0.40677	0.0654249	0.569641	0.920941	0.131699	0.00222739	0.397117
Dcbld2	immunized_water_drinking	-0.0631021	-0.10442	-0.167438	-0.00112776	-0.293073	-1.14166	-0.0867005	-0.326184	-0.677442	-0.586962	0.0326716	-0.196204
Ifnar1	immunized_water_drinking	-0.00271078	0.187905	-0.313051	0.0577272	0.128219	0.0594841	0.0365042	0.223741	0.119527	0.114383	0.044065	0.0172776
Ifngr2	immunized_water_drinking	0.399817	0.80047	0.481238	0.538465	0.704659	0.921726	0.647315	1.23985	0.759135	0.567976	0.388419	0.880622
Fpr1	immunized_water_drinking	-0.0136406								-0.056499
Cdkn1a	immunized_water_drinking	0.0551153	1.11784	0.150926	0.0606778	0.125156	0.537279	0.125566	0.947523	0.162129	0.278033	0.0205061	0.389323
Tapbp	immunized_water_drinking	0.361413	0.325717	0.520768	0.260939	0.538684	0.367756	0.393709	0.888898	0.648841	0.183218	0.19161	0.720622
Gabbr1	immunized_water_drinking	-0.076076	-0.0664469	-0.442045	-0.0227028	-0.541234	-0.667333	-0.471229	-0.509763	-0.526795	-0.181172	0.0236705	-0.151949
Mep1a	immunized_water_drinking	0.142717	0.0497547	-0.00181267	0.640765	1.18587	-0.000551829	0.549509	1.08296	0.877632	0.0351147	0.563086	0.912488
Ebi3	immunized_water_drinking	-0.142756	-0.140846	0.0519028	-0.00557662	-0.124602	0.0771188	-0.0350017	-0.186455	-0.317881	-0.145494	-0.0285559	0.0368563
Tnfsf9	immunized_water_drinking	-0.0799338	-0.0445905	-0.129196	-0.0431756	-0.139777	-0.01597	-0.1288	-0.42242	-0.150443	-0.0239265	-0.0358015	-0.0752401
Adgre1	immunized_water_drinking	-0.198851	-0.0878145	-0.224048	0.0134873	-0.365334	-0.130995	-0.412409	-0.472971	-0.377884	-0.0807732	-0.0297105	-0.12774
Eif2ak2	immunized_water_drinking	0.0176686	0.0230639	-0.517787	-0.0356282	0.202622	-0.113359	-0.0992468	0.0218563	0.17589	-0.208782	0.0208081	-0.000870439
Hbegf	immunized_water_drinking	-0.0214161	0.0873865	-0.110171	-0.0179037	-0.0107782	-0.0716347	-0.0434778	-0.0939131	-0.012242	-0.0189992	-0.0137949	-0.0644264
Cd14	immunized_water_drinking	-0.00138732	2.28056	0.15116	0.0392718	-0.00259877	1.25529	0.0315505	0.100368	0.113576	1.25329	0.0384301	0.0828339
Rela	immunized_water_drinking	-0.0409897	0.317984	0.0417538	-0.00494875	-0.101212	0.200848	-0.0096417	0.0983436	-0.0857988	0.100778	-0.076595	0.0700394
Il10	immunized_water_drinking		4.1564				3.78427			-0.0149082	3.04435
Osm	immunized_water_drinking		2.68621	0.00689601	0.0086182				0.0813488
Bdkrb1	immunized_water_drinking		1.93389
Sele	immunized_water_drinking			-0.0610633	0.0556254			-0.0524334	0.376432				0.223438
Olr1	immunized_water_drinking			-0.0621719	0.0356464				0.0729331			0.025902	-0.0401807
Slamf1	immunized_water_drinking				0.0176791								0.118546
Lta	immunized_water_drinking				0.00483113
