# Supplementary material for: Mast cells link immune sensing to antigen-avoidance behaviour
Source: Nature. 2023 Jul 12;620(7974):634–42. doi: 10.1038/s41586-023-06188-0 (PMC10432277; doi:10.1038/s41586-023-06188-0)
Supplement: Supplementary file 8 — Source Data Fig. 1 [file 41586_2023_6188_MOESM8_ESM.xlsx]

## Sheet: Fig. 1
				Egg white water licks / total water licks (%)
Mouse ID	Experiment #	Cpa3	Treatment	day -1	day 0	day 1	day 2	day 3	day 4	day 5	day 6	day 7	day 8	day 9	day 10	day 11	day 12	Average daily egg white water intake (%)	Anti-OVA IgE (ng/mL)	Anti-OVA IgG1 (mg/mL)	Stomach mast cells x1000	Small intestine intraepithelial mast cell frequency (%)	Small intestine lamina propria mast cell frequency (%)
19900	1	Cre/+	OVA-alum	46.451	16.0755	99.6942	99.9843	99.9264	99.772	99.6634	100	99.9832	99.9612	99.8766	100	99.9517	99.9656	99.8982	37.0087	3.21434	0.956	0.0219118	0.00748063
19973	1	Cre/+	OVA-alum	37.3129	72.5132	99.3382	98.8095	99.8856	100	98.749	99.4211	99.8932	99.9488	99.4089	99.7621	99.9769	99.8328	99.5855	30.5349	1.39405	0.974	0.0426738	0.0501355
19974	1	Cre/+	OVA-alum	19.6199	47.2566	99.0456	89.826	75.2926	64.7059	84.391	81.2986	90.155	94.1561	99.5711	99.9883	99.1312	99.9831	89.7954	26.6346	3.27481	0.146	0.0831116	0.00563664
20366	1	Cre/+	OVA-alum	96.8177	47.4456	99.7972	99.9643	99.9636	99.9796	100	99.872	99.6051	98.0132	99.8953	100	96.9605	100	99.5042	14.703	2.23899	0.238	0.0680625	0.00924088
20418	1	Cre/+	OVA-alum	13.0265	1.99283	87.6358	10.7417	5.40399	7.93991	0.610094	0	1.22449	0.0394477	0.0777001	8.18103	0.277264	76.8576	16.5824	97.1775	1.17457	0.354	0.0486472	0.0414305
20420	1	Cre/+	OVA-alum	98.1481	94.8294	99.8558	97.4298	98.5494	97.9572	92.7167	99.4788	98.2558	98.7139	100	100	99.8525	100	98.5675	22.7785	2.02203	0.676	0.0409313	0.0425006
20734	1	Cre/+	OVA-alum	92.7222	97.1116	99.3042	100	99.8536	99.9308	98.9651	99.5423	99.9542	99.7376	100	99.9169	100	99.98	99.7654	45.2335	2.03958	0.538		0.00440601
20958	1	Cre/+	OVA-alum	66.8492	80.9032	99.5111	99.8074	74.9492	71.2381	5.87103	12.0062	26.2543	93.9394	86.8258	96.1131	10.7692	45.1462	60.2026	51.7822	1.59622	0.492		0.00570309
19897	1	+/+	OVA-alum	37.9692	30.7042	99.9896	99.938	99.8587	96.8056	40.8994	3.27939	0.497512	0	10.6116	1.50215	0	5.74163	38.2603	29.8384	2.64939	40.584	1.38433	2.11138
19898	1	+/+	OVA-alum	48.4165	37.5446	99.8668	99.912	99.9073	72.6244	27.4443	11.2459	3.98024	0	4.39189	90.1943	3.41168	1.33929	42.8598	58.3223	2.22882	6.782	1.19734	2.00433
19899	1	+/+	OVA-alum	37.9903	61.5792	99.9506	99.7658	93.9161	4.94771	10.6713	6.16497	0.0358038	0.13471	0.224719	2.60999	0.944804	0.288809	26.6379	30.4134	0.504862	1.066	1.35819	0.86867
20417	1	+/+	OVA-alum	94.7578	96.6682	99.7175	99.8944	85.7327	62.6211	3.50365	0.326619	0	0.476948	0	8.20189	0.409596	0.2849	30.0975	100	0.713446	48.176	1.153	1.05786
20419	1	+/+	OVA-alum	33.9293	56.6667	68.7198	27.3678	7.59728	0.425532	0.317749	0.101989	0.167224	0	0.309438	0.390117	0	0	8.78307	60.9057	0.151746	7.27	1.09897	0.173271
20609	1	+/+	OVA-alum	78.8727	87.3991	99.3878	94.2029	48.0648	0.665557	10.1124	0.152749	0.297619	3.41151	0.510204	45	0	0	25.1505	42.967	1.02484	4.304		0.338245
19816	1	Cre/+	alum	17.1049	10.0625	99.5243	99.9435	99.9911	99.9623	100	99.8922	99.9304	99.9456	99.9251	99.9014	99.7062	100	99.8935	6.49338	0.0144879	0.3	0.0307052	0.011379
19819	1	Cre/+	alum	72.1034	55.5513	99.929	99.9796	99.8882	99.4588	99.9753	99.9555	99.9516	100	99.9793	99.9204	99.9155	100	99.9128	6.72588	0.0150268	0.16	0.0336601	0.0279999
19896	1	Cre/+	alum	30.9692	23.9567	99.6258	99.3876	99.0252	99.9685	98.509	99.3592	99.9791	99.693	99.9226	99.9879	99.565	99.9468	99.5808	6.81906	0.0155659	0.056	0.0440161	0.0170376
20367	1	Cre/+	alum	94.1599	92.4597	99.8847	99.9527	81.8182	4.75524	96.5677	99.9529	99.954	99.881	99.9363	99.9703	99.9123	99.9778	90.2136	6.00722	0.0155659	0.152	0.000533197	0.00751085
20368	1	Cre/+	alum	99.6036	93.2995	99.5624	99.7625	99.9574	100	99.7386	99.7176	99.8445	99.9306	99.9581	99.8282	99.2809	99.8076	99.7824	6.5863	0.018804	0.024		0.0475008
20369	1	Cre/+	alum	95.643	92.4406	99.8532	100	97.9206	99.7937	99.6328	99.7945	99.9913	100	99.9618	99.8843	99.802	99.9699	99.717	15.8609	0.0139491	0.152		0.00332386
19387	1	+/+	alum	71.0128	58.6433	99.777	99.8564	100	100	99.7218	99.8204	99.931	99.5226	99.9267	100	99.7885	99.9762	99.8601	7.07585	0.0161052	1.454	0.115436	0.106491
19817	1	+/+	alum	77.3077	67.9113	99.8791	99.9551	99.845	100	99.9424	99.5343	99.9782	100	99.9645	99.9872	99.5464	100	99.886	6.42375	0.0139491	2.124	0.0725718	0.0783747
19818	1	+/+	alum	19.1928	28.415	99.9027	99.9409	99.9115	99.8811	99.8888	99.6964	99.988	99.8746	99.9776	100	99.4067	99.8846	99.8627	6.72588	0.0123338	0.72	0.16571	0.0787984
19976	1	+/+	alum	83.5363	68.7875	100	99.9691	99.6049	99.7333	99.8667	99.9765	99.9529	99.7326	99.9637	100	99.8339	99.9423	99.8813	7.09924	0.0117957	2.34	0.193282	0.0673667
20365	1	+/+	alum	33.1747	13.8711	99.8613	99.9599	99.9406	99.8933	99.679	99.9512	100	100	99.9767	99.9309	99.864	100	99.9214	6.81906	0.0139491	3.802	0.195331	0.118877
20416	1	+/+	alum	62.4281	81.3209	99.7354	99.9837	96.4378	66.8305	53.0211	1.22971	70.9779	84.4587	100	99.5842	88.2609	95.7883	79.6923	16.8506	0.129748	3.206		0.00754149
27412	2	Cre/+	OVA-alum	71.4286	45.5093	99.885	98.7121	98.7024	48.2759	13.8956	82.9119	41.4135	1.52722	35.5316	42.2928	13.0619	14.3846	49.2162	12.403	3.58532	0.670376	0.0606067	0.00891826
27420	2	Cre/+	OVA-alum	93.1498	64.7638	100	99.9716	99.7439	100	95.4188	100	99.8681	98.6626	86.2899	99.7529	99.9157	74.0683	96.141	21.5769	3.85983	0.803065	0.0726674	0.00697837
27563	2	Cre/+	OVA-alum	43.6517	33.6243	99.8537	99.8173	99.4356	99.9282	92.1405	98.7814	88.4196	73.6969	83.4871	92.846	98.615	44.0803	89.2584	13.9219	3.28317	0.397741	0.0396042	0.0170925
27564	2	Cre/+	OVA-alum	38.7283	37.0567	97.0968	48.201	2.14456	0.182039	0.247831	100	54.386	40.8805	90.6907	99.8217	100	100	61.1376	43.1081	3.42505	0.393286	0.00626037	0.00936993
27569	2	Cre/+	OVA-alum	61.0183	55.9469	99.8079	99.8601	99.8382	70.6844	9.86181	69.9645	43.0568	44.9373	36.3929	93.2345	40.0461	39.1892	62.2395	17.5363	5.40899	0.635281	0.0629794	0.0116844
27073	2	+/+	OVA-alum	90.344	89.234	6.95021	1.74419	0.958466	0.287356	0.0628536	0.280702	0.710059	0	0.120482	0.46225	0.377929	0.177305	1.01098	34.9987	3.81937	10.2819	0.51372	0.180429
27295	2	+/+	OVA-alum	52.5687	55.6779	94.9933	100	67.3408	1.87532	0.0876424	2.20426	0.209205	0.451467	0.121729	0	0	0	22.2736	18.4677	3.5477	8.79233	0.338738	0.586922
27300	2	+/+	OVA-alum	80.8241	66.6667	99.5495	73.071	2.45965	0	0	0.267917	0	0	0	0.298507	0.874891	0	14.7101	111.695	1.37202	7.3081	0.589486	0.150743
27301	2	+/+	OVA-alum	10.7737	67.7375	4.2735	1.29221	0.464135	0	0.4	0.0780945	0.359551	0	0.0455789	0	0	0	0.576089	33.5037	2.93076	5.99934	0.881895	0.11991
27302	2	+/+	OVA-alum	55.2059	61.7991	5.44423	3.76697	2.08955	0.377358	0	0.251889	0.150489	0	0.196271	0.171821	1.90083	5.68883	1.66985	30.0155	2.88917	13.3619	0.72631	0.0613887
27303	2	+/+	OVA-alum	72.8571	51.1427	27.786	1.04218	3.07414	0.839832	0.476948	2.12912	3.18907	25.3342	3.51474	4.2588	2.42347	10.5438	7.05103	49.246	2.48163	10.1242	0.720815	0.0330157
27417	2	+/+	OVA-alum	47.2737	57.999	6.87264	9.7786	1.83599	0.226757	0.412882	1.13032	0.187091	0.0956023	1.02421	0.0794913	0	4.31862	2.16352	36.69	2.33049	16.2312	0.676638	0.0102083
27418	2	+/+	OVA-alum	60.6329	43.1562	6.26129	0.120773	1.09204	0	0.3367	0	0	0.15748	0.531915	0	0	0	0.70835	57.2032	2.22811	8.80735	0.313002	0.169557
27419	2	+/+	OVA-alum	55.1329	51.1647	22.4708	1.82254	1.27473	0	1.92417	0	0.471254	6.12597	0	0.129534	1.4733	1.62602	3.10986	36.2228	4.49102	8.72868	1.02802	0.104276
27421	2	+/+	OVA-alum	47.3314	75.1275	88.941	14.7903	0.394144	0.935126	0.0517866	3.7123	0	0	0.276243	0	0.415628	1.43541	9.24599	27.5503	3.2143	15.7062	0.18584	0.412441
27294	2	Cre/+	alum	46.7304	41.9322	99.2163	99.9829	100	99.2608	40.8751	99.865	86.5712	96.8066	68.0518	99.7574	93.2354	64.9852	87.384	8.14007	0.521856	0.277696	0.0122876	0.0236751
27411	2	Cre/+	alum	52.6196	52.0211	99.989	99.9384	99.9494	99.743	99.9492	99.9481	100	99.9233	99.9264	99.764	99.8194	99.9632	99.9095	18.5447	0.0642143	0.222385	0.0378499	0.0124793
27572	2	Cre/+	alum	46.4078	18.994	99.9131	99.8205	99.855	99.9281	98.0351	99.4842	99.8807	97.5064	98.7071	99.7363	98.2782	99.889	99.2528	7.38612	0.0607803	0.790702	0.0289132	0.0115424
27074	2	+/+	alum	32.3729	49.2938	68.0468	99.9645	99.8679	100	99.9359	99.797	99.9867	99.9836	99.9203	99.9504	99.9651	99.8812	97.275	8.72213	0.0607803	2.96186	0.28841	0.0574532
27423	2	+/+	alum	65.4705	41.1786	99.4824	99.5986	99.8271	98.7092	95.321	99.9399	96.2585	93.8053	100	99.604	98.8792	99.4771	98.4085	10.4386	0.0676544	6.42341	0.152222	0.0466238
27502	2	+/+	alum	38.1449	63.7178	99.5101	99.92	99.8493	99.8352	99.2559	100	99.0041	97.6344	35.4156	100	94.8804	54.8628	90.014	4.45851	0.0814766	1.79898	0.182489	0.147683
27562	2	+/+	alum	71.174	56.6201	98.2409	99.7608	99.3167	99.862	98.8383	98.9379	99.5296	96.5757	97.8583	99.0361	97.2369	99.6421	98.7363	6.74265	0.0676544	3.27357	0.17729	0.0629849
27570	2	+/+	alum	32.6471	52.0175	99.9678	99.9869	99.8039	99.8604	100	99.5793	98.0388	99.4999	99.4431	99.9833	96.5894	99.7724	99.3771	3.83696	0.0849476	3.58142	0.267829	0.0658709
27571	2	+/+	alum	44.4495	55.5154	99.8979	99.7728	100	99.7393	98.4485	100	98.1116	97.1054	97.4721	99.5521	100	99.955	99.1712	4.42245	0.0642143	3.74648	0.0864942	0.0121723
27501	2	+/+	alum	21.9302	17.305	94.7328	99.4033	99.5525	99.2968	99.7745	99.6708	98.8639	99.1255	99.0293	99.7698	98.8486	99.0813	98.9291	21.8039	0.0607803	3.53607	0.351849	0.0172853
