# Supplementary material for: Mast cells link immune sensing to antigen-avoidance behaviour
Source: Nature. 2023 Jul 12;620(7974):634–42. doi: 10.1038/s41586-023-06188-0 (PMC10432277; doi:10.1038/s41586-023-06188-0)
Supplement: Supplementary file 9 — Source Data Fig. 2 [file 41586_2023_6188_MOESM9_ESM.xlsx]

## Sheet: Panel a-e
			Egg white water licks / total licks (%)
Mouse ID	Igh-7	Treatment	day -2	day -1	day 0	day 1	day 2	day 3	day 4	day 5	day 6	day 7	day 8	day 9	day 10	day 11	Average daily egg white water intake (%)	Anti-OVA IgE (ng/mL)	Anti-OVA IgG1 (mg/mL)
1	-/-	OVA-alum	62.7724	73.5894	65.9781	99.4975	99.4269	99.9621	99.4199	96.5226	79.7291	91.0085	95.2025	80.1834	91.9614	99.7432	93.8779	2.02419	0.692653
2	-/-	OVA-alum	16.2958	42.6738	46.5685	99.8083	99.9346	99.6155	99.2492	93.9507	98.9413	99.062	99.0351	95.7396	96.1343	96.6102	98.0074	2.39513	1.10886
3	-/-	OVA-alum	94.6746	50.8893	30.8552	70.3361	71.4979	96.4444	99.7241	97.7484	99.7201	92.5926	100	94.0815	95.508	99.9038	92.5052	4.48589	0.529493
4	-/-	OVA-alum	79.1045	70.2572	57.8547	92.3684	99.7703	99.5089	88.5921	53.2764	47.7468	42.7876	70.1277	26.6402	49.3426	83.8311	68.5447	2.73393	1.09926
5	-/-	OVA-alum	63.1427	25.3499	18.2535	98.5036	97.8734	94.6838	97.1368	97.5517	67.0833	98.3198	93.4093	94.5652	99.1893	92.8983	93.7468	2.26003	0.706729
6	-/-	OVA-alum	58.8391	33.078	22.3769	99.7983	99.647	97.7522	99.5368	97.9657	89.8596	99.9355	97.2083	90.2485	95.2305	95.2381	96.5837	3.34765	1.19752
7	-/-	OVA-alum	44.0367	34.533	16.6746	99.5021	94.3256	96.3446	91.7316	87.766	89.4103	99.194	89.044	89.0402	99.4624	99.8736	94.154	2.7679	0.745875
8	-/-	OVA-alum	52.2812	52.1558	58.4673	94.4106	97.2682	97.3664	97.6917	95.1463	95.965	99.117	91.3551	98.8669	99.3594	99.8223	96.9426	2.53047	0.779528
9	-/-	OVA-alum	46.9189	55.0173	6.60576	98.4905	99.9123	99.7767	99.8718	99.9705	99.9403	99.9754	99.5543	99.7469	99.9429	100	99.7438	2.63213	1.81821
10	-/-	alum	44.5988	61.436	45.6226	97.3525	98.9024	99.8207	99.9291	99.6192	99.9426	99.7108	99.9125	99.9852	99.9295	99.9246	99.5481	11.9977	0.221469
11	-/-	alum	79.1755	68.0296	36.0291	94.3726	97.304	98.1453	99.9017	99.8597	97.6405	99.9561	99.702	98.3696	99.8395	99.1989	98.5718	26.7511	0.210918
12	-/-	alum	39.5349	28.5586	25.9497	82.2898	99.5439	97.1955	99.7926	99.4041	99.5389	99.6314	99.7962	96.174	99.63	99.5138	97.5009	10.4067	0.205466
13	-/-	alum	#DIV/0!	0	15.1832	99.904	99.5794	99.7502	99.1663	93.4673	75.1886	99.8205	34.7131	66.4975	91.9826	94.8882	86.8143	15.0788	0.283445
14	-/-	alum	37.8969	49.2126	42.3504	99.9324	98.989	99.8654	99.2285	97.5315	35.6465	99.752	18.5841	41.1192	96.8688	94.2058	80.1567	15.5972	0.267783
15	-/-	alum	31.7035	45.4383	22.1165	99.9533	99.9659	99.638	99.911	96.1798	99.1517	99.8877	87.3027	98.241	99.7206	99.6453	98.1452	15.9982	0.249177
16	-/-	OVA-alum	64.0728	67.5585	12.3573	98.8824	99.8566	99.8793	99.727	99.975	99.8918	99.3007	99.8144	99.7477	99.9865	99.9032	99.724	3.55334	0.362909
17	-/-	OVA-alum	84.7312	94.0716	44.2946	93.5261	99.7629	99.2754	99.496	99.7932	99.2773	100	99.9163	99.9289	100	99.9308	99.1734	2.15887	1.01393
18	-/-	OVA-alum	42.0513	74.6727	70.3626	96.998	88.992	85.1406	99.9187	99.932	62.3149	99.9166	99.9659	99.9666	100	100	93.9223	4.27766	0.585949
19	-/-	OVA-alum	24.8422	37.224	24.6797	99.7987	99.8291	99.7376	99.8291	99.4774	97.7282	99.6316	99.4859	99.8948	99.9694	99.8267	99.5644	7.49819	0.688799
20	-/-	OVA-alum	66.8367	29.425	45.0687	99.3967	99.5545	99.8394	99.9624	99.9877	99.9649	99.6372	99.6111	99.644	99.9228	99.9356	99.7688	2.56434	0.760332
36	+/+	OVA-alum	46.119	18.1599	51.1644	38.7329	5.61572	2.35675	4.17096	2.77778	0.0999001	0	0.433705	1.46699	1.86088	4.37622	5.62653	134.786	0.974499
37	+/+	OVA-alum	50.2488	32.0388	45.1453	62.5	36.6645	7.28232	4.38048	2.09188	0.517346	2.67475	0.159236	0.13465	0.795404	0.434153	10.6941	38.0778	2.60614
38	+/+	OVA-alum	44.239	38.1334	48.6374	91.8905	43.75	16.4981	3.1651	0.747986	0.0779423	9.32697	0.257069	0	0.693909	0.402253	15.1645	44.8929	1.0844
39	+/+	OVA-alum	45.365	71.7641	36.2214	79.741	59.241	16.3277	7.50242	9.34473	0.561798	1.28957	0.200938	0.0449236	0.469484	0.176783	15.9	42.8019	1.06456
40	+/+	OVA-alum	43.8975	53.7589	78.8204	21.498	1.77384	0.576132	0	1.17967		1.16606	1.28617	0.127551	0.162866	4.02253	3.17928	226.098	1.08977
41	+/+	OVA-alum	34.5882	73.8614	87.0566	94.8196	55.3729	0.844091	8.11505	0.227015	7.04744	4.98409	0.211193	0.0883392	3.61533	35.2113	19.1397	13.2316	1.3709
42	+/+	OVA-alum	50.9993	66.9652	41.949	5.83255	7.86143	0.456621	0	0	1.04869	4.52261	11.4583	1.13565	0.19084	9.63656	3.83121	250.879	0.7099
43	+/+	alum	44.793	42.1583	25.7781	97.0733	99.2178	99.8359	99.9578	98.9169	99.9727	99.7744	99.6403	99.2145	99.8507	99.6886	99.3766	23.13	0.246951
44	+/+	alum	48.0529	32.2806	30.8096	98.3309	98.8413	97.8428	98.0788	99.7057	97.4684	99.2231	98.2043	91.1111	99.6594	99.8874	98.0321	29.4867	0.261157
45	+/+	alum	44.0508	37.1449	67.6423	96.9294	98.8342	99.7482	100	99.2232	99.6996	99.7929	99.9132	99.6388	99.7545	99.9531	99.4079	23.13	0.305532

## Sheet: Panel f-i
			Egg white water licks / total licks (%)
Mouse ID	Cpa3	Treatment	day 1	day 2	day 3	day 4	day 5	day 6	day 7	day 8	day 9	day 10	day 11	day 12	Average daily egg white water intake (%)	Stomach mast cells x1000	Small intestine intraepithelial mast cell frequency (%)
21088	+/+	E-C1	99.8215	99.8794	99.9795	99.9316	99.9881	100	99.9503	99.9378	99.9815	99.897	99.9864	99.3779	99.8842	5.25893	0.240861
21089	+/+	E-C1	97.9375	99.4737	99.9902	99.7948	99.6982	99.4231	98.955	99.9024	99.8607	98.6834	99.7701	98.9362	99.2144	2.46973	0.568643
21096	+/+	E-C1	66.3366	70.9603	18.8399	56.3766	10.6601	0.069979	0.0860956	3.00257	72.5573	16.8902	0.240385	3.08483	22.825	5.35177	0.202807
21098	+/+	E-C1	1.78886	59.0799	99.9865	99.6147	99.082	99.2639	99.8911	99.2628	99.8105	76.3093	79.6353	69.4611	77.6547	0.00798023	0.143358
21099	+/+	E-C1	13.1727	11.4371	11.0591	82.2535	90.4762	99.8519	32.6241	68.7347	62.5512	50.6861	44.3636	88.2687	49.4259	19.0794	0.119671
21105	+/+	E-C1	96.4124	98.9406	99.3812	98.5031	96.4349	93.7146	95.5442	99.6019	90.2982	80.3922	49.1358	99.0802	88.5102	6.25343	0.09523
21463	+/+	E-C1	99.9266	99.7419	99.9066	99.9199	99.8397	99.7561	99.8856	99.6174	99.4593	99.9254	99.4912	100	99.7782	9.92835	0.28335
21086	Cre/+	E-C1	99.9297	99.575	99.941	99.9625	99.9527	99.9455	99.5786	99.3292	99.986	99.9047	99.9456	94.863	99.4348	0.664676	0.055884
21087	Cre/+	E-C1	99.9094	99.9862	99.9711	99.9535	99.9934	99.9171	99.9875	100	99.9558	99.9364	100	98.6326	99.8689	0.85672	0.073968
21091	Cre/+	E-C1	99.8588	99.5022	99.6388	99.8834	99.9525	99.5775	99.7311	99.9593	99.5869	99.4935	99.7286	99.4872	99.6273	0.697417	0.032355
21462	Cre/+	E-C1	65.6541	99.7288	99.3429	99.7884	99.6832	98.5553	99.3306	99.9687	99.9376	99.2936	99.3984	100	97.0916	0.109927	0.039813
21585	Cre/+	E-C1	93.7982	99.11	99.9874	99.8207	99.9746	99.257	99.8221	99.8803	100	99.6737	99.665	99.8623	99.1021	0.82792	0.052712
21586	Cre/+	E-C1	83.5425	97.0118	98.3146	99.9041	99.2468	99.4471	99.2056	99.7346	99.9272	99.6399	99.3331	95.2234	97.6301	0.0820672	0.045294

## Sheet: Panel j-l
				delta T (Kelvin)							Stomach	Small intestine
Mouse ID	Cpa3	Treatment	Challenge	0 min	10 min	20 min	30 min	40 min	50 min	60 min	anti-CD63 FITC MFI (x1000)	anti-CD63 FITC MFI (x1000)
37014	+/+	E-C1	BSA i.g.	0	0.3	-0.2	-0.5	-0.3	-0.4	-0.6	0.961	0.703
37465	+/+	E-C1	BSA i.g.	0	-0.1	0.2	-0.1	0	-0.2	0.2	0.527	0.721
37458	+/+	E-C1	BSA i.g.	0	0.3	-0.2	-0.1	0	-0.4	-0.2	0.454	0.748
37460	+/+	E-C1	BSA i.g.	0	0.1	-0.1	0.1	-0.1	0	0.1	0.581	0.749
37010	+/+	E-C1	BSA i.g.	0	0.1	0	-0.2	0.1	0	0.1	0.553	0.617
37011	+/+	E-C1	BSA i.g.	0	-0.2	-0.2	-0.4	-0.3	-0.3	-0.4	0.853	0.76
37012	+/+	E-C1	OVA i.g.	0	-0.7	-0.7	-0.8	-0.2	-0.3	-0.3	1.389	0.75
37013	+/+	E-C1	OVA i.g.	0	0.4	0	-0.3	-0.1	-0.1	0	1.894	0.695
37464	+/+	E-C1	OVA i.g.	0	0.2	-0.1	0	0.2	-0.1	0	0.95	0.676
37461	+/+	E-C1	OVA i.g.	0	-0.3	-0.2	-0.3	0.1	0	-0.2	1.185	0.614
37463	+/+	E-C1	OVA i.g.	0	-0.6	-0.7	-0.6	-0.3	-0.4	-0.2	0.501	0.776
36774	+/+	OVA-alum	OVA i.g.	0	-1.2	-1.6	-1.5	-1.1	-0.7	-0.5
36775	+/+	OVA-alum	OVA i.g.	0	-1.1	-1.4	-1.6	-0.8	-0.4	-0.4
