# Supplementary material for: Mast cells link immune sensing to antigen-avoidance behaviour
Source: Nature. 2023 Jul 12;620(7974):634–42. doi: 10.1038/s41586-023-06188-0 (PMC10432277; doi:10.1038/s41586-023-06188-0)
Supplement: Supplementary file 10 — Source Data Fig. 4 [file 41586_2023_6188_MOESM10_ESM.xlsx]

## Sheet: Panel c
		GFP MFI (x1000)
Mouse ID	Treatment	Gingiva	Tongue	Stomach	Duodenum	Jejunum	Ileum
32917	alum + BSA	1.357	1.687	1.732	0.443	0.405	0.384
32918	alum + BSA	1.275	1.582	1.517	0.448	0.36	0.327
32919	alum + BSA	1.628	1.683	1.529	0.413	0.474	0.433
32920	alum + BSA	1.695	1.719	1.267	0.356	0.339	0.22
32913	alum + OVA	1.285	1.641	1.877	0.472	0.455	0.424
32914	alum + OVA	1.411	1.742	1.919	0.394	0.426	0.429
32915	alum + OVA	1.571	1.941	1.587	0.32	0.359	0.27
32916	alum + OVA	2.046	1.853	1.738	0.311	0.334	0.233
32391	OVA-alum + BSA	1.949	1.668	1.828	0.47	0.384	0.456
32763	OVA-alum + BSA	1.669	1.572	1.669	0.401	0.489	0.539
32764	OVA-alum + BSA	2.009	1.706	1.515	0.403	0.409	0.395
32766	OVA-alum + BSA	1.438	1.721	1.517	0.523	0.468	0.274
32760	OVA-alum + OVA	1.347	1.695	2.844	3.555	3.764	3.686
32761	OVA-alum + OVA	2.018	1.812	2.098	1.416	1.827	1.288
32762	OVA-alum + OVA	1.91	1.607	2.364	1.63	1.655	1.7
32765	OVA-alum + OVA	1.47	2.174	2.838	1.798	1.418	1.076

## Sheet: Panel e
			Egg white water intake (%)
Mouse ID	Treatment	Treatment	6h	12h	24h
38242	alum	Vehicle	82.3661	94.9347	96.8516
38244	alum	Vehicle	80.7571	91.2816	94.7784
38342	alum	Vehicle	75	91.5947	96.4552
38462	alum	Vehicle	96.5517	98.3276	96.043
38464	alum	Vehicle	97.4743	98.8593	99.1071
38243	alum	MK-886	93.1535	97.5965	97.7872
38337	alum	MK-886	97.668	98.7672	98.7374
38461	alum	MK-886	97.0085	99.3981	99.5636
38463	alum	MK-886	68.1559	85.859	87.7737
38465	alum	MK-886	74.6622	89.1107	89.8061
38466	OVA-alum	Vehicle	0.770218	1.87729	2.01681
38467	OVA-alum	Vehicle	8.89878	30.8425	38.9132
38468	OVA-alum	Vehicle	11.5809	7.9918	7.68765
38469	OVA-alum	Vehicle	43.8621	70.9873	74.0442
38545	OVA-alum	Vehicle	8.03383	3.12668	3.27466
38621	OVA-alum	Vehicle	2.72873	0.822448	0.633333
38622	OVA-alum	Vehicle	0	0	0
38623	OVA-alum	Vehicle	0.907029	2.81042	2.01835
38240	OVA-alum	MK-886	1.2	0.564972	1.6318
38241	OVA-alum	MK-886	41.8537	36.3088	32.7947
38296	OVA-alum	MK-886	92.8571	98.6646	98.1898
38297	OVA-alum	MK-886	1.44737	2.06704	4.17096
38306	OVA-alum	MK-886	16.1404	13.939	10.73
38310	OVA-alum	MK-886	68.1257	37.3113	28.1272
38608	OVA-alum	MK-886	6.90245	5.47187	4.44942
38610	OVA-alum	MK-886	99.8195	99.9488	94.5109
38611	OVA-alum	MK-886	82	68.2464	62.6546
38612	OVA-alum	MK-886	83.7484	92.0206	88.5585
38618	OVA-alum	MK-886	98.5203	99.2819	99.2596
38619	OVA-alum	MK-886	21.1843	8.45821	7.67604

## Sheet: Panel f
			Egg white water intake (%)
Mouse ID	Treatment	Treatment	24h
65515	alum	Vehicle	83.1
65516	alum	Vehicle	94.18
65524	alum	Vehicle	92.85
65525	alum	Vehicle	70.51
65526	alum	Vehicle	65.66
65527	alum	Vehicle	97.53
37137	alum	Vehicle	21.07
37386	alum	Vehicle	77.85
37387	alum	Vehicle	88.19
37388	alum	Vehicle	69.29
66461	alum	Vehicle	87.34
66682	alum	Vehicle	87.28
67993	alum	Vehicle	10.27
67997	alum	Vehicle	74.26
65505	alum	MK-886	91.63
65506	alum	MK-886	66.47
65508	alum	MK-886	15.8
65510	alum	MK-886	67.06
65511	alum	MK-886	17.5
65513	alum	MK-886	38.15
36841	alum	MK-886	36.32
37135	alum	MK-886	16.25
37576	alum	MK-886	85.03
37579	alum	MK-886	89.62
68002	alum	MK-886	79.64
68003	alum	MK-886	16
66684	alum	MK-886	72.25
67139	alum	MK-886	7.7
34975	OVA-alum	Vehicle	23.26
34976	OVA-alum	Vehicle	24.53
34977	OVA-alum	Vehicle	21.57
34979	OVA-alum	Vehicle	27.8
34980	OVA-alum	Vehicle	20.24
35712	OVA-alum	Vehicle	18.51
35713	OVA-alum	Vehicle	19.88
35714	OVA-alum	Vehicle	22.94
35715	OVA-alum	Vehicle	26.7
35716	OVA-alum	Vehicle	63.86
35717	OVA-alum	Vehicle	59.68
67720	OVA-alum	Vehicle	41.75
67138	OVA-alum	Vehicle	51.57
67294	OVA-alum	Vehicle	16.69
67495	OVA-alum	Vehicle	20.07
67497	OVA-alum	Vehicle	19.86
67498	OVA-alum	Vehicle	17.48
67904	OVA-alum	Vehicle	15.5
67907	OVA-alum	Vehicle	92.14
35085	OVA-alum	MK-886	64.82
35086	OVA-alum	MK-886	75.3
35087	OVA-alum	MK-886	26.4
35393	OVA-alum	MK-886	79.79
35394	OVA-alum	MK-886	88.34
35395	OVA-alum	MK-886	68.44
35396	OVA-alum	MK-886	21.18
36000	OVA-alum	MK-886	42.46
36001	OVA-alum	MK-886	49.42
36002	OVA-alum	MK-886	14.68
36181	OVA-alum	MK-886	21.31
67413	OVA-alum	MK-886	66.12
67416	OVA-alum	MK-886	27.95
67713	OVA-alum	MK-886	71.8
67726	OVA-alum	MK-886	17.4
67730	OVA-alum	MK-886	69.47
67732	OVA-alum	MK-886	20.84
67725	OVA-alum	MK-886	21.51
67718	OVA-alum	MK-886	61.74
