# Supplementary material for: Mast cells link immune sensing to antigen-avoidance behaviour
Source: Nature. 2023 Jul 12;620(7974):634–42. doi: 10.1038/s41586-023-06188-0 (PMC10432277; doi:10.1038/s41586-023-06188-0)
Supplement: Supplementary file 11 — Source Data Extended Data Fig. 1 [file 41586_2023_6188_MOESM11_ESM.xlsx]

## Sheet: Panel b-d
		Time spent (s)			# of visits			Run Distance (cm)
Mouse ID	Cpa3	Middle	Open	Closed	Middle	Open	Closed	Middle	Open	Closed
1	+/+	62	102.3	131.1	44	23	20	482.5	858.4	1231.1
2	+/+	38.8	17	241.9	29	5	22	339.2	121.4	1787.1
3	+/+	50.7	106.1	140.6	28	15	12	300	592	982.3
4	+/+	58.2	76.1	163	35	13	18	389.5	548.3	1236.9
5	+/+	52.6	76.1	167.3	48	19	23	431.4	569.4	1329.3
6	+/+	78.4	79.1	139.7	30	11	18	323.7	501.2	905.2
7	Cre/+	49.8	47.6	200.3	28	8	18	239.3	262.2	1168.8
8	Cre/+	49.3	95.9	151.9	35	15	19	399.3	768.8	1332.1
9	Cre/+	51.1	91.5	154.7	32	16	15	358.6	679.6	1225.4
10	Cre/+	58.1	86	152.3	41	17	19	469.6	641.6	1248.7
11	Cre/+	38.9	70.5	188.5	24	8	13	247.5	416.1	1197.9
12	Cre/+	62.8	78.8	155.8	32	17	14	395.2	510.4	1030.2

## Sheet: Panel f-i
		# of outer zone entries	% of time in outer zone	Run distance (m)	Time spent (s)
Mouse ID	Cpa3				mobile	immobile
1	+/+	137	71.0333	47.504	38.3	561.7
2	+/+	116	53.1333	35.579	100.2	499.8
3	+/+	145	58.4667	44.584	32.9	567.1
4	+/+	101	64.7	33.115	63.1	536.9
5	+/+	165	68.1	50.849	25.2	574.8
6	+/+	142	59.3833	55.885	46.6	553.4
7	Cre/+	135	55.8667	43.381	40.6	559.5
8	Cre/+	126	57.95	37.411	97.5	502.6
9	Cre/+	142	63.65	43.191	39.7	560.3
10	Cre/+	148	56.6833	46.323	43.7	556.3
11	Cre/+	101	62.6667	22.806	137.2	462.8
12	Cre/+	162	55.9667	58.249	11.8	588.2

## Sheet: Panel k-m
		Delay of first entry into light (s)	# of visits lit area	% of time in the dark
Mouse ID	Cpa3
1	+/+	4.3	23	71.5667
2	+/+	5.9	35	71.2167
3	+/+	54.1	9	82.8
4	+/+	71.4	10	84.4833
5	+/+	17.4	29	68.3667
6	+/+	6.3	25	66.05
7	Cre/+	19.3	21	70.1
8	Cre/+	29.7	22	70.35
9	Cre/+	34.1	17	71.0167
10	Cre/+	34.7	16	72.65
11	Cre/+	11.3	17	81.1
12	Cre/+	10.5	33	61.0667

## Sheet: Panel n-s
		Run distance (m)
Mouse ID	Cpa3	11	12	13	14	15	16	17	18	19	20	21	22	23	24	1	2	3	4	5	6	7	8	9	10
1	+/+	15.836	2.127	4.317	1	0	5.18	1.582	3.929	7.334	0.544	4.502	16.626	5.384	5.647	6.183	1.321	7.949	1.364	3.083	1.958	5.633	0.626	6.759	4.057
2	+/+	31.446	7.687	0.025	3.239	1.616	5.203	0.306	2.707	3.331	8.933	10.901	10.149	6.805	7.656	1.489	0.195	14.108	0.303	5.854	3.691	6.31	0.77	0.778	0
3	+/+	30.538	13.682	4.842	1.837	2.936	1.808	4.55	1.211	1.387	3.263	6.952	13.724	10.672	4.273	6.687	9.947	0.248	1.355	9.001	9.944	11.238	5.202	0.138	0.655
4	+/+	30.683	9.839	6.626	0	2.985	0.966	0.295	4.038	3.285	7.528	16.792	16.021	15.136	15.054	8.308	0	2.664	0	6.918	6.8	4.18	11.999	1.64	2.224
5	+/+	25.121	11.622	0	0.711	0.015	0	8.835	0.064	8.062	7.44	28.682	13.538	1.259	3.104	12.194	12.367	0.276	0	4.124	9.101	13.356	1.779	12.183	1.184
6	+/+	28.634	13.304	4.943	5.251	1.7	3.649	11.485	4.625	13.502	24.956	13.23	13.125	4.368	0.218	21.228	2.347	0	1.833	6.181	24.61	13.826	6.342	0.116	1.536
7	+/+	21.01	4.793	0.288	4.013	5.026	1.582	3.547	4.315	12.312	33.975	28.134	26.741	14.93	4.12	9.442	2.713	10.101	21.346	16.82	2.289	0	4.831	0.091	5.285
8	+/+	17.276	2.317	1.413	5.33	0.533	1.56	3.073	9.744	18.151	30.272	28.249	17.998	2.612	14.978	0.526	4.928	5.573	14.977	2.814	0.13	4.209	2.322	0.314	2.696
9	+/+	19.306	6.139	8.384	2.894	1.844	7.699	0.109	6.111	23.71	17.335	17.955	2.241	11.234	0.013	2.718	19.583	23.073	30.537	11.615	0	0.59	0	0	0
10	Cre/+	23.51	6.012	0	4.955	0.212	3.716	0	2.017	3.25	5.521	13.326	21.024	9.305	0.768	3.382	1.389	15.277	2.572	2.065	14.056	10.565	0.97	4.875	0
11	Cre/+	26.711	8.066	0	6.2	2.398	2.376	1.355	5.968	2.651	2.287	8.532	23.779	12.888	12.473	5.387	4.44	7.437	1.026	0.862	1.154	6.901	7.034	10.932	4.1
12	Cre/+	47.362	9.444	4.025	7.893	0.305	5.014	2.619	5.101	6.196	3.812	7.904	22.159	6.197	8.344	1.321	10.913	8.773	0	14.504	4.121	20.957	1.239	3.955	11.153
13	Cre/+	15.922	1.684	3.089	0	0.13	0	0.466	0	0.118	1.979	6.812	6.044	5.501	4.309	1.196	8.061	2.699	0.204	0	13.111	4.37	5.319	9.529	0
14	Cre/+	7.969	4.906	1.539	3.092	5.597	0	5.404	4.91	5.529	10.49	9.04	8.142	5.813	1.381	4.718	0.788	0.06	6.822	6.237	10.415	7.14	0.069	0.134	1.043
15	Cre/+	28.904	3.78	3.2	0	2.812	0.341	2.751	6.824	6.834	18.355	15.589	8.883	2.56	2.78	1.072	1.553	0	8.477	0	24.271	18.703	0	0	15.619
16	Cre/+	37.157	6.121	6.117	4.735	5.932	0.257	10.785	8.015	6.602	24.177	7.606	7.898	2.926	4.615	1.345	6.798	1.874	8.162	1.151	4.825	4.793	0.472	3.396	0.148
17	Cre/+	25.579	3.245	3.57	0	3.811	0	6.954	6.157	10.683	23.009	17.482	18.606	23.829	2.322	13.037	6.081	4.705	17.643	6.452	13.488	0	6.044	0.015	1.747
18	Cre/+	23.93	4.089	5.497	0.88	3.251	4.755	7.867	7.953	18.892	23.802	13.349	19	0	6.52	0	0.805	8.502	15.74	4.74	0.335	11.214	0.329	2.442	2.97
		Climbing (s)
Mouse ID	Cpa3	11	12	13	14	15	16	17	18	19	20	21	22	23	24	1	2	3	4	5	6	7	8	9	10
1	+/+	343.02	0	14.67	0	0	40.6	0	3.93	28.53	0	146.9	464.68	302.3	139.32	5.81	75.5	46.42	35.34	78.32	92.68	132.56	0	2.8	74.13
2	+/+	262.03	116.91	0	66.77	0	9.86	0	0	0	59.42	150.45	124.55	117.28	174.18	0	0	251.76	0	42.91	113.22	82.87	0	0	0
3	+/+	317.79	121.08	23.1	0	0	0	5.19	0	0	71.2	38.52	87.79	304.45	24.14	52.89	118.07	0	0	278.42	231.31	80.75	14.1	0	0
4	+/+	508.58	22.86	131.06	0	44.55	0	0	0	96.1	48.6	528.87	587.41	531.97	221.62	192.99	0	0	0	71.02	29	0	185.07	0	0
5	+/+	271.55	0	0	0	0	0	13.59	0	0	13.64	255.99	90.58	0	0	155.99	72.29	0	0	0	57.79	117.35	7.77	24.69	0
6	+/+	317.59	129.4	6.9	12.27	0	9.22	128.67	81.69	185.34	301.34	107.03	61.66	51.17	0	124.38	0	0	1.81	12.28	93.24	219.4	13.05	0	0
7	+/+	118.71	15.1	0	0	43.26	4.8	14.93	5.21	2.29	118.32	113.04	57.85	163.75	33.33	35.76	15.04	69.03	111.64	126.16	0	0	43.39	0	15.34
8	+/+	285.98	73.55	0	25.33	0	8.02	0	96.29	1084.44	1343.06	665.3	797.04	83.22	245.43	0	102.3	0	559.28	19.27	0	22.2	0	0	0
9	+/+	124.94	0	41.32	0	0	13.21	0	177.61	574.63	503.39	104.09	20.04	75.2	0	29.02	114.3	188.35	248.78	1	0	0	0	0	0
10	Cre/+	355.7	0	0	0	0	0	0	0	83.5	34.05	421.95	633.49	471.32	0	0	93.23	413.05	0	0	461.88	423.65	0	0	0
11	Cre/+	164.91	5.7	0	0	0	0	0	0	0	0	65.13	455.25	131.02	181.32	29.73	0	18.9	0	0	0	50.52	50.24	16.24	65.95
12	Cre/+	340.42	32.46	0	40.68	0	0	0	49.76	6.11	4.64	256.67	115.12	0	0	0	0	10.97	0	39.69	72.99	108.74	0	0	33.62
13	Cre/+	44.07	0	2.5	0	0	0	0	0	0	0	0	0	0	7.58	0	86.41	0	0	0	263.9	14.24	0	0	0
14	Cre/+	28.99	22.54	0	0	0	0	0	51.05	0	142.42	270.94	83.55	0	0	0.96	0	0	16.32	0	119.81	25.05	0	0	0
15	Cre/+	263.61	91.19	3.39	0	17.93	0	0	8.54	0	247.88	296.03	25.45	110.12	43.52	13.87	69.85	0	218.56	0	169.64	81.09	0	0	99.5
16	Cre/+	148.56	4.44	28.66	118.39	96.54	0	294.2	210.52	140.8	465.47	0	66.62	0	34.64	0	130.22	17.29	62.11	0	0	21.65	0	127.5	1.17
17	Cre/+	809.25	43.28	76.48	0	88.68	0	93.74	63.8	182.58	1512.25	1575.19	1660.04	740.54	0	179.76	191.04	119.8	418.94	232.81	210.71	0	107.65	0	44.07
18	Cre/+	82.51	0	0	0	0	0	2.17	72.84	268.1	532.39	101.07	213.53	0	63.2	0	0	47.8	130.26	10.66	0	67.85	0	1.21	0
		Immobility (s)
Mouse ID	Cpa3	11	12	13	14	15	16	17	18	19	20	21	22	23	24	1	2	3	4	5	6	7	8	9	10
1	+/+	25.48	1420.72	1942.2	3106.96	3336.87	1518.47	3162.39	2630.45	2291.14	2149.6	1403.2	125.46	1693.54	100.46	122.96	2015.81	2053.26	2726.96	2170.59	2120.93	936.33	2855.16	84.25	2414.36
2	+/+	42.5	143.9	3384.42	2096.37	2839.89	2297.51	3306.47	2493.58	2483.54	1746.87	1382.96	1083.03	1238.25	499.23	2829.98	3409.8	821.34	2696.44	1700.34	2175.21	434.35	2900.08	2580.25	3413.38
3	+/+	94.17	196.04	2489.48	2917.59	2493.93	3066.68	2177.48	2856.08	2578.33	2146.86	1213.65	511.93	752.45	1544.46	2251.61	1606.37	3157.57	2883.07	1206.7	1054.6	88.87	1075.83	2780.27	2250.09
4	+/+	34.25	572.63	1399.52	3501.5	2996.53	2672.36	2883.11	2240.91	2090.22	1405.34	463.88	233.47	95.05	108.98	760.8	3534.35	2091.46	3242.55	1939.16	1465.56	2247.64	278.75	2392.77	2013.01
5	+/+	93.66	1426.2	3521.21	2464.85	3099.27	3450.94	1659.53	2999.51	2120.92	1913.81	122.69	916.11	3016.21	2767.12	1528.67	111.26	2933.05	3380.45	2328.14	2046.86	1350.76	2698.75	572.21	2869.8
6	+/+	29.59	1054.32	2423.91	2794.63	3338.98	2829.82	1183.89	2675.1	1161.36	170.05	1428.63	1736.52	2584.83	3430.67	364.39	2374.58	3492.36	2495.6	2394.77	963.07	110.56	100.46	3312.15	2952.18
7	+/+	136.47	1515.99	3292.98	2327.45	2304.88	2846.62	2503.04	2291.3	2132.33	660.59	615.83	452.94	543.25	2536.3	1896.89	2856.59	2221.84	460.76	493.91	2694.8	3497.81	1750.06	3263.54	2607.87
8	+/+	36.53	1970.32	3351.83	2075.15	3392.05	2569.45	2662.35	1611.9	117.73	37.5	146.65	257.14	2448.98	770.3	2223.48	2312.32	2764.53	64.15	1243.19	3274.51	1359.91	1692.15	2450.3	2899.03
9	+/+	32.49	2043.05	2443.1	3098.37	2577.2	2258.77	2786.73	1239.19	129.07	130.54	1199.93	2157.12	1369.87	3304.04	2370.31	1018.52	825.34	33.12	475.97	3524.37	2613.28	3147.54	3437.62	3002.59
10	Cre/+	17.22	529.37	3460.19	1786.56	3536.77	1839.93	3399.46	2675.02	1964.85	2093.94	929.79	148.63	110.09	2831.88	2269.65	2278.26	560.1	2230.35	2319.6	491.78	62.85	2658.96	1886.83	3494.27
11	Cre/+	289.13	274.42	3045.96	2077.66	3059.47	2628.68	2780.91	2546.19	2670.26	2740.42	1098.14	103.42	979.11	1027.2	1925.78	2694.85	1238.37	2101.01	3135.36	2010.32	434.31	1873.52	747.05	1218.32
12	Cre/+	32.99	115.9	1993.7	1265.05	3395.1	2094.67	2931.94	2291.49	2333.51	1994.8	1454.01	288.92	843.15	569.85	2130.78	1192.09	1711.21	3405.84	1383.95	2070.28	59.58	2369.25	2835.84	284.37
13	Cre/+	143.55	1624.21	2112.38	3058.72	2776.39	3485.81	2063.44	2932.99	2668.32	1249.86	210.59	242.95	1401.71	2030.17	3109.07	1353.34	2563.88	3288.92	3126.43	258.02	1390.66	2474.94	692.92	3192.21
14	Cre/+	363.49	1642.44	2462.44	1846.06	2097.27	3211.53	1375.33	1711.12	2566.33	251.97	330.87	857.61	2421.75	3056.95	1574.6	2905.47	2596.58	2053.84	2179.21	595.69	277.63	2718.21	3341.99	1566.47
15	Cre/+	235.27	1953.74	1965.73	3451.68	1822.29	3179.21	3152.7	2073.42	1599.22	820.96	329.66	567.28	1199.81	2252.65	2277.73	2654.25	3478.83	1070.66	3518.34	639.61	204.22	3217.03	3318.57	475.73
16	Cre/+	33.08	1902.8	2356.41	2172.29	1801.62	3492.91	1422.31	2348.64	1973.22	214.21	1115.17	254.5	2551.95	2802.74	3337.02	1895.36	2909.23	1929.28	2002.69	1011.19	280.31	3010.01	2476.97	3219.78
17	Cre/+	64.27	1597.96	2376.46	3249.6	2259.47	3524.15	1929.38	2307.02	1241.47	83.83	70.56	89.76	356.34	2449.09	1628.71	1466.82	2446.28	1543.52	1488.1	1668.66	2831.52	1357.78	3397.57	2722.3
18	Cre/+	28.13	2151.04	2368.36	3150.81	2581.65	2835.34	2508.53	1460.41	793.83	102.16	592.81	221.53	3409.32	1411.5	3449.74	3254.86	1475.62	25.45	1342.91	3215.45	1003.93	2793.2	2657.54	1289.26
		Grooming (s)
Mouse ID	Cpa3	11	12	13	14	15	16	17	18	19	20	21	22	23	24	1	2	3	4	5	6	7	8	9	10
1	+/+	579.96	567.86	313.9	108.78	40.6	418.94	44.47	145.37	66.61	645.78	438.17	464.63	317.89	647.71	553.41	199.59	81.87	215.35	214.04	254.48	685.68	300.74	933.59	154.35
2	+/+	546.85	779.27	53.08	262.33	138.32	121.95	101.16	413.11	244.2	502.7	317.94	558.21	503.94	736.07	83.38	22.35	276.05	229.19	357	395.53	718.63	113.64	317.01	49.79
3	+/+	178.98	313.2	27.49	26.23	107.97	19.16	112.56	34.44	105.11	210.9	385.49	255.51	225.15	220.42	57.6	148.55	103.77	41.96	197.69	397.01	530.07	332.28	129.76	135.44
4	+/+	200.66	572.24	209.28	17.25	17.63	199.06	118.56	144.41	355.87	489.77	359.31	200.57	563.56	445.62	420.11	0	346.39	34.37	296.32	584.47	189.07	827.43	298.93	533.8
5	+/+	579.66	180.18	8.18	205.18	89.14	33.28	272.25	153.56	178.76	465.17	233.03	378.67	70.03	126.31	233.94	929.75	300.33	63	514.07	150.72	337.72	80.34	492.63	68.8
6	+/+	429.21	374.11	252.86	57.62	16.4	117.44	415.45	89.25	633.1	442.67	313.68	151.89	174.18	0	650.05	217.82	3.8	233.16	135.89	226.11	796.42	831.33	40.1	65.66
7	+/+	199.61	240.36	0	200.81	113.63	11.09	249.74	206.41	155.39	117.42	87	165.19	131.17	70.55	254.45	83.12	71.68	78.89	243.25	40.05	0	383.76	82.98	197.17
8	+/+	791.1	338.37	4	481.2	3.06	326.27	192.95	229.71	499.73	90.81	237.76	510.22	378.78	555.7	626.02	386.66	168.98	1024.27	999.02	73.85	659.04	659	430.08	123.67
9	+/+	833.23	465.78	165.1	84.91	485.93	246.85	319.06	772.55	360.83	573.53	502.91	582.28	491.57	43.02	521.59	616.95	391.57	553.22	797.36	4.52	491.08	150.46	35.49	232.06
10	Cre/+	536.24	1025.15	24.3	698.95	13.39	371.48	38.02	188.28	402.31	303.17	398.8	534.46	876.81	236.91	256.36	646.1	437.35	280.13	304.16	754.79	1230.99	295.13	529.17	3.1
11	Cre/+	387.56	319.77	52.77	154.59	25.39	123.2	226.79	80.5	201.91	73.63	403.15	557.51	271.62	380.38	166.87	47.17	570.81	383.51	37.14	382.19	758.43	214.36	393.27	437.24
12	Cre/+	204.29	546.49	236.08	291.41	7	166.04	48.12	144.21	83.05	366.85	334.05	376.34	386.26	493.41	327.76	224.48	278.64	33.35	264.9	504.54	614.81	225.17	64.86	701.11
13	Cre/+	182.42	264.24	99.2	21.58	37.65	0	213.44	8.43	101.92	392.2	247.41	187.41	154.38	76.57	63.08	255.88	28.76	25.19	90.74	630.74	217.07	126.24	315.92	31.9
14	Cre/+	1187.95	366.18	347.42	704.42	390.57	245.47	923.36	693.52	115.33	1360.6	1040.43	401.1	162.49	28.54	502.5	228.94	597.86	448.8	536.57	968.53	1090.27	375.43	65.6	852.25
15	Cre/+	393.82	294.68	249.5	33.55	647.92	175.89	18.7	417.82	421.91	289.17	674.67	395.68	508.6	91.41	364.76	240.42	16.74	398.07	19.7	271.44	720.71	70.38	48.23	330.35
16	Cre/+	266.48	160.6	75.56	166.01	179.53	0	252.85	15.01	294.21	220.51	285.44	428.09	138.71	16.58	3.4	266.96	71.25	318.77	91.7	406.89	841.32	24.98	20.89	88.77
17	Cre/+	282.79	611.13	207.98	71.37	285.32	16.6	340.62	243.44	642.21	224.03	421.18	274.28	217.36	317.06	114.97	617.33	200.83	83.84	583.3	107.64	229.16	520.79	16.43	124.78
18	Cre/+	726.91	304.7	303.38	142.38	296.37	106	152.1	605.47	254.82	323.72	729.21	883.78	13.65	647.72	21.9	30.64	540.78	905.83	984.49	16.92	521.94	268.23	175.43	850.12
		Runspeed (mm/s)
Mouse ID	Cpa3	11	12	13	14	15	16	17	18	19	20	21	22	23	24	1	2	3	4	5	6	7	8	9	10
1	+/+	4.39889	0.590862	1.19906	0.27777	0	1.43889	0.4394	1.09138	2.03717	0.151165	1.25059	4.61822	1.49551	1.56853	1.71738	0.366846	2.20797	0.378884	0.856465	0.543884	1.56475	0.173792	1.87743	1.12702
2	+/+	8.73489	2.13521	0.006855	0.89964	0.449004	1.44525	0.084894	0.751966	0.92521	2.48131	3.02793	2.8192	1.89037	2.12674	0.413708	0.054094	3.91884	0.084229	1.62624	1.0253	1.75287	0.214014	0.216059	0
3	+/+	8.48264	3.80046	1.34486	0.51029	0.815493	0.502171	1.26387	0.336273	0.385269	0.906499	1.93123	3.81216	2.96447	1.18685	1.8576	2.76306	0.068783	0.376263	2.50015	2.76226	3.12161	1.44504	0.038361	0.181889
4	+/+	8.52294	2.73292	1.84064	0	0.829119	0.268331	0.081856	1.12153	0.912487	2.0911	4.66433	4.45029	4.20458	4.18158	2.30787	0	0.740127	0	1.92172	1.88883	1.16113	3.33315	0.455618	0.617841
5	+/+	6.97817	3.2283	0	0.197534	0.004173	0	2.45426	0.017728	2.23936	2.06668	7.96718	3.76058	0.349853	0.862172	3.38712	3.43533	0.076535	0	1.14552	2.52808	3.70999	0.494102	3.38409	0.328885
6	+/+	7.95376	3.69546	1.37313	1.45859	0.47215	1.0135	3.19025	1.2847	3.7505	6.93215	3.67514	3.64597	1.21331	0.060446	5.89665	0.651851	0	0.509296	1.71682	6.83602	3.84062	1.76153	0.032135	0.426633
7	+/+	5.83612	1.3315	0.079917	1.1148	1.39617	0.439407	0.985374	1.19866	3.42	9.43753	7.81509	7.42815	4.1472	1.14431	2.62285	0.753623	2.80588	5.92941	4.67219	0.63583	0	1.34186	0.025311	1.46813
8	+/+	4.79896	0.643707	0.392618	1.48053	0.148108	0.43325	0.853595	2.70675	5.04202	8.40901	7.84707	4.99955	0.725481	4.16061	0.146041	1.36898	1.54801	4.16032	0.781541	0.036062	1.16917	0.645031	0.087096	0.748867
9	+/+	5.3628	1.70517	2.32892	0.803952	0.512268	2.13852	0.030354	1.69744	6.58601	4.81534	4.98749	0.622544	3.12042	0.003571	0.755051	5.43972	6.40914	8.4826	3.22639	0	0.16391	0	0	0
10	Cre/+	6.53058	1.67009	0	1.37629	0.058996	1.03225	0	0.560341	0.902901	1.53364	3.7016	5.8399	2.58464	0.213335	0.93932	0.385807	4.24352	0.714414	0.573479	3.90433	2.93468	0.269364	1.35426	0
11	Cre/+	7.41966	2.24053	0	1.72231	0.666113	0.660131	0.376377	1.65765	0.73651	0.635146	2.36993	6.6053	3.5801	3.46473	1.49635	1.23335	2.06593	0.284886	0.239411	0.320479	1.91701	1.95396	3.03661	1.13894
12	Cre/+	13.1562	2.62345	1.11798	2.19255	0.084818	1.3927	0.727572	1.41701	1.7211	1.05888	2.19562	6.15521	1.72134	2.31781	0.366976	3.03148	2.43698	0	4.02877	1.14483	5.82145	0.344222	1.09848	3.098
13	Cre/+	4.42265	0.467667	0.85792	0	0.035972	0	0.129582	0	0.032639	0.549845	1.89231	1.67885	1.52804	1.19692	0.332305	2.23927	0.749591	0.05676	0	3.64189	1.21397	1.47755	2.64687	0
14	Cre/+	2.21365	1.3629	0.427612	0.858911	1.55462	0	1.50115	1.36385	1.5357	2.91399	2.51116	2.26161	1.61467	0.383616	1.31069	0.218842	0.016679	1.89505	1.73262	2.89312	1.98322	0.019195	0.037286	0.289829
15	Cre/+	8.029	1.04998	0.889025	0	0.780983	0.094612	0.764205	1.89543	1.89846	5.09873	4.33017	2.46757	0.711206	0.772361	0.297744	0.431434	0	2.35465	0	6.74198	5.19537	0	0	4.33875
16	Cre/+	10.3213	1.70018	1.69906	1.31527	1.64782	0.071325	2.99572	2.2263	1.83378	6.71572	2.11266	2.19379	0.812867	1.28189	0.373615	1.88831	0.520633	2.26722	0.319786	1.34022	1.3314	0.131222	0.943433	0.041224
17	Cre/+	7.10535	0.901264	0.991572	0	1.05863	0	1.93171	1.71032	2.96752	6.39135	4.85616	5.16823	6.61905	0.644939	3.62126	1.68915	1.30685	4.90083	1.79221	3.74665	0	1.67879	0.004047	0.485333
18	Cre/+	6.64714	1.13572	1.52694	0.244379	0.903123	1.32096	2.18541	2.20926	5.24766	6.61161	3.70799	5.27778	0	1.81099	0	0.22366	2.36165	4.37215	1.3168	0.093031	3.11494	0.091317	0.678236	0.824934
		Max. runspeed (mm/s)
Mouse ID	Cpa3	11	12	13	14	15	16	17	18	19	20	21	22	23	24	1	2	3	4	5	6	7	8	9	10
1	+/+	214	152	164	119	0	179	163	139	185	154	217	198	183	158	173	129	198	160	180	181	245	127	154	205
2	+/+	243	174	53	138	124	179	96	240	169	174	193	221	195	160	126	105	216	73	165	222	213	109	99	0
3	+/+	200	182	168	143	149	138	236	152	156	176	257	247	229	230	215	213	91	127	243	284	220	203	67	122
4	+/+	226	154	188	0	143	123	113	141	165	203	233	206	232	210	201	0	160	0	151	186	127	169	145	184
5	+/+	216	211	0	128	59	0	205	70	215	209	236	189	129	207	242	191	114	0	177	185	218	121	231	145
6	+/+	186	182	200	207	208	197	165	144	196	232	188	300	191	79	323	170	0	183	176	220	234	203	105	160
7	+/+	341	242	76	254	318	212	215	234	269	365	374	298	404	214	248	227	300	246	290	171	0	264	122	243
8	+/+	220	159	166	228	162	159	165	201	191	258	218	196	167	224	109	178	192	213	114	100	175	210	186	169
9	+/+	208	174	213	190	176	269	97	146	229	231	264	191	218	51	188	214	240	219	174	0	112	0	0	0
10	Cre/+	236	185	0	152	132	160	0	120	124	190	225	209	260	132	182	139	210	191	150	239	222	132	183	0
11	Cre/+	181	167	0	221	151	133	126	164	168	168	210	232	219	221	169	192	185	120	150	120	165	222	216	195
12	Cre/+	234	218	204	179	143	188	169	184	172	192	324	242	211	221	193	236	175	0	207	242	216	124	153	226
13	Cre/+	285	158	254	0	95	0	120	0	87	136	208	244	209	243	158	327	142	125	0	242	178	201	225	0
14	Cre/+	176	207	115	194	224	0	185	150	153	201	166	234	176	129	158	199	73	210	193	222	222	74	81	159
15	Cre/+	215	181	208	0	171	145	141	173	177	223	231	265	172	245	187	201	0	164	0	243	203	0	0	213
16	Cre/+	214	209	185	172	172	171	206	213	219	221	223	222	168	194	139	146	120	237	242	234	161	124	155	130
17	Cre/+	219	140	198	0	154	0	209	202	205	234	242	210	227	208	208	180	181	243	159	281	0	219	58	136
18	Cre/+	199	173	168	185	172	199	240	192	203	246	279	235	0	257	0	172	221	236	223	127	235	151	180	157
