# Supplementary material for: Mast cells link immune sensing to antigen-avoidance behaviour
Source: Nature. 2023 Jul 12;620(7974):634–42. doi: 10.1038/s41586-023-06188-0 (PMC10432277; doi:10.1038/s41586-023-06188-0)
Supplement: Supplementary file 12 — Source Data Extended Data Fig. 2 [file 41586_2023_6188_MOESM12_ESM.xlsx]

## Sheet: Ext. Data Fig. 2
			Egg white water intake (%)
ID	Genotype	Treatment	day 1	day 2	day 3	day 4	day 5	day 6	day 7	day 8	day 9	Average daily egg white water intake (%)	Basophils / µl blood	Stomach mast cells (x1000)	Small intestine intraepithelial mast cell frequency (%)	Anti-OVA IgG1 (mg/mL)	Anti-OVA IgE (µg/mL)
31707	+/+	alum	95.0067	97.9473	98.712	98.9805	97.6645	98.4085	99.0642			97.9686	19.3606	23.595	0.636611	0.0205919	0.133223
32385	+/+	alum	91.62	93.36	22.39	15.41	2.78	74.17	90.32			55.7214		11.971	0.161152	0.01	0.18533
32386	+/+	alum	18.66	88.61	96.66	94.3	96.6	93.14	96.59			83.5086		10.072	0.214239	0.01	0.17343
32565	+/+	alum	12.74	10.47	21.46	20.75	11.52	15.67	70.97			23.3686		2.642	0.117106	0.01	0.22194
32562	+/+	alum	93.6	94.73	96.1	94.21	97.01	98.65	97.53			95.9757		9.822	0.292003	0.01	0.24694
34986	+/+	alum											14.18
35214	+/+	alum											7.63
35320	+/+	alum											3.88
36135	+/+	alum											5.66
36393	+/+	alum											1.9
38294	+/+	alum											3.9
38460	+/+	alum											2.65
38947	+/+	alum											1.29
38950	+/+	alum											2.97
38951	+/+	alum											0.64
31507	+/T	alum	87.9896	94.0898	96.83	93.7896	92.9791	98.5149	95.7418			94.2757	0.156589	19.742	0.308797	0.0161967	0.144672
31705	+/T	alum	94.335	94.1606	97.6744	89.0351	94.3983	97.2286	90.7692			93.9429	0.108392	7.416	0.217262	0.0184838	0.157279
31706	+/T	alum	20.1863	12.9187	28.8889	73.4824	16.474	3.55191	13.1868	48.1419		27.1038	0.311768	4.815	0.216146	0.0306786	0.131901
32095	+/T	alum	8.52273	3.96226	2.26131	91.2519	90.2041	96.4349	94.3683	91.6096	91.7148	63.3944	1.11675	1.993	0.233866	0.0224171	0.124324
32384	+/T	alum	12.85	96.93	96.37	92.57	92.28	91.93	92.84			82.2529		11.309	0.122693	0.01	0.13049
32564	+/T	alum	73.44	87.96	74.42	98.03	96.67	99.3	97.72			89.6486		9.941	0.204508	0.01	0.33635
32563	+/T	alum	13.85	90.88	94.56	96.33	88.87	91.15	96.28			81.7029		5.288	0.226374	0.01	0.55616
38295	+/T	alum											0.24
38758	+/T	alum											0.16
38759	+/T	alum											0.33
38948	+/T	alum											1.2
38949	+/T	alum											1.47
31387	+/+	OVA-alum	7.83848	10.5727	19.9561	38.2263	5.67686	5.8952	9.49367	7.7634	18.9873	13.8244	5.16648	14.187	0.255185	0.0306786	0.350646
31388	+/+	OVA-alum	21.1765	58.034	68.9076	60.6218	9.01408	9.93976	8.10127	7.57576		30.4213	3.38619	12.072	0.212516	0.0316913	1.09273
31389	+/+	OVA-alum	11.3636	7.42706	16.3265	33.7134	7.23514	6.26866	4.81651	7.50988	17.161	12.4256	1.20121	8.37	0.159629	0.0304258	0.460842
31702	+/+	OVA-alum	29.011	13.8009	10.4615	22.6131	10.6965	6.03448	7.3107			14.2743	0.951682	26.836	0.89211	0.454925	1.15268
31703	+/+	OVA-alum	18.9258	12.2754	4.31655	10.2625	13.0435	5.29801	7.96915			10.3	5.83935	33.135	1.31361	0.137069	2.4
31704	+/+	OVA-alum	15.8442	10.9091	6.2069	7.49354	12.1588	6.96203	9.04393			9.80143	3.55461	12.805	2.07796	0.398413	0.332403
31810	+/+	OVA-alum	75.8389	9.64567	0	8.3151	13.8418	5.07042	6.05263	7.69231		15.8075	14.3648	28.841	1.26236	0.525265	0.419194
31811	+/+	OVA-alum	26.7267	8.86076	19.4986	77.3849	7.76699	8.24176	10.2439	9.61538	33.75	22.4544	1.79505	12.48	0.987553	0.375608	0.454682
31812	+/+	OVA-alum	21.3287	6.72269	3.04878	9.59596	15.6805	6.03015	4.78723	14.1388		10.1675	4.72009	11.265	1.41689	0.045087	0.676572
31813	+/+	OVA-alum	90.6158	92.8767	39.1403	21.7712	9.35673	12.0968	19.7959	7.89474	14.9893	34.2833	1.98355	10.118	0.921881	0.384831	0.242066
32091	+/+	OVA-alum	8.09524	11.2022	5.26316	19.0909	12.4646	7.67045	9.20398			10.4257	8.7831	9.025	0.579045	0.878618	2.4
32566	+/+	OVA-alum	16.96	22.22	0	10.23	20.35	63.49	10.44			20.5271		4.751	1.24081	0.69	0.10169
31505	+/T	OVA-alum	8.75912	15.1625	15.2727	9.30233	8.81226	13.9785	7.87879	13.125	6.14973	10.9111	3.94628	8.996	0.15593	0.0259017	0.328248
32088	+/T	OVA-alum	9.42857	17.7156	6.21469	8.96552	8.46395	12.6471	6.5445	7.40741		9.67375	0.154485	2.59	0.837056	0.537668	1.07306
32089	+/T	OVA-alum	13.6842	10.8312	2.91545	10.6029	7.98898	4.96689	7.24947	6.90476		8.1425	0.124315	5.658	1.14307	0.503011	1.29818
32093	+/T	OVA-alum	39.172	15.3846	3.40426	10.929	9.2437	7.79221	7.71144			13.3743	0.297875	13.618	0.12541	0.0362797	2.4
32094	+/T	OVA-alum	5.80808	10.1655	1.27389	17.6334	7.64873	8.13253	27.9915	17.6471	27.0909	13.71	0.343537	2.266	0.621608	0.0227112	2.4
32096	+/T	OVA-alum	5.45455	8.59232	6.89655	33.3729	7.99031	3.80048	4.69083	33.4711		13.0325	1.36504	6.614	0.619545	0.412311	1.48555
32097	+/T	OVA-alum	12.9338	11.8568	1.76991	10.7884	6.97674	4.98753	9.24574	52.581	70.0823	20.1367	0.340067	4.208	0.843278	0.624714	0.372218
32099	+/T	OVA-alum	11.4833	7.31707	1.78571	13.8462	2.97297	6.51629	14.6172	44.1667	55.6107	17.5922	0.395378	3.052	0.214677	0.175177	2.4
32567	+/T	OVA-alum	20.42	87.91	0.99	16.32	3.38	11.62	11.3			21.7057		6.211	0.82548	0.34	0.16941
