# Supplementary material for: Mast cells link immune sensing to antigen-avoidance behaviour
Source: Nature. 2023 Jul 12;620(7974):634–42. doi: 10.1038/s41586-023-06188-0 (PMC10432277; doi:10.1038/s41586-023-06188-0)
Supplement: Supplementary file 13 — Source Data Extended Data Fig. 3 [file 41586_2023_6188_MOESM13_ESM.xlsx]

## Sheet: Panel a-i
					Egg white water intake (%)
Mouse ID	Cpa3	Treatment	Treatment	Sugar (%)	day 1	day 2	day 3	day 4	day 5	day 6	day 7	day 8	day 9	day 10	Average daily egg white water intake (%)	Anti-OVA IgE (ng/mL)	Stomach mast cells (x1000)	Small intestine intraepithelial mast cell frequency (%)
35516	+/+	alum		1	95.6356	96.4927	98.6134	98.7613	98.1989	93.4497	99.7406	90.9801	91.0112	97.1876	96.0071
36293	+/+	alum		1	96.8888	95.0531	99.0265	98.0822	99.6164	99.7203	99.1762	99.9209	99.84	99.9134	98.7238
36476	+/+	alum		1	97.4128	95.7632	93.3026	97.3795	99.4777	94.2768	95.6597	91.3375	97.5262	95.9924	95.8128
36295	Cre/+	alum		1	98.9552	99.2731	99.8883	99.6231	99.9416	99.4929	99.9499	100	98.6682	99.9163	99.5709
35997	Cre/+	alum		1	99.413	98.8095	92.2131	99.6053	84.7564	78.9193	85.7445	75.185	61.9097	82.2388	85.8794
36294	Cre/+	alum		1	97.1163	98.9833	98.887	99.7472	99.7447	99.8513	99.8067	99.918	99.2441	99.9401	99.3239
36475	Cre/+	alum		1	97.6783	95.707	97.9656	96.9319	99.8703	99.0504	99.8647	99.7044	99.9147	100	98.6687
36540	Cre/+	alum		1	99.2423	99.3644	99.5575	99.8086	99.4504	99.6556	99.8588	99.726	99.4331	99.8858	99.5983
19375	+/+	OVA-alum		1	99.8949	99.4017	100	98.5721	99.5006	100	100	96.063	99.7945	98.7766	99.2003	25.5564	7.38421	0.120585
19477	+/+	OVA-alum		1	94.1092	98.7734	100	99.3725	99.7861	99.6293	95.0806	98.7409	98.2359	98.1202	98.1848	6.9283	4.71825	0.00452027
19478	+/+	OVA-alum		1	99.8727	97.0533	96.9178	100	77.9849	94.3137	99.0073	99.9182	94.8658	96.2206	95.6154	9.18972	14.3263	0.0122003
20825	+/+	OVA-alum		1	97.5007	95.2291	99.4094	86.1433	72.3609	45.3626	62.7429	76.3663	86.2388	11.3879	73.2742	14.404	1.811	0.0543455
20953	+/+	OVA-alum		1	97.9099	99.4541	99.966	99.2512	99.24	99.6917	99.9517	100	100	99.8042	99.5269	57.6531	6.41962	0.032334
21083	+/+	OVA-alum		1	99.9662	99.7998	99.6835	99.8309	99.8568	99.9404	100	99.9509	99.9882	93.3955	99.2412	27.6588	16.6728	0.0110928
21372	+/+	OVA-alum		1	98.3067	99.1546	99.5798	98.6863	99.5354	99.8817	96.9325	100	98.9597	99.3686	99.0405	18.1964	8.22947	0.0163777
19805	+/+	OVA-alum		1	81.0052	99.9258	99.5113	98.8837	97.4181	96.7062	99.522	97.779	99.0463	93.2589	96.3057	20.4926	10.1748	0.0478663
19376	Cre/+	OVA-alum		1	99.2624	99.2197	98.5374	99.3849	95.9139	98.8185	98.3041	99.9467	98.2214	99.8933	98.7502	12.8538	0.236098	0.0231414
19965	Cre/+	OVA-alum		1	99.7771	99.3831	99.7057	99.2795	99.8509	99.6084	99.8805	99.9148	99.0187	96.2724	99.2691	32.6876	0.501026	0.00378685
20537	Cre/+	OVA-alum		1	98.5973	99.9059	99.7762	99.7439	99.8011	100	99.3658	100	100	100	99.719	24.3455	0.158673	0.00505799
20538	Cre/+	OVA-alum		1	99.9135	99.1143	100	100	100	99.8381	100	100	99.9591	100	99.8825	28.8821	0.110665	0.00610104
20824	Cre/+	OVA-alum		1	96.7393	99.6125	99.8911	99.9249	99.928	99.98	99.9261	99.8611	99.9201	99.8843	99.5667	18.1142	0.19426	0.00120189
20951	Cre/+	OVA-alum		1	99.9844	99.9585	100	99.9818	99.8976	99.9869	99.9381	99.8991	99.8912	99.5349	99.9072	5.22409	0.100592	0.00255753
21376	Cre/+	OVA-alum		1	99.7203	99.9472	99.7385	99.5875	99.872	99.9617	99.8874	100	98.8918	96.8	99.4406	31.8404	0.162093	0.0137809
35075	+/+	alum		0.25	73.6816	89.2741	91.8875	97.2504	92.2802	97.565	96.9156	96.6807	99.8053	98.8176	93.4158
35076	+/+	alum		0.25	99.8769	98.0569	99.908	99.9549	99.8166	99.8251	100	98.7248	100	100	99.6163
35079	+/+	alum		0.25	98.0966	99.4767	99.1295	99.2385	99.6392	99.7634	99.7103	99.6857	98.1536	99.2915	99.2185
35987	Cre/+	alum		0.25	42.645	83.1165	90.9915	94.3787	93.3894	87.8183	96.1271	92.6465	93.8742	98.1578	87.3145
35989	Cre/+	alum		0.25	93.2328	98.6158	98.9519	99.856	99.6255	99.0434	99.9696	98.5131	99.9667	98.5453	98.632
35990	Cre/+	alum		0.25	89.2376	84.2487	93.7575	98.8198	96.8833	89.4979	94.8692	94.2974	93.4601	95.955	93.1026
30791	+/+	OVA-alum		0.25	48.0666	46.4583	3.17529	47.8596	27.5064	6.0947	16.6274	0.117509	1.70397	5.29019	20.29	15.9399	1.782	0.0476211
30889	+/+	OVA-alum		0.25	39.1846	43.7563	42.1202	54.7526	45.594	53.6727	40.8646	52.8109	35.1471	45.7729	45.3676	12.9755	5.53	0.103841
31188	+/+	OVA-alum		0.25	86.3296	87.9118	78.8906	89.7485	66.6841	89.7412	84.1584	87.6053	76.1938	77.171	82.4434	17.9586	2.513	0.0819929
34246	+/+	OVA-alum		0.25	46.9613	65.4527	65.8915	69.3501	83.0206	92.1203	73.792	88.8998	97.1761	91.6104	77.4275	31.3695	2.723	0.0219621
34249	+/+	OVA-alum		0.25	48.7305	48.7117	40.9562	57.5115	70.207	65.6009	51.6032	92.2506	64.3908	77.2847	61.7247	40.0372	3.977	0.054115
34251	+/+	OVA-alum		0.25	67.8739	63.5759	60.0887	44.3558	53.2936	60.3675	21.8282	37.9483	50.5155	37.196	49.7043	27.7839	7.571	0.0256183
34252	+/+	OVA-alum		0.25	70.0415	76.815	62.987	53.7936	81.118	76.7985	60.2058	58.026	78.2126	54.2553	67.2253	21.9374	7.163	0.0338466
30890	Cre/+	OVA-alum		0.25	91.0137	78.4718	91.6996	76.731	81.2289	92.2093	97.4757	95.053	76.3543	82.1231	86.236	26.3606	0.041	0.0210819
34211	Cre/+	OVA-alum		0.25	73.9325	73.0078	82.6081	89.3205	56.9529	76.9149	69.8101	81.7931	58.1301	57.0616	71.9532	45.9351	0.039	0.0139683
34245	Cre/+	OVA-alum		0.25	97.2227	99.0039	97.2283	91.2058	96.8358	99.0376	87.3093	90.948	90.9655	91.4295	94.1186	56.5426	0.044	0.00637655
34248	Cre/+	OVA-alum		0.25	86.4448	95.0529	81.092	88.4864	93.2364	88.1892	98.3645	99.8158	93.5469	93.1125	91.7341	33.5627	0.104	0.0129957
34250	Cre/+	OVA-alum		0.25	58.6369	74.1135	87.0377	95.5334	88.3797	85.2886	84.6301	56.8127	94.9658	69.5372	79.4936	28.6659	0.082	0.00368675
34253	Cre/+	OVA-alum		0.25	92.4195	93.617	93.5289	95.4465	94.1523	99.2612	93.4868	80.7896	85.7297	88.5567	91.6988	33.1365	0.021	0.00788049
34745	+/+	alum	IL	0.25	88.589	86.4957	91.232	95.738	88.7597	82.646	80.1107	79.6218	68.5137	75.4429	83.715
34968	+/+	alum	IL	0.25	87.65	91.384	89.9597	96.8123	96.9495	97.5899	98.5018	97.0854	95	97.1503	94.8083
34744	Cre/+	alum	IL	0.25	92.982	99.0598	98.1221	98.057	98.8257	98.5341	99.8516	99.9044	99.3066	99.8248	98.4468
34746	Cre/+	alum	IL	0.25	98.4722	97.133	99.0669	97.3403	99.2399	99.6583	99.8725	98.1962	98.9323	99.864	98.7776
34969	Cre/+	alum	IL	0.25	94.5524	94.7197	95.49	93.0883	96.6381	79.6576	99.2692	94.167	98.3992	96.9175	94.2899
34207	+/+	OVA-alum	IL	0.25	4.29923	7.59536	61.5031	24.9653	5.50015	61.378	15.0749	75.2226	5.43833	14.0875	27.5064	32.2905	4.725	0.170247
34208	+/+	OVA-alum	IL	0.25	80.6272	73.0274	72.1465	67.6962	67.535	84.0616	66.8132	85.8806	33.379	52.4619	68.3629	32.1223	0.477	0.219942
34209	+/+	OVA-alum	IL	0.25	26.8503	29.9309	27.1458	26.3311	5.34005	55.3306	68.8839	84.7164	15.8712	47.2714	38.7672	43.033	15.188	0.210425
34210	+/+	OVA-alum	IL	0.25	10.6627	0.466137	70.3364	78.9646	3.92053	23.886	23.4895	91.3962	0.196271	21.6183	32.4937	23.4353	7.773	0.160915
34212	+/+	OVA-alum	IL	0.25	45.9729	67.4964	60.5141	49.7767	32.7236	49.2615	31.6496	46.0312	82.8105	83.9129	55.0149	38.3955	16.085	0.078038
34238	+/+	OVA-alum	IL	0.25	70.869	65.136	61.1481	31.0883	21.7955	38.1543	6.98829	5.33898	2.4602	18.1431	32.1122	37.1395	54.647	0.104076
34239	+/+	OVA-alum	IL	0.25	88.284	45.9016	17.5439	53.8264	73.3871	49.7354	59.5538	50.9849	70.1719	50.9379	56.0327	25.7359	14.51	0.0675911
34332	+/+	OVA-alum	IL	0.25	28.3821	2.44269	0.24377	0.650995	0.463142	1.37969	0.116381	0.285205	0.291404	0.351936	3.46073	32.6279	8.317	0.0709744
34335	+/+	OVA-alum	IL	0.25	17.6271	2.31641	4.41306	7.46319	49.3008	74.3249	6.86869	11.0195	29.9086	43.7077	24.695	52.3447	17.122	0.0446893
34235	Cre/+	OVA-alum	IL	0.25	70.9388	67.2031	80.4691	51.2844	71.7146	79.4773	80.634	82.7443	67.9804	83.0458	73.5492	45.4449	0.074	0.0078871
34236	Cre/+	OVA-alum	IL	0.25	82.4501	84.9191	69.4995	91.5913	74.4454	81.4544	83.9933	92.8209	66.4331	76.4971	80.4104	38.667	0.027	0.0142239
34237	Cre/+	OVA-alum	IL	0.25	76.072	84.8048	95.842	85.441	85.323	96.4612	95.0735	95.5887	58.4958	81.3344	85.4436	56.3228	0.05	0.012311
34333	Cre/+	OVA-alum	IL	0.25	90.1696	79.5604	83.0827	64.7709	73.7714	85.5174	42.7187	37.7495	61.3919	60.7383	67.9471	86.6786	0.117	0.00513491
34334	Cre/+	OVA-alum	IL	0.25	58.5481	86.0667	87.149	89.5664	79.7876	82.9183	78.5602	69.4306	85.7675	57.5671	77.5361	59.7868	0.109	0.00829679
34336	Cre/+	OVA-alum	IL	0.25	97.0739	96.9493	97.4294	89.8289	96.6424	99.5553	56.6453	55.488	80.3352	90.0857	86.0034	45.7387	0.1	0.011677

## Sheet: Panel k-m
			delta T (Kelvin)							Stomach	Small intestine
Mouse ID	Treatment	Challenge	0 min	15 min	30 min	45 min	60 min	90 min	120 min	Nr4a1-GFP MFI (x1000)	Nr4a1-GFP MFI (x1000)
33576	OVA-alum	BSA i.g.	0	-0.3	-0.5	-0.3	-0.3	-0.4	-0.5	1.277	0.397
35416	OVA-alum	BSA i.g.	0	-0.2	-0.9	-0.7	-0.9	-0.7	-0.8	1.498	0.48
36435	OVA-alum	BSA i.g.	0	0.4	0.6	0.3	0.2	0	-0.3	1.367	0.451
36151	OVA-alum	BSA i.g.	0	0.5	0.4	-0.4	-0.6	-0.5	-0.6	1.706	0.429
36437	OVA-alum	BSA i.g.	0	-0.1	0.8	0.9	0.8	0.2	0.4	1.98	0.424
33575	OVA-alum	OVA i.g.	0	-0.3	-0.3	-0.4	-0.3	-0.4	-0.3	1.323	1.799
33931	OVA-alum	OVA i.g.	0	-0.3	-0.4	-0.2	-0.1	-0.1	-0.3	1.491	1.457
36152	OVA-alum	OVA i.g.	0	-0.9	-2.4	-1.8	-1.5	-1.4	-1.4	2.507	2.261
36150	OVA-alum	OVA i.g.	0	0.2	0.3	0.4	0.2	0.5	0.2	3.915	2.849
33656	OVA-alum	OVA i.g.	0	0.1	0.5	0.4	0.2	0.4	0.3	2.269	0.96
35827	OVA-alum	BSA i.v.	0	0	0.3	0.1	0.2	0.1	0.2
35825	OVA-alum	BSA i.v.	0	0.4	0.6	0.4	0.3	0	-0.1
36433	OVA-alum	BSA i.v.	0	0.8	1	1.1	0.8	0.8	0.9
36153	OVA-alum	BSA i.v.	0	0.2	0.3	0.3	0	-0.2	-0.1
35826	OVA-alum	OVA i.v.	0	-1.5	-1.8	-0.8	-0.6	-0.7	-0.7
35823	OVA-alum	OVA i.v.	0	-2.5	-3.3	-3.2	-2.7	-2	-1.2
35824	OVA-alum	OVA i.v.	0	-2.2	-2.8	-2.8	-2.3	-0.9	-0.9
36432	OVA-alum	OVA i.v.	0	-0.8	-1.3	-0.8	-0.2	0.1	0.6
36434	OVA-alum	OVA i.v.	0	-2.9	-4.1	-4.9	-4.4	-2.9	-2
