# Supplementary material for: Mast cells link immune sensing to antigen-avoidance behaviour
Source: Nature. 2023 Jul 12;620(7974):634–42. doi: 10.1038/s41586-023-06188-0 (PMC10432277; doi:10.1038/s41586-023-06188-0)
Supplement: Supplementary file 14 — Source Data Extended Data Fig. 4 [file 41586_2023_6188_MOESM14_ESM.xlsx]

## Sheet: Ext. Data Fig. 4
				Egg white water intake (%)																Diarrhea								Neutrophil frequency of live single cells (%)
Mouse ID	Cpa3	Treatment	Test	day 1	day 2	day 3	day 4	day 5	day 6	day 7	day 8	day 9	day 10	day 11	day 12	day 13	day 14	day 15	day 16	Challenge 1	Challenge 2	Challenge 3	Challenge 4	Challenge 5	Challenge 6	Challenge 7	Challenge 8	Stomach epithelium	Small intestine epithelium	Serum IL-4 (pg/mL)	Serum IL-6 (pg/mL)
37396	+/+	OVA-alum	2-BT	29.6	2.22	25.83	11.04	6.31	27.81	12.84	1.33	29.38	10.08	9.72	10.85	10.12	11.21	17.61	18.37									0.09549	0.073527	6.45772	20.6713
37648	+/+	OVA-alum	2-BT	27.35	35.02	14.93	7.28	31.73	13.1	6.13	29.35	4.95	13.4	12.32	8.37	8.33	28.31	11.62	10.91									0.029133	0.022479	6.63466	21.1471
37471	+/+	OVA-alum	2-BT	30.97	37.5	6.81	10.84	28.17	10.82	7.77	20.46	5.13	9.87	19.32														0.571283	0.029411	5.57998	25.2349
37646	+/+	OVA-alum	2-BT	12.24	5.32	31.48	3.95	5.96	17.19	12.82	7.8	17.4	23.21	48.91														0.009715	0.016985	6.28079	18.3048
37395	+/+	OVA-alum	2-BT	18.62	16.77	9.11	8.97	10.73	2.89	14.16																		2.08236	0.048132	6.54618	20.2077
37592	+/+	OVA-alum	2-BT	38.6	7.71	7.74	3.94	5.99	22.68	2.7																		0.109827		6.98857	21.3057
37647	+/+	OVA-alum	2-BT	40.57	7.63	7.22	5.78	18.3	4.61	24.38																		0.007805	0.022718	4.6277	19.4148
37809	+/+	OVA-alum	2-BT	16.38	15.92	36.77	36.69	7.28	34.51	22.39	32.65	32.94	16.81	20.28	13.87	14.71	12.73	12.67	33.61									0.065867	0.029414	6.36925	21.4521
38135	+/+	OVA-alum	2-BT	73.99	79.16	33.59	3.71	27.63	21.63	6.68	71.32	14.18	11.73	9.19	16.54	15.04	13.17	29.98	9.88									0.258196	0.063919	6.98176	25.601
38146	+/+	OVA-alum	2-BT	32.27	26.01	7.25	29.96	17.21	9.05	27.49	18.16	18.61	30.03	11.16	10.65	42.7	33.69	3.74	35.43									0.267145	0.02491	5.93376	42.8238
37797	+/+	OVA-alum	2-BT	47.27	23.6	10.48	19.4	13.17	23.65	27.59	14.71	17.84	0	35.9														0.163592	0.025906	6.37605	23.026
37803	+/+	OVA-alum	2-BT	16.38	4.73	35.75	22.88	13.73	32.52	12.91	7.2	43.17	27.41	8.44														0.020345	0.003662	6.54618	19.7197
38137	+/+	OVA-alum	2-BT	85.3	85.29	43.71	41.48	14.96	13.18	12.09	7.16	35.12	7.31	14.44														0.025681	0.020194	5.23985	21.1349
37475	+/+	OVA-alum	2-BT	43.24	14.25	6.75	13.84	7.33	28.94	32.97																		0.305538	0.005807	6.02222	21.6107
38151	+/+	OVA-alum	2-BT	43.59	10.94	11.79	5.86	2.43	22.82	2.43																		0.467045	0.056944	5.92696	22.843
37877	+/+	OVA-alum	2-BT	36.47	41.45	87.92	91.44	96.13	88.94	80.29																		0.375196	0.011528	6.11067	23.4531
37662	Cre/+	OVA-alum	2-BT	21.58	90.78	67.11	83.23	60.13	46.96	65.91	53.83	78.59	88.74	91.37	91.99	92.74	92.01	91.68	90.29									0.323127	0.063936	5.84531	20.5127
37402	Cre/+	OVA-alum	2-BT	88.32	0	45.36	12.34	5.9	29.33	15.22	5.82	28.16	9.63	6.34	10.64	10.64	9.4	20.25	5.2									0.034132	0.019041	6.8048	22.7332
37556	Cre/+	OVA-alum	2-BT	88.84	88.68	88.18	95.1	92.86	86	100	87.73	8.06	5.13	18.27	9.69	7.59	26.29	26.25	94.35									0.026028	0.037095	7.15873	18.7805
37660	Cre/+	OVA-alum	2-BT	65.35	93.63	15.57	28.42	53.48	90.53	38.23	50.8	87.78	7.25	88.5														0.425398	0.040193	7.5944	22.0865
37671	Cre/+	OVA-alum	2-BT	94.26	26.21	9.13	51.3	13.79	15.34	12.04	14.43	6.62	19.04	4.25														0.105388	0.062713	5.49834	22.2329
37668	Cre/+	OVA-alum	2-BT	16.22	9.32	34.74	4.21	4.69	10.36	10.13	3.85	20.84	16.98	39.48														0.057521	0.04677	6.28759	23.5142
37588	Cre/+	OVA-alum	2-BT	61.16	57.95	58.03	25	73.89	71.73	84.3																		0.080284	0.176348	5.84531	41.6014
37590	Cre/+	OVA-alum	2-BT	94.8	78.91	32.24	3.82	9.98	23.58	25.83																		0.071201	0.04332	7.77141	20.3541
37404	Cre/+	OVA-alum	2-BT	45.45	51.92	58.44	14.08	24	2.52	20.87																		0.031982	0.017663	6.72313	21.9279
37808	Cre/+	OVA-alum	2-BT	99.02	90.7	96.76	100	88.82	91.42	90.91	97.59	93.65	96.23	97.98	93.4	98.57	97.57	99.01	92.96									0.113707	0.005263	7.07025	19.0976
38144	Cre/+	OVA-alum	2-BT	92.79	86.72	99.08	88.78	96.78	93.63	87.62	91.59	91.99	87.21	91.67	88.36	93.01	91.98	93.6	89.18									0.516717	0.053227	5.84531	20.1955
37798	Cre/+	OVA-alum	2-BT	34.45	10.84	17.95	34.72	21.77	26.01	48.07	12.71	15.05	72.31	36.12														0.11565	0.13106	5.93376	21.7693
37805	Cre/+	OVA-alum	2-BT	26.22	0.28	50	29.71	31.6	85.65	87.63	87.64	46.81	42.05	9.54														0.042588	0.037967	7.07025	23.0016
38140	Cre/+	OVA-alum	2-BT	23.66	11.67	27.51	22.51	24.75	69.24	52.8	70.11	73.81	79.72	80.97														0.30856	0.025424	6.28079	20.8299
37801	Cre/+	OVA-alum	2-BT	95.45	93.4	89.92	12.7	7.12	81.49	54.29																		0.09577		7.5944	23.4653
37666	Cre/+	OVA-alum	2-BT	91.8	88.69	87.8	92.67	53.75	95.81	87.16																		0.439993	0.051506	5.32147	18.939
37876	Cre/+	OVA-alum	2-BT	41.85	64.3	69.43	13.56	67.35	9.48	13.06																		0.621544	0.03136	7.77141	22.5014
37397	+/+	OVA-alum	Gavage																	no	no	no	yes	yes	yes	yes	yes	0.697089	0.098378	31.8153	84.8329
37670	+/+	OVA-alum	Gavage																	no	no	yes	yes	yes	yes	yes	yes	0.685041	0.833672	48.0615	113.584
37672	+/+	OVA-alum	Gavage																	no	no	no	no	yes	yes			0.680194	0.515573	106.63	203.141
37650	+/+	OVA-alum	Gavage																	no	no	no	yes	yes	yes			0.952551	0.32507	20.6471	66.1969
37587	+/+	OVA-alum	Gavage																	no	no	no	yes					7.13762	0.151459	16.4786	45.1466
37658	+/+	OVA-alum	Gavage																	no	no	no	no					0.347529	0.245837	578.82	1024.62
37649	+/+	OVA-alum	Gavage																	no	no	no	no					0.702314	0.54916	62.6637	89.8651
37810	+/+	OVA-alum	Gavage																	no	no	no	yes	yes	yes	yes	yes	0.662697	0.331405	44.9568	70.2402
38150	+/+	OVA-alum	Gavage																	no	no	no	no	no	yes	yes	yes	2.23712	0.768882	14.7037	66.9319
37800	+/+	OVA-alum	Gavage																	no	no	no	yes	yes	yes			0.069303	0.362456	353.984	251.991
37804	+/+	OVA-alum	Gavage																	no	no	yes	yes	yes	yes			2.30793	0.542286	15.6593	48.5707
38139	+/+	OVA-alum	Gavage																	no	no	no	no	no	no			2.50468	0.524021	9.61023	34.5144
37476	+/+	OVA-alum	Gavage																	no	no	no	no					0.165337	0.690603	20.5104	50.2831
38152	+/+	OVA-alum	Gavage																	no	no	no	no					3.26048	0.29081	52.7595	95.0224
37878	+/+	OVA-alum	Gavage																	no	no	no	yes					2.76565	0.35352	12.4115	48.693
37664	Cre/+	OVA-alum	Gavage																	no	no	no	no	no	no	no	no	1.38351	0.191337	7.33572	19.8905
37403	Cre/+	OVA-alum	Gavage																	no	no	no	no	no	no	no	no	0.123191	0.043937	12.4456	46.3694
37557	Cre/+	OVA-alum	Gavage																	no	no	no	no	no	no	no	no	0.018707	0.028969	10.2098	118.999
37589	Cre/+	OVA-alum	Gavage																	no	no	no	no	no	no			0.458759	0.262903	16.9567	165.501
37657	Cre/+	OVA-alum	Gavage																	no	no	no	no	no	no			0.183154	0.04258	52.2755	46.3694
37405	Cre/+	OVA-alum	Gavage																	no	no	no	no	no	no			0.030366	0.016634	16.0006	22.5258
37661	Cre/+	OVA-alum	Gavage																	no	no	no	no					0.2886	0.176653	7.60121	23.7582
37659	Cre/+	OVA-alum	Gavage																	no	no	no	no					0.056447	0.055978	24.4107	22.3671
37669	Cre/+	OVA-alum	Gavage																	no	no	no	no					0.275112	0.040916	11.1844	35.3695
37811	Cre/+	OVA-alum	Gavage																	no	no	no	no	no	no	no	no	0.14437	0.036263	18.1863	82.747
37593	Cre/+	OVA-alum	Gavage																	no	no	no	no	no	no	no	no	0.531488	0.021026	7.85992	26.0893
38145	Cre/+	OVA-alum	Gavage																	no	no	no	no	no	no	no	no	0.489873	0.023037	6.45772	21.2935
37799	Cre/+	OVA-alum	Gavage																	no	no	no	no	no	no			0.372677	0.01309	6.11067	28.0423
37806	Cre/+	OVA-alum	Gavage																	no	no	no	no	no	no			0.117073	0.02549	5.92696	21.3057
38141	Cre/+	OVA-alum	Gavage																	no	no	no	no	no	no			0.062686	0.053829	6.28079	24.4294
37802	Cre/+	OVA-alum	Gavage																	no	no	no	no					0.528731	0.008147	8.90861	31.0947
37667	Cre/+	OVA-alum	Gavage																	no	no	no	no					2.33653	0.041702	6.01541	23.3433
37594	Cre/+	OVA-alum	Gavage																	no	no	no	no					0.188539	0.039667	9.4331	23.3433
38149	Cre/+	OVA-alum	Gavage																	no	no	no	no	yes	yes	yes	yes	0.596411	0.062918
37390	+/+	naive																										0	0.003694	6.19233	21.6107
37398	+/+	naive																										0.017931	0.007209	6.11067	19.8783
37652	+/+	naive																										0.138017	0.002542	6.19233	33.7815
37653	+/+	naive																										0.011523	0.014345	4.97457	20.5127
37880	+/+	naive																										0.048212	0.016373	6.28079	19.8783
37393	Cre/+	naive																										0.067655	0.012389	6.28759	20.6591
37392	Cre/+	naive																										0.055144	0.009094	5.32147	20.6591
37655	Cre/+	naive																										0.145191	0.009907	6.28759	21.3057
37665	Cre/+	naive																										0.006815	0.002818	6.28079	19.1098
37651	Cre/+	naive																										0.130251	0.01434	4.88615	22.721
37879	Cre/+	naive																										0.140683	0.055766	5.93376	21.9279
37391	+/+	OVA-alum																										0.230125	0.038708	5.93376	26.6629
37477	+/+	OVA-alum																										0.647199	0.108645	7.5944	115.061
37663	+/+	OVA-alum																										0.131234	0.007531	6.02222	21.4521
38143	+/+	OVA-alum																										0.022495	0.039428	6.10387	20.2077
38142	+/+	OVA-alum																										0.262616	0.026378	7.4174	22.7698
37394	Cre/+	OVA-alum																										0.155374	0.025305	7.5059	23.6606
37473	Cre/+	OVA-alum																										0.471569	0.05623	6.28079	48.9376
37654	Cre/+	OVA-alum																										0.098285	0.008816	5.58678	21.9279
37981	Cre/+	OVA-alum																										1.96082	0.029716	6.11067	23.0871
37807	Cre/+	OVA-alum																										0.105426	0.041425	6.19233	24.9176
37796	Cre/+	OVA-alum																										0.280457	0.035128	6.37605	23.1847
