# Supplementary material for: Mast cells link immune sensing to antigen-avoidance behaviour
Source: Nature. 2023 Jul 12;620(7974):634–42. doi: 10.1038/s41586-023-06188-0 (PMC10432277; doi:10.1038/s41586-023-06188-0)
Supplement: Supplementary file 15 — Source Data Extended Data Fig. 7 [file 41586_2023_6188_MOESM15_ESM.xlsx]

## Sheet: Panel b
Fluo-4 MFI (normalized)
alum	OVA-alum
1.02857	1.46037
1.08234	1.90498
0.994187	1.66279
1.14521	0.961881
1.17629	1.49317
0.992338	1.49363
0.974518	1.48684
1.18757	1.52726
0.744024	1.31496
1.27137	1.47909
0.946376	1.34663
1.07954	1.09056
1.18371	2.23361
	1.78826
	1.66555
	0.625014
	1.46756
