# Supplementary material for: Mast cells link immune sensing to antigen-avoidance behaviour
Source: Nature. 2023 Jul 12;620(7974):634–42. doi: 10.1038/s41586-023-06188-0 (PMC10432277; doi:10.1038/s41586-023-06188-0)
Supplement: Supplementary file 16 — Source Data Extended Data Fig. 8 [file 41586_2023_6188_MOESM16_ESM.xlsx]

## Sheet: Panel a
			Egg white water intake (%)
Mouse ID	Cpa3	Treatment	day 1	day 2	day 3	day 4	day 5	day 6	day 7	Average daily egg white water intake (%)
29526	+/+	alum	92.61	95.45	97.72	97.9	98.67	96.86	99.02	96.89
29527	+/+	alum	15.93	6.29	26.55	32.15	20.66	54.92	35.07	27.3671
29528	+/+	alum	84.54	76.39	89.81	94.6	94.45	96.6	92.37	89.8229
29529	+/+	alum	17.96	9.67	32.02	37.57	28.99	52.32	41.83	31.48
28914	+/+	alum	18.13	19.81	24.44	31.08	52.29	92.56		39.7183
30628	+/+	alum	89.73	92.88	92.13	93.93	97.24	90.74	91.7208	92.6243
30627	+/+	alum	59.34	90.72	93.72	98.66	98.45	99.4	98.5211	91.2586
30629	+/+	alum	90.83	89.78	95.36	89.9	94.01	97.54	95.1066	93.2186
29538	Y356L,E378A	alum	11.14	97.17	35.38	38.99	88.91	94.17	89.73	65.07
29539	Y356L,E378A	alum	70.21	92.6	95.43	96.79	97.46	94	97.15	91.9486
29697	Y356L,E378A	alum	38.87	85.79	96.03	97.3	98.04	98.81	98.15	87.57
29698	Y356L,E378A	alum	84.74	86.23	92.52	94.2	92.5	87.17	91.91	89.8957
28913	Y356L,E378A	alum	53.07	80.39	86.49	92.58	86.54	95.44		82.4183
30510	Y356L,E378A	alum	18.64	83.95	97.33	91.63	99	99.22	97.7427	83.93
30508	Y356L,E378A	alum	18.84	44.2	48.43	25.47	3.02	6.69	12.115	22.68
30509	Y356L,E378A	alum	16.92	19.27	66.57	70.12	97.13	96.38	37.3016	57.67
28911	+/+	OVA-alum	49.63	8.82	42.88	10.03	24.31	8.89	9.54	22.0143
29186	+/+	OVA-alum	19.87	5.26	34.56	9	17.99	9.69	3.95	14.3314
29187	+/+	OVA-alum	43.74	31.82	35.41	10.74	23.46	9.62	11.26	23.7214
29188	+/+	OVA-alum	61.31	8.02	37.96	9.94	23.86	11.86	14.94	23.9843
29190	+/+	OVA-alum	24.53	0.26	35.63	15.48	25	27.54	50	25.4914
29522	+/+	OVA-alum	27.87	92.6	51.47	27.75	91.24	35.8	13.03	48.5371
29523	+/+	OVA-alum	35.32	21.62	56.83	91.12	23	11.14	21.24	37.1814
29525	+/+	OVA-alum	21.4	15.01	53.1	30.86	30.05	80.59	9.43	34.3486
28916	+/+	OVA-alum	14.92	7.63	26.32	0.95	16.91	10.51		12.8733
28917	+/+	OVA-alum	23.45	1.91	23.39	4.71	25.41	5.54		14.0683
29058	+/+	OVA-alum	18.42	2.08	26.85	2.05	16.19	4.54		11.6883
29059	+/+	OVA-alum	20.62	-0.96	22.25	8.01	18.88	6.91		12.6183
30626	+/+	OVA-alum	95.74	93.03	88.33	38.78	22.57	12.74	91.3343	63.2171
29530	Y356L,E378A	OVA-alum	82.6	35.32	35.21	13.59	25.22	30.91	79.88	43.2471
29531	Y356L,E378A	OVA-alum	22.25	5.46	25.74	6.16	27.97	16.3	21.59	17.9243
29532	Y356L,E378A	OVA-alum	12.47	5.65	29.8	12	21.67	13.25	26.61	17.35
29533	Y356L,E378A	OVA-alum	19.35	3.46	28.66	42.24	26.59	30.52	28.71	25.6471
29534	Y356L,E378A	OVA-alum	25.5	-1.07	31.03	21.01	27.43	56.87	37.14	28.2729
29535	Y356L,E378A	OVA-alum	22.66	4.6	31.31	24.33	18.09	31.09	39.97	24.5786
29536	Y356L,E378A	OVA-alum	10.95	2.59	27.31	29.1	25.42	36.84	36.8	24.1443
29537	Y356L,E378A	OVA-alum	10.41	9.02	14.22	31.26	15.81	31.03	45.24	22.4271
28920	Y356L,E378A	OVA-alum	27.25	8.36	24.94	4.4	19.9	9.75		15.7667
28921	Y356L,E378A	OVA-alum	20.42	5.15	25.32	0.88	27.66	2.71		13.69
29048	Y356L,E378A	OVA-alum	19.59	5.81	26.97	8.86	19.13	12.58		15.49
29055	Y356L,E378A	OVA-alum	24.9	9.84	17.82	7.69	13.09	6.64		13.33
30513	Y356L,E378A	OVA-alum	10.32	16.19	83.02	27.91	22.79	98.23	23.4513	40.2729

## Sheet: Panel b
			Egg white water intake (%)
Mouse ID	Cpa3	Treatment	day 1	day 2	day 3	day 4	day 5	day 6	day 7	day 8	Average daily egg white water intake (%)
31793	+/+	alum	35.5	48.95	78.82	84.2	89.01	85.31	96.4		74.0271
31798	+/+	alum	32.62	97.86	98.66	97.25	97.42	96.02	98.62	96.173	89.3275
32716	+/+	alum	68.1	19.43	36.75	96.57	97.78	96.84	97.78		73.32
32720	+/+	alum	94.71	91.8	97.16	97.04	95.33	97.4	93.25		95.24
32721	+/+	alum	15.3	9.04	6.9	22.94	10.77	4.65	20.4		12.86
32723	+/+	alum	28.04	8.31	1.6	89.35	90.96	98.2	94.1	93.8692	63.05
32725	+/+	alum	29.39	8.92	50.86	95.03	90.64	91.86	93.91	88.2667	68.61
31796	-/-	alum	17.89	18.47	54.45	84.56	93.93	88.65	95.57	95.57	68.6363
31795	-/-	alum	13.44	25.64	89.26	78.02	64.59	78.97	95.35		63.61
32729	-/-	alum	23.37	8.46	3.78	17.66	12.24	12.95	14.22		13.24
32730	-/-	alum	95.83	11.83	11.17	93.77	94.64	74.59	96.5		68.33
32731	-/-	alum	30.79	13.51	3.32	9.02	11.13	6.52	15.93		12.89
32735	-/-	alum	96.81	98.44	99	98.16	98.94	99.25	99.06	99.5932	98.66
31787	+/+	OVA-alum	10.29	11.97	6.45	30.94	11.21	10.81	11.7		13.3386
31790	+/+	OVA-alum	15	14.89	3.77	28.01	14.97	9.62	13.92		14.3114
31801	+/+	OVA-alum	13.04	5.32	4.59	33.2	8.35	15.51	8.02	0.702576	11.0913
31802	+/+	OVA-alum	9.57	7.8	6.13	28.09	9.07	10.32	9.09	14.0777	11.7688
31809	+/+	OVA-alum	17.87	8.17	9.87	22.75	11.17	8.2	4.53	12.3209	11.86
31808	+/+	OVA-alum	8.51	7.45	9.15	37.5	34.38	24.72	23.38	21.6274	20.84
32718	+/+	OVA-alum	30.98	8.07	6.89	28.08	8.12	6.02	10.14		14.04
32719	+/+	OVA-alum	19.32	41.16	30.53	23.3	7.62	7.13	15.57		20.66
32717	+/+	OVA-alum	38.85	6.93	11.23	22.59	12.02	4.83	23.96		17.2
32726	+/+	OVA-alum	12.48	27.53	2.88	15.2	9.15	1.38	20.41	8.62573	12.21
31786	-/-	OVA-alum	20.79	7.75	8.68	38.05	13.16	8.82	10.67		15.4171
31799	-/-	OVA-alum	19.44	10.06	7.43	28.24	2.24	15.07	13.16		13.6629
31803	-/-	OVA-alum	16.55	16.4	10.45	29.36	13.11	9.2	6.53		14.5143
31805	-/-	OVA-alum	7.44	5.5	10.14	20.63	7.1	4.66	5.86		8.76143
31804	-/-	OVA-alum	33.84	1.1	7.83	22.2	6.65	8.2	7.11	7.95455	11.86
32715	-/-	OVA-alum	20.3	9.32	2.07	30.48	7.61	0	9.6		11.34
32714	-/-	OVA-alum	17.17	7.72	3.9	22.76	7.11	2	2.82		9.07
32732	-/-	OVA-alum	60.8	13.81	7.61	22.08	14.29	24.02	17.47	10.4938	21.32
32733	-/-	OVA-alum	19.5	4.59	5.88	17.97	11.62	11.93	13.82	5.0152	11.29
32728	-/-	OVA-alum	23.85	7.3	14.43	21.96	6.45	9.81	20.09	9.28854	14.15
33027	-/-	OVA-alum	80.74	20.42	6.17	14.87	9.97	9.95	14.16	4.1543	20.06

## Sheet: Panel c
			Egg white water intake (%)
Mouse ID	Mcpt6	Treatment	day 1	day 2	day 3	day 4	day 5	day 6	day 7	Average daily egg white water intake (%)
34658	+/+	alum	7.72	10.91	5.27	69.48	83	72.05	73.85	46.04
34659	+/+	alum	89.62	89.52	86.26	84.79	91.99	93.98	77.08	87.6057
34395	-/-	alum	6.14	6.7	26.26	27.16	4.7	5.7	20.67	13.9043
34393	-/-	alum	18.59	64.64	93.97	94.85	95.74	93.95	96.96	79.8143
34394	-/-	alum	7.01	11.11	0.63	40.45	71.46	89.7	90.74	44.4429
34396	-/-	alum	23.63	77.22	94.37	93.21	96.2	90.53	94.09	81.3214
34660	+/+	OVA-alum	44.2	13.87	8.92	32.51	9.57	6.91	10.16	18.02
34663	+/+	OVA-alum	9.58	5.37	5.99	28.46	8.64	6.68	7.91	10.3757
34664	+/+	OVA-alum	21.37	8.25	4.75	26.39	6.81	11.69	13.06	13.1886
34666	+/+	OVA-alum	74.74	7.56	6.82	30.6	8.65	9.5	15.87	21.9629
34665	+/+	OVA-alum	83.66	85.4	17.54	25.23	17.6	11.09	15.42	36.5629
34550	-/-	OVA-alum	12.29	5.52	5.57	21.45	37.11	8.1	19.69	15.6757
34548	-/-	OVA-alum	83.89	10.3	5.34	22.07	9.33	9.81	15.17	22.2729
34549	-/-	OVA-alum	9.06	4.94	2.11	22.64	2.22	9.74	12.03	8.96286
34651	-/-	OVA-alum	9.76	8.93	6.05	28.14	8.74	8.76	16.3	12.3829
34652	-/-	OVA-alum	13.8	13.03	11.42	25.62	5.87	9.81	14.6	13.45
34756	-/-	OVA-alum	38.89	4.38	6.46	20.56	5.64	6.11	28.81	15.8357
34759	-/-	OVA-alum	16.61	9.09	4.69	19.74	6.53	-1.49	14.15	9.90286
34758	-/-	OVA-alum	14.6	7.33	11.7	17.58	6.27	4.97	10.71	10.4514
34757	-/-	OVA-alum	35.23	19.09	15.32	19.47	8.68	3.54	11.48	16.1157
34755	-/-	OVA-alum	40.11	16.93	11.22	19.27	15.06	4.84	20.22	18.2357

## Sheet: Panel d
			Egg white water intake (%)
Mouse ID	Genotype	Treatment	day 1	day 2	day 3	day 4	day 5	day 6	day 7	day 8	Average daily egg white water intake (%)
32874	+/+	alum	69.77	86.88	74.48	86.25	88.51	4.77	87.73		71.1986
32875	+/+	alum	93.57	94.1	92.55	91.9	93.56	94.9	93.48		93.4371
32876	+/+	alum	16.08	15.37	85.1	69.61	80.27	9.89	91.28	88.63	57.0288
62626	d/d	alum	70	65.8	16.26	33.58	15.33	53.71	32.7		41.0543
62631	d/d	alum	33.13	18.1	16.88	22.99	89.27	61.32	93.41	87.82	52.865
62633	d/d	alum	90.76	90.57	94.21	89.99	96.71	92.46	93.36	92.58	92.58
32877	+/+	OVA-alum	34.21	6.02	19.14	28.51	14.78	5.59	30.05		19.7571
32878	+/+	OVA-alum	23.64	8.3	11.27	23.56	3.58	7.69	20.13		14.0243
32879	+/+	OVA-alum	17.55	7.37	15.44	22.07	23.44	49.2	23.81	11.24	21.265
32880	+/+	OVA-alum	34.93	7.94	7.18	22.29	17.67	33.83	19.52	8.68	19.005
32881	+/+	OVA-alum	18.09	10.3	11	20.33	19.37	24.92	17.12	8.17	16.1625
62627	d/d	OVA-alum	15.69	12.47	6.55	23.67	5.25	11.03	16.24		12.9857
62628	d/d	OVA-alum	20.04	21.92	13.11	20.25	7.52	4.1	16.54		14.7829
62629	d/d	OVA-alum	13.57	9.14	8.63	20.18	6.54	10.97	18.06		12.4414
62632	d/d	OVA-alum	92.08	87.63	93.38	36.48	15.44	15.28	15.89	7.39	45.4462
62634	d/d	OVA-alum	20.5	4.68	14.08	26.45	15.69	8.97	10.15	12.03	14.0687

## Sheet: Panel f
Mouse ID	Treatment	% 5-HT+ MC
1	naive	44.9
2	naive	21.5
3	naive	40.7
4	naive	44.3
5	naive	62
6	naive	56.5
7	naive	68.7
8	naive	73.4
9	OVA-alum	37.5
10	OVA-alum	58.3
11	OVA-alum	61.7
12	OVA-alum	60

## Sheet: Panel g
			Egg white water intake (%)
Mouse ID	Treatment	Treatment	6h
36300	alum	Vehicle	40.07
36201	alum	Vehicle	57.7
36549	alum	Vehicle	83.33
36788	alum	Vehicle	60.66
36683	alum	Vehicle	83.66
38131	alum	Vehicle	39.9
38130	alum	Vehicle	95.83
37858	alum	Vehicle	66.4
36548	alum	Palonosetron	33.57
36547	alum	Palonosetron	39.02
36681	alum	Palonosetron	31.09
36789	alum	Palonosetron	35.93
38132	alum	Palonosetron	94.67
37859	alum	Palonosetron	69.8
37860	alum	Palonosetron	83.81
33150	OVA-alum	Vehicle	34.95
33369	OVA-alum	Vehicle	18.46
33370	OVA-alum	Vehicle	20.16
33371	OVA-alum	Vehicle	21.75
33634	OVA-alum	Vehicle	34.5
33633	OVA-alum	Vehicle	37.3
34266	OVA-alum	Vehicle	31.67
34271	OVA-alum	Vehicle	16.13
36680	OVA-alum	Vehicle	39.71
37862	OVA-alum	Vehicle	60.81
37863	OVA-alum	Vehicle	70.38
37864	OVA-alum	Vehicle	44.4
38120	OVA-alum	Vehicle	39.58
38121	OVA-alum	Vehicle	41.27
38127	OVA-alum	Vehicle	36.47
38126	OVA-alum	Vehicle	33.57
38125	OVA-alum	Vehicle	65.17
37973	OVA-alum	Vehicle	29.33
38199	OVA-alum	Vehicle	30.35
38196	OVA-alum	Vehicle	59.62
37785	OVA-alum	Vehicle	22.73
30754	OVA-alum	Palonosetron	85.97
30755	OVA-alum	Palonosetron	29.5
30756	OVA-alum	Palonosetron	75.88
31299	OVA-alum	Palonosetron	59.79
33846	OVA-alum	Palonosetron	21.32
33636	OVA-alum	Palonosetron	32.74
33637	OVA-alum	Palonosetron	29.3
33635	OVA-alum	Palonosetron	13.46
34279	OVA-alum	Palonosetron	45.93
34268	OVA-alum	Palonosetron	65.13
34275	OVA-alum	Palonosetron	12.55
34274	OVA-alum	Palonosetron	23.4
34277	OVA-alum	Palonosetron	70.7
36685	OVA-alum	Palonosetron	39.18
37861	OVA-alum	Palonosetron	82.18
38119	OVA-alum	Palonosetron	36.69
38122	OVA-alum	Palonosetron	49.41
38129	OVA-alum	Palonosetron	33.55
38128	OVA-alum	Palonosetron	45.04
38124	OVA-alum	Palonosetron	39.18
38123	OVA-alum	Palonosetron	46.01
37865	OVA-alum	Palonosetron	67.82
37974	OVA-alum	Palonosetron	92.11
