# Supplementary material for: Mast cells link immune sensing to antigen-avoidance behaviour
Source: Nature. 2023 Jul 12;620(7974):634–42. doi: 10.1038/s41586-023-06188-0 (PMC10432277; doi:10.1038/s41586-023-06188-0)
Supplement: Supplementary file 17 — Source Data Extended Data Fig. 9 [file 41586_2023_6188_MOESM17_ESM.xlsx]

## Sheet: Panel a
Mouse ID	19897		20609		19975		20417		20419		19898		19899		27073		27295		27300		27301		27302		27303		27417		27418		27419		27421
	Time	EW licks	Time	EW licks	Time	EW licks	Time	EW licks	Time	EW licks	Time	EW licks	Time	EW licks	Time	EW licks	Time	EW licks	Time	EW licks	Time	EW licks	Time	EW licks	Time	EW licks	Time	EW licks	Time	EW licks	Time	EW licks	Time	EW licks
	0.588611	23	0.746111	2	0.668611	2	0.608056	1	0.618611	6	0.680278	1	0.568889	1	0.456111	1	3.59778	1	3.82361	5	8.57111	31	0.585833	1	0.456389	1	0.421389	10	0.641389	1	0.503889	1	0.590556	2
	0.638056	95	0.748333	18	0.67	50	0.609167	1	0.62	1	0.6875	4	0.612222	24	0.472222	1	6.54306	77	3.835	1	8.57361	36	0.889722	47	0.460556	1	0.423611	1	0.643056	1	0.506111	1	0.596111	1
	0.643889	37	0.752222	55	0.674167	7	0.670556	1	0.673333	2	0.896389	69	0.616111	38	0.473889	1	6.55528	26	3.83833	75	8.58111	11	0.896667	48	0.468611	2	0.424444	1	0.643611	52	0.520556	15	0.597778	1
	0.646389	43	0.756389	14	0.682778	65	0.700278	2	0.674167	79	0.905	8	0.62	29	0.474722	2	6.66333	4	3.84861	22	8.58472	2	0.901111	19	0.471389	1	0.429167	6	0.647778	15	0.543889	1	0.598889	9
	0.651111	28	0.759722	21	0.696111	17	0.821111	77	0.680833	1	0.906389	27	0.708611	1	0.476111	1	6.85417	17	3.86472	11	9.66056	2	7.04	3	0.473333	1	0.451667	1	0.669722	1	8.56778	2	0.601389	21
	0.727778	1	0.772778	13	0.698611	9	0.826111	116	0.684167	18	0.9125	7	0.739722	6	0.476667	2	6.85889	10	3.87167	17	9.6675	1	7.16278	1	3.20778	1	0.452778	1	0.670833	1	9.23111	1	0.631667	1
	0.728333	5	0.783889	5	0.707222	16	0.833611	15	0.686389	7	0.913333	7	0.873889	35	0.477778	3	6.8975	6	3.87667	6	9.78917	4	7.38389	3	3.21917	1	6.1975	15	0.707222	1	9.23194	6	0.6325	2
	0.731667	19	0.786667	8	0.941944	64	0.840556	29	0.692778	3	0.915	20	2.89639	71	0.480833	2	6.99556	3	4.24639	1	9.99806	4	8.34389	1	3.22917	4	6.20083	2	0.7075	2	9.72417	6	3.80167	7
	0.733889	4	0.795278	23	0.950278	23	0.889167	14	0.696111	1	0.917778	6	2.90139	38	6.06917	2	7.095	31	4.24889	4	10.8717	1	9.53556	2	5.8875	1	6.20667	3	6.30889	5	9.72611	3	3.86528	3
	0.749167	27	0.816667	14	0.955	4	0.896111	21	0.713333	1	0.921389	8	2.90472	7	6.31389	1	7.12972	37	4.68028	1	11.5967	1	9.53694	3	6.42056	6	7.465	3	7.28417	1	9.82472	95	3.87778	8
	0.752778	20	0.858889	7	0.958056	19	0.898611	11	2.925	3	0.928889	24	2.91889	20	6.70611	1	7.27722	46	5.37722	26	11.6819	1	9.59556	1	6.42278	7	7.46778	7	7.46056	1	9.83361	19	4.24917	2
	0.756667	8	0.865278	52	0.961111	27	0.916111	34	3.01583	1	0.950278	5	2.93444	10	7.16556	3	7.3025	39	5.38861	6	11.6847	1	9.61111	1	6.79889	8	10.205	1	9.16972	2	9.835	6	4.29278	2
	0.7625	3	0.867778	12	0.9675	20	0.978333	24	3.02861	1	0.980833	23	2.93639	11	7.28028	70	7.34861	13	5.39528	4	11.7117	4	9.81583	10	6.8025	3	10.2061	1	10.3047	3	9.86194	2	4.29806	3
	0.763056	28	0.875278	75	0.993056	28	0.986944	11	3.48417	106	0.9925	31	2.93889	1	7.28639	15	7.54167	57	5.41083	12	11.8708	1	13.7336	2	7.20444	1	10.405	1	10.3072	2	9.86389	1	4.29944	27
	0.774444	14	0.881667	10	0.996389	18	0.990833	53	3.49306	13	0.996389	14	2.94083	5	8.52694	2	7.54528	14	5.55444	58	12.2117	1	13.7358	2	7.21833	3	10.8503	4	10.3081	3	9.88833	2	4.30333	16
	0.779444	12	0.921389	41	1.00028	24	1.00028	36	3.495	22	0.998611	6	3.70528	6	9.76222	1	7.605	27	5.55861	19	12.6039	2	30.5011	2	7.95778	59	12.7686	1	10.3139	1	10.4389	1	4.305	3
	0.797778	14	0.959444	25	1.10583	65	1.00556	41	3.50833	1	1.00194	15	3.71194	140	9.78028	2	7.85639	93	5.56222	36	16.5528	2	30.5361	2	7.96167	10	12.7869	1	10.3292	2	10.44	1	4.30639	10
	0.800833	38	0.964167	1	1.10944	8	1.03306	45	3.60833	5	1.00639	18	3.71917	122	10.2881	7	7.85972	13	6.66028	3	30.2767	1	31.2672	14	8.26389	1	14.8197	11	10.87	4	10.4447	28	4.32389	1
	0.804722	29	0.966944	1	1.11056	7	1.03611	72	4.07028	12	1.03333	26	3.72806	77	10.615	2	7.87306	15	6.98694	2	31.1778	1	31.3289	6	8.31667	38	14.8769	7	10.8717	1	10.4664	14	5.82806	72
	0.8175	11	0.968611	1	1.11111	2	1.04028	38	4.08139	23	1.06694	107	4.075	153	10.6897	2	7.87806	1	7.0225	3	31.8272	1	31.3353	3	8.32056	4	14.9017	2	10.9178	4	10.6239	25	5.83528	20
	0.826667	32	0.974167	28	1.12944	104	1.04222	12	4.09222	4	1.07583	25	4.08167	15	11.2881	1	7.88611	4	7.05306	6	33.1653	8	31.3383	1	8.36417	30	14.9092	1	11.4556	1	10.7661	2	5.83972	44
	0.829167	2	1.06472	44	1.14056	13	1.04556	4	4.12056	71	1.08194	13	4.08944	45	11.3889	7	8.12056	16	7.24833	2	33.9436	6	31.3814	2	8.37361	4	14.9344	4	31.5742	2	10.7667	1	5.845	13
	0.841111	7	1.0675	27	1.24083	97	1.065	23	4.12556	141	1.08472	10	4.09972	108	11.6342	1	8.12306	32	7.25833	24	34.3389	2	31.4536	4	8.45611	18	16.8369	1	53.4644	6	10.9592	48	5.84722	12
	0.845833	20	1.06889	27	1.24639	134	1.09444	43	4.45889	1	1.77	107	4.10667	33	12.0417	1	8.13944	14	7.35611	37	34.4675	3	32.1872	7	8.46056	6	16.8478	2	53.4939	1	10.9647	6	6.86944	1
	1.16056	1	1.07111	42	1.25278	1	1.09806	11	4.46167	4	1.78556	58	4.11722	58	14.7189	2	8.2575	35	7.38694	8	35.4875	1	35.4753	1	8.48778	23	16.8528	6	55.1922	9	11.2008	40	6.87028	10
	1.1625	39	1.075	10	1.25333	74	1.10167	28	4.49278	1	1.79278	16	4.12444	47	22.2108	1	8.52194	119	7.60639	130	36.0219	2	35.9578	1	8.49278	15	16.86	5	59.96	3	11.4494	23	6.89389	5
	1.16611	43	1.16917	31	1.27611	9	1.105	32	4.50083	56	1.79944	38	4.13028	85	33.6347	6	8.52833	45	7.62083	97	36.3108	2	35.9775	2	9.09222	2	17.9069	4	62.54	2	13.1122	32	7.18667	12
	1.16972	44	1.17806	20	1.30194	43	1.16306	91	4.50667	54	1.80694	31	4.13472	12	33.6378	12	8.58528	25	7.62694	28	36.4044	2	35.9803	1	9.19944	20	17.9089	9	101.114	1	15.7133	54	7.27083	20
	1.17444	18	1.18194	16	1.315	38	1.1675	105	4.74167	2	1.81861	26	4.13667	48	33.6392	4	8.6975	38	7.63194	1	38.9814	1	35.9817	2	9.26722	11	17.9103	9	107.537	2	15.7222	15	7.27417	27
	1.17972	17	1.23556	98	1.31889	23	1.17222	19	4.8325	78	1.82389	13	4.28111	74	33.6417	2	8.84778	75	7.83167	71	41.0075	1	36.0294	2	9.27194	8	20.2925	2	109.899	1	20.8706	9	7.31556	41
	1.18556	19	1.24167	21	1.79306	76	1.18	86	4.8375	81	1.83056	8	4.28667	50	34.4836	4	8.865	89	7.83611	6	52.3933	1	38.0806	10	10.1553	2	20.2994	5	178.861	1	21.0883	2	7.31889	7
	1.19028	3	1.24528	1	1.8	125	1.48111	39	4.85194	98	2.86306	16	4.28889	35	34.4925	1	8.91389	52	7.83944	5	55.1797	4	38.1139	12	10.4825	35	27.4661	1			30.3031	1	7.33611	83
	1.19194	7	1.26056	34	1.81083	17	1.48444	17	4.96972	1	2.86833	54	4.29083	29	35.1953	2	9.19028	40	8.09806	65	56.3458	4	38.1189	9	10.4867	11	27.4675	1			31.3172	7	7.34139	1
	1.19611	37	1.33083	40	1.81667	41	1.48667	25	5.04722	2	2.87222	33	4.30083	64	36.0633	1	9.55194	68	8.10444	1	59.9328	1	38.1206	4	10.5081	23	29.165	1			32.1331	25	7.34194	35
	1.19972	32	1.33639	84	1.82639	42	1.50556	89	5.04778	109	2.87833	11	4.30833	33	36.3336	1	9.55556	51	8.11361	54	60.5908	1	40.9708	1	10.5747	2	29.1689	2			33.7472	3	7.53472	34
	1.21667	3	1.34306	32	3.11389	58	1.51083	9	5.33389	209	2.885	34	4.41333	59	36.3583	2	9.59861	20	8.34	2	100.941	2	55.325	1	10.8417	11	30.1947	2			37.5458	1	7.55611	94
	1.21778	1	2.96778	44	3.11944	18	1.92333	120	5.37667	2	2.89306	29	4.41972	58	36.3628	4	9.72167	51	8.34472	15	104.846	2	56.1681	7	11.4183	1	30.1978	1			37.5483	1	7.56889	46
	1.21917	9	2.97278	13	3.13778	19	1.93361	27	6.02	138	2.90083	8	4.44861	56	54.3086	2	9.81056	85	8.44139	2	109.076	2	56.2506	1	11.4211	70	30.2778	2			53.395	27	7.73722	19
	1.225	13	2.9775	13	3.14111	5	1.9475	40	6.03306	52	3.01667	196	4.97806	39	59.8322	5	9.82	57	8.4425	4	130.74	2	57.5825	2	11.5753	4	30.5547	1			54.0736	1	7.91444	72
	1.22889	7	2.99167	26	3.22694	25	1.95083	36	6.03694	39	3.02611	53	4.98306	60	59.8636	6	9.895	53	8.44583	37	152.96	1	57.6169	4	11.7081	3	32.0161	1			58.2069	1	8.65472	55
	1.25444	21	3.21278	105	3.35583	15	2.98417	138	7.57083	6	3.02972	14	5.01083	66	59.8847	1	10.0572	26	8.65833	76	152.993	1	57.6247	2	11.8036	2	32.0167	2			100.168	2	8.66222	8
	1.25778	23	3.22111	25	3.61361	26	2.99167	12	7.71472	1	3.03278	28	5.02361	45	60.8014	1	10.0686	34	8.66417	15	154.445	1	58.9644	1	12.3578	32	32.0206	2			103.852	2	8.69694	80
	2.96833	50	3.27917	44	3.87472	22	2.99833	1	7.72333	3	3.05528	103	5.04611	52	79.7631	1	10.2153	60	8.66722	12	154.691	5	59.2856	1	13.9914	13	32.1269	2			115.297	1	8.71417	29
	2.97639	62	3.28333	8	3.87806	27	2.99917	11	7.73194	2	3.06	18	5.0925	58	84.2736	3	10.2878	39	8.68194	1			62.8594	1	14.2961	1	33.04	1			118.442	2	9.10611	74
	2.98222	34	3.28583	2	3.88222	20	3.04333	99	7.75583	81	3.06861	41	5.11056	70	88.0564	2	10.385	47	8.68306	2			62.8806	2	14.2981	35	33.1939	19			118.444	27	9.13806	55
	2.98806	35	3.47556	70	3.88528	15	3.05889	29	8.06917	3	3.52444	51	5.14139	46	108.599	1	10.3894	58	8.69167	16			62.8814	2	14.3194	12	33.1969	8			150.121	1	9.19667	75
	3.00694	20	3.47889	24	3.88778	14	3.10722	93	8.07111	9	3.58333	56	5.15194	44	128.648	1	10.3933	28	8.81194	15			62.8881	12	14.3425	6	33.2025	3			157.583	1	9.20167	36
	3.01167	13	3.48333	4	3.91194	1	3.11222	60	8.47333	4	3.88	1	5.39694	136	131.924	1	10.5928	35	8.85778	28			63.0681	2	17.7906	8	33.2033	11			159.696	3	9.26889	58
	3.02333	78	3.49611	51	3.91361	1	3.11861	66	17.2314	2	3.88444	27	5.40333	68	134.329	1	10.5961	14	8.94861	11			63.08	1	29.1758	2	33.4453	4			183.508	1	9.27194	38
	3.02833	30	3.50194	18	4.05722	4	3.14861	54	17.6711	1	3.88778	1	5.41139	67	134.346	1	10.6011	24	8.96	48			63.2864	1	30.1175	1	33.5056	24			188.206	1	9.3575	57
	3.03389	18	3.51056	40	4.05778	77	3.17361	98	18.4825	1	3.93472	81	5.41444	26	145.956	2	10.7706	54	8.96361	8			63.2881	2	31.5322	3	33.5092	5			188.239	1	9.54667	92
	3.03667	5	3.62361	53	4.06056	3	3.17778	24	28.1278	3	3.93972	24	5.45889	1	151.072	1	10.8942	55	8.96417	20			79.6611	1	31.745	1	33.6603	13			188.245	1	9.68	65
	3.04111	6	3.62694	28	4.10194	9	3.19083	33	28.8725	10	3.94361	30	5.46	18	151.075	2	10.8981	20	9.36861	62			79.9678	1	33.2586	1	34.3133	31			189.107	67	9.68361	3
	3.04472	14	3.63444	33	4.82611	2	3.68583	68	28.9731	14	3.95944	56	5.54361	43	151.721	1	10.9003	6	9.3725	16			82.1603	1	33.4808	8	37.9975	2					9.68833	37
	3.05778	28	3.63639	2	4.83028	40	3.69222	1	29.375	4	4.00639	126	5.55889	67	155.228	6	10.9047	1	9.3775	6			83.7569	1	37.6	4	38.0611	3					9.71389	85
	3.06417	1	3.71333	34	4.83694	15	3.69306	14	29.3864	1	4.01278	18	5.56167	1			10.9106	1	9.45639	39			84.2406	1	45.4778	1	40.4053	2					9.72389	19
	3.08222	5	3.7175	79	4.84361	8	3.69472	12	30.0078	31	4.015	11	5.56722	68			10.9117	25	9.46139	2			84.2414	1	55.1681	47	41.0219	12					9.74806	61
	3.08639	3	3.72306	27	4.84889	10	3.76306	16	30.99	2	4.02667	18	5.70667	71			10.9297	19	9.55694	124			124.641	1	55.1722	19	44.5042	1					9.75528	9
	3.13472	39	3.72528	9	4.855	4	3.79333	21	31.0819	5	4.08083	50	5.85889	116			11	36	9.57083	45			130.234	3	55.9194	1	44.5233	1					9.77111	25
	3.13861	17	3.73222	23	5.34194	27	3.91833	46	31.0833	16	4.08389	33	5.86528	61			11.3022	7	9.58611	9			151.703	2	58.2997	1	44.6864	1					10.1367	82
	3.14083	23	3.74111	35	5.37222	38	3.92194	36	31.4792	4	4.09667	99	5.87278	42			11.3031	53	9.58944	1					79.8439	13	53.4456	1					10.1439	31
	3.14389	32	3.78194	88	5.6075	27	3.92639	56	31.4803	81	4.10194	30	5.87472	20			11.3556	54	9.60333	27					84.9844	1	53.4469	4					10.3517	88
	3.1475	12	3.78694	3	5.61139	23	3.93722	75	31.5731	12	4.11028	24	5.89583	21			11.4	14	9.6075	3					102.026	1	55.1139	1					10.3569	3
	3.14972	20	3.79556	21	5.72167	2	3.94944	51	31.575	23	4.15611	141	5.90028	96			11.5753	53	9.62833	6					104.541	1	56.1536	2					10.4514	56
	3.15333	7	3.87361	11	5.98278	88	3.95528	14	31.9347	36	4.16583	15	5.915	61			11.5819	28	9.81	74					108.386	3	58.6169	2					10.4553	32
	3.15611	10	3.87722	13	5.99	21	3.97333	21	31.9469	23	4.18361	58	6.00028	121			11.6772	24	9.85833	34					112.357	1	59.0856	18					10.5072	53
	3.15861	2	3.91278	44	5.99667	49	3.98889	9	31.9636	1	4.19028	37	6.18111	95			11.7447	35	9.90361	62					114.697	1	64.0447	1					10.5167	48
	3.16417	34	3.91667	21	6.00194	11	3.99417	38	31.9708	13	4.19472	20	6.26861	102			11.7486	22	9.90944	1					114.699	1	67.9331	1					10.5233	10
	3.19222	26	3.97056	79	6.94306	148	4.00889	30	35.0053	54	4.20556	27	6.43111	62			11.9917	3	9.91417	3					114.736	1	85.1392	1					10.5258	10
	3.22917	44	3.97472	40	6.95194	2	4.13056	141	35.1217	8	4.28194	88	6.43917	55			11.995	10	9.95389	8					127.201	26	87.4669	3					10.5308	12
	3.23167	28	3.98972	42	6.95694	16	4.14028	17	35.1253	24	4.43333	20	6.44417	93			12.0644	43	9.97167	12					132.946	1	98.9819	1					10.5444	67
	3.24222	74	4.08111	33	6.96083	4	4.1475	5	39.3406	6	4.49222	73	6.49528	34			12.1189	1	10.1872	35					138.292	1	101.01	1					10.5508	22
	3.24778	2	4.19278	64	6.9725	18	4.15917	35	39.3589	3	4.51611	58	6.51333	34			12.125	4	10.28	21					138.315	1	101.013	1					10.5767	1
	3.24833	55	4.26472	28	6.97556	4	4.20861	25	39.3628	9	4.53417	50	6.58694	58			12.1267	24	10.5331	54					138.316	2	101.014	1					10.5778	28
	3.25833	22	4.27278	35	6.98	5	4.30639	46	39.3669	22	4.54639	23	6.59806	96			12.1467	17	10.5386	32					150.955	1	111.532	1					10.735	82
	3.27111	28	4.33917	23	7.095	72	4.52222	18	41.7111	1	4.58306	53	6.67472	41			12.1492	14	10.5508	16					151.872	1	134.339	1					10.8556	71
	3.38417	45	4.34056	53	7.16306	39	4.52694	37	42.0206	2	4.58639	48	6.71528	80			12.1514	20	10.5564	3					152.019	2	136.317	3					11.0806	69
	3.38694	15	4.47611	44	7.16583	19	4.56528	79	42.0397	34	4.65306	1	6.73278	27			12.1556	20	10.7381	1					152.241	1	136.318	1					15.6114	1
	3.38889	7	4.50167	29	7.33778	1	4.56972	11	42.0772	3	4.65361	20	6.83333	117			12.1906	34	10.7389	22					152.556	1	136.321	2					15.6169	60
	3.39111	5	4.55056	38	7.34056	37	4.63556	45	52.0447	42	4.80167	71	6.84083	49			12.2097	17	10.7458	11					153.272	36	136.322	1					15.6583	72
	3.39389	3	4.55444	62	7.34611	30	4.74722	28	52.0483	14	4.80722	50	6.84389	31			12.4036	31	10.7619	2					154.046	2	136.35	9					15.7972	1
	3.3975	6	4.5925	130	7.3525	31	4.75083	44	52.0506	4	4.81	4	6.86806	11			12.57	9	10.7986	16					154.719	7	152.237	1					20.3572	6
	3.40028	2	4.59806	38	7.35972	5	4.76389	17	52.375	3	4.81389	1	6.87444	1			12.6261	35	10.9644	23					154.726	2	159.7	1					20.8119	1
	3.40306	7	4.60333	25	7.36306	3	4.77222	28	52.3986	1	4.81444	2	6.87694	58			12.6514	20	10.9836	23					157.229	3	182.191	1					29.9989	12
	3.45028	54	4.64944	26	7.59972	50	5.03389	113	53.5397	51	4.81722	6	6.9775	53			12.6869	35	10.9911	5					175.8	7							30.0494	2
	3.45694	40	4.9375	62	7.60278	11	5.07917	41	53.5456	1	4.81833	8	6.98222	21			15.1919	4	11.0036	6					175.814	146							30.4186	62
	3.46	28	4.94139	40	7.64	40	5.12278	19	55.8833	6	4.82639	31	6.98417	5			15.5125	35	12.7283	9					175.82	19							30.4253	9
	3.46222	21	4.94444	48	7.64667	7	5.12556	27	66.1919	1	4.84167	53	6.9875	1			15.5161	24	13.0667	55					175.823	21							30.4367	36
	3.89611	1	4.95194	22	7.65083	20	5.19944	21	74.6722	4	4.84722	14	6.99083	82			15.5431	3	13.0717	2					175.825	11							30.4761	1
	3.91528	1	5.11222	42	7.65278	10	5.31	101	77.5894	1	4.86444	37	6.99389	23			15.5447	12	13.1092	28					175.826	61							33.1156	1
	3.92417	31	5.12694	15	7.69222	40	5.31833	45	90.8894	4	4.87139	10	7.00972	145			15.6856	11	13.1869	3					175.834	24							33.2067	38
	3.93056	1	5.13722	61	7.7	16	5.3225	9	100.199	2	5.01417	78	7.01639	47			21.2553	11	13.3217	29					175.838	33							33.3086	60
	3.93167	1	5.14	17	7.70556	8	5.35528	87	100.201	3	5.01778	44	7.02167	8			21.2769	2	13.3239	3					175.841	11							33.9392	31
	4.08778	31	5.1525	27	7.72417	34	5.35972	16	100.934	2	5.03417	86	7.02417	1			21.4525	3	13.3261	3					178.794	1							34.2592	10
	4.09861	27	5.25917	35	8.06528	25	5.36694	34	124.88	2	5.04917	37	7.08333	40			21.8206	1	13.3747	23					179.417	1							34.4106	6
	4.10111	8	5.54583	47	8.3125	38	5.36889	9	153.417	1	5.07917	35	7.28667	1			21.8211	13	13.4833	38					179.769	1							55.3722	7
	4.22389	18	5.55	13	8.36278	40	5.39083	47	153.418	1	5.09722	32	7.28806	27			29.2125	16	13.4861	13					182.003	2							82.3103	14
	4.22833	10	5.65417	46	8.37083	53	5.395	42	154.343	1	5.11611	29	7.75056	191			30.3942	5	13.6714	17					189.028	39							83.0258	1
	4.25389	32	5.65972	38	8.59972	51	5.40361	30	200.347	2	5.12944	22	7.75806	99			30.4203	31	15.2019	8					190.568	21							84.4442	1
	4.25556	21	5.6775	37	8.60861	16	5.47056	38	200.361	2	5.22167	52	7.79944	61			30.425	1	15.2108	2													118.213	1
	4.25833	5	5.67917	11	8.61611	19	5.495	37	200.367	2	5.23472	43	7.80722	39			30.605	16	15.4392	14													121.611	1
	4.26	10	5.6825	24	8.74139	32	5.49722	14	218.516	1	5.24056	18	7.94583	60			30.8492	13	28.0389	1													131.671	1
	4.26472	5	5.68389	7	8.74861	31	5.52583	46	218.529	2	5.25944	59	7.94833	73			30.8514	1	28.2256	5													133.102	14
	4.26667	12	5.70056	2	9.37	40	5.53833	86	291.339	1	5.27167	49	7.9525	1			30.8761	51	28.4953	36
	4.27667	9	5.71972	25	10.5208	54	5.685	5	293.253	3	5.27778	8	7.96278	90			30.8842	21	28.5003	18
	4.28194	9	5.72417	30	10.5272	36	5.68861	24	293.949	1	5.34972	10	7.96722	23			32.0433	30	28.5081	16
	4.285	1	6.00472	42	10.5339	17	5.69583	12	294.689	142	5.35083	29	7.97417	28			32.1425	108	29.9161	14
	4.28889	28	6.00778	10	10.5394	4	5.71194	35	294.704	4	5.40861	30	7.97583	22			32.1783	11	30.0758	5
	4.29139	18	6.01167	29	10.5922	30	5.7225	42	294.709	6	5.42778	38	7.97861	21			32.9078	72	30.1161	2
	4.29972	10	6.01528	32	10.5978	1	5.73	15	317.525	1	5.45694	26	8.0325	101			33.0286	29	30.1286	11
	4.30833	33	6.02861	58	10.6006	2	5.73333	22			5.52389	32	8.07444	134			33.0339	8	30.1453	6
	4.3325	21	6.05056	43	10.6042	10	5.76417	20			5.56361	21	8.09778	36			33.2244	46	30.1844	41
	4.34528	73	6.05444	34	10.6275	17	5.8725	53			5.59639	37	8.19722	94			33.2289	21	30.7867	3
	4.35361	43	6.10306	28	11.2658	30	6.54833	22			5.68028	54	8.24472	41			33.4322	64	30.7936	61
	4.35694	35	6.15806	60	23.4269	1	6.55028	1			5.69139	22	8.26111	42			33.4372	16	30.7986	18
	4.36083	14	6.17556	49	26.1453	1	6.56056	106			5.69417	1	8.28528	100			33.4419	1	30.8042	4
	4.37972	39	6.18722	32	26.1467	6	6.56472	74			5.7025	17	8.3075	56			33.7133	54	30.9819	6
	4.45306	37	6.33278	81	26.1536	12	6.56944	43			5.72639	32	8.31194	1			33.7194	1	31.2164	7
	4.47333	37	6.33722	10	26.1606	37	6.77167	139			5.83333	54	8.31389	34			34.29	45	31.2522	27
	4.4875	15	6.33917	1	26.1744	4	6.77917	24			5.83861	19	8.32333	24			34.585	11	31.3064	33
	4.53028	18	6.34028	26	26.1831	55	6.78361	182			5.84861	36	8.33083	52			34.6297	14	31.3447	3
	4.64389	6	6.34278	38	26.1944	6	6.79194	35			5.89111	41	8.54083	117			34.7628	22	31.3461	12
	4.64806	3	6.34694	25	26.1992	4	6.79528	2			5.89611	12	8.60083	96			35.0906	22	31.4392	13
	4.68083	48	6.37556	32	28.4042	4	6.85028	45			5.90667	13	8.64333	59			35.1344	15	31.705	18
	4.70611	20	7.14028	15	29.2106	14	6.88583	47			5.91056	8	8.68556	60			35.2917	2	31.7089	13
	4.70944	10	7.21972	25	29.2139	2	6.88806	17			5.935	38	8.80528	82			35.3028	31	31.7392	42
	4.74861	46	7.22806	16	29.2206	7	6.90861	26			6.09139	50	8.92417	28			35.6506	13	31.7425	20
	4.90917	13	7.25528	73	29.2272	20	6.91528	46			6.09722	1	8.96694	58			35.7758	47	31.7458	4
	4.91333	5	7.28083	35	29.2367	9	7.00944	50			6.10056	53	9.00444	68			35.785	18	31.7478	42
	4.91556	4	7.28472	21	29.2894	1	7.02889	50			6.12556	1	9.03056	50			36.0508	26	31.8428	7
	4.99417	15	7.29889	37	29.2903	31	7.03222	56			6.12694	78	9.06528	95			55.0489	7	32.1797	21
	5	49	7.30194	39	29.2939	1	7.12028	77			6.14139	21	9.07167	18			55.0867	17	32.2589	26
	5.00722	30	7.305	48	29.2961	5	7.19056	100			6.15833	26	9.08917	70			55.4033	46	32.2636	8
	5.02556	37	7.31361	33	29.3003	4	7.195	135			6.1825	55	9.12667	59			55.8181	1	32.2767	3
	5.04167	26	7.31611	5	29.5475	16	7.20222	1			6.18694	9	9.135	25			56.0253	54	32.2864	21
	5.14806	20	7.32556	44	29.5494	2	7.20417	23			6.26222	25	9.20778	83			56.0592	2	32.5847	31
	5.15056	47	7.32917	18	30.0325	13	7.21667	27			6.29722	1	9.27972	96			56.0669	27	32.7192	7
	5.16389	51	7.47333	51	30.0347	8	7.25417	54			6.29889	3	9.32194	49			56.2028	31	32.745	27
	5.17583	28	7.47556	38	30.0381	4	7.31583	91			6.47028	43	9.37667	54			56.4081	29	34.0011	2
	5.18806	41	7.47917	20	30.0483	1	7.3225	89			6.4725	50	9.38222	20			56.9633	31	34.0211	12
	5.21333	37	7.55583	32	30.0497	1	7.355	78			6.47472	39	9.41806	74			57.0536	34	34.4592	2
	5.23111	26	7.60028	64	30.0514	5	7.36861	35			6.47917	43	9.42194	57			57.1372	33	34.5017	4
	5.25028	26	7.61306	108	30.0542	4	7.37333	58			6.4875	47	9.64556	48			57.3822	48	34.5039	8
	5.33222	45	7.61833	42	30.0575	2	7.38056	35			6.51056	55	9.75306	61			57.4283	42	34.5103	35
	5.33417	10	7.62389	1	30.0653	50	7.445	37			6.51944	35	9.78083	56			57.8236	54	34.5544	27
	5.38861	114	7.62556	22	30.0708	69	8.39944	51			6.57139	59	9.79028	39			57.8892	21	34.6242	16
	5.40444	27	7.6275	11	31.2414	50	8.51361	62			6.64389	29	9.91917	1			59.0458	5	35.3083	3
	5.4075	33	7.64861	15	31.2539	40	8.62861	39			6.64611	1	9.92056	61			59.2194	21	35.9292	1
	5.40917	6	7.65306	44	31.2606	13	8.64361	24			6.64889	21	9.92417	38			59.2958	5	36.5789	35
	5.41222	10	7.67889	47	31.2744	5	8.70917	43			6.66333	76	9.92861	25			59.5025	46	36.6047	3
	5.44278	19	8.5875	48	31.2833	6	8.76583	33			6.8075	49	9.97306	57			59.5667	1	36.6069	20
	5.50667	9	8.59194	45	31.2867	4	8.85	57			6.815	48	9.99833	64			59.7028	33	36.6689	2
	5.51194	4	8.60583	10	32.2119	43	8.85917	105			6.81889	19	10.0028	29			59.9431	17	36.6794	18
	5.51667	27	8.60944	1	32.22	23	8.86361	6			6.82167	16	10.1006	84			59.9561	4	36.7511	7
	5.52972	20	8.615	8	32.2289	14	8.86694	9			6.82778	74	10.2386	107			60.165	27	36.7572	7
	5.57389	7	8.66889	49	34.7214	7	8.86972	29			6.84944	23	10.2439	38			60.1775	21	36.7711	40
	5.58306	19	8.75167	37	34.7222	3	8.98944	45			6.87389	41	10.4533	93			60.25	7	36.7789	13
	5.58694	1	8.75528	22	34.7242	8	9.01194	38			6.89944	53	10.5272	64			60.3733	24	36.7836	6
	5.59111	7	8.76167	1	34.7275	6	9.12861	59			6.90556	1	11.4908	97			60.4547	25	36.8472	1
	5.60306	23	8.76306	12	34.73	92	9.13472	112			6.95778	17	11.9794	33			60.4589	23	39.0822	3
	5.60667	27	8.76583	27	34.7453	2	9.145	77			7.07972	23	11.9856	55			60.4725	11	39.1431	9
	5.62889	41	8.78611	48	34.7475	19	9.15167	1			7.10333	45	12.0436	74			60.4778	12	39.1464	15
	5.64389	29	8.79694	27	34.7506	3	9.15222	7			7.19139	35	12.0778	26			60.6319	46	39.1489	4
	5.65611	37	8.85722	53	34.7528	5	9.17194	23			7.27778	41	12.1508	36			61.0681	43	39.1728	22
	5.65917	12	8.90944	40	34.7611	3	9.40444	70			7.29028	94	12.1561	73			61.0836	3	54.3378	1
	5.66889	33	8.91194	30	34.7636	3	9.41139	78			7.29833	30	12.1631	21			61.4411	13	54.4042	9
	5.80194	43	9.03389	53	34.7733	1	9.41833	70			7.32444	44	12.1703	31			61.4911	20	55.0783	1
	5.89833	44	9.04028	29	34.7794	9	9.42139	13			7.33472	12	12.1822	1			61.8006	7	55.5653	1
	5.90333	10	9.0425	1	42.1958	9	9.42361	35			7.36167	14	12.1839	125			62.7942	8	56.0206	1
	5.90667	16	9.04583	19	42.1992	20	9.42944	37			7.48889	33	12.2786	80			79.9575	12	57.7797	10
	5.92028	8	9.04778	4	42.2064	4	12.4806	41			7.49778	39	12.3017	28			80.0867	3	61.0275	7
	5.93222	22	9.04889	7	42.2161	4	12.5339	90			7.52028	85	12.3108	78			80.2731	7	64.1561	2
	5.94306	8	9.105	64	42.2219	5	12.5381	3			7.53389	41	12.3378	36			81.4481	6	121.808	1
	5.94389	15	9.36417	53	42.2283	23	12.7022	72			7.57167	35	12.3806	45			82.3294	9	125.304	2
	5.94611	8	9.37806	21	42.2372	21	12.7083	29			7.60722	38	12.3872	53			105.022	1	125.494	1
	5.96083	18	9.47056	42	42.2433	20	12.7103	10			7.89444	56	12.3919	9			125.162	5
	6.01056	26	9.585	34	42.2547	5	12.7161	20			7.90167	24	12.3997	50			125.163	10
	6.01944	31	9.5975	19	42.2567	4	12.7225	68			7.91	17	12.4144	50			125.261	3
	6.14833	40	15.2064	3	52.7389	93	12.7272	1			7.91444	16	12.4178	33			127.451	9
	6.15333	15	15.2114	15	52.7533	3	12.7289	5			7.91667	13	12.4703	40			127.525	3
	6.1825	34	15.2189	6	52.7608	6	12.7447	22			7.92083	1	12.4858	46			150.754	2
	6.18861	27	15.2331	55	52.7675	34	15.4844	43			7.92444	22	12.4889	35			155.006	1
	6.19194	5	17.6964	6	52.7733	70	15.5642	116			7.92833	48	12.7797	43			179.857	1
	6.19389	1	17.7036	105	52.7819	7	15.5744	24			7.9525	39	12.8044	47			180.237	3
	6.19556	8	17.7514	10	52.7872	5	15.5844	24			7.96639	33	12.8403	41
	6.20361	36	17.7844	37	53.6094	32	15.6872	2			8.01056	31	12.8458	41
	6.20667	10	17.8069	51	53.6178	20	17.1739	66			8.08167	69	12.8494	45
	6.21167	25	17.8114	40	53.6281	4	17.2586	56			8.09583	85	17.0786	69
	6.21528	11	17.8686	74	53.6333	18	17.2958	23			8.11611	32	17.1481	58
	6.32333	17	17.8731	31	53.6372	27	17.3006	29			8.20417	15	17.8583	1
	6.32778	11	17.8753	28	53.9789	34	17.3186	44			8.22417	24	19.9769	69
	6.33556	23	17.9169	59	53.9878	9	17.3244	1			8.25667	23	19.995	73
	6.36917	24	17.9225	38	53.9992	81	17.33	30			8.3025	36	20.0856	42
	6.4	24	17.9403	35	54.0036	4	17.3356	44			8.34139	33	20.0897	18
	6.50806	43	17.9436	16	54.0044	5	17.395	38			8.35944	26	20.0972	14
	6.51056	21	17.9783	61	54.0069	4	17.4	38			8.40861	38	20.1014	9
	6.55611	22	17.9814	26	54.0103	3	17.4072	27			8.4125	28	25.7131	47
	6.55917	7	17.9911	34	54.2083	19	17.4156	64			8.41972	26	25.7161	59
	6.56139	15	18.0567	52	54.21	5	17.4342	53			8.43417	40	25.7197	38
	6.56306	19	18.4431	39	54.2119	15	17.4928	20			8.445	47	25.7289	39
	6.56472	8	18.4453	24	54.8506	57	17.6119	69			8.45556	1	25.7317	38
	6.56639	6	18.4581	48	54.8578	44	17.6167	63			8.4575	6	25.7514	63
	6.58	25	18.5092	25	54.8644	15	17.6197	21			8.46139	46	25.7753	38
	6.58222	5	18.5153	40	54.8811	98	17.6217	7			8.46389	1	25.7928	52
	6.59056	56	18.5261	16	54.8861	10	17.6414	58			8.5	59	25.8011	12
	6.59472	25	18.5289	10	54.8908	1	17.6467	7			8.535	33	28.0175	84
	6.59639	3	22.5158	1	54.8917	1	17.65	63			8.595	95	28.0769	151
	6.61	29	22.5228	26	54.8947	1	17.6539	11			8.69556	45	28.0867	16
	6.64722	31	22.5617	17	55.8539	52	17.7056	31			8.70111	1	28.0931	27
	6.65167	19	22.5644	26	55.8606	20	17.7081	38			8.70806	16	28.1022	29
	6.65639	13	22.5744	104	55.8675	72	17.7194	22			8.715	24	28.5619	40
	6.67611	12	22.5817	72	55.8719	7	17.745	38			8.73194	26	28.565	11
	6.70444	30	22.5931	51	55.8783	9	17.7478	16			8.74083	28	28.5683	7
	6.75611	34	22.9894	20	59.5125	23	17.7519	103			8.76667	21	28.5717	30
	6.76083	14	23.4444	58	59.5175	19	17.7569	31			8.8	41	28.5758	25
	6.76944	29	23.4789	38	59.975	16	17.7642	2			8.80972	11	28.5811	26
	6.88139	15	23.4831	7	59.9814	11	17.8269	49			8.87972	27	28.6233	66
	6.88583	14	23.4864	1	59.9897	1	17.9514	138			9.10167	34	28.6475	1
	6.95611	19	23.4939	1	59.9967	1	17.9567	7			9.11472	13	28.6497	108
	6.95861	8	23.5103	43	60.0003	17	17.9672	61			9.12111	3	28.6556	10
	6.96361	9	23.5306	35	75.7236	1	17.9931	63			9.195	54	28.6603	35
	6.99667	21	23.5436	41	75.7261	2	18.0006	41			9.20833	15	28.6656	24
	6.99972	4	23.8703	1	75.7281	2	18.0114	28			9.23139	24	28.6964	20
	7.03194	44	23.8778	31	75.7386	1	18.0225	25			9.25778	20	28.7519	63
	7.03667	19	23.8892	9	76.3183	9	18.0244	61			9.26111	9	28.7883	56
	7.04889	37	25.5678	10	76.3217	3	18.0264	6			9.4875	45	29.0697	51
	7.05222	6	25.5714	24	76.3261	9	18.1742	60			9.49444	20	29.0978	83
	7.17083	46	25.575	12	76.3333	1	18.1869	45			9.49861	3	29.1025	9
	7.17472	29	25.6033	27	77.0211	38	18.1989	15			9.50389	17	29.1072	37
	7.18194	13	25.6208	2	77.0267	6	18.2206	77			9.53694	38	29.1103	29
	7.18417	7	25.6242	22	77.0314	3	18.3197	30			9.54333	22	29.1281	61
	7.18639	4	25.6269	50	77.7747	24	18.3247	23			9.54917	27	29.2103	37
	7.18972	7	25.6317	37	77.7856	81	18.3544	30			9.56778	23	29.2239	21
	7.19056	2	25.635	53	78.5189	34	18.5761	73			9.57833	37	29.4386	45
	7.20861	24	25.6722	26	78.5239	39	18.6039	41			9.58028	5	29.5903	51
	7.215	22	25.6761	20	80.2731	6	22.4256	17			9.58444	18	29.6072	26
	7.3125	30	25.69	34	80.2764	22	22.4378	45			9.59139	15	29.6158	1
	7.31444	5	25.7067	1	80.2803	32	22.4422	30			9.65139	25	29.6181	36
	7.3475	25	25.7119	17	80.7797	5	22.4467	24			9.66194	17	29.6711	29
	7.36861	27	25.74	31	80.7869	75	22.4692	11			9.66389	5	29.7378	36
	7.37722	25	26.3769	62	80.8008	24	22.4833	39			9.66806	12	29.7794	22
	7.37917	10	26.3831	37	80.8072	7	23.4361	18			9.67111	7	29.7839	53
	7.38389	32	26.3897	22	100.266	4	23.4444	19			9.68944	23	29.8225	94
	7.39806	28	26.3936	18	101.407	31	23.4539	18			9.69694	4	29.8819	37
	7.40028	26	26.4192	24	101.418	22	23.6594	54			9.73667	30	29.8869	124
	7.40333	28	26.4233	5	101.426	4	23.6636	82			9.76139	17	29.9058	31
	7.40583	8	26.4419	11	101.439	8	23.6681	38			9.76444	3	30.1678	37
	7.49139	39	26.4469	5	123.456	22	23.6711	7			9.78639	33	30.1753	23
	7.51583	2	26.4617	1	123.457	15	23.6778	37			9.79	5	30.2042	12
	7.52917	21	26.4622	30	123.462	12	23.7067	46			9.83694	36	30.2069	88
	7.58111	40	28.1125	60	123.463	53	23.7108	26			9.90917	38	30.2708	30
	7.58444	10	28.1814	60	123.466	27	23.7247	25			9.92028	11	30.4789	103
	7.59722	24	28.6872	55	123.47	17	23.7356	45			9.97833	39	30.4856	14
	7.71889	32	28.7225	35	123.472	33	23.7392	17			9.98333	6	30.4881	26
	7.7575	47	28.7264	3	123.475	9	23.7408	9			9.98944	17	30.4967	107
	7.77111	36	28.7281	2	123.478	3	23.8561	50			10.0019	30	30.6314	59
	7.77417	12	28.7569	3	123.48	26	23.86	16			10.005	9	30.6642	38
	7.77611	13	28.76	1	123.482	16	23.8664	12			10.0289	64	30.6967	65
	7.79639	33	28.8433	24	124.052	15	23.8681	14			10.0967	46	30.9289	118
	7.80833	42	29.4431	30	124.057	18	23.8736	18			10.1175	29	31.0728	61
	8.1175	66	29.5206	53	124.267	1	27.3803	98			10.1269	18	31.1089	3
	8.12889	13	29.6708	91			27.3881	38			10.2331	2	31.1122	50
	8.13167	13	29.7278	14			27.3906	66			11.7931	60	31.1281	39
	8.14833	38	29.7506	53			27.3958	15			11.8056	28	31.1397	169
	8.16	24	29.7547	44			27.3986	18			11.87	37	31.165	99
	8.17917	22	29.8281	21			27.4022	17			11.9036	32	31.2436	34
	8.185	6	30.7958	75			27.4064	23			11.9069	6	31.3489	49
	8.1925	11	30.8108	37			27.4092	47			11.9133	42	31.3819	60
	8.2025	3	30.8311	68			27.4136	25			11.9183	22	31.3853	1
	8.24472	47	30.9864	20			27.4192	11			11.9219	22	31.3869	140
	8.26361	23	31.2678	49			27.4342	35			11.945	90	31.4942	57
	8.27556	30	31.2897	35			27.4411	18			11.9572	4	31.4994	60
	8.27833	5	31.7089	16			27.4433	7			11.9625	6	31.6122	109
	8.3075	28	32.2578	52			27.4619	10			11.9772	11	31.6178	3
	8.32833	15	32.2622	39			27.465	15			11.98	23	31.6328	108
	8.34556	19	32.2653	11			27.4678	5			12.0153	32	31.6419	7
	8.35083	7	32.2953	19			27.4786	15			12.0172	4	31.6706	106
	8.36167	22	32.3872	16			27.5386	7			12.0419	29	31.9669	33
	8.38861	36	32.4356	58			27.5431	35			12.0469	10	31.9692	57
	8.42639	22	34.3869	110			27.5625	5			12.0622	40	31.9875	46
	8.42944	4	34.3919	2			27.5683	9			12.0644	15	31.9961	39
	8.45139	45	34.3964	16			27.5744	44			12.0719	13	31.9986	14
	8.47667	27	34.3978	18			27.5781	39			12.0747	8	32.0078	49
	8.49083	26	34.4742	28			27.5803	21			12.0775	24	32.0428	43
	8.5	35	34.4811	7			27.5839	26			12.0794	3	32.07	16
	8.51389	26	34.5856	1			27.5875	17			12.0808	9	32.1158	14
	8.53361	25	39.5636	5			27.5933	9			12.0842	28	32.1319	65
	8.55528	29	39.5664	6			27.5986	3			12.0897	1	32.1547	84
	8.55694	20	39.9703	5			27.5994	5			12.0917	20	32.1967	20
	8.55889	15	40.1097	5			27.6722	1			12.0942	41	32.2797	68
	8.57	16	41.9706	11			27.9178	37			12.1078	13	32.5625	46
	8.57306	7	41.9719	26			27.9383	28			12.1306	44	32.6764	77
	8.57528	6	41.9767	16			28.1122	66			12.1397	10	32.6903	20
	8.57833	18	41.9778	8			28.1167	1			12.1564	37	32.7997	98
	8.59111	24	42.1422	53			28.1192	10			12.1786	29	32.8053	77
	8.59639	14	42.2853	20			28.1347	27			12.2439	24	33.1197	36
	8.61778	12	42.2878	1			28.1436	23			12.2547	33	33.1253	98
	8.64083	32	45.3261	52			28.1711	35			12.2883	27	33.1297	4
	8.70194	16	51.3689	1			28.2075	10			14.8914	2	33.1781	57
	8.70472	13	51.3708	20			28.2475	57			15.0778	72	33.1844	33
	8.72472	28	51.4175	19			28.2592	18			15.0897	40	33.2056	26
	8.72972	29	51.4619	20			28.6153	33			15.1128	37	33.2456	104
	8.73528	29	51.8806	26			28.6425	9			15.1228	17	33.6158	98
	8.76278	35	51.9989	48			28.6572	10			15.1342	25	33.6236	41
	8.79417	43	52.2081	57			28.7789	42			15.1431	27	33.6267	18
	8.82556	23	52.2631	40			28.8925	35			15.1639	4	33.6339	6
	8.83778	12	52.7461	21			28.9022	14			15.1689	63	33.6531	47
	8.88583	38	52.7667	59			28.9119	43			15.1989	26	33.7431	45
	8.89361	25	52.8192	37			28.9394	40			15.2075	10	33.9119	88
	8.92833	23	53.4864	40			28.9675	55			15.2306	79	33.9175	20
	9.06028	8	54.2594	1			28.9714	95			15.3092	34	35.4417	25
	9.06306	4	55.3025	47			28.9753	67			15.3694	15	35.4431	69
	9.0725	29	55.8019	2			28.9797	21			15.3753	1	35.5308	174
	9.0875	17	56.1211	21			29.0533	29			15.3775	23	35.6292	59
	9.08972	11	57.0803	23			29.4194	39			15.4528	33	35.6344	14
	9.09528	12	63.5586	18			29.4397	40			15.4575	19	35.7058	203
	9.19	15	63.5681	25			29.4453	11			15.6575	139	35.8569	164
	9.19472	9	63.5714	9			29.5156	11			15.6642	15	35.9142	48
	9.21583	49	74.9839	3			29.5181	61			15.6681	21	35.9408	40
	9.23028	18	76.0086	2			29.5236	17			15.6947	32	35.9442	12
	9.23972	11	76.495	6			29.53	10			16.9017	8	35.9519	180
	9.25139	13	78.0806	1			29.5331	15			19.7031	2	35.9644	49
	9.315	25	82.1272	2			29.8944	76			19.9175	67	36.0653	51
	9.33556	28	87.7444	1			29.8972	39			19.9267	29	36.0694	39
	9.37694	23	87.8292	1			29.9081	26			21.8047	10	36.0731	5
	9.3875	10	100.53	43			29.9119	6			21.8103	140	36.0747	13
	9.43611	23	100.534	15			30.1506	52			21.8242	25	36.0775	50
	9.45278	42	101.455	2			30.1578	34			21.8325	42	36.0806	5
	9.4625	22	102.599	75			30.1617	22			21.8406	13	36.1161	27
	9.49944	17	104.797	14			30.1736	26			21.9594	8	36.1203	7
	9.50278	7	104.799	49			30.1769	10			22.4422	16	36.1286	38
	9.64833	34	125.664	2			32.8508	25			22.6844	48	36.1314	34
	9.6525	11	128.198	1			33.2944	16			22.7014	39	36.1517	49
	9.65583	17	148.955	4			33.3208	11			22.7067	29	36.3811	45
	9.66222	20	151.424	2			33.5383	27			22.72	18	36.4125	7
	9.67167	26	172.235	15			33.5436	21			22.7422	24	36.42	20
	9.69361	23	176.126	65			33.5472	9			24.9322	43	36.4242	38
	9.73667	39	198.021	4			33.5503	2			24.9392	13	36.4264	5
	9.76722	23	198.596	5			33.6511	36			24.9425	3	36.4281	11
	9.81167	19	203.264	1			33.69	12			25.1439	26	36.4344	5
	9.81611	11	218.71	2			33.6944	1			25.1464	43	36.4364	3
	9.89083	36	218.775	1			33.6969	3			25.1503	4	36.4497	37
	9.91472	26	218.776	1			33.7019	4			25.1511	5	36.4536	13
	9.92278	13	218.784	1			33.7125	5			25.1558	48	36.455	1
	9.94667	37	218.795	1			36.4611	33			25.1653	32	36.4564	15
	9.95917	21	219.274	1			39.9264	32			25.1836	4	36.46	44
	10.0028	21	219.331	8			39.9342	12			25.1933	4	36.4686	27
	10.1236	47	219.397	75			39.9381	17			25.2008	7	36.5883	31
	10.1367	29	219.548	27			39.9519	30			27.8158	5	36.7044	46
	10.1681	46	220.257	96			40.0114	1			27.8419	20	36.715	5
	10.1786	26	220.262	48			40.0231	18			27.8447	33	36.9103	23
	10.1869	16	220.266	36			40.0386	33			27.8481	54	36.925	41
	10.2175	21	220.592	46			40.0483	14			27.8572	96	37.0361	1
	10.2481	2	220.603	74			40.0822	17			27.97	20	37.0378	97
	10.2778	21	220.615	10			40.1414	30			27.9789	28	37.05	1
	10.2797	10	221.313	4			40.2989	55			27.985	7	37.0511	85
	10.2836	21	221.463	1			41.8581	34			28.05	40	37.0789	37
	10.3592	31	221.464	7			41.9072	10			28.0556	9	39.8881	14
	10.3628	7	221.468	47			41.9144	20			28.06	27	39.9219	9
	10.3969	26	221.491	33			41.9181	34			28.0617	8	39.9328	13
	10.4142	28	221.666	16			41.9733	12			28.0822	68	47.4628	1
	10.425	25	222.232	8			42.0217	23			28.1181	30	47.4728	3
	10.4333	29	222.296	57			42.0297	13			28.1231	18	47.4847	9
	10.4364	27	222.308	46			42.0472	30			28.1297	9	47.4975	1
	10.4639	15	222.316	29			42.0497	20			28.2278	39	47.4978	17
	10.4828	21	222.319	3			42.0594	21			28.2394	38	47.5014	17
	10.555	35	222.475	1			42.1167	19			28.2433	8	51.0511	14
	10.5617	3	222.846	2			42.1225	11			28.2606	30	51.0761	8
	10.5636	4	223.261	58			42.3611	33			28.3536	56	51.0989	20
	10.5675	27	223.269	29			42.3647	28			28.3953	99	52.3361	6
	10.5697	8	224.08	32			42.3672	11			28.4008	14	52.8186	20
	10.6017	20	226.429	1			42.8358	31			28.4131	26	52.8406	15
	10.6611	22	291.306	16			45.0631	22			28.4775	143	52.8556	16
	10.8717	37	291.621	6			45.0669	19			28.5083	3	52.8675	5
	10.8833	32	291.722	2			50.3253	12			28.5092	2	52.8778	8
	10.8967	18	292.251	1			50.3392	18			28.52	96	52.8975	3
	10.9008	19	292.971	15			50.3561	1			28.5267	14	53.8819	22
	10.9239	22	292.977	8			50.3625	12			28.5289	9	53.8853	51
	10.9478	13	292.986	1			51.1644	13			28.5819	95	54.1064	10
	11.0408	27	293.658	1			51.6711	22			28.5897	25	54.4486	14
	11.0442	7	294.397	19			51.7086	40			28.5928	3	54.4631	23
	11.0489	52	294.704	12			51.7142	24			28.5961	26	54.4681	36
	11.0581	16	294.706	1			52.0825	61			28.6061	2	55.0283	15
	11.1108	47	294.709	1			52.1164	18			28.6775	52	55.0297	20
	11.1494	17	294.722	6			52.2781	18			28.7147	47	55.2389	39
	11.1697	32	294.725	1			52.4078	22			28.7472	9	55.34	52
	11.1728	11	294.728	3			52.4106	7			28.7497	5	55.3431	35
	11.1831	8	294.731	7			52.4519	85			28.7522	23	55.3469	11
	11.1986	19	294.736	3			52.715	20			28.7547	23	55.6783	69
	11.2436	22	318.627	2			52.7675	27			28.7594	15	55.6833	70
	11.2478	15	319.924	1			52.8842	30			28.7681	139	55.6919	56
	11.2508	7	319.926	66			52.8883	8			28.8856	160	55.6978	21
	11.2878	24	319.93	31			52.8911	35			28.8928	26	56.5419	11
	11.3672	13	320.552	1			52.8967	1			28.9006	23	56.5506	28
	11.3703	7	320.565	1			52.8994	38			28.9928	85	56.5936	49
	11.5017	34					52.9022	13			29.0017	14	56.7164	14
	11.5139	34					53.6506	26			29.0567	22	56.7583	68
	11.5178	22					53.6633	21			29.1475	27	56.7814	52
	11.5336	23					53.6703	12			29.1731	20	56.7908	12
	11.5442	29					53.7206	12			29.18	35	56.85	31
	11.5467	13					53.8075	9			29.3053	43	57.2767	65
	11.5633	25					53.9617	56			29.3131	20	57.2844	8
	11.5892	27					54.0794	40			29.3322	48	57.3786	36
	11.6792	31					54.2006	90			29.3411	12	57.6961	26
	11.7342	43					54.2047	59			29.3778	33	57.7025	31
	11.7517	29					56.0231	25			29.3958	96	57.7242	54
	11.7575	15					56.0272	28			29.4864	19	57.7317	16
	11.765	29					56.0314	13			29.51	14	57.8639	69
	11.7708	31					56.0356	11			29.5356	27	57.8922	89
	11.7758	10					56.0494	36			29.5447	16	60.0358	1
	11.8067	46					56.0514	29			29.6333	21	60.0372	10
	11.8239	34					56.0542	15			29.6386	8	64.0192	5
	11.8403	22					56.0683	7			29.6639	151	68.8661	1
	11.8419	11					56.0714	13			29.6922	7	68.8728	1
	11.9189	30					56.1944	32			29.7022	156	68.8792	5
	11.9389	24					62.8817	1			29.7117	17	68.8897	1
	11.9925	49					62.9708	19			29.7147	37	68.9819	1
	17.2136	2					63.4344	85			29.7178	32	75.9525	3
	17.4464	43					63.4544	24			29.72	3	76.9194	14
	17.6069	30					63.5217	13			29.7214	59	76.9639	2
	17.6142	24					66.2108	27			29.7242	29	76.9658	10
	17.7581	35					66.2139	20			29.7414	28	76.9706	11
	23.5636	12					66.3194	9			29.7467	43	77.2808	2
	23.5667	20					66.5411	13			29.7706	46	77.4589	1
	23.5817	33					66.9147	29			29.7992	4	77.5797	5
	23.6006	36					67.7208	29			29.9386	85	78.4364	6
	23.6186	23					73.2917	1			29.9458	23	80.6508	4
	23.6253	11					73.2989	1			29.9708	8	81.9969	6
	23.6319	6					73.3017	64			29.9764	49	82.0517	10
	23.6386	9					73.3092	34			29.99	24	85.995	8
	23.6428	10					73.3125	9			30.0294	85	85.9967	41
	23.6478	9					73.3228	20			30.0336	12	100.428	6
	25.5703	43					74.8092	12			30.0492	1	101.501	112
	25.5867	8					74.8236	9			30.0511	107	101.529	5
	25.5892	27					74.9236	70			30.0567	37	102.529	1
	25.5928	20					75.0067	15			30.1039	31	103.589	33
	25.5981	23					75.7156	9			30.1514	44	104.784	1
	25.6022	8					75.7461	1			30.1583	5	104.786	89
	25.6053	7					75.8658	58			30.1708	7	105.519	8
	25.6344	22					75.8694	26			30.1772	28	106.568	5
	25.6414	1					76.1839	109			30.1842	36	106.581	22
	25.6422	20					76.1906	7			30.225	6	106.585	5
	25.6542	7					76.1983	3			30.2256	20	106.748	1
	25.6578	28					77.5256	6			30.2333	29	107.332	2
	25.6608	5					77.6858	1			30.2636	21	109.4	20
	25.6642	6					77.6867	93			30.2911	16	123.381	2
	25.6697	8					77.7	5			30.3014	44	124.839	1
	25.6733	8					77.7203	48			30.3533	22	124.976	25
	25.7	32					77.7261	38			30.3575	8	126.508	1
	25.7058	21					78.1161	13			30.4567	34	131.063	116
	25.7083	9					78.1275	140			30.4622	26	148.999	1
	25.7122	13					78.1336	17			30.4711	16	180.516	2
	25.7389	24					78.3889	35			30.4747	9	190.595	1
	26.385	49					78.4394	5			30.5558	182	199.161	1
	26.3897	25					78.5319	6			30.5669	8	200.693	1
	26.3978	29					78.5497	204			30.5758	60	207.203	1
	26.4356	22					78.5583	3			30.5836	3	222.084	2
	27.5428	1					80.6942	2			30.6544	8	222.162	6
	27.5469	31					80.9286	15			30.6586	21	225.405	3
	27.5983	22					87.7686	1			30.7114	3	232.328	22
	27.6042	7					88.1142	1			30.7506	107	232.405	1
	27.6103	5					88.3747	3			30.7556	32	232.409	1
	27.6161	5					90.4189	3			30.8006	76	245.971	18
	27.6319	10					90.8619	1			30.8361	18	246.121	1
	27.6392	12					90.8633	6			30.8386	5	271.314	1
	27.6447	1					96.3728	1			30.8967	5	274.136	1
	27.6467	4					96.5283	4			30.9472	28	274.726	1
	27.6494	29					98.5972	4			31.0761	19	287.039	1
	27.6539	15					99.1264	33			31.0803	55	292.241	1
	27.6619	18					99.1653	2			31.0983	20	292.66	1
	27.6758	1					99.3672	2			31.1181	46	297.311	1
	27.6819	1					99.4228	5			31.125	6	302.026	2
	27.6875	3					100.2	8			31.1283	9	302.096	7
	27.6903	2					103	2			31.1311	2	314.541	6
	27.6944	2					104.639	13			31.1325	17	314.544	15
	27.9728	33					104.646	2			31.1542	15	314.546	17
	27.9822	33					104.648	9			31.1575	8	314.551	4
	27.9847	16					104.669	3			31.1592	8	314.551	30
	28.0089	6					104.83	3			31.1894	23	314.556	74
	28.0122	22					111.894	5			31.1939	34	314.567	33
	28.015	14					111.897	5			31.1972	19	314.571	47
	28.0175	7					123.883	6			31.2003	27	314.59	31
	28.0217	25					169.453	3			31.2461	39	314.593	47
	28.025	7					172.247	3			31.3319	70	314.607	35
	28.0936	39					173.027	1			31.3933	31	314.619	5
	28.0981	7					174.995	2			31.4328	9	314.62	2
	28.1064	45					217.828	1			31.4367	23	316.016	1
	28.1378	26					218.624	3			31.4389	22	316.782	1
	28.1444	11					219.056	1			31.4406	17	319.374	1
	28.1494	27					219.062	4			31.4606	87	320.716	10
	28.1542	19					220.396	4			31.5022	18	321.812	5
	28.1581	8					220.398	23			31.5081	6	321.843	1
	28.1622	8					220.599	7			31.5228	5
	28.1653	5					221.756	4			31.5278	21
	28.1833	3					222.861	30			31.5392	41
	28.1836	9					223.221	1			31.5519	12
	28.2289	44					245.487	1			31.5706	27
	28.2531	42					246.726	1			31.5767	7
	28.3581	44					247.011	2			31.5822	77
	28.4225	26					249.09	3			31.5939	10
	28.4461	94					280.76	1			31.6767	36
	28.4514	22					280.761	4			31.7072	19
	28.4553	11					291.061	71			31.7456	55
	28.5578	30					291.074	7			31.7592	35
	28.5703	69					292.272	1			31.7708	5
	28.575	2					292.647	3			31.7808	15
	28.6033	36					293.272	7			31.9214	15
	28.6097	50					297.171	1			31.9311	22
	28.6292	20					299.831	3			31.9761	10
	28.6347	10					303.385	2			31.9867	18
	28.6375	6					306.519	1			32.0303	37
	28.6394	7					317.884	5			32.0342	1
	28.6425	4					317.927	3			32.0731	16
	28.7681	37									32.0744	5
	28.7908	19									32.0842	29
	28.8147	68									32.0906	1
	28.8189	16									32.0936	3
	28.8261	36									32.0953	7
	28.8556	33									32.1025	21
	28.98	26									32.1047	3
	29.0089	36									32.2492	59
	29.0172	17									32.2581	5
	29.0211	4									32.2628	25
	29.0219	2									32.2672	1
	29.0236	7									32.2953	5
	29.0489	14									32.2981	25
	29.0608	42									32.3575	42
	29.0783	11									32.3625	5
	29.0922	35									32.4003	19
	29.0961	8									32.4042	1
	29.0992	1									32.4056	1
	29.1417	59									32.5167	17
	29.1458	7									32.5411	39
	29.2106	25									32.5447	8
	29.2567	32									32.5697	17
	29.2633	14									32.6142	56
	29.2694	11									32.6542	18
	29.3142	16									32.6592	1
	29.3219	9									32.6617	4
	29.3258	12									32.6969	10
	29.3303	9									32.7011	36
	29.3533	12									32.7758	28
	29.375	8									32.7792	54
	29.4161	27									32.7864	8
	29.4256	35									32.81	10
	29.4367	18									32.8147	11
	29.4447	22									32.8192	39
	29.4594	12									32.8264	45
	29.4806	5									32.8569	11
	29.4844	19									32.8897	33
	29.5022	43									32.9164	10
	29.5214	19									33.0011	16
	29.5489	33									33.1408	35
	29.6478	32									33.1469	6
	29.6761	32									33.3961	1
	29.6906	6									33.6133	1
	29.6947	32									33.6428	43
	29.7253	21									33.6681	8
	29.735	37									33.6728	13
	29.7483	15									33.68	3
	29.7628	30									33.69	33
	29.7811	10									33.6956	39
	29.8111	21									33.7425	48
	29.9478	34									33.8747	5
	29.9661	1									35.5725	30
	29.9664	18									35.6097	47
	29.9725	16									35.6208	44
	29.9922	17									35.6456	25
	30.1422	24									35.6664	24
	30.1472	6									35.6817	12
	30.1667	12									35.6917	15
	30.1931	57									35.7061	26
	30.2125	32									35.7272	11
	30.2306	24									35.73	8
	30.2867	23									35.7736	48
	30.3428	17									35.8208	3
	30.3653	35									35.9425	27
	30.3689	28									36.5242	30
	30.3828	7									36.5281	23
	30.4122	31									36.5314	10
	30.4753	28									36.5333	1
	30.5306	60									36.5356	8
	30.5481	37									36.5386	8
	30.5678	40									36.5483	23
	30.7592	29									36.5575	26
	30.8378	17									36.5619	21
	30.8494	20									36.5661	26
	31.0136	19									36.5706	44
	31.06	24									36.5853	20
	31.09	65									36.5922	2
	31.1111	25									36.5931	4
	31.1506	39									36.6025	16
	31.2047	42									36.6117	30
	31.3272	48									36.6211	7
	32.1303	29									36.6247	5
	32.1436	46									36.6258	1
	32.1639	29									36.6361	33
	32.1983	25									36.6406	23
	32.2389	43									36.6542	49
	32.2675	45									36.665	3
	32.2892	30									36.6678	25
	32.3031	33									36.7439	30
	32.3894	20									36.7914	28
	32.4069	43									40.9358	32
	32.4122	34									40.9419	1
	32.4689	47									43.6447	127
	32.4819	28									43.6522	24
	32.5014	63									43.6661	27
	32.5161	31									43.6703	54
	32.6272	38									43.6756	44
	32.6586	27									43.7778	2
	32.6597	3									43.9208	10
	32.6647	12									43.9731	17
	32.6708	36									43.9764	30
	32.6858	33									43.9811	6
	32.7436	44									43.9828	41
	32.7472	28									43.9875	13
	32.7767	26									43.9922	4
	32.8894	32									43.9933	5
	32.9217	32									44.0025	32
	32.9478	38									44.0731	25
	32.9764	27									44.0783	14
	33.02	24									44.0836	4
	33.0264	17									44.0875	12
	33.0431	10									44.0944	7
	33.0636	30									44.0986	8
	33.0842	23									44.1494	4
	33.1272	24									50.7956	39
	33.1533	33									50.7994	30
	33.165	17									50.8086	24
	33.1861	23									50.8142	39
	33.2081	47									50.8192	77
	33.2108	12									50.8633	9
	33.3347	20									50.8769	25
	33.3553	18									50.8903	14
	33.3586	10									51.2231	1
	33.3733	17									51.2256	26
	33.3769	16									51.2392	4
	33.4572	34									51.2419	16
	33.5997	10									51.2458	6
	33.6489	30									51.2503	44
	33.6594	12									51.2625	13
	33.7622	19									51.3386	17
	33.7858	33									51.3414	3
	33.7889	26									51.3775	4
	33.8056	23									51.3933	9
	33.8108	10									51.4581	136
	33.8136	2									51.4697	12
	33.8528	31									51.4822	27
	33.8689	19									51.4931	1
	33.8967	22									51.4933	1
	33.9897	38									51.4967	46
	34.0539	32									52.0986	10
	34.0917	20									52.6853	47
	34.0969	1									52.7172	46
	34.0986	6									52.7222	14
	34.1008	14									52.765	3
	34.1044	4									52.7694	14
	34.1067	13									53.0181	40
	34.1136	5									53.0933	11
	34.1167	9									53.1386	5
	34.1181	3									53.1428	11
	34.1575	45									53.1469	56
	34.1728	22									53.1531	6
	34.1883	34									53.1814	9
	34.1917	9									53.1825	7
	34.1989	4									53.1919	13
	34.2006	6									53.2222	71
	34.2044	2									53.2583	12
	34.2919	5									53.2872	6
	34.3192	19									53.3475	12
	34.5158	12									53.8306	33
	34.5431	28									53.8608	30
	34.5481	11									53.8647	3
	34.5547	21									53.8658	11
	34.5578	3									53.8969	3
	34.5586	3									53.9186	47
	34.5603	5									53.9306	2
	34.5633	6									53.9331	39
	34.5647	4									53.9458	5
	34.5708	7									54.0589	13
	34.5936	42									54.0619	19
	34.6111	20									54.1192	12
	34.6258	28									54.1303	4
	34.655	21									54.2306	4
	34.7261	21									54.2367	9
	34.7539	13									54.7081	12
	34.76	17									54.9597	48
	34.9164	45									54.9689	4
	34.9189	8									54.9703	10
	34.9217	3									54.9772	8
	34.9231	3									54.9783	9
	34.9292	10									54.9819	3
	34.9322	6									54.9917	9
	34.9347	2									55.57	7
	34.9425	26									55.5714	8
	34.9447	8									55.5739	2
	34.9464	1									55.5767	4
	34.9486	10									55.8139	26
	34.9506	3									55.8164	10
	34.9544	6									55.8278	8
	34.9564	2									55.8325	6
	34.96	4									55.8403	83
	34.9611	5									55.8464	25
	34.9628	2									55.8497	57
	35.0236	7									55.8603	6
	35.0972	35									56.1847	50
	35.1014	22									56.2017	7
	35.1025	14									56.3292	21
	35.1067	7									56.3306	4
	35.1217	54									56.3486	6
	35.1647	11									56.3492	2
	35.4086	33									56.3511	4
	35.4231	13									56.3706	2
	35.4278	20									56.3717	7
	35.4308	6									56.3769	7
	35.4336	8									56.38	2
	35.4389	2									56.3875	6
	35.4594	51									56.4758	103
	35.4669	37									56.4842	15
	35.4769	1									56.4917	6
	35.6583	1									56.4942	11
	35.6614	34									56.4997	3
	35.7928	24									56.5181	8
	38.66	28									56.5197	5
	38.7781	22									56.5272	7
	38.7947	28									56.5356	8
	38.8478	29									56.5503	8
	39.1858	25									56.5522	4
	40.4722	42									56.5572	6
	46.9769	45									56.74	1
	46.9825	8									56.7414	14
	46.9867	2									57.3958	10
	46.9894	4									57.3978	4
	46.995	6									57.3994	14
	47.0014	6									57.405	5
	47.0364	1									57.5156	3
	47.5231	12									57.5375	2
	47.5256	12									57.5381	4
	47.5289	15									57.6206	4
	47.5369	1									57.7136	7
	47.5403	3									57.7158	4
	47.5756	6									57.8983	32
	47.5794	36									57.9058	3
	47.5917	2									57.9114	5
	47.5947	10									57.9122	26
	47.5978	2									57.9308	25
	50.0181	45									57.9486	5
	50.0425	24									60.5142	2
	50.0528	16									60.9314	11
	50.0586	12									60.9433	31
	50.0633	1									60.9494	6
	50.0681	18									60.9539	15
	50.0742	37									60.9644	3
	50.0794	8									60.9653	9
	50.0856	4									60.9689	3
	50.0897	3									60.97	4
	51.2247	5									68.9075	1
	51.2344	18									68.9094	1
	51.3553	11									68.9492	1
	51.3736	25									68.9525	2
	51.3775	2									68.9572	1
	51.3814	4									74.3181	2
	51.6389	5									74.3447	4
	51.6461	28									74.895	6
	51.6589	20									75.5967	1
	51.6611	5									75.6044	1
	51.6719	4									75.6178	1
	51.675	8									75.6264	50
	51.6772	5									75.6311	8
	51.8031	39									75.6331	26
	51.8061	12									76.0783	5
	51.8092	7									76.0817	2
	51.9453	41									77.0111	34
	51.9519	8									77.4728	2
	51.9589	47									77.5361	1
	51.9639	35									77.5967	2
	51.9717	12									77.6136	1
	51.9789	18									77.7631	1
	51.9989	13									78.27	5
	52.0156	25									78.5839	1
	52.3672	17									78.5844	5
	52.3725	1									78.5889	1
	52.4589	19									78.6297	1
	52.475	10									79.2869	18
	52.4869	24									80.2114	94
	52.5681	23									80.2206	10
	52.5725	19									80.2433	34
	52.8442	3									80.2467	11
	53.0311	21									80.255	11
	53.0517	35									80.2992	1
	53.0678	39									80.5703	6
	53.1931	24									80.5869	1
	53.2008	20									80.5931	3
	53.2086	19									80.6428	1
	53.2364	36									80.9514	8
	53.2503	18									80.9908	33
	53.2556	3									80.9983	2
	53.2586	12									81.0042	1
	53.2928	9									81.0075	10
	53.3242	31									81.1575	1
	53.3269	12									81.1611	1
	53.3278	21									81.1725	4
	53.3378	24									81.1933	14
	53.3433	6									81.1969	3
	53.3506	5									81.3728	3
	53.3625	26									81.3747	62
	53.3928	21									81.3861	27
	53.4511	17									81.4039	4
	53.4728	31									81.4106	1
	53.4883	13									81.4194	48
	53.4917	7									81.4472	16
	53.5308	28									85.3969	1
	53.5467	24									85.4419	15
	53.6619	28									85.4536	32
	53.6842	27									85.8472	2
	53.7028	41									86.37	4
	53.9717	1									96.785	4
	53.975	7									96.8117	3
	53.9878	18									96.8164	2
	53.9975	32									99.0053	2
	54.0058	7									99.0069	8
	54.0122	10									99.3375	4
	54.0192	6									100.229	9
	54.0244	13									100.235	5
	54.0275	17									100.239	7
	54.0681	29									100.242	2
	54.1528	21									100.245	7
	54.2247	33									100.291	5
	54.2408	22									100.872	3
	54.2881	28									100.874	2
	54.2906	22									100.925	8
	54.3164	24									101.376	18
	54.3308	12									101.714	12
	54.3744	9									102.116	1
	54.5656	10									102.116	9
	54.5692	4									102.131	55
	54.5719	2									102.138	18
	54.5889	20									102.18	4
	54.5903	6									102.517	1
	54.7047	17									102.876	3
	54.7128	11									102.879	7
	54.7156	15									103.072	3
	54.7203	7									103.073	3
	54.7239	10									103.12	14
	54.7253	4									103.159	1
	54.7314	11									103.264	1
	54.735	6									103.265	1
	54.7372	9									103.394	2
	54.7411	1									103.397	1
	54.7456	13									103.489	160
	54.7497	13									103.504	2
	54.7531	12									104.1	1
	54.8639	26									104.397	32
	54.8672	20									104.401	10
	54.8733	19									104.405	2
	54.8786	4									104.435	71
	54.8825	7									104.46	35
	54.9192	40									104.476	7
	54.9244	18									104.504	15
	54.9264	9									104.514	38
	55.0122	17									105.129	8
	55.015	48									108.887	1
	55.0186	15									108.922	1
	55.0225	14									108.933	3
	55.0253	2									108.939	3
	55.0283	6									108.944	1
	55.0361	4									108.945	23
	55.1633	29									108.955	1
	55.1694	22									119.909	1
	55.1736	16									123.231	6
	55.1822	7									124.565	69
	55.1953	42									124.65	2
	55.3253	9									129.074	26
	55.3275	3									129.089	3
	55.3706	19									129.429	1
	55.3778	34									129.47	1
	55.3811	1									129.554	24
	55.3817	10									129.562	1
	55.3847	1									129.572	4
	55.3853	7									129.587	1
	55.3911	1									129.601	9
	55.3933	25									132.196	18
	55.3981	17									132.201	35
	55.4031	10									132.208	1
	55.4067	8									132.21	1
	55.4111	3									132.218	1
	55.4139	8									132.845	1
	55.4761	34									147.004	1
	55.5894	14									148.576	2
	55.5925	14									148.766	1
	55.5944	2									148.768	118
	55.5956	1									148.776	3
	55.5986	29									150.878	2
	55.6114	43									150.984	10
	55.6156	13									199.629	1
	55.6233	15									200.478	2
	55.6433	21									202.404	1
	55.6447	18									208.176	22
	55.6486	1									208.25	21
	55.6503	4									208.254	16
	55.6522	3									208.256	2
	55.6533	4									217.041	18
	55.7653	31									217.858	5
	55.7686	5									217.867	3
	55.7789	17									217.886	3
	55.7822	9									217.9	3
	55.7844	10									217.903	1
	55.7878	8									217.912	1
	55.7908	5									219.239	5
	55.7944	7									219.243	5
	55.7992	8									219.292	64
	55.8372	24									219.298	6
	55.8664	29									219.307	30
	55.87	9									219.314	118
	55.8719	13									219.323	19
	55.8742	6									219.439	3
	55.8783	1									219.565	14
	55.8811	2									219.839	6
	55.9136	31									219.84	82
	55.9181	30									219.846	11
	55.9617	19									219.858	6
	55.9683	25									219.87	45
	56.0053	10									219.974	14
	56.0083	17									220.313	3
	56.0117	5									220.484	1
	56.0158	9									220.888	2
	56.0189	2									221.189	1
	56.0225	7									221.481	1
	56.0256	1									221.711	27
	56.0278	9									221.722	13
	56.0294	9									221.901	24
	56.0853	4									222.121	85
	56.0878	10									222.414	148
	56.0903	11									222.423	13
	56.0936	4									222.434	14
	56.1289	26									222.442	8
	56.1325	5									222.573	6
	56.1353	19									222.993	48
	56.1442	10									223.005	12
	56.1539	9									223.013	6
	56.1614	8									224.02	1
	56.3167	14									224.168	1
	56.6833	12									224.333	1
	56.6919	18									224.423	2
	56.6936	8									224.424	8
	56.7011	13									224.705	5
	56.7061	9									224.723	37
	56.7086	13									224.775	5
	56.7664	24									224.779	1
	56.7692	6									224.792	1
	56.7717	2									224.799	10
	56.775	4									227.56	4
	56.7961	11									227.721	13
	56.7986	5									230.9	6
	56.8028	7									233.343	6
	56.8053	10									243.314	14
	56.8147	34									243.33	61
	56.8917	25									244.427	15
	56.9864	39									269.281	2
	58.1469	12									269.443	1
	58.2158	25									269.491	3
	58.3222	10									290.728	3
	58.3419	45									291.228	3
	58.3478	16									292.989	32
	58.3492	8									292.994	1
	58.3533	1									293.833	2
	58.3594	12									293.995	1
	58.3622	1									294.004	27
	58.3742	20									294.664	1
	58.3761	3									294.666	26
	58.3822	7									294.772	1
	58.3836	6									294.778	20
	58.385	1									294.795	51
	58.3869	1									294.81	11
	58.3992	10									294.826	5
	58.4064	24									295.195	4
	58.4106	12									295.321	1
	58.4131	7									295.762	2
	58.4231	19									295.763	1
	58.4275	9									295.937	10
	58.4344	21									295.948	12
	58.9764	16									295.952	15
	58.9967	19									295.957	14
	61.0697	12									296.001	1
	73.4144	1									296.002	1
	74.1731	1									296.149	11
	74.8175	35									297.745	4
	74.8278	38									315.331	1
	74.8364	1									317.604	1
	74.8386	14									319.877	1
	75.4628	7									319.885	2
	75.7536	34									320.978	1
	76.805	2									323.452	189
	76.8208	29									323.476	11
	76.8511	13
	77.535	24
	77.5431	8
	77.5481	22
	77.5528	5
	77.5606	7
	77.5653	2
	78.2264	12
	78.2767	1
	78.2781	67
	78.2828	19
	79.4183	27
	79.5253	24
	79.5564	2
	79.7575	50
	79.7658	2
	79.7725	4
	79.7789	8
	79.7825	22
	79.9311	44
	79.935	16
	80.3692	11
	80.5819	2
	80.5842	1
	80.5881	3
	80.7697	28
	80.7825	8
	80.7839	9
	80.7875	15
	81.1828	16
	81.2594	43
	81.2719	5
	81.2792	10
	93.3167	1
	93.3186	1
	93.4806	2
	96.4147	1
	96.6778	6
	96.8928	8
	96.895	40
	99.7678	1
	99.7694	3
	99.9675	1
	99.9703	1
	100.254	6
	100.275	1
	100.55	40
	100.558	27
	100.948	3
	100.952	14
	100.956	5
	101.513	29
	101.767	1
	102.838	10
	102.842	7
	102.849	6
	102.851	29
	102.854	9
	102.856	7
	102.858	16
	102.86	1
	102.935	20
	102.937	4
	102.964	3
	103.006	65
	103.011	15
	103.153	8
	103.223	13
	103.25	1
	103.252	44
	103.263	21
	105.459	18
	105.463	24
	105.694	8
	105.731	3
	105.849	2
	105.934	16
	105.936	20
	105.941	28
	105.944	31
	105.971	71
	105.979	2
	105.991	8
	105.993	10
	106.252	1
	106.254	2
	106.256	2
	106.258	35
	106.267	1
	106.793	10
	106.814	4
	109.049	3
	124.758	1
	124.76	1
	124.763	1
	124.766	1
	124.766	16
	124.769	10
	124.947	37
	127.095	6
	129.75	4
	151.149	9
	153.377	1
	153.378	1
	156.472	1
	197.517	1
	200.701	1
	208.168	2
	208.287	14
	208.291	16
	208.296	5
	208.298	9
	208.299	26
	208.303	15
	208.306	18
	208.316	9
	208.316	8
	208.326	14
	208.332	6
	217.803	1
	217.812	1
	217.817	1
	217.862	2
	219.759	1
	219.998	1
	223.923	2
	224.363	3
	224.543	4
	224.56	5
	269.731	1
	269.734	1
	269.773	10
	293.2	1
	293.691	12
	295.301	1
	296.937	4
	296.961	3
	297.145	21
	297.153	57
	297.157	13
	297.163	4
	297.172	7
	297.18	7
	297.189	5
	297.196	10
	297.207	8
	297.212	10
	297.217	5
	297.255	8
	297.285	16
	297.779	17
	297.923	22
	297.926	21
	297.929	12
	297.938	19
	297.946	13
	297.953	7
	297.959	9
	317.771	1
	317.772	1
	317.774	1
	318.914	2
	319.041	1

## Sheet: Panel b
Pie chart
	4 days	5	0.2941
	3 days	3	0.1765
	2 days	4	0.2353
	1 day	5	0.2941
	Total	17
