# Supplementary material for: Mast cells link immune sensing to antigen-avoidance behaviour
Source: Nature. 2023 Jul 12;620(7974):634–42. doi: 10.1038/s41586-023-06188-0 (PMC10432277; doi:10.1038/s41586-023-06188-0)
Supplement: Supplementary file 18 — Source Data Extended Data Fig. 10 [file 41586_2023_6188_MOESM18_ESM.xlsx]

## Sheet: Panel c
	Frequency of active submucosal neurons (%)
Treatment	Krebs	BSA	OVA
OVA-alum	28.5714	21.4286	28.5714
OVA-alum	21.0526	15.7895	5.26316
OVA-alum	12.5	31.25	43.75
OVA-alum	28.5714	46.6667	60
OVA-alum	17.6471	17.6471	17.6471
OVA-alum	35.7143	50	42.8571
OVA-alum	5.55556	5.55556	5.55556
OVA-alum	7.14286	0	7.14286
OVA-alum	0	0	0
OVA-alum	0	10.5263	0
OVA-alum	27.7778	11.1111	22.2222
OVA-alum	13.3333	26.6667	40
alum	14.2857	33.3333	28.5714
alum	4.7619	9.52381	9.52381
alum	7.14286	7.14286	14.2857
alum	42.8571	14.2857	0
alum	43.75	31.25	25
alum	0	16.6667	16.6667
alum	7.14286	7.14286	3.57143
alum	8.33333	0	0
alum	23.5294	17.6471	35.2941
alum	22.2222	11.1111	33.3333
alum	30	0	0
alum	0	0	11.7647

## Sheet: Panel e
	Frequency of active myenteric neurons (%)
Treatment	Krebs	BSA	OVA
OVA-alum	21.0526	26.3158	26.3158
OVA-alum	23.0769	33.3333	33.3333
OVA-alum	40	57.1429	62.8571
OVA-alum	0	48.8889	68.8889
OVA-alum	10.3448	3.44828	3.44828
OVA-alum	21.6667	41.6667	43.3333
OVA-alum	34.2857	37.1429	45.7143
OVA-alum	30.5556	47.2222	41.6667
OVA-alum	43.5897	51.282	33.3333
OVA-alum	26.6667	43.3333	50
OVA-alum	30.303	42.4242	33.3333
alum	44.4444	48.1482	51.8518
alum	18.3673	36.7347	40.8163
alum	20.5882	32.3529	41.1765
alum	42.5926	51.8518	35.1852
alum	31.5789	39.4737	44.7368
alum	39.6226	47.1698	47.1698
alum	25	29.5454	34.0909
alum	38.8889	55.5556	58.3333
alum	17.1429	25.7143	22.8571
alum	34.4828	51.7241	51.7241
alum	34.8837	48.8372	41.8605

## Sheet: Panel f
	Frequency of active myenteric neurons (%)
Cpa3	Krebs	BSA	OVA
+/+	22.7273	22.7273	27.2727
+/+	36.3636	31.8182	31.8182
+/+	18.75	37.5	37.5
+/+	25	50	31.25
+/+	38.8889	44.4444	44.4444
Cre/+	45	50	45
Cre/+	35.2941	52.9412	58.8235
Cre/+	28.5714	42.8571	42.8571

## Sheet: Panel g, h
			Egg white water intake (%)
Mouse ID	Genotype	Treatment	day 1	day 2	day 3	day 4	day 5	day 6	day 7	Average daily egg white water intake (%)
1	+/+	naive	14.0878	92.2912	93.8298	95.6349	92.721	95.3905	98.2669	83.1746
2	+/+	naive	25.3906	24.8705	90.625	96.9355	97.0213	98.6069	99.1614	76.0873
3	+/+	naive	88.1048	20.5628	34.2954	94.4068	86.4916	14.9688	21.4286	51.4655
4	+/+	naive	13.5307	7.56098	9.95261	11.9266	7.60234	3.84615	8.01887	8.91974
5	+/+	Sham	82.6667	92.566	14.3646	17.3171	13.5501	4.35835	2.36842	32.4559
6	+/+	Sham	68.9977	92.3497	11.2016	17.1958	8.71985	4.94382	5.88235	29.8987
7	+/+	Sham	5.8427	7.15447	39.8817	8.97959	4.97427	62.037	70.595	28.495
8	+/+	Sham	93.5018	46.4844	17.8637	12.2324	7.03971	3.97351	5.93081	26.7181
9	+/+	Sham	7.07692	12.8964	65.1978	14.4809	5.41872	45.4672	25.7545	25.1846
10	+/+	Sham	89.3048	23.2843	12.3314	12.171	8.07175	4.96183	5.49085	22.2309
11	+/+	Sham	6.34518	6.16967	20.6983	14.4208	7.71028	63.0491	16.5217	19.2736
12	+/+	Sham	5	7.65306	55.3212	14.6881	2.6694	22.6064	26.0212	19.137
13	+/+	Sham	77.221	13.7019	9.23077	11.6451	7.91925	5.07365	5.95903	18.6787
14	+/+	Sham	6.03448	5.94796	45.4629	9.64749	5.27273	6.11111	29.6	15.4395
15	+/+	Sham	28.0575	13.3739	19.0083	18.8679	9.28382	3.98323	6.71141	14.1837
16	+/+	Sham	10.514	16.9753	17.1216	16.2047	11.4883	6.23742	6.46651	12.144
17	+/+	Sham	25.2358	10.9264	10.3535	10.4331	5.34224	4.92424	2.38727	9.94323
18	+/+	Sham	8.48861	10.3825	10.9785	17.0297	10.2459	5.86956	6.13208	9.87527
19	+/+	Sham	7.69231	11.9221	10.7345	13.5185	8.13705	5.91216	6.08365	9.1429
20	+/+	Sham	2.84431	1.69972	5.31208	8.76095	2.04327	2.43572	37.3529	8.63557
21	+/+	Vagotomy	92.9006	90.2235	90.4762	92.6984	82.9384	90.9756	94.8515	90.7235
22	+/+	Vagotomy	92.7083	95.1289	95.1368	97.488	92.1811	60.4863	29.705	80.4049
23	+/+	Vagotomy	74.8656	94.2197	95.5396	95.5149	36.8771	42.8835	1.41343	63.0448
24	+/+	Vagotomy	76.6026	11.2841	41.6667	91.3486	24.6914	8.90411	41.7178	42.3164
25	+/+	Vagotomy	90.4221	89.2105	53.5354	16.7582	15.0485	5.90631	2.70936	39.0843
26	+/+	Vagotomy	5.38922	8.28402	62.8154	14.9221	3.10786	34.4316	95.1724	32.0175
27	+/+	Vagotomy	34.5588	42.2872	17.0418	53.3046	8.11518	10.3642	2.1148	23.9695
28	+/+	Vagotomy	9.36455	31.4286	28.5509	19.2878	6.89655	46.0345	25.1509	23.8163
29	+/+	Vagotomy	13.172	20.6751	87.3874	20.0795	10.6965	5.03597	7.0615	23.444
30	+/+	Vagotomy	28.392	44.4444	26.2537	34.7032	12.967	5.78358	7.99136	22.9336
31	+/+	Vagotomy	11.6279	23.0241	87.5389	11.8252	13.1417	3.75494	5.45024	22.3376
32	+/+	Vagotomy	48.7414	22.779	8.95522	18.3771	11.3861	5.5336	9.51157	17.8977
33	+/+	Vagotomy	9.57447	7.43982	65.9854	8.39552	10.7955	4.44444	16.2978	17.5618
34	+/+	Vagotomy	12.1212	15.047	31.4943	18.3962	16.9355	8.49057	8.73786	15.8889
35	+/+	Vagotomy	11.1717	5.33333	38.0608	12.7098	4.25532	13.4579	22.3642	15.3362
36	+/+	Vagotomy	42.2619	18.6732	12.5561	14.8984	7.38095	5.02183	3.21716	14.8585
37	+/+	Vagotomy	6.03865	5.41667	31.9728	11.2676	3.36135	22.7924	16.5079	13.9082
38	+/+	Vagotomy	4.94186	6.47948	16.3793	7.97963	5.5007	12.1795	42.7907	13.7502
39	+/+	Vagotomy	6.14035	33.1633	13.9205	15.099	6.48649	11.3802	6.13636	13.1894
40	+/+	Vagotomy	30.3665	12.7371	13.2626	11.4667	8.79541	7.12468	6.86275	12.9451
41	+/+	Vagotomy	10.7623	16.8293	8.62676	14.6396	11.4286	7.9922	18.9265	12.7436
42	+/+	Vagotomy	5.11182	10.6695	22.973	16.8896	11.3402	9.85714	5.61798	11.7799
43	+/+	Vagotomy	5.76923	6.92841	3.24786	8.74525	2.60708	28.9125	23.7458	11.4223
44	+/+	Vagotomy	5.54017	6.61939	12.3762	9.89899	2.78746	6.90266	34.4733	11.2283
45	+/+	Vagotomy	7.87172	15.9509	13.9474	13.948	11.6883	8.60215	6.56109	11.2242
46	+/+	Vagotomy	6.89655	14.8734	11.8483	19.7605	13.5417	4.83871	6.28019	11.1485
47	+/+	Vagotomy	9.20245	15.8192	7.97267	17.5476	12.6984	6.04752	6.62768	10.8451
48	+/+	Vagotomy	16.7109	12.6866	8.35381	14.9193	8.69565	7.75862	6.33663	10.7802
49	+/+	Vagotomy	19.3858	14.4608	10.3524	11.3208	10.3306	4.67128	4.21546	10.6767
50	+/+	Vagotomy	10.3926	10.4294	12.234	19.0361	6.38767	9.14894	4.53172	10.3087
51	+/+	Vagotomy	10.804	17.8404	12.8889	12.0968	8.29787	3.30097	5.95238	10.1688
52	+/+	Vagotomy	12.1718	8.00915	11.8987	13.5965	4.6875	7.2	4.47761	8.86305
53	+/+	Vagotomy	6.97674	9.43396	12.2494	12.9817	9.34183	5.89391	3.18907	8.58096
54	+/+	Vagotomy	7.36498	12.9199	8.28402	11.8998	11.3309	3.39286	4.3152	8.5011

## Sheet: Panel i, j
			Egg white water intake (%)
Mouse ID	Cpa3	Treatment	day 1	day 2	day 3	day 4	day 5	day 6	Average daily egg white water intake (%)
35801	+/+	Vehicle	10.61	5.42	12.7	29.44	16.36	11.76	14.4165
35803	+/+	Vehicle	12.23	5.68	14.47	25.41	56.75	15.79	26.0185
35804	+/+	Vehicle	28.13	14.53	9.66	26.22	22.45	27.03	22.0609
35805	+/+	Vehicle	7.52	8.79	11.97	25.87	21.35	22.22	15.1439
35881	+/+	Vehicle	13.45	3.24	10.7	26.06	18.87	18.6	15.7104
36010	+/+	Vehicle	31.46	3.09	71.24	16.55	17.65	17.65	21.6728
35722	Cre/+	Vehicle	13.93	8.06	15.22	33.72	47.26	33.33	25.3067
35723	Cre/+	Vehicle	79.24	63.49	47.15	60.98	73.16	55	64.6024
35878	Cre/+	Vehicle	13.53	10.24	45.95	27.72	43.94	44.44	29.1602
35879	Cre/+	Vehicle	27.03	16.62	58.91	94.14	95.52	85.92	66.6771
35880	Cre/+	Vehicle	10.85	5.8	9.43	28.17	33.69	43.33	20.4827
36011	Cre/+	Vehicle	91.06	92.22	88.21	96.6	98	80.88	90.6598
35727	+/+	RTX	11.11	4	12.22	46.13	57.87	53.57	30.4759
35876	+/+	RTX	51.63	12.67	17.01	26.6	17.26	18.87	25.5688
35877	+/+	RTX	33.96	17.46	18.49	24.72	7.82	26.47	22.3294
36004	+/+	RTX	14.16	7.6	14.96	21.69	11.91	8.33	13.711
36005	+/+	RTX	7.91	11.51	14.67	25.8	18.94	22.86	16.5702
36006	+/+	RTX	16.42	15.4	15.18	22.61	22.71	8.11	17.195
36012	+/+	RTX	9.72	10.41	6.18	20.28	14.85	18.18	13.3389
36013	+/+	RTX	49.93	19.38	18.45	20.24	18.24	12.5	25.9272
36188	+/+	RTX	60.09	54.37	17.86	20.89	27.7	24.53	35.4829
36190	+/+	RTX	9.91	7.63	27.02	9.98	23.81	5.71	14.5177
35724	Cre/+	RTX	71.5	84.73	78.56	59.74	76.8	56	70.9755
35726	Cre/+	RTX	9.35	7.46	10.66	32.55	52.71	36.59	24.156
36186	Cre/+	RTX	58.07	93.8	91.1	95.75	95.57	87.5	87.1228
36187	Cre/+	RTX	58.41	81.96	85.6	90.79	95.66	96.36	83.3244
36189	Cre/+	RTX	14.17	7.98	10.98	25.86	40.98	65.91	25.9864
36191	Cre/+	RTX	75.8	92.42	93.25	94.6	95.87	91.8	89.9506
